# Supplementary material for: Multi-tissue characterization of the constitutive heterochromatin proteome in Drosophila identifies a link between satellite DNA organization and transposon repression
Source: PLoS Biol. 2025 Jan 15;23(1):e3002984. doi: 10.1371/journal.pbio.3002984 (PMC11734925; doi:10.1371/journal.pbio.3002984)
Supplement: S1 Table — Fold change of average MS1 intensity and adjusted p-value for the GFP-D1 and GFP-Prod strains relative to the NLS-GFP control strain are shown for detected proteins. Proteins pulled down by GFP-D1 and GFP-Prod (log2FC>1, p < 0.05) are highlighted in yellow. (XLSX) [file pbio.3002984.s010.xlsx]

## Sheet: D1
id	gene_name	Uniprot.ID	FC_D1_GFP	pval_D1_GFP	pval_adj_D1_GFP	GFP_1	GFP_2	GFP_3	GFP_4	D1_1	D1_2	D1_3	D1_4
331	D1	A4V2K7 - P22058	9.89191	1.01371e-05	0.00224767	23.6934	22.2717	25.403	23.1261	33.3192	33.925	32.7215	34.0962
2499	SH3PX1	Q9NCC3	9.43144	1.33382e-08	3.25319e-05	18.0453	18.1272	18.4035	18.5228	27.1542	27.7039	27.9028	28.0636
3398	yellow-g2	Q9W028	5.18436	0.00134796	0.0376774	24.8042	25.5988	21.6428	24.3733	28.4746	29.8739	29.0153	29.7927
834	insv	Q8SYK5	5.12553	9.88709e-06	0.00224767	20.8946	21.8131	21.1483	22.2086	25.9897	27.0082	26.883	26.6857
228	Cp36	P07182	5.04488	0.000942875	0.0315024	19.0825	20.0005	20.9127	17.8174	25.7951	24.4962	23.2819	24.4194
3152	Dmel\CG14834	Q9VS52	4.91352	9.3588e-05	0.00845412	19.964	20.8848	19.479	20.3655	24.2722	25.9925	25.7023	24.3804
915	Mlf	A0A0B4K7R5 - A0A0B4K807 - E1JH79 - Q9NKV0	4.50668	0.000180205	0.0127389	15.1027	15.8507	16.5911	16.8254	20.0918	21.7598	20.3159	20.2292
1101	mRpL9	Q9VF89	4.50278	0.0015466	0.0414523	19.0018	19.2281	18.3255	20.8684	25.6296	22.732	23.4884	23.585
2512	mRpL50	Q9V3E3	4.45382	0.00110846	0.035926	18.3205	18.3413	18.6071	20.0975	25.0804	22.8678	22.1024	23.1311
262	su(w[a])	M9MS02 - P12297	4.35914	0.000238689	0.0149273	21.85	21.9245	21.9611	21.7981	24.647	26.7679	26.3511	27.2042
2658	Dmel\CG10208	Q9VCH7	4.28863	0.000182805	0.0127389	19.8821	21.9232	20.922	20.4271	24.2642	25.6513	25.3411	25.0523
2777	Dmel\CG14715	Q9VGK3	4.26543	5.52132e-05	0.00726765	22.9792	23.2742	22.5916	21.7676	27.6707	26.8257	26.7829	26.3951
1707	Cp7Fa	A0A6F7S5S7 - Q5BI73	4.18069	0.0180645	0.154594	20.3783	21.322	19.1634	22.4238	27.8454	25.5875	23.0374	23.5401
3399	yellow-g	Q9W029	4.14523	0.000530218	0.0230209	25.6439	26.9741	24.2817	25.1913	29.0788	30.2417	29.4251	29.9262
2677	fit	Q9VD66	4.0994	0.000296388	0.017178	25.6685	23.9304	23.6351	23.6583	28.6789	28.669	28.3435	27.5985
1612	Hcs	A0A0B4KF92 - A0A0B4LGM5 - A0A0B4LGS6 - Q9VNC3	4.05443	3.53363e-05	0.00634654	16.5109	16.3331	17.442	17.1654	20.2674	21.5301	20.8137	21.0578
3501	Cp7Fb	Q058X8 - Q9W3E8	4.02926	8.84932e-06	0.00224767	21.3688	21.2791	20.4079	20.5532	24.5998	24.9189	24.8575	25.35
1770	GstE8	A1ZB73	4.0096	2.44933e-07	0.000298695	19.8601	19.6969	20.0352	20.1804	23.6694	24.1749	23.851	24.1157
3163	Cdc6	Q9VSM9	3.99934	0.0316975	0.196219	25.918	20.3702	19.8105	23.4369	25.8406	26.471	26.4944	26.727
2404	Fancd2	Q8MYL1	3.97918	1.80391e-06	0.00146658	21.0915	21.1787	21.2225	20.9686	24.9512	24.561	25.3813	25.4845
2729	Dmel\CG9590	Q9VF39	3.96978	0.000802608	0.0287876	21.2932	20.8955	19.997	22.5208	24.8319	24.5742	24.9617	26.2178
823	NSD - Mes-4	A0A0B4KHR6 - Q8MT36	3.88856	0.000538004	0.0230209	20.3125	20.3495	22.1478	20.255	23.6307	25.0527	24.7516	25.1841
3324	Dmel\CG8944	Q9VXQ6	3.78292	0.000163356	0.0120735	19.3264	19.4208	20.3071	19.7983	22.4222	24.3325	23.6571	23.5725
2700	Dmel\CG14309	Q9VE79	3.75624	0.00434666	0.0744034	20.12	21.0454	22.7893	21.0539	26.7805	23.784	24.579	24.89
2320	mRpS21	Q8I0J3	3.73365	0.0274635	0.188686	21.4118	23.9679	24.2552	19.6091	27.9797	25.2959	25.8369	25.0661
1227	Daxx	Q9VMD0	3.71427	0.1743	0.461171	24.2006	20.9972	19.8921	29.1282	29.4651	29.3333	24.8807	25.3961
1787	lok	A4V0X0 - D3DMK7 - O61267	3.659	0.00902077	0.113976	18.3544	20.7122	20.5107	20.9047	24.087	21.7107	25.3651	23.9552
1152	Ufl1	A0A0B4K6K7 - Q9VI55	3.65409	0.00445866	0.0755185	18.6313	19.8875	21.856	20.1624	24.7027	23.1431	22.7543	24.5533
229	Cp19	P07186	3.59701	5.95953e-05	0.00726765	20.8735	19.9827	20.4555	20.9167	24.4325	23.5595	24.8209	23.8035
2761	DNAlig3	Q9VG84	3.53396	0.000512404	0.0227228	24.2531	23.8859	25.6939	23.2238	27.7502	27.8928	27.7716	27.778
678	Dmel\CG5504	A0A0B4K7M9 - D3DN23 - Q27237 - Q7KVH7	3.43378	2.89754e-06	0.00176677	23.4104	23.701	23.1538	23.8003	26.529	27.0459	27.0503	27.1753
1263	mTerf3	Q9VPD5	3.32547	0.000193259	0.0130933	22.1346	22.8685	22.0746	22.1839	25.1389	25.4903	25.2142	26.7201
3528	mldr	Q9W413	3.3168	0.024829	0.181311	23.8191	21.0508	20.4038	23.5313	23.4921	25.6087	26.4885	26.4828
1865	Ppcs	E2QD26 - Q7KN99	3.2942	0.000937574	0.0315024	22.092	20.5472	21.9319	21.0639	23.496	25.2448	24.9845	25.0866
1849	CG14985-RB - Dmel\CG14985	D6W4V3 - Q9VZK1	3.25257	0.00915816	0.113976	19.3963	21.6021	19.5597	20.666	21.6736	23.4398	24.3304	24.7906
3520	sov	Q9W3W6	3.20164	0.000572226	0.0232197	26.8623	26.0775	27.1322	26.5977	30.0351	30.9835	28.9939	29.4637
304	dec	M9NEA7 - M9NEY9 - M9NG31 - P18169 - P18170 - P18171	3.19938	0.0879691	0.325663	24.9693	23.2077	18.8454	21.4882	27.4935	25.4737	23.2146	25.1264
142	Orc1	O16810	3.12502	4.11609e-05	0.00646846	26.7743	26.0584	26.298	25.6401	28.8432	29.6534	29.288	29.4862
1741	ADD1	A0A0B4LEU5 - A1Z8R2 - Q961B8	3.07839	0.00652838	0.0947972	21.6243	22.1334	22.1484	23.9654	26.5241	26.2103	24.0433	25.4073
2562	Mccc1	Q8I0S9 - Q9V9T5	3.07581	0.00120155	0.036496	23.2235	23.4308	25.5611	23.7697	27.1388	27.001	27.0283	27.1204
733	mars	E1JH57 - Q7K3L1	2.99672	0.0884651	0.326003	22.1531	27.9231	27.9076	28.2034	29.0698	29.7662	29.6041	29.734
249	su(Hw)	A0A0B4K6W1 - P08970	2.98296	0.051859	0.254352	19.2322	21.4587	25.0937	22.5204	24.79	24.6715	25.4888	25.2865
2667	CG5253	Q9VCX7	2.98177	4.24335e-05	0.00646846	22.7237	22.8941	23.5403	22.9435	25.6907	25.5846	26.2647	26.4886
3055	Pdss2	Q9VP87	2.9712	0.00545244	0.0869183	20.8326	22.3452	23.3584	20.4877	24.1428	25.1265	24.7738	24.8656
2106	prod	Q7JNE1	2.89559	0.255209	0.551332	21.6185	30.4004	30.7204	31.0753	30.4828	31.8376	31.4423	31.6341
634	Orc5	Q24169	2.87765	0.0200838	0.163166	23.4805	27.2024	26.9335	25.973	27.8261	28.9688	28.8091	29.4959
518	polo	P52304	2.87686	0.189535	0.478052	24.6761	32.5979	31.6147	32.8794	33.0338	33.5574	33.2143	33.4701
1977	Akr1B	M9PI17 - Q8IQF8	2.80994	0.00723786	0.101743	22.9259	24.0146	26.0823	24.8284	26.7595	27.0006	27.6642	27.6667
1930	RanGAP	M9PD65	2.80047	0.0301871	0.194211	24.3681	28.2312	28.7418	27.4837	30.3527	30.0616	29.9724	29.6399
272	fs(1)K10	P13468	2.7849	0.00598066	0.0920167	25.8462	23.8247	24.1368	24.1809	25.818	27.8398	27.624	27.8464
2194	Orc3	Q7K2L1	2.68178	0.0384546	0.220728	23.7022	27.3783	27.6057	27.6862	28.3461	29.5092	29.537	29.7072
947	rept	M9PFN1 - Q9V3K3	2.68035	0.130061	0.393902	23.1272	29.032	29.3331	29.2519	30.1818	30.4526	30.7572	30.074
2809	rump	Q9VHC7	2.67954	0.262962	0.559563	21.2796	29.3763	30.4698	29.8771	30.562	30.2601	30.4293	30.4694
2065	fzy	Q24044	2.67873	0.0097127	0.114897	24.2556	23.0909	22.14	21.7401	24.2613	25.8454	25.4599	26.3749
818	CG5316	Q8MSG8	2.66034	0.0303567	0.194211	23.5544	24.7183	26.8734	26.8254	26.7839	28.891	28.3639	28.5741
3547	Dmel\CG3626	Q9W4K8	2.63821	0.0150952	0.143923	23.7355	21.8273	25.3828	23.9484	25.9275	26.1037	26.2218	27.1939
2890	bsf	Q9VJ86	2.63082	0.104529	0.350684	22.9535	27.8182	28.8689	28.3553	29.1978	29.5496	29.7449	30.0268
3334	Dmel\CG5599	Q9VXY3	2.59847	0.000346875	0.0179244	23.0339	22.6498	22.2561	23.0563	24.6143	25.7028	25.1045	25.9683
628	mei-S332	A0A0B4LG47 - Q24141	2.59113	7.91494e-05	0.00764137	22.764	22.4883	22.2781	23.1235	24.7101	25.5152	25.1802	25.6129
1980	Dmel\CG7692	M9PI87 - Q9VVF8 - X2JD11	2.57066	5.88132e-05	0.00726765	22.7294	22.385	22.6031	22.0793	24.8117	25.2847	24.523	25.46
892	Capr	E4NKG1 - Q9I7D3	2.56606	0.000108482	0.00912372	26.2897	25.4338	26.1448	25.2767	28.6693	28.4026	28.0112	28.3261
2561	Acf	Q9V9T4	2.56096	0.0291685	0.190349	23.3377	26.394	27.4305	26.5054	28.7824	28.2447	28.5425	28.3418
2854	mAcon1	Q9VIE8	2.56081	0.0468581	0.242133	24.2411	27.6995	28.46	28.3019	30.5047	29.627	29.306	29.508
2222	Gasz	Q7K5K0	2.52465	0.00128163	0.0372131	23.4006	24.587	25.2715	25.0571	26.8278	26.8995	27.2028	27.4847
1185	Nup160	Q9VKJ3 - X2J9F3	2.50124	0.212126	0.502306	23.0165	29.9405	30.4004	30.1566	30.6561	30.9191	30.9368	31.007
1601	E(Pc)	A0A0B4KEK1 - A0A0B4KET9 - A0A0B4KFP2 - Q0E9C2	2.49771	0.00215458	0.0493657	21.2832	22.4818	23.4065	21.6058	24.7389	24.4794	24.6109	24.9389
1742	pds5	A1Z8S6	2.4831	0.119971	0.375954	22.6559	27.9717	28.2924	28.1158	29.0804	29.2409	29.2951	29.3517
918	sbr	A0A4D6K0P9 - Q9U1H9	2.48077	0.127482	0.387692	24.5897	30.173	30.1526	30.1917	30.835	31.4329	31.3078	31.4544
312	mt:Cyt-b	P18935	2.46494	0.0008509	0.0300775	22.5448	24.2239	23.4796	23.4417	25.7403	25.8765	25.4763	26.4566
575	yl	P98163	2.46328	0.0619339	0.279446	26.5292	21.7794	24.3518	23.3547	27.2084	26.3556	25.3601	26.9442
1065	Nup133	Q9VCW3	2.45814	0.233065	0.529588	22.8975	30.1204	30.4471	30.3231	30.6297	31.0641	31.0362	30.8906
1573	pps	A0A0B4K6G3 - Q9VG78	2.45206	0.0167845	0.150354	24.0447	24.9112	27.0067	26.5555	27.6824	28.7637	27.5845	28.2958
3500	Caf1-180	Q9W3D1	2.42819	0.0419803	0.228585	23.2317	27.0034	26.955	26.0553	27.3086	28.7493	28.4827	28.4176
2983	SA	Q9VM62	2.40635	0.0836439	0.318762	20.9901	25.3469	26.2828	24.1008	26.9832	26.4748	26.381	26.507
2819	E(var)3-9	Q9VHJ3	2.40175	0.0199981	0.163166	21.2802	23.178	24.7582	22.3863	25.2316	25.5404	25.7263	24.7114
1119	GstD3	Q9VG97	2.39809	0.00111909	0.035926	22.1261	22.5277	22.672	22.4179	25.8867	24.5622	24.0067	24.8805
425	Aef1	A4V287 - M9PG42 - P39413	2.38719	0.0103245	0.118223	22.2947	22.6192	22.1886	24.0091	23.7384	26.0036	25.3728	25.5456
186	ken	O77459	2.38549	0.0307987	0.194567	22.4054	22.8715	20.8697	23.9289	23.2866	25.8356	25.0364	25.459
2641	polybromo	Q9VC36	2.38149	0.00935569	0.113976	25.3169	27.0548	28.0402	27.8372	29.7055	29.3228	29.6054	29.1414
600	Vm34Ca	Q06521	2.36615	0.00932387	0.113976	27.321	28.4099	26.4953	27.9616	28.5217	30.5229	30.1491	30.4587
1691	pre-mod(mdg4)-I	A0A0B4LHQ5	2.36417	0.00230434	0.0508268	23.1161	22.6437	21.6245	23.1308	24.4771	25.6651	25.3554	24.4743
2312	elg1	Q86BP6 - Q9VUZ2	2.36408	0.00600897	0.0920167	25.0013	27.4668	26.6005	27.0038	28.3609	28.9196	28.9513	29.297
92	CG4951	A1A708	2.35257	0.0191565	0.160559	21.5598	22.7802	21.5575	23.989	25.9523	24.9886	23.741	24.6149
1078	Ino80	Q9VDY1	2.34434	0.310659	0.591951	18.4126	26.6084	26.896	26.9875	26.4533	27.2926	27.0719	27.4641
2790	mRpL37	Q9VGW9	2.34405	0.0276772	0.189008	21.0745	21.9199	24.479	21.263	24.8877	24.5034	24.7416	23.9799
464	Su(var)3-9	P45975	2.33778	0.0176893	0.154444	20.8471	22.4644	23.5486	22.3011	25.9519	23.8469	24.5002	24.2132
2784	alpha-KGDHC	Q9VGQ1	2.31944	0.0288433	0.190349	28.0204	25.5602	26.6703	24.2074	28.3456	28.4499	28.4377	28.5028
3100	DmCG8814	Q9VQI6	2.30573	0.0726774	0.300441	21.6297	21.183	23.5037	21.9126	27.1434	23.1533	23.4988	23.6565
979	scra	Q8T0J3 - Q9V4P1	2.28205	0.00281686	0.0563142	23.4359	23.8547	24.2443	22.2174	25.3008	25.6214	25.9082	26.0501
2617	jigr1	Q9VBP5	2.27014	0.00030631	0.017178	26.078	25.1862	25.8321	25.9996	28.3995	28.4743	27.5851	27.7176
1664	TppII	A0A0B4LF88 - A0A0B4LGC0 - Q9V6K1	2.26497	0.155897	0.429641	25.0868	23.1332	21.3451	27.1832	28.233	25.7861	25.5908	26.1983
1676	l(2)k09913	A0A0B4LG95 - A0A0B4LGC6 - Q7K274 - Q8MLS7	2.25664	0.180366	0.466999	20.4534	26.2084	26.6388	26.1868	26.8181	27.4303	27.4869	26.7788
517	Pen	P52295	2.25594	0.110788	0.36173	24.7081	29.2137	29.9567	29.24	30.3328	30.4799	30.8011	30.5285
1700	CRAT	A0A126GUQ4 - Q0KIA8 - Q9VI16	2.25151	0.063334	0.283955	22.8661	23.2381	26.51	25.1768	25.2251	27.0263	27.075	27.4707
2262	Dmel\CG7208	Q7KSE0 - Q9VEC4	2.22019	4.77134e-05	0.00684547	21.4262	21.4601	21.4022	22.1241	23.8285	24.0492	23.9438	23.4718
1229	lid	M9NEV0 - Q9VMJ7	2.20452	0.167849	0.448885	23.9933	29.5369	29.3022	29.7988	29.8082	30.7145	30.388	30.5386
1142	mRpL19	Q9VHN6	2.20081	0.00279617	0.0563142	24.1632	24.3428	25.3052	24.7579	27.7549	26.8413	25.9224	26.8539
708	Sod3	A1Z8K9 - Q7JR71	2.20027	3.64295e-05	0.00634654	24.079	23.8186	23.5639	23.3475	25.653	26.0141	25.7377	26.2053
2717	mRpS11	Q9VEN6	2.19852	0.0011342	0.035926	24.797	24.3769	24.9134	24.7795	25.9481	26.8284	27.6025	27.2818
3345	mus101	Q9VY97	2.19472	0.0296205	0.191801	23.2536	22.887	21.85	23.1095	22.9765	26.1936	25.0405	25.6684
329	pAbp	P21187	2.17369	0.307534	0.588744	22.9438	30.5359	30.8196	30.785	31.3531	30.878	30.6022	30.9458
2725	mor	A0A0B4JDA0 - Q9VF03	2.17355	0.165488	0.445503	22.8594	28.2354	28.1314	28.669	29.0567	29.21	29.1827	29.1401
1298	AlaRS-m	Q9VRJ1	2.17031	0.00859691	0.110357	25.9452	24.5607	26.7045	25.9235	26.961	27.9822	28.4363	28.4357
1602	tou	A0A0B4KEM1 - A0A0B4KFE3 - A1Z8M2 - A8DYA3	2.15856	0.0112894	0.126006	21.1693	22.5868	23.354	21.8424	25.097	24.6234	23.3572	24.5091
1252	mael	A0A0S0WNT6 - Q9VNS0	2.1553	0.000871257	0.0303571	22.8518	23.0993	23.1191	22.9337	24.2748	25.6432	24.9368	25.7703
1283	Duox	M9PCF1 - Q9VQH2	2.1409	0.0288018	0.190349	24.9198	22.2042	21.9677	22.3602	24.1654	25.4944	25.1558	25.1998
2149	Eb1	A1Z6P3 - Q7JZD3 - Q9XZ57	2.12725	0.0101943	0.118206	24.4103	26.6396	26.4744	25.6666	27.1937	27.961	28.4951	28.0502
826	Atx2	A0A0B4LH64 - Q8SWR8	2.12124	0.100719	0.344409	23.3646	27.4143	27.7021	27.5048	27.6494	28.9272	28.8984	28.9956
2315	Hmr	Q86CW5	2.1184	0.00138286	0.0378967	23.4876	23.4691	24.5761	22.849	26.0422	25.4975	25.5845	25.7312
220	Su(var)205	P05205	2.10665	0.0722302	0.299987	25.0816	28.4252	29.3795	28.7046	30.3114	30.0021	29.9684	29.7356
658	Iswi	Q24368	2.08321	0.208127	0.497034	24.6703	30.5339	30.2161	30.8249	31.1986	31.5165	30.7621	31.1009
1356	l(3)72Ab	Q9VUV9	2.06019	0.275098	0.567585	23.865	30.3351	30.834	30.7833	31.6742	30.9916	30.7208	30.6716
2477	Dmel\CG6686	Q95TU2 - Q9VKD8	2.05286	0.0560829	0.265445	21.9768	23.1807	25.7631	24.8989	25.6797	26.379	25.7212	26.251
3296	Tsf1	Q9VWV6	2.04754	0.143261	0.414487	29.7054	26.4335	24.7775	24.9247	29.735	28.1883	28.1207	27.9873
1094	bor	Q9VEX6	2.04729	0.0642386	0.285393	22.5964	24.239	26.8411	24.1975	26.7509	25.873	26.7728	26.6665
2424	BcDNA:RH08992	Q8SXX0	2.03875	0.00381315	0.0704565	20.1547	20.5613	21.8641	20.5031	22.2565	22.9335	22.6465	23.4017
181	E2f2	O77051 - X2J9B3	1.99052	0.0351075	0.209357	22.0218	22.8176	25.1048	24.1762	26.2517	25.0443	25.4109	25.3754
789	Nipped-A	Q8I8U7	1.98579	0.182024	0.469795	22.3822	27.1985	28.0904	27.3967	28.5402	27.8871	28.3084	28.2751
3473	Dmel\CG9485 - BEST:GH22856	E1JGQ5 - Q7KVP4 - Q86BS7 - Q9W2H8	1.97439	0.306079	0.588744	23.6952	30.4633	30.0961	30.9716	29.5423	31.154	30.9745	31.453
3473	Dmel\CG9485 - BEST:GH22856	E1JGQ5 - Q7KVP4 - Q86BS7 - Q9W2H8	1.97439	0.306079	0.588744	23.6952	30.4633	30.0961	30.9716	29.5423	31.154	30.9745	31.453
1720	Bap170	A1Z6M0	1.96943	7.28349e-06	0.00224767	27.0082	26.8408	26.9648	27.1935	29.2021	28.9715	28.6517	29.0596
2129	Etf-QO	Q7JWF1	1.96033	0.0590996	0.273617	23.4495	26.9988	26.9805	26.2797	27.9607	27.823	27.8308	27.9354
1673	MESR4	A0A0B4LFV9 - A0A0B4LGV3 - A1ZAV3	1.958	0.0219391	0.170412	21.9893	21.0741	23.5538	21.3323	24.1771	23.0247	24.402	24.1778
1081	mRpL55	Q9VE04	1.94976	0.0139506	0.139285	22.2857	24.2618	24.5267	24.4795	25.6742	25.7625	25.5405	26.3755
3128	Hlc	Q9VRI0	1.94581	0.293109	0.580478	22.874	29.4324	29.9299	29.382	29.3733	29.9898	30.0126	30.0258
93	Nup75	A1YK02	1.94353	0.205392	0.494035	24.7418	30.1233	30.0435	30.282	30.149	30.9186	31.0988	30.7984
1417	mRpS25	Q9VY28	1.94064	0.01197	0.129861	23.029	22.4461	22.1206	22.8443	25.9997	24.4024	24.1315	23.6688
1493	l(1)G0020	Q9W3C1 - X2JD07	1.93579	0.34945	0.621891	22.9257	30.4194	30.5636	30.6579	30.6967	30.757	30.4204	30.4357
698	Dmel\CG5098 - CG5098	A0A0B4KFU8 - A0A126GUN5 - Q6AWG9	1.93441	0.00239846	0.0508683	24.1561	24.0086	23.7762	22.5632	25.5467	25.4081	25.3576	25.9293
698	Dmel\CG5098 - CG5098	A0A0B4KFU8 - A0A126GUN5 - Q6AWG9	1.93441	0.00239846	0.0508683	24.1561	24.0086	23.7762	22.5632	25.5467	25.4081	25.3576	25.9293
1751	AGBE	A1Z992	1.93277	0.0618345	0.279446	23.1742	25.5858	26.5428	26.277	26.3279	27.3651	27.8814	27.7365
1186	Ge-1	Q9VKK1	1.92865	0.230194	0.526189	24.7487	22.2985	23.6404	24.3081	25.3585	23.562	29.5467	24.2431
1581	Sin3A	A0A0B4K765 - A0A0B4LF82 - A0A0B4LF93 - A0A126GUN9 - A1Z927 - Q5U0Y0	1.92688	0.116519	0.369559	24.4978	28.47	28.5142	28.9811	29.3543	29.8325	29.406	29.5778
1108	PR-Set7	A0A0B4K680 - Q9VFK6	1.92516	6.4753e-05	0.0075206	25.7024	25.8005	25.4245	25.4532	27.0691	27.8145	27.7678	27.4297
1727	CG2396	A1Z7K2	1.92426	0.306442	0.588744	21.6846	27.7934	29.22	28.1695	28.0239	29.0942	28.9579	28.4885
1223	l(2)k09022	Q9VM75	1.91994	0.204353	0.492507	23.9673	29.1048	29.6217	29.2262	29.8803	30.2657	29.7973	29.6564
1128	pont	Q9VH07	1.91547	0.166526	0.445837	25.0322	29.6753	29.8838	30.058	30.5667	30.8645	30.4893	30.3907
2969	Dmel\CG13390	Q9VLN0	1.90744	0.143891	0.415327	22.1025	26.5439	26.4469	26.7186	27.6645	27.3266	26.8206	27.63
2601	mRpS22	Q9VAY9	1.90444	0.0409974	0.226228	25.433	24.6556	27.0075	26.1705	29.262	26.9242	27.0808	27.6174
829	spen	M9NCM6 - M9PBJ8 - M9PBZ3 - M9PDR5 - Q8SX83	1.89915	0.00276507	0.0563142	24.8731	25.7002	24.8001	24.0426	27.1966	26.949	26.4427	26.4244
3471	clt	Q9W2F4	1.89743	0.0402223	0.225005	22.8527	22.3319	22.4195	24.4106	23.4688	24.6428	25.6791	25.8138
395	Top1	M9NDX3 - P30189 - Q494M1 - Q8IR39 - X2JKD2	1.89046	0.339486	0.618436	23.9881	31.0893	31.1396	31.4686	30.7747	31.5623	31.4273	31.4831
2468	Lhr	Q95RV3	1.88898	0.00960695	0.11486	21.0069	20.3589	21.3088	21.6023	22.7677	24.2201	22.3662	22.4788
3563	mRpL16	Q9W547	1.8865	0.0195981	0.16242	25.4671	25.401	24.7527	24.8477	28.6605	26.2805	26.2469	26.8265
1309	eco	Q9VS50	1.88319	0.00559674	0.0886393	22.0013	21.771	21.6467	21.8006	22.4214	23.7531	24.2703	24.3075
1560	ScsbetaA	A0A0B4JCW4 - A0A126GUR6 - Q95U38 - Q9VHJ8	1.88186	0.203703	0.492041	25.1986	30.4147	30.5048	30.1443	30.1399	31.1179	31.2748	31.2573
213	Yp1	P02843 - X2JD55	1.88061	0.0765752	0.308706	28.5245	31.2451	32.0561	31.6383	33.8587	32.4659	32.2998	32.3621
251	vas	M9PBB5 - P09052	1.87677	0.241749	0.537488	21.1311	26.7752	26.5793	27.1393	26.8024	27.7198	27.0703	27.5395
147	Fs(2)Ket	M9NDC3 - O18388	1.87486	0.146574	0.420794	25.5456	30.0312	30.223	29.6405	30.2648	30.7357	31.0814	30.8579
2049	SLIRP1	Q0KHQ1	1.87387	0.120386	0.375954	27.088	31.2642	30.5922	31.3995	31.4075	31.9169	32.1357	32.3792
1775	Dmel\CG18190	A1ZBF1	1.86874	0.00712017	0.100966	23.1897	24.5633	23.8548	22.7076	24.8248	25.7985	25.824	25.3431
2963	Aldh	Q9VLC5	1.84607	0.15085	0.425344	26.9881	31.1966	31.3032	31.6723	31.5691	32.3347	32.3541	32.2866
2753	Men	Q2QBM1 - Q9VG31 - Q9VG32	1.84563	0.0370805	0.216362	21.3389	22.9203	21.1558	20.3743	22.6294	22.4394	24.0776	24.0253
3028	MTA1-like	A0A0B4KG70 - B7Z0T5 - Q9VNF6 - Q9VNF7	1.84548	0.190415	0.47928	22.3117	27.0579	27.6554	27.0027	28.0511	28.183	27.5417	27.6338
2504	Neos	Q9U9Q2	1.83656	0.00222536	0.050256	22.6678	22.4731	22.784	22.7964	23.5587	24.9637	25.12	24.4249
3582	Klp3A	Q9XZ29	1.83647	0.111234	0.3627	22.1761	23.0993	25.9362	23.1827	23.7736	25.8805	25.9735	26.1127
3257	E3	Q9VVL7	1.83353	0.0420797	0.228585	24.16	25.2672	27.0308	25.6003	28.535	27.014	26.9146	26.9288
2488	rdog	Q961D3	1.82819	0.0495651	0.248233	22.2451	22.5281	25.0857	23.2614	25.3694	24.2247	24.8179	26.0209
123	tea	A1Z818 - E1JH24 - E1JH25	1.82684	0.0113142	0.126006	21.9466	22.2046	23.8235	22.9334	23.7303	24.7946	24.6861	25.0045
2650	BRWD3	Q9VC96	1.82192	0.0548643	0.26238	23.5211	25.5985	26.6611	26.4968	26.6967	27.5597	27.3876	27.9212
1750	Cap-G	A1Z987 - B3DN53	1.82187	0.0262198	0.185362	24.2951	23.8545	25.1608	22.3663	26.0725	25.1538	26.0229	25.7149
3310	SMC3	Q9VXE9	1.8202	0.0370785	0.216362	22.8487	24.1982	25.6324	24.5811	26.8304	25.1074	26.3917	26.2116
535	FK506-bp1	P54397	1.81795	0.165233	0.445309	26.2058	30.3846	30.7467	30.6263	32.3198	31.1598	30.7833	30.9723
1862	tho2	E2QCS8 - M9PE28 - Q9VQ76	1.8179	0.266291	0.560748	22.4617	28.2215	28.6147	28.2562	28.5011	29.0076	28.8042	28.5128
3072	anon-21Cb	M9PAY6 - M9PDS0 - Q9VPM7	1.81746	0.239528	0.534499	22.8765	28.5836	28.4553	28.2675	28.8599	28.8646	28.7447	28.9835
942	Nxt1	Q9V3H8	1.80027	0.00211492	0.0493657	25.6632	27.0655	26.0729	26.7422	27.7776	28.4737	28.2355	28.258
273	mod	A0A0B4K7G4 - P13469	1.79736	0.413631	0.671668	21.8712	29.7582	30.365	29.8967	30.2677	29.6326	29.372	29.8082
2752	Dmel\CG7488	Q9VG07	1.79542	0.13017	0.393902	25.7629	29.5863	29.2624	29.733	29.2339	30.7307	30.5708	30.9909
1537	Rif1	Q9XZ34	1.78985	0.166456	0.445837	24.9393	29.6726	29.2808	29.2862	29.5498	30.3008	30.3232	30.1645
1057	Nup98-96	Q9VCH5	1.78927	0.0947453	0.335553	26.1056	29.3786	29.7703	29.8585	30.8282	30.5828	30.3361	30.5229
847	bonsai	Q8WTC1	1.7812	0.0650293	0.286363	21.8091	24.0583	23.1213	23.5924	26.7753	24.2935	24.5555	24.0816
2629	TTLL5	Q9VBX5	1.78061	0.0205246	0.163366	22.7299	22.2229	21.9333	23.3491	25.4125	24.5351	23.0927	24.3173
3080	l(2)10685	Q9VPX3	1.77412	0.00497621	0.0825644	23.339	24.7985	24.1188	23.4484	25.5881	25.0905	26.0041	26.1185
3424	Orc4	Q9W102	1.77283	0.00173732	0.0439709	26.9352	27.2379	27.0701	26.8139	27.874	29.1649	29.2741	28.8354
3289	Ulp1	Q9VWK5	1.76907	0.0504153	0.250434	25.0177	27.3316	27.8846	28.1506	28.7104	28.5874	29.0936	29.0692
1296	waw	Q9VRH6	1.76658	0.136443	0.40534	20.9101	23.4799	25.3083	22.2791	24.1445	24.2199	24.6736	26.0058
2808	JHDM2	Q9VHC5	1.76411	8.64676e-06	0.00224767	23.3501	23.3172	23.4323	23.41	25.266	25.2365	24.7707	25.2929
2937	RfC3	Q9VKW3	1.76269	0.196837	0.486099	24.765	29.3467	29.7353	29.5654	29.5681	30.4138	30.3721	30.1092
3329	mh	Q9VXU6	1.75909	0.152356	0.426074	21.6029	24.4535	24.1151	24.1066	22.9893	26.901	25.293	26.1312
3250	UQCR-Q	Q9VVH5	1.75269	0.101958	0.345863	26.2204	22.8486	24.2908	26.5949	26.093	27.3002	26.7413	26.8309
1907	HDAC6	M9NEH6 - M9NGF7 - M9PJN5 - Q86NK9 - Q8IR37 - Q8IR38 - Q9XYX1	1.74835	0.0254597	0.183177	25.3147	27.4297	27.3671	27.4387	27.8391	29.0084	28.7128	28.9832
533	CkIalpha	E1JJI5 - P54367	1.74594	0.356346	0.625567	23.4902	30.2995	30.4933	30.3495	29.5302	30.7286	30.693	30.6645
1090	l(3)07882	A0A126GUW2 - Q9VEJ2	1.74425	0.407873	0.667353	22.1577	29.906	29.8388	30.0267	28.9249	30.0805	29.9604	29.9404
359	Rcc1	P25171	1.73677	0.12025	0.375954	25.8069	29.1	29.9975	29.3109	30.9241	30.0482	30.1615	30.0286
1972	CBP	M9PHB8 - O96676 - Q7KVU4	1.73664	0.163528	0.442178	24.3044	25.7137	25.2241	21.4671	27.3166	25.6471	26.0025	24.6896
3550	Dmel\CG2875	Q9W4R1 - Q9W4R2	1.7255	0.35816	0.627552	22.7849	29.6489	29.5806	29.7174	28.9416	30.0444	29.9359	29.7119
3213	Spt20	Q2PDX8 - Q9VU86	1.72411	0.0132898	0.137931	21.2487	21.2403	21.3162	21.2713	22.4111	23.7278	21.9003	23.9337
1189	aurB	Q9VKN7	1.71881	0.00166869	0.0428414	26.3112	27.5017	26.8406	26.3516	28.0316	28.605	28.4874	28.7562
2294	Pdha	Q7KVX1 - Q7YU05 - Q9W4H6	1.7181	0.176175	0.46303	28.622	32.9317	32.4839	33.0949	32.44	33.8921	33.6851	33.9877
1835	Dmel\CG42232	B7Z0I8	1.71152	0.0151756	0.144021	26.8926	28.9578	28.6184	28.7979	29.5286	30.2862	30.1738	30.1241
906	dom	A0A0B4LFX8 - Q8MLW2 - Q9NDJ2	1.71086	0.0175029	0.154114	26.1988	27.7898	28.0933	28.4766	29.1011	29.8042	29.1162	29.3805
247	Lam	M9NE89 - P08928	1.70704	0.214134	0.505099	25.3607	28.5268	30.2271	29.1612	31.9206	29.7485	29.2157	29.2193
2836	mRpL1	Q9VHT5	1.70668	0.00367118	0.0683511	27.5716	26.3519	27.4543	27.8152	29.4007	29.0848	28.5327	29.0015
2961	zf30C	Q9VL91	1.7031	0.272183	0.565941	23.0994	28.4618	28.6779	28.903	28.5665	29.3817	28.8984	29.108
2778	Dmel\CG14712	Q9VGL0	1.69237	0.122708	0.381222	26.2731	29.9115	29.932	29.899	30.0108	31.0479	30.679	31.0474
633	Orc2	Q24168	1.69031	0.00226539	0.0506907	27.0621	26.6286	27.0746	27.1968	27.7658	29.0805	28.8579	29.0191
1013	Mccc2	Q9V9A7	1.68927	0.0312282	0.194567	23.8597	22.4304	23.9817	23.5549	23.7555	25.17	25.783	25.8752
2588	Cap-D2	Q9VAJ1	1.68574	0.0289921	0.190349	24.7462	22.7487	24.8297	22.9543	25.9756	25.5431	25.0814	25.4219
2824	hng2	Q9VHL0	1.68483	0.0204016	0.163366	22.1261	21.7502	23.4944	21.7775	23.1782	23.7544	24.8405	24.1144
861	lark	Q94901	1.68281	0.218764	0.510101	27.9154	32.9563	32.1951	33.0677	33.1037	33.4105	33.0051	33.3465
342	Cdk1	P23572	1.68086	0.277126	0.567992	23.1553	28.7458	28.7949	28.7136	28.6306	29.0414	29.1815	29.2795
1520	Mybbp1A	Q9W5E4	1.67613	0.370673	0.637568	21.9133	28.5541	29.1195	28.7127	28.4268	29.0601	29.0079	28.5093
1807	Nc73EF	A8JNU6 - Q8IQQ0 - Q9VVC5	1.67255	0.10302	0.347534	23.6138	26.1767	27.1194	26.9561	28.5214	27.2233	27.1396	27.6719
976	Hcf	Q9V4C8	1.66982	0.251047	0.546212	25.0839	30.1476	30.2696	30.4212	30.1258	31.0668	30.685	30.7239
3436	mRpS17	Q9W199	1.66933	0.0147304	0.142006	23.5041	24.3221	23.7723	24.0842	24.4185	26.3615	25.2981	26.282
2269	vari	M9PDB2 - Q2PDR9 - Q7KT16 - Q9VIJ4	1.6653	0.389094	0.652234	23.4898	30.3814	30.2624	30.9752	29.6573	30.95	30.3144	30.8483
1877	dikar	M9MRW0 - M9PEI6 - Q8IQ71	1.66351	0.00417072	0.0741984	23.2491	23.2918	23.1093	23.8227	24.7479	26.0284	24.5542	24.7965
3292	htk	Q9VWP5 - R9PY26	1.66255	0.0912774	0.331483	24.0414	26.794	27.2902	27.2989	27.2331	28.4761	28.2977	28.0678
1504	Spt6	N0D8I3 - Q9W420	1.65989	0.184567	0.472606	23.275	27.3138	27.7532	27.9403	28.2195	28.1008	28.2663	28.3353
195	Mi-2	E1JI46 - M9PIA6 - O97159 - Q59E34	1.6581	0.0867894	0.32516	26.4512	29.2309	29.8437	29.8192	30.6015	30.6115	30.3111	30.4534
1044	Ythdf	Q9VBZ5	1.65793	0.0238859	0.177615	24.2327	24.1973	24.3606	25.321	24.8565	26.4111	26.305	27.1706
3192	Dmel\CG7638	Q9VTF5	1.65697	0.00423509	0.0741984	23.5029	23.4122	22.0819	23.3538	24.4297	25.1714	24.7084	24.6693
2458	Dref	Q94883	1.65274	0.250034	0.545602	24.3173	29.0506	29.8419	29.4498	29.4886	29.8817	30.0496	29.8506
1756	Su(var)2-HP2	A1Z9S5 - A1Z9S6	1.64937	0.147693	0.421314	25.2776	29.2373	29.2332	29.1079	29.4042	30.1709	29.9076	29.9708
561	Pdk	A0A0B4K7V5 - A0A0B4KFG2 - A8DY78 - P91622	1.64447	0.0507909	0.251616	25.3093	27.8526	27.8013	28.2502	29.0858	29.0279	28.8348	28.8427
943	JIL-1	M9PI05 - Q9V3I5	1.62245	0.0798868	0.31284	23.28	25.2831	26.915	24.5806	26.641	26.2439	26.9194	26.7442
2537	IKKepsilon	Q9V3Y8	1.60278	0.0231458	0.174776	21.9719	21.7425	22.1768	21.0104	23.2678	22.9356	24.6328	22.4765
3391	mRpS35	Q9VZX6	1.59653	0.00653556	0.0947972	24.2493	24.6182	25.2365	25.792	26.9901	26.1479	26.3518	26.7922
1901	Dmel\CG2247	M9NED4 - M9NF18 - Q9VYW5	1.59577	0.222405	0.515142	23.8922	28.6669	28.3934	28.5645	28.5605	29.2174	29.0491	29.0732
469	comt	M9PH10 - P46461	1.59479	0.000429347	0.020245	23.5371	23.2283	23.2777	23.5482	24.9397	25.2655	24.414	25.3514
1717	Dmel\CG7791	A1Z6H6	1.59274	0.0787583	0.311322	23.033	23.5553	26.1936	24.0137	25.3692	25.2148	26.2442	26.3382
2444	Dmel\CG4282	Q8T092	1.5927	0.214433	0.50525	22.481	26.6996	26.9929	27.1668	26.7325	27.7859	27.5053	27.6874
3365	GCS1	Q9VZ04	1.58225	0.000352621	0.0179244	25.3075	25.6062	24.9356	24.91	26.3645	26.7886	26.9793	26.9558
2872	Dmel\CG10237	Q8INW5 - Q9I7M3 - Q9VIW5	1.57959	0.000122085	0.00960534	24.8992	24.889	25.0059	24.8096	26.0572	26.6969	26.8317	26.3362
1203	borr	Q9VLD6	1.57511	0.00121204	0.036496	27.4764	28.216	27.2191	27.6565	28.6945	29.4233	29.354	29.3967
610	Trl	A4V1Y6 - A4V1Y7 - M9PFM7 - Q08605 - Q2PDY1 - Q2PDY2	1.573	0.114215	0.365744	22.8466	24.7581	26.0146	23.8876	27.4621	25.2148	25.2758	25.8462
2099	gfzf	Q6NP69	1.56917	0.0430318	0.230857	25.0969	27.1617	27.8723	27.3526	28.361	28.5055	28.3075	28.5862
3516	Dmel\CG4617	Q9W3S4	1.56443	0.0237595	0.177235	21.7221	23.0194	22.907	24.1753	24.254	24.8636	24.3435	24.6205
730	Nup44A	Q7K2X8	1.56366	0.230001	0.526189	24.5447	29.0914	29.278	29.2425	29.3082	29.7835	29.7376	29.582
3479	Dmel\CG10527	Q9W2M4	1.56017	0.0877908	0.325663	24.4704	27.4594	27.6473	26.3545	27.792	28.1795	27.5645	28.6362
3577	Osi6	Q9XZ15	1.55225	0.22479	0.517843	27.4178	22.4867	26.0784	26.0279	28.2616	26.8966	26.9729	26.0886
2259	Dmel\CG1815	Q7KRS9 - Q8IMG3	1.54506	0.000408715	0.0199371	26.1054	26.1586	25.4643	26.4236	27.3386	27.667	27.6778	27.6488
103	Mtor	A0A0B4KFE9 - A1Z8P9	1.54261	0.0554749	0.263877	27.7186	29.8993	30.1134	30.6552	31.1433	31.3089	31.1773	30.9274
989	CG7637	Q9V5P6	1.53594	0.347691	0.621767	21.1585	21.3945	26.6811	23.581	27.105	24.2391	23.8788	23.7361
2977	Dmel\CG7154	Q9VLX2	1.53489	0.000266445	0.0162465	26.2473	25.6807	25.9098	26.1769	27.0859	27.6154	27.7654	27.6875
3591	Mtr4	Q9Y134	1.53005	0.440505	0.686232	22.9314	30.2158	30.1578	30.4673	29.2834	30.2013	30.1872	30.2206
172	dco	A0A0B4KHX3 - O76324	1.52863	0.349492	0.621891	26.7625	32.8114	31.84	33.2321	32.436	33.2359	32.4475	32.6412
2817	hyx	Q9VHI1	1.52661	0.314092	0.595229	20.6874	25.9333	26.6343	25.9554	26.7009	25.9561	26.324	26.3356
1459	E(bx)	E1JHV6 - M9PBG5 - M9PDH1 - M9PE12 - Q9W0T1	1.51884	0.191156	0.480527	26.956	30.9079	30.7544	31.3027	31.6794	31.8476	31.0016	31.4679
1925	muc	M9PCA2 - M9PCG1 - M9PCU4 - Q7KTK9 - Q9VM14	1.5169	0.0592483	0.273617	27.9037	24.8417	26.1282	26.0715	28.1131	27.8043	27.2845	27.8108
189	CycT	M9PFT9 - M9PI89 - O96433	1.51556	0.349	0.621891	21.4637	26.9539	26.8626	26.3209	24.8477	27.4244	27.5042	27.8871
259	LanB1	P11046	1.51452	0.0266563	0.186289	23.6203	23.8725	23.5452	24.9863	26.2369	24.7525	24.9197	26.1732
2553	Taf3	Q9V4D4	1.5131	0.00256004	0.0538271	23.8199	24.6055	24.147	24.0774	26.2044	25.3173	25.1576	26.023
2243	Smyd4-4	Q7KMH5	1.51035	0.412229	0.671148	21.8963	28.4404	28.6875	28.9722	28.0702	28.954	28.4061	28.6075
491	Roe1	P48604	1.49994	0.00539661	0.0869183	24.8117	26.2796	26.2521	25.9823	27.1758	27.4854	27.3961	27.2682
2957	yip2	Q9VL70	1.49856	0.0101902	0.118206	28.013	27.1184	27.2123	27.082	29.8482	28.3009	28.6786	28.5923
1981	mub	A0A0S0WH03 - M9NEH9 - M9NGB9 - M9PIK1 - P91632 - Q0E8A7 - Q95SZ9	1.49154	0.157654	0.431558	23.5849	26.6393	27.637	26.4452	26.7245	27.5858	27.7587	28.2036
2435	mRpS5	Q8SYP9	1.49092	0.226496	0.520172	23.8594	21.5434	22.9384	24.7313	27.034	23.1219	23.7126	25.1678
3081	Tfb4	Q9VPX4	1.48501	0.150559	0.425344	22.3634	25.3376	25.6856	23.0342	26.0826	24.5255	25.7975	25.9553
1483	Rae1	Q9W2E7	1.48186	0.000320242	0.0173571	28.0201	27.7036	28.1706	27.5156	29.7013	29.2819	29.0475	29.3067
327	Gs1	E1JHQ1 - P20477	1.48099	0.0488947	0.246606	25.0782	26.8396	27.2374	26.5279	28.9762	27.6097	27.2504	27.7708
921	hoip	D2NUK9 - Q9U3Z7	1.47925	0.199843	0.489028	24.528	27.9947	28.7149	28.0423	29.9525	28.6733	28.4665	28.1046
3092	EMSY	Q9VQ58	1.47915	0.144184	0.415679	24.3178	27.442	27.3405	27.8267	27.1934	28.5217	28.4374	28.691
1488	Idgf4	Q9W303 - X2JEB6	1.47899	0.0165485	0.149489	27.6315	28.2549	26.4739	26.5324	28.366	28.8072	28.8165	28.8189
858	ash2	Q94545	1.4768	0.0515972	0.254234	23.0015	24.5884	25.4954	23.1257	25.3353	25.7738	25.6131	25.3962
2857	l(2)05287	Q9VIG1	1.45583	0.255815	0.552154	23.6292	27.9064	28.2766	28.4485	28.1593	28.7934	28.4677	28.6637
210	Act42A	P02572	1.4541	0.213743	0.504665	21.4743	21.6499	19.7002	22.7846	24.8644	23.5553	21.3255	21.6802
2691	Arc42	Q9VDT1	1.44348	0.0784645	0.311322	23.2091	22.9691	23.9032	22.6995	26.436	24.2096	24.4147	23.4946
1153	Tailor	A0A0B4KGN4 - Q86BP3 - Q9VI58	1.44255	0.0311084	0.194567	25.8615	24.1817	26.3289	24.6488	26.4818	26.6387	26.6719	26.9987
1557	vtd	A0A021WW32 - O96689	1.44063	0.0363049	0.212855	23.5819	22.1407	24.0584	22.6363	25.2408	24.9037	24.014	24.0212
3283	Ubqn	Q9VWD9	1.43277	0.156853	0.430815	22.8896	23.6132	24.8714	22.4632	26.9916	23.8583	24.2287	24.4899
2835	tex	Q9VHT2	1.42745	0.187517	0.474434	22.5736	26.1447	26.8772	24.8351	26.7799	26.3561	26.8616	26.1427
415	Parp	P35875	1.4194	0.0424901	0.229278	25.7516	23.7795	26.0682	24.9799	27.1998	26.4588	26.2847	26.3135
2980	Caper	Q9VM49	1.41693	0.401667	0.661936	22.8422	28.669	29.1166	29.143	29.3196	29.4296	28.0584	28.6309
2245	BcDNA.LD23371	Q7KMI3	1.4165	0.00343892	0.0651397	26.1159	26.2674	26.4495	27.3739	27.636	28.1014	28.0636	28.0717
1958	Dmel\CG6479	M9PFY2 - Q8IQQ8 - Q9VVF4	1.41551	0.117859	0.372838	25.8099	29.0891	28.6626	28.8967	29.4288	29.7157	29.4717	29.504
1716	mdcds_12730	A1Z6E8	1.41377	0.152775	0.426209	23.1714	22.8537	24.7715	22.9027	22.671	25.4701	25.9215	25.2917
762	scrib	A0A0B4K6I1 - A0A0B4K6M4 - A0A0B4K784 - A0A0B4K7W1 - A0A0B4KHN3 - A0A0B4KHY2 - A0A0B4KI37 - E1JIZ0 - E1JIZ1 - E1JIZ2 - Q7KRY7	1.40595	0.394962	0.655899	22.8876	28.3326	28.9211	29.2871	27.8609	29.1937	28.8299	29.1677
732	DMAP1	Q7K3D8	1.40457	0.00158056	0.041902	26.1776	25.6523	26	26.7184	27.4649	27.5624	27.2579	27.8815
2223	Pdhb	Q7K5K3	1.40389	0.0975103	0.339106	27.8561	30.5591	30.7864	30.3427	30.6535	31.4994	31.4171	31.5899
1339	CG10616-RA - Dmel\CG10616 - CG10616	C8VV60 - M9NE87 - Q9VTX8	1.39748	0.0475084	0.244458	24.8096	26.2795	27.0414	24.7764	27.2363	27.0986	27.0568	27.105
1339	CG10616-RA - Dmel\CG10616 - CG10616	C8VV60 - M9NE87 - Q9VTX8	1.39748	0.0475084	0.244458	24.8096	26.2795	27.0414	24.7764	27.2363	27.0986	27.0568	27.105
1339	CG10616-RA - Dmel\CG10616 - CG10616	C8VV60 - M9NE87 - Q9VTX8	1.39748	0.0475084	0.244458	24.8096	26.2795	27.0414	24.7764	27.2363	27.0986	27.0568	27.105
1979	stwl	M9PI58 - Q9VUE5	1.39121	8.14579e-05	0.00764137	27.037	27.0631	27.1306	27.3483	28.4496	28.9084	28.3067	28.479
2646	Dmel\CG13623	Q9VC65	1.39061	0.00113186	0.035926	23.533	22.889	23.101	22.9809	24.0584	24.4546	24.5614	24.992
227	Yp3	P06607 - X2JEX8	1.38249	0.0152377	0.14405	31.3399	32.6509	32.8518	32.5806	34.4164	33.5586	33.4988	33.4796
3493	Bap111	Q9W384	1.37493	0.0757695	0.30698	27.1875	24.1426	25.1492	25.5209	27.0781	27.0023	26.6349	26.7845
809	trr	Q8IRW8	1.37261	0.260267	0.559288	21.7647	21.892	24.0271	24.7407	25.8698	25.1047	22.151	24.7895
2205	CysRS-m	Q7K3P0	1.37251	0.163312	0.442084	26.424	24.2212	22.8917	26.1373	25.7248	26.6384	26.1274	26.6736
1384	e(y)3	M9PHL0 - M9PHZ0 - M9PI16 - Q9VWF2	1.36993	0.0112732	0.126006	25.8062	27.0327	27.3301	27.3778	28.0392	28.4269	28.3963	28.1641
3288	Dmel\CG7889	Q9VWJ9	1.36961	0.0411597	0.226611	23.9702	25.8938	25.2023	25.3505	26.5483	27.1191	25.5254	26.7024
3364	BcDNA:RE11532	Q9VZ02	1.36841	0.272877	0.565941	24.715	28.6198	29.0587	29.2579	28.2019	29.759	29.5403	29.6239
90	Nup358	A0A0B4K7J2	1.36802	0.00133424	0.0376774	29.5904	30.3125	30.5553	30.6333	31.6975	31.6182	31.7366	31.5113
2286	ABCB7	Q7KVB1 - Q9W0C5	1.35866	0.117345	0.371694	22.6024	21.8598	25.2145	23.2993	24.9104	24.3783	24.9271	24.1947
3430	Cg4707	Q9W137	1.35701	0.0543816	0.261004	23.725	24.2121	24.8745	25.7487	24.986	26.2086	26.7074	26.0864
2113	Dmel\CG5726	Q7JRH5	1.35594	0.0143445	0.139388	26.2732	26.0638	26.3439	25.2626	26.8085	26.942	27.4347	28.1821
2250	Fpps	Q7KN61	1.35363	0.0762279	0.307814	25.4782	27.4999	27.9788	27.6417	27.6918	28.5417	28.8864	28.8932
2577	Dmel\CG9747	Q9VA94	1.34743	0.153107	0.426286	26.8899	25.9467	26.1255	25.2548	25.1818	27.7669	28.4057	28.2523
882	Tip60	M9PGN1 - M9PH08 - Q960X4	1.34043	0.186593	0.474063	22.5815	25.4696	25.5533	26.5772	25.8196	27.0725	26.1732	26.478
2795	Dmel\CG5359	Q9VH45	1.33868	4.18247e-06	0.00204021	21.8525	21.6801	21.7447	21.6732	22.9231	23.2568	23.1325	22.9927
676	Xpc	Q24595	1.33644	0.00603635	0.0920167	26.2792	25.3835	26.0521	26.52	27.2798	27.7868	26.8542	27.6597
788	spas	A0A0B4LHJ5 - A0A126GV10 - A0A126GV13 - Q8I0P1	1.33531	0.0783221	0.311322	24.0225	23.5947	25.7017	23.4512	24.6651	25.6035	25.4269	26.4159
3574	STUB1	Q9XYW6	1.33517	0.343545	0.618436	23.808	28.9196	28.9604	28.7383	28.1543	29.2287	28.9244	29.4596
1555	Orc6	Q9Y1B2	1.33414	0.00733963	0.101743	23.9542	25.2188	24.0043	24.626	25.8474	26.1952	25.5124	25.5848
2765	Dmel\CG4860	Q9VGC2	1.33385	0.0334628	0.204551	24.4303	24.9829	23.5952	24.7063	24.8612	25.4709	26.0917	26.6265
2510	mRpL4	Q9V3D0	1.33263	0.0283267	0.189537	24.0282	24.5876	25.9893	24.8455	26.7512	25.7711	26.2762	25.9826
1668	Opa1	A0A0B4LF33 - A0A0B4LFB8 - A0A0B4LGF5 - A1Z9N0 - Q95U20	1.33238	0.02436	0.178958	27.6485	28.3307	28.3409	28.3415	28.2708	29.8312	29.8649	30.0242
2721	EMC2B	Q9VEQ2	1.33183	0.146871	0.420794	23.349	25.7323	27.031	26.0278	27.0933	26.6953	27.2221	26.4567
1146	CG7483	Q9VHS8	1.33183	0.344336	0.618436	20.8682	23.8815	26.4175	23.6346	26.6719	24.8943	23.5988	24.964
713	CG1598	Q7JWD3	1.33072	0.0297346	0.191859	24.1773	22.2744	23.6563	22.6694	24.9999	24.3868	24.2153	24.4982
1370	Naxd	Q9VVW8	1.32064	0.0163068	0.147852	25.9178	25.8567	26.6751	25.2996	26.4949	27.8415	27.4459	27.2496
1190	Dmel\CG6724 - CG6724	M9PB96 - Q9VKQ3	1.31685	0.289531	0.577877	21.9497	25.994	26.8474	24.8409	27.2482	26.2144	25.4303	26.0065
1190	Dmel\CG6724 - CG6724	M9PB96 - Q9VKQ3	1.31685	0.289531	0.577877	21.9497	25.994	26.8474	24.8409	27.2482	26.2144	25.4303	26.0065
1285	gkt	Q9VQM4	1.31253	0.0867779	0.32516	27.1847	26.8794	27.5686	27.2111	26.6592	28.9864	29.1009	29.3474
3555	mRpL14	Q9W4Z2	1.30695	0.15532	0.429641	22.3956	25.6855	25.8222	24.7303	25.7925	25.7983	25.8972	26.3734
2110	Echs1	Q7JR58	1.30632	0.0422785	0.22915	30.8792	29.3114	29.4516	29.2486	31.9987	30.7697	30.5452	30.8025
815	Ankle2	Q8MQX9	1.30461	0.0281734	0.189537	24.5752	24.9723	26.1638	25.2726	25.831	26.3484	27.2527	26.77
1955	l(3)72Dn	M9PFG1 - Q9VUZ6	1.30125	0.391663	0.653947	22.4819	28.0607	28.1601	27.9991	27.4657	28.2664	28.1989	27.9758
2107	whd	Q7JQH9 - Q9V3K9	1.30064	0.0345753	0.207197	25.7531	27.3242	27.9854	27.3419	28.3157	28.4524	28.5276	28.3115
1206	CG13096-RA - CG13096	H0RNN8 - Q9VLK2	1.30064	0.293214	0.580478	24.736	29.1413	29.3005	29.2532	29.661	29.4957	29.2529	29.2241
1206	CG13096-RA - CG13096	H0RNN8 - Q9VLK2	1.30064	0.293214	0.580478	24.736	29.1413	29.3005	29.2532	29.661	29.4957	29.2529	29.2241
984	tsu	Q9V535	1.29889	0.0974433	0.339106	23.6275	23.77	24.0551	21.5823	23.5338	24.7893	24.9875	24.9199
982	Gle1	Q9V4W1	1.29593	0.00237687	0.0508683	27.5629	26.8969	26.4953	26.8489	28.6191	28.1584	28.1886	28.0216
214	Yp2	P02844 - X2JB25	1.29565	0.0416955	0.228529	30.9399	31.7971	32.6165	32.0967	34.2113	32.7108	33.0162	32.6945
3321	mRpL3	Q9VXQ0	1.2934	0.0264884	0.186046	27.3452	26.5286	26.9488	26.9596	29.3684	27.6767	27.5939	28.3167
3485	Dmel\CG2124	Q9W2T3	1.29056	0.0605214	0.277988	25.5116	27.6034	27.4563	27.3068	27.6376	28.3493	28.9389	28.1144
3093	Got2	Q8IPY3 - Q9VQ61	1.29049	0.420129	0.675861	25.4621	22.8694	27.2032	24.7661	29.884	25.5804	24.5979	25.4004
588	hay	B7Z0G1 - Q02870	1.28929	0.134414	0.402379	25.1071	27.8626	27.8286	28.0065	27.7369	28.9025	28.6039	28.7188
1800	eIF4G1	A8DZ29 - O61380	1.28602	0.232857	0.529588	24.6563	28.1049	28.8169	28.5341	28.7357	28.9123	28.7497	28.8586
516	Pfk	A0A0B4K7L1 - A0A0B4KFI7 - P52034	1.28465	0.146893	0.420794	25.9413	28.0375	28.6888	28.0739	27.5568	29.5617	29.6378	29.1237
991	Nup54	Q9V6B9	1.28271	0.261171	0.559563	24.7679	28.9268	28.9419	28.7451	28.7684	29.179	29.3229	29.2422
2584	CG7824-RC - Dmel\CG7824	Q7JRK6 - Q9VAF3	1.28193	0.000290555	0.017178	23.3037	23.1651	23.6821	23.4088	24.3057	24.7502	24.9282	24.7033
2584	CG7824-RC - Dmel\CG7824	Q7JRK6 - Q9VAF3	1.28193	0.000290555	0.017178	23.3037	23.1651	23.6821	23.4088	24.3057	24.7502	24.9282	24.7033
3251	U4-U6-60K	Q9VVI0	1.27817	0.239428	0.534499	23.0551	27.0402	27.0932	26.6533	26.9778	27.1735	27.3804	27.4228
1422	mRpL49	F3YDM8 - Q9VYI3	1.27697	0.0809389	0.314233	22.5396	23.2401	24.7783	22.9318	23.9344	24.1292	25.386	25.1481
2378	Strip	Q8IRD5 - Q9VZQ9	1.26983	0.0260287	0.18472	21.1934	21.1302	22.2953	21.3053	22.805	23.1739	21.7889	23.2358
3116	Dmel\CG17612	Q9VQY7	1.26889	0.048937	0.246606	22.6391	24.5965	24.2752	23.3374	24.3928	25.6235	24.8229	25.0847
2035	MEP-1	Q0E8J0	1.26855	0.00163298	0.0426313	26.9738	27.2991	27.5667	27.829	29.1075	28.622	28.573	28.4403
798	sle	Q8INM3	1.26236	0.0179219	0.154444	30.2887	31.6307	31.146	31.4626	31.6409	32.7137	32.6013	32.6217
3564	i207	Q9W550	1.2571	0.352241	0.622216	24.3459	29.1567	29.1326	29.2679	28.3396	29.6102	29.4622	29.5194
2474	Dmel\CG1635	Q95TK5	1.25528	0.18308	0.471132	25.5022	23.3849	25.6675	25.3414	24.3189	26.8888	27.0322	26.6772
1395	CG8188 - Ube2S	Q9VX25 - X2JFX0	1.25405	0.30268	0.587654	23.0659	22.8299	25.4025	23.7424	22.1834	25.876	26.235	25.7625
1395	CG8188 - Ube2S	Q9VX25 - X2JFX0	1.25405	0.30268	0.587654	23.0659	22.8299	25.4025	23.7424	22.1834	25.876	26.235	25.7625
3153	CTCF	Q9VS55	1.24442	0.16589	0.445837	22.9151	23.0808	25.2445	22.8115	25.2607	25.4442	23.161	25.1636
511	Taf1	A0A0B4K602 - A0A0B4LGU9 - E1JJ72 - P51123	1.24431	0.0436587	0.233005	26.0205	24.1739	25.9331	26.0623	26.9967	27.1267	26.6623	26.3812
471	Klp61F	P46863	1.24364	0.0246218	0.180338	24.4662	23.7383	24.319	24.2475	24.3174	25.5346	26.0034	25.8901
352	mle	P24785	1.24227	0.0210024	0.166314	24.7615	25.6804	25.3387	26.1741	26.0301	26.9345	27.3019	26.6574
1292	cactin	Q9VR99	1.2419	0.113139	0.365744	22.6683	22.4476	24.9758	24.7338	25.0059	24.7515	24.9813	25.0543
2866	barr	Q9VIP9	1.24079	0.00174874	0.0439709	23.695	23.91	23.2066	23.173	24.9746	24.4108	24.5808	24.9814
2772	aurA	Q9VGF9	1.2396	0.0612289	0.278614	28.4675	27.9183	26.1786	27.0197	28.0744	28.6932	28.8679	28.907
1546	MRG15	A0A0B4KHJ7 - Q9Y0I1	1.23502	0.206594	0.494972	27.1948	30.5721	30.1831	30.9202	30.4749	31.3263	30.9872	31.022
3361	HP5	M9PHL2 - Q960N6 - Q9VYY7	1.23476	0.0389201	0.22179	25.5907	26.8867	27.6832	27.3376	27.9695	28.3776	27.9376	28.1525
1575	tmod	A0A0B4K6N4 - A0A0B4K7R6 - A0A0B4KHF2 - A0A0B4KHW6 - A0A6H2EEH6 - A8JRH3 - C7LAH8 - E1JJ21 - O46231 - Q9VA56 - Q9VA58 - Q9VA59	1.23101	0.463424	0.704723	22.3028	28.1096	28.5159	28.3802	26.7567	28.3793	28.4842	28.6122
2571	Ugt35D1	Q9V9X9	1.22328	0.000570969	0.0232197	22.7998	22.2149	22.5615	22.4502	23.4014	23.7237	23.7127	24.0819
656	e(r)	M9PJE8 - Q24337	1.22236	0.122028	0.379626	24.1139	22.6658	25.2741	25.0841	26.4533	25.1208	25.4096	25.0438
283	Top2	P15348	1.21821	0.00636923	0.0941488	30.4573	31.5471	31.7008	31.5962	32.6542	32.4194	32.6381	32.4625
2314	Chro	Q86BS3	1.21662	0.339284	0.618436	26.7292	31.0541	31.2875	31.6937	30.9719	31.7044	31.4132	31.5417
971	Nup107	Q9V466	1.21568	0.0725999	0.300441	27.8767	29.95	30.119	30.1306	30.4969	30.9639	30.8487	30.6296
1719	Trap1	A1Z6L9	1.21439	0.198165	0.488114	24.3862	27.6785	27.8035	27.6728	27.8782	28.0902	28.0678	28.3624
3039	Ssl1	Q9VNP8	1.21068	0.13437	0.402379	25.9285	22.9153	24.5901	23.7899	24.6768	25.6726	25.8465	25.8706
1224	Aatf	Q9VM95	1.21036	0.0342448	0.207148	23.4996	25.2101	25.0422	24.7409	25.6356	25.5706	25.6456	26.4824
458	Nca	P42325	1.20716	0.0117511	0.129103	21.7793	22.3958	22.5144	22.0113	23.7279	22.5112	23.702	23.5882
3534	GAA1	Q9W464	1.20266	0.252564	0.547332	25.8138	23.794	25.07	22.4046	26.7942	24.5129	26.1217	24.4641
3245	nudC	Q9VVA6	1.19639	0.425967	0.679042	22.802	28.0603	28.2016	28.7616	28.3311	28.1371	28.4091	27.7337
757	CG11148	Q7KQM6	1.19551	0.301118	0.587031	22.5186	26.2398	26.6766	26.9777	26.3256	27.2023	26.6737	26.9932
856	Dlc90F	Q94524	1.19519	0.0717378	0.299091	25.1472	27.0161	27.0429	26.4949	26.6629	27.9725	27.8819	27.9645
2407	Dmel\CG1142	Q8STI6	1.19408	0.186984	0.474216	23.1476	26.1175	26.2232	26.0026	27.2151	26.9315	25.9562	26.1643
1755	EP(2)2054	A1Z9K0	1.19374	0.0141729	0.139386	25.42	26.5192	25.7973	26.4719	26.6412	27.284	27.3328	27.7254
3142	D19A	Q9VRV5	1.19342	0.347861	0.621767	23.3022	27.8751	27.5301	28.1622	27.5439	28.3368	27.4257	28.3368
2351	CG4831 - CG16917	Q8IPA5 - Q8IPA6 - Q8IPA7 - Q8IPA8	1.19187	0.261345	0.559563	23.4393	27.4558	27.1624	27.1899	27.3412	27.538	27.5797	27.5559
2351	CG4831 - CG16917	Q8IPA5 - Q8IPA6 - Q8IPA7 - Q8IPA8	1.19187	0.261345	0.559563	23.4393	27.4558	27.1624	27.1899	27.3412	27.538	27.5797	27.5559
666	Cp190	Q24478	1.19129	0.0814309	0.314516	25.7054	27.7442	28.3114	27.5578	28.6182	28.6662	28.46	28.3396
2910	Dmel\CG5787	Q9VK59	1.19032	0.00420027	0.0741984	30.8544	30.3917	30.1328	30.6054	31.1015	32.0202	31.6123	32.0115
1257	Tsr1	Q9VP47	1.18753	0.0398525	0.225005	22.7009	22.1005	22.1497	23.451	23.4135	23.2097	24.6884	23.8405
2082	Dmel\CG17266	Q4V5H1	1.1844	0.380412	0.644771	21.1041	25.4753	26.4809	26.0833	25.6422	26.2599	26.0571	25.922
2323	BcDNA:LD24586	Q8I937	1.1832	0.36216	0.63125	22.5912	27.3159	27.3387	27.3693	27.8166	27.3493	27.1082	27.0738
3241	RAF2	Q9VV52	1.18022	0.0784082	0.311322	24.6607	25.7745	26.888	26.2652	27.9605	26.6681	26.806	26.8747
3268	Dmel\CG9300	Q9VW10	1.1781	0.324224	0.605499	23.7332	27.7204	28.1892	28.1413	27.5428	28.4292	28.0605	28.4641
1625	Ada2b	A0A0B4KFU2 - Q8I8V0	1.17757	0.141596	0.411683	25.3607	25.6842	23.1377	25.9775	26.2909	26.7341	25.5039	26.3415
2300	p120ctn	Q7PLI0	1.17742	0.216686	0.507341	23.2506	23.8352	26.2347	25.5032	24.9723	25.0993	26.7311	26.7307
3177	CT11439	M9PEX7 - Q9VT05	1.17601	0.373033	0.639372	23.5788	28.4927	28.3257	27.9349	27.262	28.7863	28.4796	28.5083
1743	Prp8	A1Z8U0	1.17426	0.369459	0.637278	24.5017	29.2298	29.5403	29.2177	29.3844	29.3979	29.2183	29.1859
807	FBpp0072605 - CG2199	M9PBH8 - Q8IRH5	1.17368	0.114417	0.365744	26.4491	28.4767	29.0429	28.7517	28.6605	29.4103	29.7374	29.607
807	FBpp0072605 - CG2199	M9PBH8 - Q8IRH5	1.17368	0.114417	0.365744	26.4491	28.4767	29.0429	28.7517	28.6605	29.4103	29.7374	29.607
2870	Dmel\CG33116	Q9VIU4	1.17105	0.192659	0.481943	23.6309	23.2668	24.9239	21.5009	23.4739	24.5064	24.8096	25.2167
930	Kdm4A	A0A0B4K7U3 - Q9V333	1.16116	0.0536749	0.259722	23.8634	24.2247	24.1158	22.8944	24.0118	25.6206	24.6262	25.4843
1745	Dmel\CG8545	A1Z909	1.15834	0.070593	0.296563	25.8301	27.2896	27.5251	25.9036	28.5418	27.7764	27.1904	27.6732
763	Mpc1	A0A0B4KHD3 - Q7KSC4	1.15488	0.106132	0.351882	23.8496	24.3839	21.9409	22.6261	24.0236	23.8975	24.9274	24.5715
1169	mEFTs	Q9VJC7	1.15457	0.0701102	0.296563	26.5046	28.3853	28.3992	28.3606	28.3792	29.1612	29.4074	29.32
2357	POLDIP2	Q8IPQ6 - Q9VNC0	1.14947	0.0230465	0.174567	24.7211	23.9822	25.2501	24.1977	25.1029	25.5068	26.2855	25.8537
133	mof	O02193	1.14876	0.0212852	0.168009	25.3445	23.8842	25.0245	25.3673	26.4292	25.9019	25.9073	25.9772
1534	Nup93-1	Q9XZ06	1.14813	0.297191	0.584555	27.536	31.3645	31.4373	31.3783	30.7208	31.8873	31.8383	31.8621
1076	Nup58	Q9VDV3	1.14546	0.206853	0.495107	25.2634	28.3256	28.3238	28.7239	28.6017	28.6874	28.9691	28.9604
3386	Usp5	Q9VZU7	1.1444	0.541132	0.758555	24.1261	30.8067	31.283	31.3175	29.9517	30.747	30.7156	30.6965
2343	Cul3	Q8IP45 - Q9V475	1.14437	0.284224	0.57386	24.3194	27.7609	28.093	27.4949	26.7972	28.669	28.3255	28.4539
3145	Rexo5	Q9VRX7	1.14084	0.00358482	0.0672567	28.0529	27.8998	27.7453	28.2467	28.5287	29.6022	29.1933	29.1838
3118	Dmel\CG15439	Q9VQZ8	1.13543	0.0176131	0.154444	25.1774	25.1049	25.3928	25.05	25.3016	26.794	26.582	26.5893
1909	daed	M9PB07 - Q95TS8	1.13485	0.125853	0.385624	26.1861	25.3165	24.9686	23.2714	26.1577	25.6618	25.9255	26.5369
3230	mrn	Q9VUR1	1.1348	0.00344528	0.0651397	26.9892	26.3923	26.7836	25.9032	27.6461	27.7583	27.6606	27.5425
973	apolpp	L0MPS3 - Q9V496	1.13162	0.120292	0.375954	31.3662	29.6074	30.3956	29.8712	32.8901	31.1866	30.9047	30.7855
1421	Bap60	Q9VYG2	1.13151	0.00744601	0.101743	26.4917	26.137	26.6721	26.6407	28.2885	27.7477	27.2825	27.1489
3157	Pop4	Q9VSC6	1.1313	0.348747	0.621891	22.9868	23.3296	19.3394	20.5305	23.6921	23.0255	22.9019	21.092
459	spel1	M9ND86 - P43248	1.1296	0.100517	0.344409	23.6586	23.683	24.7942	22.7176	23.8653	25.8175	24.8162	24.8728
2846	Dpck	Q9VI57	1.12854	0.267072	0.560748	23.1588	26.586	26.6815	26.4315	25.8068	27.3135	27.2198	27.0318
2647	Dmel\CG18528	Q9VC87	1.12257	0.193124	0.482611	25.1047	27.7307	27.9314	28.1788	27.634	28.6239	28.2897	28.8882
687	Cpr	M9PCQ1 - Q27597 - Q8IPJ7	1.11883	0.381558	0.644936	22.9089	27.2223	27.9388	27.2029	28.2229	26.9088	27.1175	27.499
2114	Incenp	A0A0B4LFQ2 - Q7JRJ9	1.1178	0.0130886	0.137009	27.526	27.7874	27.3335	26.9691	27.7381	28.7819	28.6095	28.9578
2043	BcDNA:RE33866	Q0E8X8	1.11608	0.106047	0.351882	25.4829	23.7387	24.5723	23.2092	26.2491	24.8218	25.0639	25.3326
1622	Dmel\CG12945	A0A0B4KFJ0 - Q9VH65	1.11595	0.198729	0.488114	25.6654	23.531	25.6463	24.0426	24.2169	26.5162	26.2436	26.3724
1729	AIMP1	A1Z7K8	1.11342	0.416154	0.67326	22.8576	27.4165	28.1469	27.8903	26.9564	27.8141	27.8522	28.1423
1785	Dmel\CG11180	A0A0B4LG45 - A1ZBW6	1.11305	0.392322	0.654402	24.3538	28.5559	28.6409	29.012	27.2935	29.5471	29.0791	29.0952
2046	PCB	Q0E9E2	1.11217	0.0161337	0.147379	29.1763	30.7017	30.4232	30.1541	31.1598	31.3745	31.1898	31.1798
279	Hmgcr	P14773	1.11083	0.0239698	0.177697	23.9635	23.9196	23.7836	22.9129	24.3735	24.1991	25.1378	25.3125
2289	Xpd	Q7KVP9	1.11079	0.0196449	0.16242	26.659	27.8756	27.8512	27.9646	28.2082	28.9025	28.7864	28.8965
2155	MrgBP	Q7K003	1.10848	0.314579	0.595229	23.2384	26.9601	27.4188	27.2515	26.8482	27.5067	27.5073	27.4405
429	Prosbeta6	P40304	1.10498	0.0198456	0.163166	23.8586	24.4713	25.3082	25.0909	26.0353	25.9723	25.5139	25.6274
1803	ens	A8JNK1 - F2FB68 - M9PBN6 - M9PE93 - M9PEK8 - M9PHB1 - Q8IRB9 - Q8IRC0 - Q8IRC1 - Q9I7T2 - Q9VZI0	1.10471	0.105653	0.351882	24.6367	24.7563	25.6584	25.0541	27.7314	25.6023	25.5639	25.6267
3141	D19B	Q9VRV4	1.09827	0.564754	0.772538	22.7096	27.5604	27.428	30.4095	26.5864	27.985	27.4345	30.4948
1763	Psi	A1ZAK7 - A1ZAK8 - A1ZAK9	1.0924	0.644066	0.826953	20.0904	28.723	28.8385	29.0975	26.4351	28.2585	28.3906	28.0348
3396	msn	M9PBJ7 - M9PH19 - Q7KV88 - Q7KV89 - Q7KV90 - Q9W002	1.09117	0.598385	0.799179	21.6503	28.8661	29.3639	29.4817	26.9897	28.8395	28.7608	29.1367
1477	EMC8-9	Q9W1Y1	1.08416	0.0139828	0.139285	28.9982	30.2212	30.1899	30.338	31.0009	30.9386	31.0738	31.0706
277	fs(1)h	E1JJJ8 - M9PE02 - M9PGM8 - M9PJC7 - P13709	1.08302	0.00733331	0.101743	26.7154	27.266	27.8679	27.2861	28.6266	27.9887	28.3586	28.4936
2668	Dmel\CG6937	Q9VCY1	1.07703	0.430872	0.683183	23.9951	28.8273	29.3157	28.9509	29.21	28.8888	28.9355	28.3627
775	CG7065	Q7YZA2	1.07656	0.0023874	0.0508683	28.2655	28.0164	28.5214	28.5661	28.9086	29.6258	29.6291	29.5122
917	spt4	Q9TVQ5	1.07312	0.102366	0.345942	23.9256	23.5592	23.8591	24.1394	24.745	25.8854	23.4887	25.6566
843	PIG-K	Q8T4E1	1.07198	0.275997	0.567585	25.5549	28.4722	28.706	29.0276	27.9076	29.6475	28.993	29.5003
3362	Dmel\CG1737	Q9VZ00 - X2JEU3	1.07192	0.355601	0.624984	25.7899	29.9131	29.9701	30.1235	29.7164	30.433	29.6767	30.2582
3171	anon-WO0172774.118	M9PEW8 - Q9VSW7	1.07079	0.0582546	0.272189	23.8436	23.1136	24.4278	22.9146	25.0745	23.7635	24.9452	24.7995
2966	Dmel\CG13097	Q9VLK1	1.06833	0.032819	0.201626	23.957	24.4492	24.3427	25.5113	25.178	26.14	25.5662	25.6492
2278	PNUTS	Q7KU01 - Q9VPU9	1.06646	0.000309895	0.017178	25.075	25.0297	25.3773	24.9198	25.9531	26.0426	26.2492	26.4228
3508	Dmel\CG2233	Q9W3L4	1.06501	0.22128	0.513512	23.2469	23.9318	22.2521	22.5867	22.1215	24.3429	24.4724	25.3408
2672	Dmel\CG13850	Q9VD14	1.06501	0.225057	0.517844	23.878	24.6662	25.2004	22.5996	26.6266	24.1409	24.5267	25.31
900	Larp4B	Q9I7T7	1.06388	0.065045	0.286363	24.7525	25.461	25.694	24.9548	25.0361	26.5426	26.7173	26.8216
3154	Sec63	Q9VS57	1.05745	0.0161238	0.147379	27.6906	27.6627	28.9587	28.4836	29.2397	29.3646	29.236	29.185
1976	Ada3	M9PHZ1 - Q9VWZ1	1.05303	0.00744834	0.101743	25.1526	24.5371	24.7897	24.9766	26.1705	26.3063	25.9256	25.2657
2609	l(3)mbt	Q9VB52	1.05175	0.0265452	0.186046	25.8519	25.0181	26.2462	26.4383	26.5241	27.2935	26.7916	27.1523
3367	Lint-1	C6SV09 - Q9VZ22	1.05106	0.0685215	0.293402	23.6254	23.4033	23.6448	23.5886	23.2609	24.7124	25.1446	25.3484
139	Chd3	O16102	1.05105	0.0737329	0.303327	25.1946	24.5072	24.6978	25.0074	27.209	25.3712	25.1553	25.8757
3143	Tnpo	Q9VRV8	1.04018	0.102407	0.345942	24.3947	26.3906	26.7841	25.8664	27.1448	27.0621	26.8482	26.5414
1453	Sac1	M9MRM4 - Q9W0I6	1.03719	0.0282392	0.189537	27.1291	28.2428	28.5659	27.8314	28.4377	29.1908	29.0546	29.2347
3597	Svil	M9PEC5 - Q0E8J1 - Q7KV92 - X2JAM4 - X2JG79	1.03628	0.155076	0.429641	21.1521	21.9384	21.6747	23.6689	22.2589	23.6578	23.0229	23.6395
777	lola	Q867Z4	1.03575	0.109059	0.35752	25.7459	27.3407	27.9985	27.9505	28.3106	28.6616	28.3381	27.8683
1325	SuUR	Q9VTE2	1.03449	0.252684	0.547332	25.1492	28.5353	28.0954	28.2946	28.1059	29.0403	28.5133	28.5529
1266	Rbbp5	Q9VPH8	1.03373	0.0884847	0.326003	23.6229	24.5909	25.8175	25.2591	25.3921	25.8004	25.9163	26.3165
91	Nup188	A0A0B4K859	1.03354	0.179475	0.466176	27.9006	30.4921	30.6287	30.374	30.2991	31.065	31.1347	31.0307
1516	Ns3	Q9W590 - X2JA43	1.03072	0.407562	0.667353	27.5279	28.2722	25.0428	29.3902	27.3092	30.5837	28.1425	28.3206
271	alpha-Spec	M9PBI5 - M9PDQ0 - M9PGV6 - P13395	1.03004	0.401429	0.661936	24.6804	28.6703	29.471	29.3938	29.2378	28.9066	29.0628	29.1284
2718	Dmel\CG3995	Q9VEP0	1.02993	0.0820097	0.315492	25.7125	26.6901	27.2899	27.8495	27.387	28.2634	28.0253	27.9861
1961	HIPP1	M9PG20 - M9PG82 - M9PID3 - Q9VPB0	1.0294	0.425533	0.678926	23.693	28.4181	28.3401	28.4351	27.5254	28.6961	28.2546	28.5278
879	Tfb1	A0A0B4K726 - Q960E8	1.02686	0.00203365	0.0491171	26.314	26.1364	26.6179	25.9667	27.05	27.3505	27.6565	27.0854
1155	CG9246	Q9VIF0	1.02003	0.34428	0.618436	24.3999	28.4568	28.6127	27.7239	28.5888	28.4473	28.2399	27.9974
766	Chd1	M9ND16 - M9PEB2 - Q7KU24	1.01961	0.164125	0.4433	24.7973	23.1185	25.7817	24.2844	24.881	26.1706	25.0301	25.9786
2454	Past1	Q8T6I0 - Q8T8W3	1.01841	0.456114	0.698783	22.5615	27.5926	27.859	27.1994	26.6944	27.2017	27.5426	27.8475
806	dre4	Q8IRG6	1.01814	0.0356352	0.210257	26.9841	27.682	27.5284	26.3186	27.5478	28.5713	28.1594	28.3072
3195	Dmel\CG10907	Q9VTN7	1.01657	0.142249	0.413031	20.8161	21.5264	21.178	23.0942	22.7311	23.2151	21.717	23.0177
222	Adf1	A0A0B4KEJ0 - P05552	1.01568	0.418682	0.675821	22.4161	27.1031	26.8418	27.0193	26.7224	26.738	27.559	26.4237
2104	Spt-I	Q6NR46	1.01535	0.384745	0.648062	23.5564	27.7646	28.0438	27.5475	27.2377	27.6049	28.2394	27.8918
1911	CG42325	M9PBA3	1.01516	0.460623	0.702738	26.5032	22.6276	20.5415	23.801	24.9129	24.5618	23.3998	24.6594
2653	SMC1	Q9VCD8	1.0127	0.107231	0.353907	25.8305	23.6966	26.052	25.2591	26.0669	26.3441	26.3042	26.1738
949	THG	Q9V3N8	1.00733	0.263099	0.559563	24.0011	23.7643	21.4639	21.3201	22.7811	24.6358	23.6489	23.5128
2834	PNKP	Q9VHS0	1.00608	0.00530909	0.0868442	25.6574	25.7551	26.4643	25.6954	26.9086	26.5876	26.843	27.2575
3465	mRpS29	Q9W253	0.999494	0.249301	0.544844	23.4832	22.9431	24.8749	23.1331	26.3331	23.2293	24.1662	24.7037
803	Nup205	Q8IQV9	0.998109	0.187042	0.474216	29.1207	31.6026	31.8635	31.6344	31.5539	32.2417	32.3258	32.0922
1247	kra	Q9VNE2	0.997452	0.498024	0.729976	22.8096	28.1894	28.2817	28.3585	27.2946	28.1433	28.2263	27.9649
755	Pabp2	E2QC83 - Q7KNF2	0.9959	0.450198	0.693417	25.5799	30.3212	30.169	30.6834	29.4354	30.4354	30.4775	30.3889
2207	CG8728-RA	Q7K3W2	0.99424	0.0116764	0.128863	28.0974	28.7817	29.1612	29.0639	29.9921	29.9151	29.3662	29.8078
3058	Dmel\CG4042	Q9VPC1	0.990946	0.124052	0.381222	22.5215	22.6956	21.9933	24.3043	24.4334	23.9418	23.8554	23.2479
209	Hsp27	P02518 - X2JC82	0.990742	0.029209	0.190349	29.824	31.1126	31.1753	31.1288	31.5373	32.0572	31.8966	31.7127
2354	Mtpalpha	Q8IPE8 - Q9V397	0.989403	0.169169	0.451426	28.1708	27.5775	29.4616	27.4933	30.4837	28.826	28.6563	28.6948
504	Doa	A0A0B4K6R9 - A0A0B4K7Z3 - A0A0C4DHG9 - A4V3J9 - A8JRF7 - B7Z0R6 - P49762 - Q0KI03 - Q86B72 - Q86B73 - Q8IML9	0.988183	0.0130577	0.137009	26.7161	26.5734	27.0144	27.081	27.0678	28.1498	28.082	28.038
2536	BcDNA.LD23634	Q9V3Y5	0.987538	0.0454011	0.237116	27.4944	26.239	27.9985	27.4671	27.9436	28.4773	28.3601	28.3683
2466	pita	Q95RQ8 - Q9W1N1	0.987413	0.00793208	0.106299	26.0054	26.4368	26.5301	26.8642	27.5973	27.8345	26.9859	27.3685
2151	Rpb5	Q7JZF5	0.985042	0.069345	0.295686	24.862	26.0994	26.76	26.7425	27.0973	27.1758	27.0545	27.0765
2999	Dmel\CG7239	Q9VMM3	0.982946	0.118523	0.374452	24.5438	24.6355	24.9025	25.4726	24.38	26.3041	26.4272	26.3749
3024	Dmel\CG2926	Q9VNE0	0.98125	0.33443	0.616762	22.9249	26.553	26.3699	26.9014	26.5322	27.0198	26.5005	26.6218
1188	YL-1	Q9VKM6 - X2JA36	0.977412	0.0311366	0.194567	25.8564	24.4309	25.0137	25.5061	25.8775	26.5509	25.9453	26.3431
1178	Sfmbt	B7YZV6 - M9PFS7 - Q9VK33	0.970248	0.113669	0.365744	22.974	24.0615	25.2302	24.7815	25.4223	25.6465	24.9459	24.9134
2798	Dmel\CG8507	Q9VH64	0.969651	0.365141	0.632514	23.9601	23.9949	24.0251	23.9584	27.4667	22.6491	24.6181	25.0832
3437	enok	Q9W1A9	0.968756	0.00670854	0.0962479	26.5614	27.3343	26.654	27.1306	27.4843	28.21	27.9401	27.921
2067	Snr1	Q24090	0.968369	0.051831	0.254352	24.8766	25.5699	25.9442	24.5541	26.4154	26.286	26.615	25.5018
1623	Glut4EF	A0A0B4KFN3 - Q86NR2 - Q8MSS6 - Q9VH52	0.958147	0.28847	0.576704	22.865	22.9663	22.7368	23.1437	21.6166	23.7596	25.0981	25.0701
1923	Sap130	M9PCC4 - M9PI47 - Q8IQH9 - Q8IQI0 - Q9XZ09	0.95739	0.147076	0.420794	24.5988	25.0671	25.0534	25.525	26.9199	26.2783	24.4411	26.4345
596	Ssrp	Q05344	0.955991	0.00058073	0.0232197	27.539	26.974	27.4814	27.1864	28.124	28.3657	28.1766	28.3384
945	Sec13	Q9V3J4	0.952485	0.140976	0.411292	25.5392	27.6671	27.7295	27.6985	27.7826	28.5143	28.1655	27.9818
2190	Dmel\CG8569	Q7K264	0.951811	0.0271619	0.188204	26.262	25.1892	25.4006	26.0517	26.2168	26.8224	26.5059	27.1657
3569	Slmap	Q9W5R5	0.951021	0.269442	0.564213	22.7785	24.2773	26.0794	25.5296	25.6011	25.3982	25.1025	26.3671
1914	Nulp1	M9PBV6 - Q9Y109	0.950808	0.343022	0.618436	23.7053	25.0657	20.8241	22.5052	23.4287	24.0316	24.0287	24.4146
675	hop	Q24592	0.950645	0.203605	0.492041	22.5598	21.1157	22.7215	21.2107	22.0416	22.0519	23.1431	24.1737
785	Nelf-A	A0A0B4KGH5 - A0A0B4LIF3 - Q86NP2	0.947408	0.0178738	0.154444	26.8799	26.6945	26.7731	27.0131	27.021	28.2378	27.6871	28.2044
390	Chc	P29742 - X2JC31	0.946873	0.303357	0.58768	26.3884	29.4287	30.067	29.4585	30.2015	29.5603	29.6426	29.7258
3053	pzg	Q9VP57	0.941487	0.00739653	0.101743	29.6004	29.8166	30.4405	30.3101	31.2402	31.1524	30.8554	30.6855
3495	HP1b	Q9W396	0.938688	0.0132305	0.137903	23.7765	23.6531	24.0837	23.8767	25.321	24.6587	24.1403	25.0248
3216	upSET	Q9VUB5	0.937651	0.411586	0.67058	23.768	27.7297	27.6444	27.843	26.5618	27.9501	28.0364	28.1873
1350	AGO2	M9PFK7 - Q9VUQ5	0.936571	0.0863859	0.324646	23.8591	24.3367	25.5926	24.9454	24.9028	25.597	26.0991	25.8812
2218	RagC-D	Q7K519	0.936483	0.0826561	0.316978	26.4288	25.2146	24.933	24.3579	26.021	25.9516	26.4139	26.2937
1213	poe	M9PB68 - Q9VLT5	0.936472	0.480532	0.714907	22.6536	27.4019	27.6768	27.6581	26.8035	27.5005	27.2455	27.5869
121	His3.3A - His3.3B	C0HL66 - C0HL67	0.935218	0.123555	0.381222	28.2721	29.3435	29.5009	29.9101	30.8227	30.803	29.2052	29.9366
121	His3.3A - His3.3B	C0HL66 - C0HL67	0.935218	0.123555	0.381222	28.2721	29.3435	29.5009	29.9101	30.8227	30.803	29.2052	29.9366
2621	Dmel\CG5116	Q9VBQ7	0.934988	0.416172	0.67326	25.8263	22.7708	23.5342	22.4781	22.485	25.4589	24.5215	25.884
3417	BcDNA:LD06317	Q9W0P4	0.934925	0.439529	0.686232	23.6722	27.6238	28.0335	27.3849	26.2002	27.9292	27.7464	28.5782
2773	Dmel\CG6962	Q9VGH0	0.933975	0.177986	0.465215	26.4925	28.9793	29.1267	28.5365	29.078	29.2267	29.2438	29.3224
1603	row	A0A0B4KER0 - Q5U156 - Q95RL2	0.930483	0.139629	0.40883	25.8704	23.8101	24.986	25.022	26.7544	25.8763	25.0783	25.7014
1021	Zwilch	Q9VA00	0.922471	0.192554	0.481943	24.0254	24.1451	25.1695	24.3085	23.791	25.3794	25.6218	26.5461
1171	Rpb11	Q9VJE4	0.916992	0.0863182	0.324646	23.3967	25.1402	25.3871	24.3993	25.4701	25.5217	25.4592	25.5401
936	Coprox	Q9V3D2 - X2J9R2	0.912811	0.100912	0.344409	29.4283	28.3935	27.7837	27.8719	28.4744	29.352	29.5419	29.7603
3507	Upf2	Q9W3L1	0.912606	0.00915924	0.113976	22.9572	22.9309	23.5976	23.0656	23.9889	24.4812	23.5927	24.1388
1839	BcDNA:LD21969 - Dmel\CG1024	B9A0M7 - Q9VI18	0.911409	0.00164303	0.0426313	26.1587	26.0691	25.7498	26.0256	26.5376	26.9734	27.2328	26.9049
1839	BcDNA:LD21969 - Dmel\CG1024	B9A0M7 - Q9VI18	0.911409	0.00164303	0.0426313	26.1587	26.0691	25.7498	26.0256	26.5376	26.9734	27.2328	26.9049
703	bocks	Q709R6	0.911369	0.029647	0.191801	23.4442	23.3886	24.3571	23.7142	25.1	24.565	24.861	24.0236
1735	Dmel\CG12128	A1Z830 - A1Z831	0.909214	0.525774	0.743952	24.3591	29.5398	29.6718	29.9167	28.8206	29.4007	29.6087	29.2943
2670	Dmel\CG5377	Q9VD00	0.909107	0.355669	0.624984	23.0511	22.3339	23.3332	22.6	25.7902	22.4864	22.0723	24.6058
759	lolal	E1JGK7 - Q7KRI2	0.90745	0.090308	0.329599	25.6034	27.4432	26.8939	27.4443	27.9106	27.9322	27.4191	27.7528
1461	Tina-1	Q2PE12 - Q9W0Y1	0.906437	0.0185015	0.157294	28.5585	27.6406	28.2274	28.1952	28.7969	28.9171	28.8478	29.6856
1946	ZnT63C	M9PEG6 - Q7K3K5	0.905934	0.183687	0.472056	26.0619	27.4229	26.1805	28.1362	27.662	28.8286	27.2856	27.6491
2140	BEST:HL05962	Q7JY89	0.903469	0.245857	0.541685	23.7383	26.0318	25.2227	25.7116	24.6413	26.3524	26.5826	26.7419
3084	Tango14	Q9VPX8	0.903267	0.0135072	0.138454	24.1307	24.8705	24.4328	24.5305	24.898	25.5142	25.2597	25.9056
2156	Bap55	Q7K012	0.901688	0.0020078	0.0491171	28.4243	28.2408	28.5874	28.971	29.2503	29.4355	29.5538	29.5906
996	mRpS16	Q9V6Y3	0.900954	0.265771	0.560741	23.5145	25.2282	26.225	24.7284	27.0736	25.9204	24.8463	25.4597
832	- -	Q8SY96	0.900307	0.199057	0.488114	26.5029	28.9828	28.6858	29.1079	29.075	29.3725	28.962	29.471
2355	Tep2	Q8IPH4 - Q8IPH5 - Q9NFV7 - Q9VLY9 - Q9VLZ0	0.900159	0.301553	0.587031	22.1031	23.1797	25.2505	24.8115	23.7778	25.0269	25.0635	25.0773
3482	cg9346	Q9W2N6	0.900062	0.0915626	0.331483	24.1536	24.788	25.4432	24.0432	24.8909	25.0763	25.8801	26.1809
2649	Dmel\CG5728	Q9VC94	0.894755	0.00692649	0.0987937	28.6244	29.1612	29.527	29.2237	30.1189	30.3249	29.8398	29.8317
2329	mino	Q8IMM7 - Q8IMM8 - Q9Y137	0.894734	0.0385569	0.220728	24.152	24.9114	24.7402	24.4897	25.1229	24.8425	26.141	25.7659
2589	Bub3	Q9VAJ2	0.894321	0.0302898	0.194211	26.8234	28.1624	27.4477	27.0802	28.3088	28.5134	27.9203	28.3485
2184	vlc	A1Z6H4 - Q7K1T1	0.892122	0.452933	0.696095	24.2014	28.3935	28.1947	28.6546	27.2953	28.3874	28.3986	28.9315
1084	Rpb4	Q9VEA5	0.891873	0.178563	0.465295	23.9444	24.5148	26.3145	25.2537	25.0752	26.1532	26.3677	25.9987
1968	Dmel\CG43736 - CG14433 - CG32737-ORFB - CG4564	M9PGK3 - M9PGV3 - M9PHA3 - M9PJA1 - Q9W3U8	0.888673	0.0587652	0.273617	26.4263	25.3154	26.7105	25.4548	26.758	26.4891	27.2246	26.9899
1968	Dmel\CG43736 - CG14433 - CG32737-ORFB - CG4564	M9PGK3 - M9PGV3 - M9PHA3 - M9PJA1 - Q9W3U8	0.888673	0.0587652	0.273617	26.4263	25.3154	26.7105	25.4548	26.758	26.4891	27.2246	26.9899
1968	Dmel\CG43736 - CG14433 - CG32737-ORFB - CG4564	M9PGK3 - M9PGV3 - M9PHA3 - M9PJA1 - Q9W3U8	0.888673	0.0587652	0.273617	26.4263	25.3154	26.7105	25.4548	26.758	26.4891	27.2246	26.9899
1968	Dmel\CG43736 - CG14433 - CG32737-ORFB - CG4564	M9PGK3 - M9PGV3 - M9PHA3 - M9PJA1 - Q9W3U8	0.888673	0.0587652	0.273617	26.4263	25.3154	26.7105	25.4548	26.758	26.4891	27.2246	26.9899
523	RfC4	P53034	0.888335	0.0327256	0.201626	27.6098	27.8396	28.4604	28.6264	28.5534	29.5752	29.003	28.958
3588	Dmel\CG11970	Q9Y0Z1	0.888209	0.138694	0.40883	27.9783	25.8532	26.1496	25.9261	27.2712	27.589	27.0473	27.5525
268	grh	A0A0B4K7F6 - A0A0B4LFT7 - P13002	0.888131	0.0406541	0.226228	26.0208	25.6685	26.6835	26.8544	26.9783	26.7517	27.5877	27.462
1564	zip	A0A0B4JD57 - A0A0B4JD95 - A0A0B4K7Q4 - Q59E58 - Q59E59 - Q99323	0.886488	0.379097	0.642988	27.058	24.6517	24.0836	24.1083	26.8835	24.4535	26.8837	25.2269
2417	mRpS9	Q8SXF0	0.883562	0.434874	0.684334	22.8663	25.216	24.5594	21.7726	26.3251	23.4442	23.3169	24.8624
946	wds	M9NDM4 - Q9V3J8	0.882676	0.184994	0.472606	24.8051	26.8141	27.3846	27.0562	27.386	27.6088	27.4463	27.1497
957	UK114	Q9V3W0	0.882296	0.263168	0.559563	23.1003	23.4771	24.1894	24.2632	26.4626	23.8028	23.5692	24.7246
1102	mRpS10	Q9VFB2	0.882145	0.00906914	0.113976	25.8535	25.0247	26.057	25.5911	26.3364	26.6203	26.5966	26.5015
2816	beag	Q9VHH8	0.881916	0.309803	0.591078	22.5928	25.947	25.2597	25.4421	25.3183	25.6121	26.4322	25.4067
2739	Nup93-2	Q9VFE7	0.880529	0.195448	0.484448	27.6947	30.0943	29.9607	30.0446	29.8874	30.5584	30.4775	30.3931
2827	M1BP	Q9VHM3	0.879342	0.303965	0.587923	25.6947	28.6792	28.6177	28.9307	29.1927	29.0104	28.4276	28.8089
2715	Det	Q9VEM2	0.876084	0.336332	0.617707	22.387	25.0581	23.7476	23.5801	25.0227	24.8357	22.7404	25.6783
1574	Dmel\CG7518	A0A0B4K6G6 - A0A0B4K6U2 - E1JIJ7 - Q8INH9 - Q9VG05	0.875213	0.235151	0.530659	24.5316	23.9366	26.1741	25.6827	24.7923	26.0146	26.2434	26.7755
2985	nop5	Q9VM69	0.874369	0.0834149	0.318681	28.469	29.5906	30.4029	29.8878	30.666	30.6096	30.3124	30.2599
163	Dbp80	L7EEU0 - L7EFC0 - L7EGI4 - O61305 - Q5LK12 - Q5LK13	0.873263	0.07086	0.296563	26.1254	26.3826	27.2168	26.9287	26.6765	28.1062	27.8443	27.5196
3149	Cdc27	Q9VS37	0.872196	0.313113	0.594391	21.9474	23.2301	21.8387	23.3903	23.4803	24.2486	21.5668	24.5996
521	TfIIA-L	P52654	0.865472	0.0259055	0.18472	25.7845	25.3618	25.8104	25.2225	25.964	27.14	26.2976	26.2394
2244	wde	Q7KMH9	0.865129	0.00116833	0.036496	27.4344	27.0919	27.1692	27.65	28.0114	28.3858	28.1677	28.2412
2581	anon-WO0153538.36	Q9VAC1	0.864723	0.00644473	0.094691	29.7611	29.1165	29.4785	28.8812	30.0812	29.9866	30.2957	30.3328
1031	CG11899	Q9VAN0	0.864011	0.259684	0.558526	22.5474	25.2032	25.1864	25.2897	25.0459	25.794	25.6602	25.1826
2759	Dip-C	Q9VG79	0.862157	0.281491	0.571179	23.5041	25.4411	26.5077	26.5073	25.8381	26.5543	26.5322	26.4842
3138	mad2	Q9VRQ2	0.861086	0.524832	0.743791	22.5302	27.2277	27.6104	27.4823	26.0892	27.1704	27.5154	27.5199
1699	Dmel\CG11560	A0A0S0WNE9 - Q9VTT4	0.860879	0.0539341	0.259906	20.9285	20.6489	20.7993	21.0122	22.6049	21.8599	20.957	21.4107
2126	Usp20-33	Q7JW61	0.860807	0.4265	0.679447	24.4646	22.059	23.0427	20.152	24.5692	23.2296	22.7262	22.6365
761	ball	A4V3G8 - Q7KRY6	0.860493	0.36862	0.636281	25.6197	25.3471	25.3243	23.2455	27.6088	24.2915	25.3151	25.7632
1301	scny	Q9VRP5	0.858144	0.00486402	0.0812558	28.8619	28.8444	28.6283	29.0841	29.1929	29.9099	29.9156	29.8327
3009	Dmel\CG3756	Q9VMX3	0.855564	0.235345	0.530659	22.1494	23.8316	25.2001	24.3486	24.6904	24.6549	24.6115	24.9951
1380	FRG1	Q9VWA8	0.855422	0.420609	0.675861	23.5664	26.7094	26.5106	26.5153	24.7668	27.168	27.4452	27.3432
3014	Karybeta3	Q9VN44	0.853584	0.162819	0.441264	27.2249	29.2301	29.6655	28.9441	29.5064	29.6525	29.7224	29.5977
1605	jbug	A0A0B4KEX6 - A0A0B4KFF9 - E1JGS7 - Q9W205	0.851521	0.463458	0.704723	22.1507	24.7067	26.9848	25.5315	24.5272	26.2651	25.9842	26.0032
2825	Dmel\CG9839	Q9VHL1	0.850571	0.00778005	0.10542	26.9871	26.2133	26.7574	26.428	27.814	27.2801	27.4652	27.2287
146	SelD	O18373	0.85	0.390551	0.653265	25.4632	29.1138	29.2555	28.4327	28.7332	28.3234	29.4044	29.2042
752	nito	Q7KMJ6	0.848379	0.0101876	0.118206	28.6438	28.558	28.5639	28.7232	28.7971	29.6109	29.7417	29.7328
2193	CG30474	A0A0C4DHG4 - Q7K2K2	0.846029	0.124104	0.381222	26.3709	27.2124	27.083	27.2406	26.5479	28.3193	28.1402	28.2837
969	Nup154	Q9V463	0.845457	0.124034	0.381222	30.8017	32.5108	32.3375	32.3186	32.0812	33.0321	33.162	33.0751
2852	BEST:LD19244	Q9VID9	0.843017	0.1893	0.477952	23.2015	25.0362	25.2047	25.6837	25.442	26.1228	25.411	25.5223
2366	RhoGEF4	Q8IQ85 - Q9VS45	0.841225	0.113848	0.365744	23.5366	22.5007	22.5642	23.2233	22.839	23.5681	24.2568	24.5258
3193	mRpL2	Q9VTF8	0.838063	0.0468408	0.242133	28.8302	29.8276	29.0027	29.587	30.6369	30.125	29.5066	30.3312
614	RpS11	A1Z8U9 - Q0E9B6	0.837657	0.0617082	0.279446	30.7824	30.6328	30.3744	30.5218	32.3215	31.2718	30.5983	31.4704
1823	mtgo	B7YZW3 - M9PD19 - Q9VJJ8 - Q9VJJ9	0.83515	0.0707908	0.296563	25.2018	24.4496	25.8868	25.5174	26.177	25.9572	26.6755	25.5864
2945	nmd	Q9VL02 - X2J7P4	0.832779	0.37577	0.640464	24.0293	27.4301	27.4875	27.3618	26.8885	27.7792	27.4034	27.5688
2239	Prp19	Q7KLW9	0.830014	0.272493	0.565941	25.594	26.9517	28.2574	27.4731	29.0655	27.6829	27.568	27.2798
737	NO66	E2QD64 - Q7K4H4	0.828164	0.0343446	0.207148	27.9105	28.9827	28.7587	28.9514	29.015	29.7832	29.6736	29.4442
781	mod(mdg4)	A0A0B4K6B8 - A0A0B4K7A6 - Q86B87	0.82576	0.0311903	0.194567	27.8899	27.4225	27.9802	28.8071	28.8594	29.0269	28.7801	28.7363
919	xmas - xmas-2	A0A4D6K557 - Q9U3V9	0.825084	0.0155111	0.144949	28.2956	28.1331	27.2877	27.9478	28.4356	28.9135	28.8822	28.7332
919	xmas - xmas-2	A0A4D6K557 - Q9U3V9	0.825084	0.0155111	0.144949	28.2956	28.1331	27.2877	27.9478	28.4356	28.9135	28.8822	28.7332
692	egg	Q32KD2	0.824057	0.0355202	0.210257	26.7103	26.272	25.7061	26.863	26.8073	27.5098	27.1061	27.4245
2923	Dmel\CG4788	Q9VKI2	0.823098	0.21697	0.507372	25.6244	26.9597	25.6534	24.921	26.7158	25.4026	27.0786	27.2539
1485	Panx	Q9W2H9	0.822769	0.0273878	0.188686	24.44	24.2881	24.6806	25.275	25.0854	25.968	25.3966	25.5247
1966	Sec22	M9PGI6 - O77434	0.822097	0.350318	0.622216	22.884	25.6867	26.6092	25.6614	25.7588	26.0815	26.0836	26.2059
1295	Dd	Q9VRG7 - X2JCV6 - X2JEK6	0.819935	0.28526	0.574051	25.8574	28.4787	28.4784	28.3874	27.8437	28.9698	28.8954	28.7727
932	Vps28	A0A0B4KF05 - Q9V359	0.819732	0.166523	0.445837	24.8819	23.6719	25.3682	25.3823	24.7264	26.3071	25.7688	25.7809
1093	Asun	Q9VEX5	0.819267	0.0177512	0.154444	27.4991	26.8621	27.8377	27.3082	27.8119	28.4857	28.3769	28.1095
701	WDR79	Q6NL34	0.818593	0.267865	0.561757	23.5601	26.0524	25.991	26.03	25.4569	26.315	26.5281	26.6078
1872	Ndf	M9MRG2	0.814342	0.232104	0.529067	29.873	31.8893	32.316	32.2323	31.7829	32.4896	32.7386	32.5569
2507	glu	Q9V3A7	0.812891	0.0706611	0.296563	25.2013	24.8913	26.2949	25.5835	25.6779	26.4688	26.4379	26.6379
3191	Dmel\CG7839	Q9VTE6	0.812169	0.10325	0.347827	26.6392	26.0996	27.246	25.7455	27.7868	27.5278	27.1017	26.5627
3378	Rcd5	Q9VZJ3	0.810698	0.00823893	0.109211	26.0464	25.8496	25.5731	25.9208	26.1687	27.0482	26.6411	26.7747
315	Sxl	P19339	0.809386	0.272731	0.565941	27.1129	29.8342	29.2455	29.7718	29.2205	30.0477	29.8499	30.0838
3553	MAD	Q9W4W7	0.808137	0.0327722	0.201626	24.3894	25.2663	24.3674	24.2526	24.9602	25.7176	25.6095	25.2208
3409	Dmel\CG12091	Q9W0E2	0.807898	0.0859998	0.324646	26.1857	24.9331	24.9275	26.3272	26.47	26.2509	26.268	26.6162
1041	Npl4	Q9VBP9	0.805388	0.513295	0.7386	22.6197	26.1172	27.4542	27.0858	26.305	25.7696	27.152	27.2719
542	faf	A0A0B4K6W2 - A0A0B4K7S0 - P55824	0.805355	0.442297	0.687615	23.3159	26.6196	27.5873	26.7706	26.1074	27.0406	27.0819	27.285
1563	Su(var)2-10	A0A0B4JCQ7 - A0A0B4JD03 - A0A0B4JD33 - A0A0B4K6T9 - A0A0B4LEH9 - A1Z7P5 - A1Z7P7 - A1Z7P8 - A1Z7P9 - A1Z7Q1 - Q5BIG7 - Q7KNF5 - Q8IGK3 - Q9XYM5	0.804578	0.0102261	0.118206	27.6635	27.5691	28.1219	27.5723	28.2143	28.378	29.0195	28.5334
2251	Dp1	Q7KN75	0.804525	0.552476	0.765655	26.5884	31.4525	31.6766	31.8476	30.7508	31.3168	31.3696	31.3459
3110	LeuRS	Q9VQR8	0.803222	0.275451	0.567585	24.4416	26.4948	26.9958	26.958	27.543	27.5051	26.539	26.516
3264	Prp6	Q9VVU6	0.802698	0.227639	0.521816	24.9949	25.6846	26.2928	25.1478	25.9645	26.3106	25.2966	27.7592
2630	Dmel\CG11920	Q9VBY2	0.802152	0.269499	0.564213	24.0596	23.2923	26.1363	23.7799	25.1967	25.4437	25.3129	24.5234
3556	Dmel\CG3071	Q9W4Z9	0.800045	0.168474	0.450063	25.6428	27.0574	27.8157	27.6979	27.5982	28.0755	27.9968	27.7436
966	Chrac-16	Q9V452	0.799588	0.511662	0.738428	25.7646	23.6111	20.979	22.6072	25.3916	24.3474	23.6873	22.734
2365	cutlet	Q8IQ05	0.797865	0.301819	0.587031	23.4171	23.2538	24.0434	22.6156	24.9269	24.0431	22.3506	25.2007
1879	Ptpmeg2	M9MS42 - Q59E68 - Q8IRM6 - Q8IRM7 - Q9W323 - Q9W324	0.795643	0.304339	0.58818	24.6192	22.5285	24.6448	25.0244	23.7701	25.1386	25.7025	25.3883
408	Uch	M9MRD0 - M9PE40 - P35122	0.79498	0.259322	0.558241	25.9165	28.0085	28.699	28.488	28.6389	28.5044	28.6374	28.5112
117	MICU1	A2VEI2	0.794742	0.210638	0.500241	23.1139	23.5068	22.7696	24.1676	22.7532	24.6858	24.4934	24.8046
786	ATbp	Q86P48	0.787928	0.343412	0.618436	27.6804	26.693	25.1109	26.6668	25.6891	27.8235	27.6871	28.1032
992	Cyp301a1	Q9V6D6	0.787916	0.332174	0.615632	24.8666	24.6644	25.2661	25.8229	24.2637	27.0836	25.3042	27.1201
1836	LD05530	B7Z0N0	0.786414	0.0920093	0.331483	23.9908	23.7409	23.9811	24.4307	25.6419	23.8638	24.8672	24.9163
3227	Dmel\CG7275	Q9VUN7	0.785008	0.00656857	0.0947972	24.7767	24.7889	24.6249	24.8071	25.2578	25.2535	26.0522	25.5741
2440	CG6316	Q8SZY9	0.784255	0.43127	0.683183	25.6993	29.2699	29.115	29.0641	28.0542	29.5643	29.2792	29.3876
914	chif	M9PD16 - Q9NK54	0.784042	0.00323724	0.0626638	26.5656	26.5177	26.4367	26.5221	26.8905	27.4883	27.1776	27.6218
2529	Pez	Q9V3V3	0.783902	0.133262	0.400772	22.7267	22.7399	22.6781	22.762	22.1765	24.1643	23.8991	23.8024
2015	Ip259	O76994	0.783861	0.301808	0.587031	22.61	23.1829	25.5243	23.8934	24.9631	25.0427	23.7804	24.5598
528	Nsf2	A0A0B4LH53 - P54351	0.780766	0.191501	0.480527	25.673	27.8332	27.71	27.7284	27.7939	27.9288	28.1247	28.2202
1471	vir	Q9W1R5	0.778573	0.341194	0.618436	23.9161	26.0868	26.7174	23.8301	25.5788	26.2181	25.987	25.8808
319	Su(var)3-7	E1JIJ9 - P20193	0.775526	0.00425903	0.0741984	26.8651	27.0939	26.4099	26.7127	27.8229	27.5171	27.3639	27.4798
2443	Rcd1	A0A0B4KEP1 - A0A0B4KF25 - A0A0B4KFM5 - A0A0B4KFX4 - A0A0B4LFC1 - A1Z9L0 - A1Z9L2 - Q8T076	0.773727	0.00434665	0.0744034	27.1856	26.6377	27.2732	26.7082	27.881	27.5762	27.7424	27.6999
3305	Dmel\CG8915	Q9VX63	0.773251	0.0796068	0.31284	26.128	25.5999	26.323	26.3609	26.0529	27.5387	26.7153	27.1978
2445	CG4639	Q8T0D1	0.77169	0.121723	0.379159	25.0665	26.3588	24.9386	26.1927	25.9024	26.85	26.6751	26.2158
1873	Utx	M9MRG4 - M9PCJ7 - Q76NQ3 - Q9VL07	0.771068	0.139611	0.40883	25.201	24.0107	23.5837	23.4514	24.9672	24.7673	25.3159	24.2806
2523	l(2)34Fd	Q9V3P2	0.769546	0.299802	0.587031	23.6267	24.8938	26.5624	26.0824	26.2142	26.4649	25.842	25.7225
256	Fas1	A0A0B4KH94 - A8JR25 - B7Z0L0 - B7Z0L1 - P10674 - Q8INA9 - Q9VES3	0.767597	0.264404	0.559563	23.5243	23.4853	25.2308	24.7426	25.6644	25.5059	25.159	23.724
3017	cno	A0A0B4KF82 - A0A0B4KFK9 - A0A0B4KG43 - A0A0B4KGI6 - Q8IPP3 - Q8IPP4 - Q9VN82	0.764698	0.307992	0.588744	26.1468	29.0095	27.8772	28.5957	27.8868	29.1012	28.8086	28.8913
3349	Dmel\CG4332	Q9VYG3	0.763345	0.181461	0.468837	25.1068	24.8135	25.4048	23.2349	25.3108	25.0745	25.458	25.7701
1302	Bre1	Q9VRP9 - X2JGB3	0.756872	0.0799095	0.31284	26.4853	25.8433	25.5052	27.0809	26.8	27.1851	26.8986	27.0586
2045	SRPK	A0A0B4KF69 - A1ZA05 - Q0E965	0.755525	0.14272	0.413906	26.4207	26.3536	27.0848	26.049	26.1029	27.3395	27.6271	27.8607
625	ctp - Cdlc2	A0A4D6K1L3 - M9NDC7 - M9NDP1 - O96860 - Q24117	0.755425	0.0762169	0.307814	26.659	27.9806	27.6147	28.1975	28.3221	28.6248	28.165	28.3615
625	ctp - Cdlc2	A0A4D6K1L3 - M9NDC7 - M9NDP1 - O96860 - Q24117	0.755425	0.0762169	0.307814	26.659	27.9806	27.6147	28.1975	28.3221	28.6248	28.165	28.3615
811	LBR	Q8MLV1	0.755103	0.221235	0.513512	26.7552	28.8394	29.1606	28.658	29.3956	29.123	28.8891	29.0258
3211	Srrm1	Q9VU43	0.754851	0.113348	0.365744	26.0212	27.3082	27.1191	27.7634	28.2964	27.7964	27.5811	27.5573
565	AP-2alpha	P91926	0.752656	0.393872	0.655542	23.3786	24.746	26.3469	25.1808	27.2413	24.795	25.137	25.4896
1437	CG11583	Q9VZE6	0.750296	0.126727	0.38636	24.867	25.1115	25.5654	25.0757	26.9339	25.7598	25.0043	25.9228
898	CG10628	Q9I7M2	0.750207	0.158642	0.43283	28.3116	27.9396	28.263	28.2338	27.6129	29.1641	29.2458	29.7259
2367	Nrx-IV	Q8IQH0 - Q94887	0.748374	0.28198	0.571694	25.5	24.1231	25.7169	24.0997	26.7396	25.7704	25.4112	24.5121
3435	ocm	Q9W198	0.747519	0.169848	0.452248	24.4459	24.9043	25.3584	26.4627	25.5483	26.539	25.9264	26.1478
1761	ATPW	A1ZAA9	0.746034	0.319773	0.600062	25.8691	26.1541	25.9709	26.445	24.8612	27.757	27.1809	27.6242
2453	AFG3L2	Q8IQQ9 - Q8T4G5	0.744212	0.181158	0.468552	26.6863	26.7255	26.9652	24.9738	27.1749	26.7529	26.8575	27.5423
1929	crol	M9PCY3 - M9PD94 - M9PFM9 - O61360 - O61361 - O61362 - Q8MRK4	0.742378	0.415257	0.67326	24.4055	27.729	27.3912	27.8141	26.9039	27.5946	27.9253	27.8855
3477	Hmg-2	Q9W2K8	0.741239	9.0436e-06	0.00224767	25.6612	25.7009	25.5825	25.7726	26.3607	26.5088	26.4513	26.3614
1891	Spn	H5V864 - M9ND28 - M9NDX8 - M9NEY3 - M9NEY5 - M9NFI2 - M9NFI9 - Q9W003 - X2JC06	0.737638	0.426918	0.679669	23.0511	24.2934	24.8448	24.8376	26.4017	23.0617	24.5488	25.9653
3467	qkr58E-1	A0A0B4LG88 - A0A0B4LGB9 - Q9W255	0.73641	0.386988	0.649597	24.6033	24.9955	25.7133	23.6138	27.2804	25.1812	24.1347	25.2753
924	SrpRalpha	Q9U5L1	0.730644	0.507116	0.735957	24.02	23.0538	25.5319	21.7975	25.6539	22.4798	24.3646	24.8276
2219	Gbp2	Q7K533	0.730258	0.552811	0.765655	26.1678	21.8438	21.341	22.1197	23.4403	23.2146	23.1447	24.5938
1096	spn-E	Q9VF26	0.729905	0.233964	0.530659	24.6328	24.5242	25.0683	24.353	23.9057	26.1684	26.1345	25.2892
1424	Lsm12a	Q9VYR0	0.729681	0.427916	0.679705	23.5249	26.618	25.6552	25.1943	24.5205	25.7552	26.4686	27.1668
1738	Caf1-105	A1Z898	0.726884	0.248625	0.544844	25.6124	27.5056	27.2703	27.0656	26.5506	28.1014	27.5237	28.1857
250	His2Av	A0A0B4KH25 - P08985	0.725767	0.0971386	0.339106	30.9681	30.9808	31.0535	30.7828	32.7181	31.582	31.0539	31.3343
846	CNBP - CG3800	A0A0B4JD46 - Q8T8R1	0.724701	0.0520383	0.254352	27.2985	26.6424	26.6832	26.8112	27.635	27.9606	26.8362	27.9024
846	CNBP - CG3800	A0A0B4JD46 - Q8T8R1	0.724701	0.0520383	0.254352	27.2985	26.6424	26.6832	26.8112	27.635	27.9606	26.8362	27.9024
2727	Hmt-1	Q9VF20	0.723514	0.67087	0.84675	24.3257	19.0817	20.3131	19.3507	24.4047	19.9913	21.7969	19.7724
866	Prosalpha5	Q95083	0.723436	0.479471	0.714102	24.2112	23.0355	24.0609	25.0103	27.2865	23.3056	24.6105	24.009
2580	Jasper	Q9VAA9	0.723278	0.0804053	0.313623	27.6971	26.5375	27.9214	26.813	27.7555	27.9371	28.0749	28.0946
2171	twin	Q7K112 - Q8IMX0 - Q8IMX1 - Q9VCB6	0.723118	0.608318	0.803296	22.3957	27.4101	27.8192	27.8211	26.5911	27.4531	27.2161	27.0782
2112	BcDNA:RH17411	Q7JRC0	0.72251	0.0482035	0.245445	29.4196	29.9607	29.755	30.2553	29.8804	30.911	30.7433	30.7459
1059	eIF3d1	Q9VCK0	0.721679	0.620553	0.815116	23.7679	29.2999	29.2171	29.338	28.3469	28.7427	28.6149	28.8051
854	Scsalpha1	Q94522	0.721547	0.0139146	0.139285	28.3122	28.9922	29.0218	28.3615	29.37	29.5013	29.1731	29.5294
204	His1- His1:CG31617- His1:CG33804- His1:CG33810- His1:CG33813- His1:CG33816- His1:CG33819- His1:CG33822- His1:CG33825- His1:CG33828- His1:CG33831- His1:CG33837- His1:CG33840- His1:CG33843- His1:CG33846- His1:CG33849- His1:CG33852- His1:CG33864 - His1:CG33861 - His1:CG33834 - His1:CG33807	P02255 - Q4AB54 - Q4AB94 - Q4ABD8	0.720825	0.109588	0.358773	29.7017	31.3999	30.6476	31.1848	31.2797	31.5841	31.4494	31.5041
204	His1- His1:CG31617- His1:CG33804- His1:CG33810- His1:CG33813- His1:CG33816- His1:CG33819- His1:CG33822- His1:CG33825- His1:CG33828- His1:CG33831- His1:CG33837- His1:CG33840- His1:CG33843- His1:CG33846- His1:CG33849- His1:CG33852- His1:CG33864 - His1:CG33861 - His1:CG33834 - His1:CG33807	P02255 - Q4AB54 - Q4AB94 - Q4ABD8	0.720825	0.109588	0.358773	29.7017	31.3999	30.6476	31.1848	31.2797	31.5841	31.4494	31.5041
204	His1- His1:CG31617- His1:CG33804- His1:CG33810- His1:CG33813- His1:CG33816- His1:CG33819- His1:CG33822- His1:CG33825- His1:CG33828- His1:CG33831- His1:CG33837- His1:CG33840- His1:CG33843- His1:CG33846- His1:CG33849- His1:CG33852- His1:CG33864 - His1:CG33861 - His1:CG33834 - His1:CG33807	P02255 - Q4AB54 - Q4AB94 - Q4ABD8	0.720825	0.109588	0.358773	29.7017	31.3999	30.6476	31.1848	31.2797	31.5841	31.4494	31.5041
204	His1- His1:CG31617- His1:CG33804- His1:CG33810- His1:CG33813- His1:CG33816- His1:CG33819- His1:CG33822- His1:CG33825- His1:CG33828- His1:CG33831- His1:CG33837- His1:CG33840- His1:CG33843- His1:CG33846- His1:CG33849- His1:CG33852- His1:CG33864 - His1:CG33861 - His1:CG33834 - His1:CG33807	P02255 - Q4AB54 - Q4AB94 - Q4ABD8	0.720825	0.109588	0.358773	29.7017	31.3999	30.6476	31.1848	31.2797	31.5841	31.4494	31.5041
1900	Imp	E1JJM0 - M9NF14	0.720137	0.569962	0.776613	26.7238	31.6567	31.3117	31.512	30.7447	31.0253	31.1062	31.2086
3474	Sgf29	Q9W2I4	0.717615	0.134621	0.402379	25.115	25.3892	25.4831	26.6412	25.7711	26.2852	26.9349	26.5078
1694	Dmel\CG6118	A0A0C4DHB3 - A8JR16 - A8JR17	0.715893	0.190123	0.479038	24.598	26.2492	26.2197	26.4483	25.9354	26.9173	26.8142	26.712
2543	Smg5	Q9V414	0.714189	0.0788176	0.311322	25.7515	26.738	26.7811	26.8307	26.7862	27.5538	26.9544	27.6637
1506	Usp30	Q9W462	0.713456	0.097534	0.339106	24.676	24.9508	25.0301	25.6941	25.3049	25.3317	26.0657	26.5026
111	CG8414	A1ZA92	0.711907	0.270486	0.56519	27.7532	29.7738	29.7876	30.0312	29.3048	30.3635	30.2432	30.2819
2955	Dmel\CG4598	Q9VL68	0.706939	0.158651	0.43283	25.2815	25.5643	25.4105	25.0994	27.297	25.5516	25.894	25.4408
774	Marf	Q7YU24	0.705209	0.0138086	0.139285	28.777	28.9085	28.9873	29.3183	29.198	29.8198	29.8752	29.9188
735	CG5721	Q7K486	0.704818	0.0575766	0.269538	23.5913	23.4543	22.9986	24.0592	24.131	24.4141	24.6717	23.7058
1701	Fmr1	A0A0B4K618 - A0A0B4KFN9 - A0A0B4KGP6 - A0A126GUS7 - B3LF78 - Q9NFU0	0.704181	0.0268766	0.187292	29.5451	29.5108	29.5781	29.5487	29.6724	30.0349	30.5938	30.6983
2952	LD45253	Q9VL29	0.703842	0.342136	0.618436	24.2186	26.4019	26.5016	26.5593	25.5245	26.7313	27.0954	27.1454
246	awd	A0A0B4LHX6 - A0A0B4LJ12 - P08879	0.701895	0.113781	0.365744	28.2404	28.9131	29.4327	28.826	30.3028	28.8888	29.4636	29.5646
1993	EloB	O44226	0.700794	0.312019	0.593152	23.9338	25.6232	23.5425	25.9291	25.2563	26.1061	25.2142	25.2553
2122	Br140	Q7JVP4	0.700165	0.0274475	0.188686	27.889	27.6953	27.6741	27.9442	27.8051	28.7231	28.742	28.733
297	ttk	A0A0B4JD39 - P17789	0.699841	0.277086	0.567992	26.2746	28.6287	28.2981	28.7908	28.6941	28.5713	28.7245	28.8015
1348	mRpL39	Q9VUJ0	0.698775	0.759503	0.898883	28.8963	20.0036	25.0661	22.3179	26.4518	21.7346	25.776	25.1166
2635	Dmel\CG11771	Q9VC06	0.696155	0.022446	0.1727	28.5379	27.973	28.0785	27.8229	28.3522	28.8016	28.8792	29.1639
1007	Smurf	A0A0B4KFU5 - Q9V853	0.694455	0.274485	0.567347	24.49	24.5034	25.3355	24.969	24.0353	26.4577	25.4207	26.162
2782	mRpL40	Q9VGP7	0.693695	0.0638899	0.284877	24.0985	25.0199	24.8679	24.726	24.9907	25.4884	25.0359	25.9721
568	ND-42	A4V383 - P91929	0.693582	0.291124	0.579021	27.4774	29.733	29.96	29.2358	29.5737	29.3503	30.2858	29.9708
3062	CUT8	Q9VPF1	0.688555	0.235758	0.530659	26.3845	26.4417	26.391	26.2191	25.5096	27.4545	27.4141	27.8122
1273	IntS14	Q9VPY0	0.688309	0.00838575	0.109299	26.1872	26.1902	26.335	26.3475	26.4501	27.1422	27.0096	27.2114
2495	Dmel\CG18787 - Dmel\CG18789	Q9I7N2 - Q9I7N3	0.685155	0.083492	0.318681	25.5998	25.2151	25.4156	24.9795	25.0902	26.2974	26.1741	26.389
2495	Dmel\CG18787 - Dmel\CG18789	Q9I7N2 - Q9I7N3	0.685155	0.083492	0.318681	25.5998	25.2151	25.4156	24.9795	25.0902	26.2974	26.1741	26.389
1403	mRpL22	Q9VXB5	0.683	0.285085	0.574051	21.9285	22.2226	21.8758	21.8414	23.6708	22.8043	21.0094	23.1158
313	tra2	P19018	0.681823	0.28403	0.57386	24.1617	23.7259	24.4831	22.9154	25.6794	23.3827	24.4138	24.5375
1056	Ndc1	Q9VCG4	0.67621	0.0608471	0.278614	28.5277	29.1836	29.4845	28.8365	29.1169	29.7727	30.1137	29.7338
2520	htt	Q9V3N4	0.672626	0.280845	0.570406	22.8338	23.3829	21.435	23.2626	23.4237	24.079	23.6691	22.4331
152	Nop60B	A0A0B4K8B2 - E1JGV6 - O44081	0.672486	0.342804	0.618436	27.4896	27.4116	28.5683	27.5334	30.1977	27.9122	27.8632	27.7198
2176	mip40	Q7K159	0.671808	0.0950665	0.335553	24.2032	24.2869	24.1738	24.132	25.526	24.7018	23.998	25.2573
3447	Mtpbeta	Q9W1H8	0.669363	0.113005	0.365744	29.1256	29.5384	29.9977	28.5226	30.435	29.5656	29.9569	29.9041
361	brm	M9PFM5 - M9PFS6 - P25439	0.669055	0.06098	0.278614	28.5595	27.5027	28.2023	28.0096	29.2488	28.8025	28.4449	28.454
859	Atu	Q94546	0.668233	0.271102	0.565626	23.0456	24.1203	23.7889	22.8197	24.7119	23.6318	25.0331	23.0705
1965	G9a	M9PGH7 - Q95RU8	0.667282	0.0258846	0.18472	24.5573	24.0426	23.6519	24.5616	24.8782	24.7188	24.93	24.9555
1195	Cand1	M9PB90 - Q9VKY2	0.665082	0.685783	0.856826	22.0523	27.8065	28.4222	28.2787	26.701	27.2575	28.1617	27.0998
1077	Dys	A0A0B4KGB9 - A0A0B4KGH0 - A0A0B4KHR4 - Q9VDW6	0.664746	0.265656	0.560741	24.8747	23.8686	25.6061	24.9385	24.9774	25.1296	25.1397	26.7002
2144	Vamp7	Q7JYX5	0.664479	0.0734372	0.303068	25.2286	24.606	24.587	23.8635	25.1934	24.8925	25.4133	25.4439
1468	IntS1	Q9W1C5	0.663267	0.162828	0.441264	25.9216	27.4579	27.5782	27.6478	27.8493	27.8762	27.6211	27.912
322	Ote	P20240	0.662219	0.520933	0.743791	25.8863	25.1977	27.3307	25.9524	29.1171	26.9615	25.4835	25.4538
106	mip120	A1Z9E2 - E1JH59	0.658839	0.0147129	0.142006	27.5147	27.4517	27.0172	27.37	28.104	28.3741	27.6224	27.8885
2061	Ank	Q0KIE7	0.656069	0.593483	0.79575	23.7112	27.8019	27.9107	28.2706	26.342	27.9089	27.627	28.4408
1338	thoc6	M9PEZ4 - Q9VTV1	0.655123	0.0390139	0.221806	24.0985	24.0182	24.6153	23.9032	25.01	24.4652	24.5192	25.2612
2789	Art1	Q9VGW7	0.654337	0.723956	0.87487	22.5422	29.3042	29.8275	29.2875	27.4303	28.5876	28.7086	28.8523
1156	Nbr	Q9VIF1	0.654277	0.307502	0.588744	22.3034	24.0888	24.5755	22.4618	23.7544	23.9769	24.3701	23.9451
1964	Dmel\CG17493	M9PGG8	0.653835	0.490455	0.724982	23.8149	27.0551	26.8134	27.2276	25.7754	27.2529	27.1196	27.3783
191	Top3beta	O96651 - X2JEB4	0.652299	0.571355	0.777159	22.6289	27.1298	25.5	26.8585	25.1671	26.6694	26.2168	26.673
1793	cg	A8DYD1 - A8DYD2	0.652125	0.331845	0.615491	28.2706	30.5887	29.8729	30.5792	29.6655	30.9441	30.4679	30.8424
2139	rnh1	A1Z768 - Q7JY33	0.649491	0.342824	0.618436	25.4977	23.5411	25.4127	24.839	24.1952	26.1235	25.9806	25.5891
1559	ctrip	A0A0B4JCV6 - A0A0B4JCW5 - A0A0B4JD62 - A0A0B4JDA1 - A0A0B4JDB5 - A0A0B4LGQ5 - A0A0B4LGR2 - A0A0B4LHQ4 - Q9VN58	0.649098	0.0500236	0.248995	27.5146	27.5495	28.0376	27.467	27.6493	28.4597	28.3277	28.7282
2480	Nop56	Q95WY3	0.647672	0.355283	0.624984	28.0486	30.4063	30.8309	30.2142	30.9793	30.6088	30.3201	30.1825
1016	Ars2	A0A0B4KEI5 - Q9V9K7	0.647113	0.552143	0.765655	22.3348	23.9776	25.178	24.2813	26.9381	23.2417	23.5346	24.6458
412	Gnf1	P35600	0.645332	0.0285307	0.190127	29.0925	28.7884	29.3501	29.2412	29.2204	29.8364	30.0956	29.9011
589	Rb97D	A4V3G9 - A4V3H1 - Q02926 - Q59DT6	0.645309	0.524727	0.743791	23.478	27.0839	25.8139	26.7574	27.0747	27.4531	25.3248	25.8618
127	how	A0A0B4KHV5 - B3DNL7 - E1JIT0 - O01367	0.641028	0.663517	0.841559	25.3966	30.856	30.7353	31.0775	29.3446	30.479	30.4081	30.3978
1685	Cenp-C	A0A0B4LGX0 - Q9VHP9	0.639999	0.424392	0.678305	24.1197	26.0167	25.0169	23.2929	23.937	25.6841	25.325	26.0602
934	c12.1	Q9V3B6	0.639847	0.242385	0.537923	26.5687	26.7263	26.0275	27.7171	26.4871	28.1191	27.3193	27.6735
1414	Paf-AHalpha	Q9VXP4	0.639798	0.641547	0.825821	24.2925	29.1571	29.055	29.5266	27.4785	28.7706	29.2121	29.1293
2342	Dmel\CG11980 - anon-WO0118547.327	Q8INP8 - Q8INP9 - Q9VHI8	0.63967	0.199902	0.489028	24.4944	25.3039	25.8523	25.6671	25.2654	25.5598	26.5196	26.5315
2342	Dmel\CG11980 - anon-WO0118547.327	Q8INP8 - Q8INP9 - Q9VHI8	0.63967	0.199902	0.489028	24.4944	25.3039	25.8523	25.6671	25.2654	25.5598	26.5196	26.5315
3308	Dmel\CG9723	Q9VXD6	0.639563	0.220955	0.513512	24.9465	24.7921	26.323	25.3464	25.0406	26.2969	26.2696	26.3592
1194	mRpS7	M9PCL5 - Q9VKX4	0.638578	0.217266	0.507578	27.0241	27.5953	26.7975	26.8422	28.8317	27.241	26.8894	27.8514
1376	ash1	Q9VW15	0.635447	0.0949249	0.335553	25.7567	25.8632	25.1493	25.7216	26.5584	26.8533	25.6103	26.0106
2455	Dmel\CG31717	Q8T8T9	0.633969	0.394024	0.655542	24.2526	23.8527	22.4304	22.5161	22.6061	24.5479	23.5648	24.8689
1599	p190	A0A0B4KEI8 - Q7JQY8	0.63262	0.00126903	0.0372131	26.5585	26.3768	26.5953	26.5681	26.8634	27.3011	27.2288	27.2358
595	Ets97D	A0A0B4KHY6 - Q04688	0.632461	0.109875	0.359229	24.6225	23.9674	24.8348	23.778	24.9581	25.313	25.1579	24.3035
2737	Rpb7	Q9VFB5	0.632428	0.278347	0.569537	23.9042	25.527	25.967	24.7919	25.6469	26.4497	25.1294	25.4937
2813	Ibf1	Q9VHG5	0.630129	0.0814981	0.314516	27.8285	27.5197	27.6516	27.7965	27.54	28.9508	28.4678	28.3582
2850	alpha-Est1	Q9VIC3	0.624698	0.200825	0.490795	25.456	25.4093	24.5913	25.0266	24.9181	25.5011	25.7992	26.7636
572	Nelf-E	P92204	0.621687	0.28617	0.574933	25.7221	25.3003	25.6302	26.3969	26.5349	27.4032	25.0906	26.5076
3150	Dmel\CG8607	Q9VS44	0.619395	0.549941	0.76479	30.5991	26.3373	27.0491	26.9822	28.757	28.4577	28.0968	28.1338
560	His4r - His4- His4r- His4:CG31611- His4:CG33869- His4:CG33871- His4:CG33873- His4:CG33875- His4:CG33877- His4:CG33879- His4:CG33881- His4:CG33883- His4:CG33885- His4:CG33887- His4:CG33889- His4:CG33891- His4:CG33893- His4:CG33895- His4:CG33897- His4:CG33899- His4:CG33901- His4:CG33903- His4:CG33905- His4:CG33907- His4:CG33909	A0A0B4KFZ9 - P84040	0.615132	0.432959	0.683487	33.2103	31.4035	32.5153	31.559	34.566	32.3536	32.1908	32.0383
560	His4r - His4- His4r- His4:CG31611- His4:CG33869- His4:CG33871- His4:CG33873- His4:CG33875- His4:CG33877- His4:CG33879- His4:CG33881- His4:CG33883- His4:CG33885- His4:CG33887- His4:CG33889- His4:CG33891- His4:CG33893- His4:CG33895- His4:CG33897- His4:CG33899- His4:CG33901- His4:CG33903- His4:CG33905- His4:CG33907- His4:CG33909	A0A0B4KFZ9 - P84040	0.615132	0.432959	0.683487	33.2103	31.4035	32.5153	31.559	34.566	32.3536	32.1908	32.0383
2432	ND-MLRQ	Q8SYJ2	0.614441	0.466687	0.707427	24.2029	24.769	26.646	23.9496	26.9654	25.1884	24.6452	25.2263
2463	CG17454-RA - SPF30	G7H806 - Q95RI7	0.612985	0.419054	0.675861	27.9721	30.5051	29.8914	30.812	29.5324	30.8956	30.4572	30.7472
2463	CG17454-RA - SPF30	G7H806 - Q95RI7	0.612985	0.419054	0.675861	27.9721	30.5051	29.8914	30.812	29.5324	30.8956	30.4572	30.7472
1364	Edc3	Q9VVI2	0.612938	0.396587	0.657116	25.1282	27.4043	27.7508	27.4633	26.8083	27.7367	27.4771	28.1763
1503	wuho	Q9W415	0.609706	0.646648	0.829655	26.1358	27.7521	27.4529	27.705	26.3375	31.4684	26.7656	26.9132
1904	Atac3	M9NFF9 - Q9W0R7	0.608075	0.195273	0.484448	23.2243	22.9093	23.448	23.5328	24.9177	24.0839	23.2819	23.2632
887	XNP	A0A0B4LHR3 - Q9GQN5	0.606831	0.024266	0.178806	25.7874	25.1054	25.5305	25.6409	26.2953	26.4268	25.8935	25.876
685	Ahcy	M9PHN8 - Q27580 - X2JF40	0.60566	0.61958	0.815116	24.7707	22.0081	25.2693	23.6474	27.1572	23.0311	23.8673	24.0625
1939	Girdin	M9PDY5 - M9PE55 - M9PEG0 - Q8SX64 - Q9VZT7	0.605371	0.194589	0.484289	22.4576	22.4143	24.1571	22.9023	23.7855	23.6533	23.4352	23.4788
1725	udd	A1Z7A5	0.604428	0.0600009	0.276117	26.2485	25.6426	25.7569	25.0549	26.012	26.3707	26.4021	26.3358
1519	Hmt4-20	M9NE25 - Q9W5E0	0.603937	0.0881252	0.325663	25.7452	25.0988	25.7977	24.7788	25.6089	25.8513	25.9975	26.3785
695	tefu	Q5EAK6	0.603699	0.0277429	0.189008	27.6434	26.8997	27.1902	26.719	27.6334	27.6856	27.8781	27.6699
1915	rhea	M9NDM3 - M9PBW9 - M9PEJ8 - Q9VSL8	0.602209	0.436112	0.684334	23.6768	25.636	26.531	25.3426	24.8658	26.3072	25.6821	26.7402
1332	PCID2	Q9VTL1	0.602055	0.00578902	0.0905091	27.4933	27.3822	27.5258	27.3442	27.6884	28.3587	28.041	28.0656
2919	Tom70	Q9VKC8	0.601876	0.0788835	0.311322	28.2844	27.9557	28.1949	28.1401	28.0224	28.6663	28.9695	29.3245
2592	Brd8	Q9VAM5	0.601786	0.0610462	0.278614	27.7901	27.7305	27.5445	27.8203	27.6738	28.8637	28.2112	28.5439
1997	Nmd3	O46050	0.601321	0.418319	0.675682	22.136	22.5386	24.1874	22.5755	24.5724	22.7213	22.4303	24.1187
1507	IntS6	Q9W485	0.600875	0.0149309	0.143372	26.8701	26.6241	27.1061	26.8061	27.5259	27.5214	27.0342	27.7283
1088	Arp5	A0A0B4KG83 - Q9VEC3	0.598099	0.123331	0.381222	24.3338	24.7011	24.8244	23.6929	25.1735	25.5048	24.7002	24.5661
2514	lace	Q9V3F2	0.596553	0.282792	0.571916	25.371	27.5977	26.8702	26.9519	26.7712	27.4577	27.3338	27.6142
114	IntS8	A1ZAK1	0.59639	0.173421	0.459754	25.6262	25.1529	26.5425	25.9557	25.9173	26.7336	26.9534	26.0585
215	RpII215	P04052	0.595956	0.193869	0.483484	27.3526	29.0027	29.0275	28.7685	29.3415	29.0794	28.9562	29.1579
697	Set1	Q5LJZ2	0.594902	0.202291	0.491913	24.4044	22.9792	24.271	23.0645	24.248	24.7261	24.193	23.9316
1074	Surf6	Q9VDS6	0.59432	0.302862	0.587654	26.3436	28.2148	28.0306	28.2682	27.5646	28.5472	28.7402	28.3826
2394	Dmel\CG33217	Q8MS38	0.592481	0.472636	0.708954	25.846	29.1305	28.8843	28.3996	28.1857	28.9546	28.806	28.6839
680	e(y)1	Q27272	0.590396	0.324937	0.606366	23.3846	24.498	25.6267	25.4457	25.5824	25.6525	25.2909	24.7908
3515	Dmel\CG1677	Q9W3R9 - X2JE07	0.589027	0.149392	0.423936	26.0827	26.4178	27.5348	26.6574	27.0243	27.0154	27.2477	27.7614
719	Nup50	Q7K0D8	0.58848	0.435131	0.684334	26.7092	29.4417	29.4212	29.6445	29.459	29.5648	29.2662	29.2804
3351	fne	E1NZB4 - Q9VYI0	0.587763	0.6949	0.859213	23.174	28.649	28.7865	28.8845	27.131	28.2197	28.2812	28.2131
2075	Dmel\CG12877	Q2PDP6	0.584996	0.234682	0.530659	22.9055	22.819	22.6187	23.7968	22.5772	24.2079	23.8503	23.8446
822	Ns1	Q8MT06	0.58443	0.527559	0.744103	27.1126	30.3494	30.5743	30.5231	30.8272	30.2649	29.8575	29.9476
2026	Rpb3	O97183	0.582863	0.201108	0.490993	25.3494	26.9204	26.9093	26.8581	27.1116	27.3196	27.1916	26.7458
2098	Dmel\CG30109	Q6NLJ9	0.581557	0.506192	0.735758	27.6853	25.5377	25.056	24.0462	26.5187	26.241	25.2995	26.5922
3344	Pdcd4	Q9VY91	0.580475	0.175531	0.462332	28.0086	27.9023	28.7262	28.6673	28.0496	29.1951	28.8922	29.4894
1569	msps	A0A0B4K664 - A0A0B4K700 - E1JIM4 - Q9VEZ3	0.578948	0.0179038	0.154444	27.0052	26.5228	27.2139	26.8539	27.4975	27.5597	27.183	27.6713
888	spin	Q9GQQ0	0.577824	0.0619322	0.279446	23.3117	23.1356	22.3099	22.5919	23.5739	23.5862	23.2868	23.2135
1420	Set2	E1JJN9 - Q9VYD1	0.573957	0.0555018	0.263877	25.9457	25.2674	25.953	26.0347	25.9292	26.5599	26.3393	26.6683
2701	Nup43	Q9VE85	0.573418	0.0121832	0.131482	31.4924	31.3931	31.0559	31.3815	32.2959	31.7968	31.7421	31.7816
2457	BEAF-32	Q94513	0.570138	0.0381578	0.220538	29.4475	30.2483	29.6203	30.2107	30.4865	30.6076	30.4386	30.2746
3272	Prp3	Q8MRG6 - Q9VW52	0.569389	0.319479	0.600062	24.6136	26.5446	26.1309	26.5888	26.4031	27.1739	25.9909	26.5876
1418	Nadsyn	C5WLN1 - Q9VYA0	0.568594	0.23851	0.533693	23.7819	25.1444	24.2306	23.5617	24.5068	24.1392	25.1946	25.1523
480	Pp1alpha-96A	A0A0B4KHS9 - P48461	0.566677	0.232626	0.529588	25.0229	26.1306	25.0782	25.5908	26.9788	25.3782	25.9147	25.8176
636	Slh	Q24179	0.565536	0.0643826	0.285393	27.3217	27.0468	28.1248	27.4348	28.1741	27.7782	28.017	28.2211
2124	GstE11	Q7JVZ8	0.564116	0.180181	0.466999	26.9574	28.072	28.2587	28.1642	27.7929	28.5642	28.6274	28.7242
2344	ZnT35C	Q8IP48 - Q9V471	0.563081	0.410164	0.669158	25.9586	25.5142	25.0528	23.1489	25.1402	25.32	25.7103	25.7564
3066	Zir	Q9VPI9	0.561064	0.410801	0.669749	26.4252	24.0197	26.2393	26.3472	25.6449	26.4695	26.2837	26.8776
967	Spt5	Q9V460	0.559428	0.0226824	0.173424	28.1556	28.4543	28.7298	28.8123	28.9349	29.4087	28.9701	29.0759
3306	wus	Q9VX95	0.557983	0.178189	0.465215	23.856	24.9549	23.4809	23.4071	24.5035	24.6627	24.2742	24.4904
2764	MBD-R2	Q9VGA4	0.554188	0.0401646	0.225005	28.243	28.1473	28.234	28.3107	28.1703	28.9663	28.9122	29.1029
2593	Pglym78	Q9VAN7	0.550207	0.296773	0.584285	24.6895	25.1419	25.8204	24.1019	26.4293	25.0534	25.2388	25.2331
2897	Dmel\CG17996	Q9VJJ1	0.548719	0.609196	0.803585	25.1757	23.836	23.0412	22.0241	22.6302	25.0508	22.8838	25.707
3572	Dmel\CG9581	Q9W5W7	0.548303	0.264754	0.559563	26.6142	25.6185	26.873	25.9726	25.8287	27.3313	27.1876	26.9238
2951	cg4901	Q9VL25	0.546676	0.0382621	0.220617	29.5101	29.5672	29.4191	29.5602	29.509	30.4855	30.0719	30.177
1576	heph	A0A0B4K6P4 - A0A0B4K6W9 - A0A0B4LHY1 - A8JRI1 - E1JJ45 - Q7KES3 - Q7KRS7 - Q8IMF8 - Q8WR53 - Q95UI6	0.545886	0.019933	0.163166	26.5793	26.7588	26.574	26.5105	26.7147	27.2775	27.117	27.497
1473	Fib	Q9W1V3	0.545848	0.44017	0.686232	29.9127	32.2157	32.7494	32.2545	31.7926	32.5766	32.5083	32.4382
2865	Taf13	Q9VIP1	0.543414	0.131836	0.397905	25.388	25.0073	25.1512	25.5834	26.6104	25.8498	25.5398	25.3035
149	Surf4	O18405	0.541038	0.140971	0.411292	26.3383	27.7003	27.1519	27.0399	27.528	27.3479	27.4737	28.0449
2823	IscU	Q9VHK6	0.539641	0.263793	0.559563	28.6246	27.0919	26.9322	26.8993	27.8865	27.8006	27.6895	28.33
655	Taf2	E8NHB1 - Q24325	0.539507	0.0964838	0.338596	26.5403	25.6859	26.3996	26.1777	27.0849	27.0192	26.2168	26.6407
1047	puf	A0A0B4KHF3 - A0A0B4KI06 - A0A0B4LIK5 - Q8IMW2 - Q9VC56	0.538499	0.330382	0.613244	23.0714	22.9805	23.6322	23.2964	24.7195	24.5155	23.1054	22.7941
2905	Dmel\CG31729 - CG6263 - P4-ATPase - DmCG31729	Q9VK04 - Q9VK06 - X2J9M9 - X2JDZ6	0.530653	0.532125	0.748474	26.2461	23.4258	24.6858	22.8004	24.3005	24.6787	24.807	25.4945
2905	Dmel\CG31729 - CG6263 - P4-ATPase - DmCG31729	Q9VK04 - Q9VK06 - X2J9M9 - X2JDZ6	0.530653	0.532125	0.748474	26.2461	23.4258	24.6858	22.8004	24.3005	24.6787	24.807	25.4945
2905	Dmel\CG31729 - CG6263 - P4-ATPase - DmCG31729	Q9VK04 - Q9VK06 - X2J9M9 - X2JDZ6	0.530653	0.532125	0.748474	26.2461	23.4258	24.6858	22.8004	24.3005	24.6787	24.807	25.4945
2905	Dmel\CG31729 - CG6263 - P4-ATPase - DmCG31729	Q9VK04 - Q9VK06 - X2J9M9 - X2JDZ6	0.530653	0.532125	0.748474	26.2461	23.4258	24.6858	22.8004	24.3005	24.6787	24.807	25.4945
1340	vih	Q9VTY6	0.530504	0.420815	0.675861	23.1045	24.682	24.9625	25.8099	24.7499	25.8624	25.0323	25.0363
318	usp	M9PGS2 - P20153	0.530474	0.0292456	0.190349	24.2402	24.2829	24.0369	24.1068	25.1809	24.4786	24.3914	24.7378
205	His2B- His2B:CG17949- His2B:CG33868- His2B:CG33870- His2B:CG33872- His2B:CG33874- His2B:CG33876- His2B:CG33878- His2B:CG33880- His2B:CG33882- His2B:CG33884- His2B:CG33886- His2B:CG33888- His2B:CG33890- His2B:CG33892- His2B:CG33894- His2B:CG33896- His2B:CG33898- His2B:CG33900- His2B:CG33902- His2B:CG33904- His2B:CG33906- His2B:CG33908- His2B:CG33910	P02283	0.530365	0.370365	0.637568	32.2618	31.1633	31.8949	31.3625	33.6362	31.9758	31.5386	31.6534
808	thoc7	Q8IRJ8	0.530228	0.0828518	0.31723	25.223	25.2287	26.1166	25.4465	26.2249	25.6553	26.2855	25.97
2363	Dmel\CG17221 - DM_7295851	Q8IPZ3 - Q9VQL4	0.529208	0.209954	0.499589	26.9231	27.8915	26.765	27.4509	27.8546	28.1324	26.9876	28.1728
2363	Dmel\CG17221 - DM_7295851	Q8IPZ3 - Q9VQL4	0.529208	0.209954	0.499589	26.9231	27.8915	26.765	27.4509	27.8546	28.1324	26.9876	28.1728
3463	Dmel\CG4554	Q9W246	0.523122	0.0316536	0.196219	27.9523	27.8699	28.6205	27.8809	28.6631	28.6525	28.6466	28.4539
3134	Eaf6	Q9VRN3	0.522373	0.329343	0.61178	25.1731	23.8057	24.4881	25.5733	25.8021	25.5376	24.4184	25.3716
598	SmB	Q05856	0.520551	0.459786	0.702738	24.8377	24.7398	24.9062	24.7775	27.2066	25.2514	24.2228	24.6627
1017	FeCh	Q9V9S8	0.519788	0.505647	0.735758	27.6719	29.8619	29.6211	29.6159	28.1532	30.0633	30.1372	30.4963
1549	GlnRS	Q9Y105	0.517967	0.687499	0.856826	22.5908	25.9062	26.9497	25.5443	26.5642	25.9552	27.062	23.4813
1378	Su(var)3-3	B7Z0G7 - M9PFR5 - Q9VW97	0.515702	0.336322	0.617707	23.9368	24.8543	25.5799	24.007	25.8446	24.6731	24.554	25.3689
270	eEF2	P13060	0.515674	0.391725	0.653947	30.8479	32.975	32.9528	32.9753	32.4244	33.1342	33.0833	33.1718
2722	Dmel\CG10324	Q9VES0	0.515641	0.141616	0.411683	24.8322	24.8652	24.803	24.1341	25.3458	24.5128	25.7011	25.1374
1568	nsl1	A0A0B4K663 - A0A0B4K690 - A0A0B4K6I8 - A0A0B4K6Z4 - A4V2Z1 - E1JIM0 - E1JIM1 - E2QD16 - Q0KI68	0.51485	0.100491	0.344409	26.1551	25.955	26.1287	26.821	26.7275	27.1062	26.2803	27.0051
1003	Vha44	B7YZI0 - Q9V7N5	0.512529	0.321439	0.60168	23.8451	24.4401	25.0386	25.0137	24.9821	24.143	25.9835	25.279
3203	Gcn5	Q9VTZ1	0.51012	0.000439928	0.020245	27.094	27.0307	27.1235	27.1096	27.4052	27.617	27.6341	27.7421
3046	Rpb8	Q9VNZ3	0.509921	0.244626	0.540438	25.6206	26.8979	26.5549	27.4033	26.7865	27.3407	27.1191	27.2699
1919	FoxK	M9PC64 - M9PF47 - M9PI07 - Q0E8F8 - Q8IQE9	0.509869	0.147688	0.421314	26.7709	26.9972	26.9134	27.432	26.723	27.795	27.8269	27.8081
2585	dgt1	A0A0B4KHH6 - A0A0B4LHU7 - Q9VAF4	0.509312	0.434207	0.684334	25.2564	22.8553	23.7391	24.5635	24.4593	25.4501	23.9214	24.6209
154	SmD3	O44437	0.508611	0.488498	0.723844	25.2061	23.8599	25.8529	23.9697	26.5852	24.629	25.3023	24.4066
2405	DmRH5	Q7KU78 - Q8MZI3	0.507648	0.10212	0.34593	29.9097	29.1295	29.6078	29.7861	29.5978	30.3948	30.006	30.4651
267	Pp1-87B - Pp1-13C	P12982 - Q05547	0.50744	0.00926823	0.113976	30.0713	30.2849	30.676	30.2998	30.8691	30.7151	30.9456	30.8318
267	Pp1-87B - Pp1-13C	P12982 - Q05547	0.50744	0.00926823	0.113976	30.0713	30.2849	30.676	30.2998	30.8691	30.7151	30.9456	30.8318
3589	anon-WO0172774.24	Q9Y114	0.50268	0.342779	0.618436	25.6273	26.9063	27.4149	27.6012	26.9152	27.7706	27.205	27.6697
1746	Dmel\CG13151	A1Z917	0.499968	0.287156	0.575492	24.7042	24.4737	23.9774	25.0762	24.8385	24.9528	24.3676	26.0725
1525	GlyP	A4UZZ4 - Q9XTL9	0.499607	0.444419	0.687635	24.7757	23.5421	25.3888	24.1447	25.2287	25.0746	25.8716	23.6749
1429	e(y)2	Q9VYX1	0.497227	0.320359	0.600581	24.6017	24.3741	24.4925	24.8375	25.5416	25.4782	23.7294	25.5456
3388	Sk2	Q9VZW0	0.496141	0.313158	0.594391	23.3205	23.4115	22.1049	22.8866	22.441	23.574	23.7358	23.9573
140	PheRS-m	O16129	0.495937	0.470397	0.708317	25.5676	24.9429	26.1193	26.3543	24.5928	26.7956	26.5048	27.0747
3535	Dmel\CG3097	Q9W478	0.495691	0.56214	0.77096	23.5632	24.7535	23.1459	24.3492	22.3475	24.8989	25.6316	24.9165
177	aub	O76922	0.495509	0.446043	0.688979	26.6573	28.1812	27.9088	27.6579	26.6313	28.1884	28.7229	28.8446
980	U2A	Q9V4Q8	0.495136	0.421951	0.676734	30.0506	32.1584	31.3607	32.6167	31.836	32.3444	31.8677	32.1189
1281	Bacc	Q9VQF7	0.493964	0.475732	0.711411	24.8817	26.1792	27.4537	27.6626	27.1875	27.1189	27.048	26.7986
3194	Ube3a	Q9VTH1	0.49383	0.363685	0.631786	24.8087	25.1094	23.7642	25.3337	25.0816	26.1237	25.4119	24.3742
2023	smt3	O97102	0.493829	0.714348	0.868542	29.7959	25.4073	27.6084	25.9494	30.1002	27.2719	26.971	26.3931
653	Sema2a	Q24323	0.487043	0.0438551	0.233543	27.2943	27.2491	26.9661	27.0853	27.1985	27.9941	27.5194	27.8309
3554	Spg7	Q9W4W8	0.486098	0.28754	0.575789	25.0223	25.2692	26.1416	24.6712	25.1273	25.5062	26.0702	26.345
1140	Kdm2	A0A0B4KFJ7 - Q9VHH9	0.485284	0.223137	0.516348	28.4827	27.1654	27.1685	27.4375	27.5659	28.3821	28.1081	28.1392
1115	omd	Q9VFS6	0.484956	0.0237568	0.177235	27.4348	27.5824	27.4064	27.0175	27.6993	27.6255	28.0057	28.0504
2587	Obp99c	Q9VAI9	0.480623	0.343524	0.618436	28.0658	26.2919	26.4193	26.2017	27.6356	27.252	27.0645	26.949
1789	EG:95B7.10 - Dmel\CG11322	A4V3W7 - Q8IRV6 - Q9VM89 - Q9W4W3	0.479827	0.284826	0.574051	22.6479	22.6888	22.8873	23.9127	22.8188	23.6408	23.423	24.1733
1789	EG:95B7.10 - Dmel\CG11322	A4V3W7 - Q8IRV6 - Q9VM89 - Q9W4W3	0.479827	0.284826	0.574051	22.6479	22.6888	22.8873	23.9127	22.8188	23.6408	23.423	24.1733
948	Cbp20	Q9V3L6	0.478465	0.305185	0.588416	23.6039	23.3374	24.0634	23.4258	25.2529	23.7738	23.8145	23.5031
1651	woc	A0A0B4K7W6 - A0A0B4KHZ0 - A0A0B4KI43 - A8JRE3 - Q9VB55	0.477795	0.161189	0.438283	25.641	24.5449	25.3194	25.2903	26.1868	25.5402	25.2921	25.6876
2236	SMC2	Q7KK96	0.476204	0.137968	0.407883	26.5177	27.6657	27.6313	27.2918	27.6044	27.8881	27.6254	27.8935
938	mTTF	Q9V3F3	0.475579	0.00921697	0.113976	27.7351	27.7567	27.692	27.7646	28.0961	27.9416	28.2952	28.518
2317	Usp1	Q8I077	0.475453	0.266696	0.560748	24.2936	24.8305	24.2037	24.4179	23.9408	25.3378	24.7932	25.5758
2703	Dmel\CG8064	Q9VE98	0.474841	0.23532	0.530659	25.7903	25.6928	26.461	24.8772	26.0902	25.8048	26.2823	26.5434
2845	Dmel\CG1943	Q9VI56	0.474702	0.284826	0.574051	29.1456	29.5967	30.3683	30.1975	29.4787	30.837	30.5114	30.3798
1046	Rpb10	Q9VC49	0.474646	0.244487	0.540438	25.3046	26.6065	26.4364	26.7528	26.9477	27.1049	26.4711	26.4753
452	E(z)	M9PHZ5 - P42124	0.471901	0.0252771	0.18294	25.7207	25.2699	25.6628	25.7176	26.1429	26.3606	25.8859	25.8692
1165	Nedd8	Q9VJ33 - X2J935	0.469594	0.239357	0.534499	25.2609	25.0578	25.5103	25.8124	25.3054	26.6922	26.0889	25.4333
3309	Rok	Q9VXE3 - X2JC83 - X2JE40 - X2JKQ8	0.46941	0.372173	0.638347	24.6275	24.3515	25.0273	24.4571	23.696	25.6132	25.5129	25.5189
1318	Srp68	Q9VSS2	0.469368	0.500156	0.731343	23.3871	24.6617	26.2381	25.6973	25.5565	25.256	25.1097	25.9395
673	Caf1-55	Q24572	0.469315	0.252417	0.547332	28.696	29.3672	30.3085	29.7529	30.0427	30.375	29.6469	29.9372
1011	cora	A0A0B4LFX4 - A0A0B4LG23 - Q9V8R9	0.468829	0.246613	0.54237	25.3178	25.71	25.2041	26.1683	26.873	25.7987	25.5128	26.0909
3103	Prp40	Q9VQK5	0.464264	0.360369	0.629163	29.7749	29.3965	28.089	29.6293	29.1892	30.4298	29.4568	29.671
1920	x16	M9PC85 - Q9V3V0	0.463653	0.467924	0.707612	26.203	26.2503	26.3908	26.3046	26.7598	25.8478	25.9604	28.4355
226	alphaTub67C	P06606	0.462783	0.402733	0.662798	29.1872	31.0961	31.1488	30.9182	30.4577	31.0692	31.4143	31.2602
3026	Dmel\CG12171	Q9VNF3	0.459975	0.352377	0.622216	22.8244	22.0444	22.9849	23.6281	23.2251	22.5003	24.01	23.5861
266	Prosalpha6	I0DHK3 - P12881	0.458393	0.0871473	0.325325	27.6175	27.7384	27.9701	27.9234	28.8907	28.131	28.0791	27.9822
1333	mtTFB1	Q9VTM5	0.457106	0.642588	0.82604	24.08	24.9732	24.4705	23.3802	22.3051	24.4379	26.0138	25.9755
2716	GckIII	Q9VEN3	0.455357	0.604661	0.800513	23.2102	22.9396	24.5727	25.435	22.8744	24.4614	24.9909	25.6523
1533	pic	Q9XYZ5	0.454779	0.315646	0.595229	27.4898	29.0019	29.3196	29.0516	29.1864	29.1454	29.1119	29.2384
1201	Fkbp59	Q9VL78 - X2J5E8	0.454058	0.509912	0.73717	28.6914	31.1011	31.1626	31.3907	30.6984	31.3335	31.1119	31.0183
552	Cam	A0A0B4LF57 - P62152	0.451891	0.25205	0.547332	26.5402	26.28	25.9919	26.8153	27.4359	26.7496	27.2158	26.0337
721	CG5033	Q7K0Y1	0.451774	0.196911	0.486099	25.9652	25.9852	25.9467	26.0002	27.2255	26.6132	25.9145	25.9512
3496	Dmel\CG7246	Q9W397	0.451677	0.553444	0.765655	27.5055	24.8735	26.9525	26.4426	25.5742	27.2141	27.3043	27.4881
865	Cp1	A0A0B4JD48 - Q95029	0.4493	0.160419	0.436677	31.634	31.0088	30.8043	30.5015	31.0909	31.6339	31.3017	31.7193
1942	nocte	M9PE74 - Q9W2U7	0.448646	0.644203	0.826953	26.7699	29.4482	28.6352	29.9412	28.238	30.9098	28.4984	28.9429
2598	Gfat2	Q9VAW3	0.447919	0.364775	0.632514	24.9617	26.8944	26.7612	26.4471	26.4102	26.7719	26.7866	26.8873
3525	Dmel\CG3847	Q9W403	0.446417	0.568193	0.774758	23.71	25.2811	23.1954	24.0681	22.7917	24.7339	25.054	25.4605
1024	RpS7	Q8IMI7 - Q9VA91	0.445528	0.520609	0.743791	26.995	28.0891	28.8789	29.009	29.9811	28.6837	28.1975	27.8916
741	CG6550	Q7K4W1	0.444924	0.214885	0.50525	23.1042	24.1742	24.1165	23.8373	24.6267	24.1607	24.5137	23.7108
2950	Npc1a	Q9VL24 - X2J9B0	0.444776	0.308	0.588744	22.7592	22.2895	22.3402	22.5089	22.394	23.6083	23.5497	22.1248
392	Hsc70-3	F3YDH0 - P29844	0.44467	0.00837371	0.109299	32.8894	32.4942	32.5641	32.6061	33.2336	33.1724	33.0325	32.8939
2818	Dmel\CG11975	Q9VHJ2	0.444463	0.307124	0.588744	25.4053	25.7926	26.1352	26.5613	25.5725	27.0113	26.7412	26.3472
2416	Kyat	Q8SXC2	0.443213	0.0234428	0.176472	22.4116	22.5988	22.5199	22.5317	22.9135	22.5774	23.206	23.1378
208	Hsp26	P02517 - X2JGG6	0.442302	0.00455312	0.0765866	30.7656	30.8451	30.5403	30.5573	31.304	31.1189	31.0488	31.0058
2420	Dmel\CG14407	Q8SXQ5	0.439744	0.303332	0.58768	28.9365	30.0443	29.7895	29.6321	29.2162	29.906	30.505	30.5341
3319	MSBP	Q9VXM4	0.438771	0.094947	0.335553	27.1328	27.3792	27.4473	27.1915	27.31	27.5661	27.7355	28.2944
1870	PlexA	H9XVP3 - Q0KIF1 - Q9V491	0.438132	0.343445	0.618436	28.0997	29.7992	29.4922	29.7941	29.3957	29.767	29.7381	30.0369
2814	Ibf2	Q9VHG6	0.437669	0.194881	0.484448	27.7393	27.7235	28.0812	28.2087	27.5797	28.795	28.6648	28.4639
1352	CG16979	Q9VUR0	0.437473	0.0508596	0.251616	27.5264	27.2867	27.629	27.2836	27.4409	28.1874	27.9788	27.8686
3300	Rfc37	Q9VX15	0.43686	0.0128386	0.136144	28.4728	28.6628	28.5975	28.7208	28.9631	29.3826	28.8776	28.9781
3510	mahe	Q9W3M7	0.436002	0.280133	0.570406	27.9719	28.1122	28.1048	28.4794	27.5932	28.9064	28.7163	29.1964
3315	UQCR-14	Q9VXI6	0.430836	0.594773	0.79575	26.1041	24.379	26.3636	23.9246	26.9011	24.7336	25.2143	25.6458
2033	SCaMC	Q0E8F2	0.430309	0.655963	0.835565	26.5545	25.2139	25.0128	22.4434	24.7261	24.6202	25.804	25.7955
2876	Acn	Q9VJ12	0.429496	0.377459	0.641548	28.6683	30.4768	30.312	30.3519	29.9804	30.5767	30.4356	30.5343
904	chb	Q9NBD7	0.428832	0.620185	0.815116	23.1427	25.0807	24.7967	24.646	22.7788	25.784	25.2657	25.553
3545	CHOp24	Q9W4K0	0.428679	0.15076	0.425344	23.4186	23.0961	23.8976	23.3488	24.1788	24.1814	23.7698	23.3459
770	CG17896	Q7KW39	0.427915	0.264377	0.559563	24.8228	26.0424	25.453	25.1181	26.38	25.4599	25.9136	25.3946
337	Prosalpha4	P22769	0.427891	0.39078	0.653265	25.4651	24.4351	25.6421	25.0211	26.6276	24.8832	25.2414	25.5227
1652	BOD1	A0A0B4KHZ9 - Q8IMM6 - Q9VAY4	0.427596	0.294158	0.581404	23.2965	22.8992	23.5132	23.3734	24.2511	23.6669	22.7267	24.148
239	RpII140	A0A0B4LI86 - P08266	0.425894	0.494182	0.727788	26.557	28.8556	28.9082	28.7531	28.8633	28.8875	28.3391	28.6875
1943	CDK2AP1	M9PEA2 - Q9VZ27	0.42578	0.416387	0.67326	24.4479	23.7993	24.6528	23.8185	23.2962	25.0305	25.0351	25.0596
2538	meso18E	Q9V3Z3	0.423686	0.0399293	0.225005	25.4084	25.458	25.4371	25.7266	26.3421	25.7656	25.6995	25.9177
665	Rbf	Q24472	0.423446	0.183121	0.471132	27.204	27.0627	27.0608	27.2729	28.004	27.9811	27.482	26.8272
2934	Nse4	Q9VKV4	0.422427	0.506855	0.735957	22.8054	23.9963	23.866	23.1041	23.5477	22.7716	23.8639	25.2783
1845	CaMKII	D1YSG8	0.421949	0.138896	0.40883	28.5708	28.9786	28.6813	29.2161	28.6863	29.5188	29.463	29.4665
3196	vers	Q9VTT2	0.421268	0.651697	0.832544	25.8006	23.2418	24.1875	24.6618	26.0513	25.3973	25.305	22.8232
874	wls	Q95ST2	0.419694	0.505767	0.735758	24.6395	23.8082	25.6414	24.5759	26.1264	23.8934	25.0921	25.2319
280	Eno	E1JHR5 - P15007	0.419436	0.0743098	0.304097	29.4567	30.0783	30.2322	30.1497	30.5867	30.1945	30.4198	30.3937
2203	Dhx15	Q7K3M5	0.418563	0.592736	0.79575	29.081	31.6848	31.7781	32.1063	31.0921	32.2182	31.332	31.6822
2714	Dmel\CG5823	Q9VEJ4	0.418304	0.337559	0.618097	25.5252	25.1512	25.2291	25.6725	24.7221	25.871	26.2128	26.4452
848	ND-75	A4V449 - Q94511	0.418245	0.261698	0.559563	29.3162	28.317	28.9782	28.1987	29.7354	28.8869	28.8676	28.9932
2088	Cul4	Q5BI50	0.417395	0.0493678	0.247753	28.7817	28.4924	28.7943	28.8704	28.7394	29.4354	29.265	29.1687
2306	Srrm234	A8JNI2 - Q7YZ99 - Q9W0B0	0.417386	0.176956	0.463901	29.7626	28.82	28.639	28.6167	29.3094	29.3665	29.3938	29.4381
3353	Coq8	Q9VYI6	0.416949	0.572666	0.777257	25.067	25.9834	24.8637	24.0918	24.5118	26.3104	24.3232	26.5283
937	Cpsf100	Q9V3D6	0.416546	0.659528	0.83868	21.7145	22.4143	25.3591	23.2957	23.4611	22.497	23.9824	24.5094
3527	PF1	Q9W410	0.415621	0.196789	0.486099	27.414	27.4632	27.5021	28.2675	27.5032	28.4355	28.2527	28.1178
2009	eIF2Bbeta	O76863	0.415159	0.600419	0.799794	21.77	24.8699	23.5481	23.5238	23.8853	24.871	23.687	22.9291
538	mtSSB	P54622	0.413636	0.782231	0.908408	26.7421	23.0961	22.5941	23.4197	27.56	23.394	22.829	23.7236
1172	ApepP	Q9VJG0	0.413579	0.443873	0.687635	24.2775	25.75	26.5453	26.1881	26.0169	26.3024	26.1605	25.9354
2181	CG6491	Q7K1H0	0.413377	0.518572	0.743561	24.3359	24.7123	25.3614	24.7329	23.5788	25.3012	25.8289	26.0871
416	Pp2A-29B	H5V8B8 - M9MQH9 - M9NDI6 - P36179	0.412318	0.489171	0.724401	28.0343	30.1301	30.3991	30.198	30.0785	30.1462	30.2685	29.9175
2738	Dmel\CG6654	Q9VFB9	0.411932	0.31469	0.595229	26.0674	26.771	25.9636	27.341	27.338	27.1093	26.4365	26.9069
2498	CG13372	Q9I7Z8	0.410968	0.275149	0.567585	27.5601	28.1993	28.9819	28.0644	28.1084	28.8546	28.8429	28.6436
3472	TAF1C-like	Q9W2G5	0.410753	0.0924306	0.332223	27.7275	27.7169	27.6003	27.7856	27.5582	28.389	28.0909	28.4351
3167	pix	Q9VSS1	0.410645	0.649167	0.831575	24.2839	26.7897	28.0047	27.5843	26.4746	27.3025	27.3764	27.1517
2696	Dmel\CG6005	Q9VE12	0.410129	0.0260531	0.18472	24.8036	24.3089	24.653	24.7449	24.9432	25.116	25.2354	24.8563
148	scu	O18404	0.410047	0.691303	0.858528	27.3568	26.7474	28.0684	26.3823	30.2365	26.2929	26.5595	27.1063
1387	ND-18	Q9VWI0	0.409862	0.533388	0.749818	24.7557	26.0557	26.6416	25.8275	27.1473	26.4975	24.8823	26.393
3035	Hpr1	Q9VNI8	0.409788	0.113363	0.365744	27.7349	27.8862	28.6667	27.8836	28.5686	28.3508	28.5665	28.3246
1474	Nup214	Q9W1X4	0.409504	0.215027	0.50525	30.7199	30.5775	30.5878	31.1574	30.396	31.5589	31.3671	31.3587
487	eIF4E1	M9PBZ9 - P48598	0.408725	0.468311	0.707612	22.7023	24.0925	24.7521	23.1475	24.7831	24.0759	23.5693	23.9009
2152	ND-B14	Q7JZK1	0.408215	0.47077	0.708317	23.8259	24.4619	25.9721	24.4934	25.137	24.3722	25.6986	25.1784
1513	Zw10	Q9W4X9	0.407006	0.24152	0.537471	25.6607	25.6566	26.5901	25.6598	25.6863	26.581	26.3693	26.5586
3023	Dmel\CG2931	Q9VND7	0.406202	0.544154	0.760569	28.145	30.1338	29.774	30.1954	28.8556	30.6989	29.8704	30.4481
1323	defl	Q9VT41	0.405422	0.0708351	0.296563	26.8412	27.5407	27.2614	26.9971	27.4963	27.7016	27.3069	27.7573
868	GILT1	Q95RA9	0.401976	0.729162	0.876791	26.1523	23.2948	24.8353	23.2761	27.3766	24.1525	23.8285	23.8088
1107	CG3817	Q9VFE6	0.401432	0.604569	0.800513	25.9173	28.7886	28.2445	28.3184	27.243	28.842	28.1826	28.607
290	Ptp69D	P16620	0.401426	0.625576	0.817236	22.8784	23.2195	24.7101	22.4437	23.5953	22.1099	24.165	24.9872
156	kz	O46072 - X2JCE0	0.400907	0.191318	0.480527	27.2481	26.7733	27.2251	27.0998	26.7841	27.9148	27.7491	27.5019
507	Hnf4	P49866 - X2J9X1	0.399846	0.49158	0.725765	21.5043	22.5551	22.2318	23.6215	22.0528	23.6333	22.8874	22.9386
1125	Mcm5	Q9VGW6	0.399641	0.351092	0.622216	30.6273	31.9164	31.7351	32.1744	31.4977	32.4768	32.0395	32.0377
1391	Nup35	Q9VWS2	0.399177	0.270661	0.56519	27.4139	27.126	27.0734	26.2323	27.711	26.7983	27.2907	27.6425
2310	Akap200	Q86BM5 - Q9VLL3	0.397214	0.347986	0.621767	30.8622	30.589	30.3978	30.471	29.8693	31.1532	31.3739	31.5126
3020	Dmel\CG1172	Q9VNB2	0.394906	0.272849	0.565941	20.1783	20.3279	20.1834	20.3718	21.5726	20.5129	20.5103	20.0451
709	MAN1	Q7JRE4	0.393391	0.158448	0.43283	28.3754	28.1644	28.2924	27.8002	27.9684	28.5339	28.8197	28.884
2460	Dmel\CG14641	Q95RB1	0.389268	0.560447	0.770102	23.9639	26.4169	26.5727	25.8187	25.5681	25.9551	26.3919	26.4142
3261	GH07925p	Q9VVU1	0.387924	0.498729	0.730132	27.7262	27.7199	27.7336	26.8139	29.2045	26.8751	27.5692	27.8966
1682	aSMase - CG3376-RA - Dmel\CG3376	A0A0B4LGL2 - D6W4U0 - Q8MLP3 - Q9W188	0.386517	0.631995	0.822099	25.5211	23.7648	24.4074	23.1939	23.6055	26.0505	23.7261	25.0511
1682	aSMase - CG3376-RA - Dmel\CG3376	A0A0B4LGL2 - D6W4U0 - Q8MLP3 - Q9W188	0.386517	0.631995	0.822099	25.5211	23.7648	24.4074	23.1939	23.6055	26.0505	23.7261	25.0511
1682	aSMase - CG3376-RA - Dmel\CG3376	A0A0B4LGL2 - D6W4U0 - Q8MLP3 - Q9W188	0.386517	0.631995	0.822099	25.5211	23.7648	24.4074	23.1939	23.6055	26.0505	23.7261	25.0511
3445	Upf3	Q9W1H3	0.385841	0.253392	0.548378	25.4003	24.5337	25.5967	25.7095	25.3459	25.6151	25.7609	26.0617
299	PCNA	P17917	0.385426	0.347258	0.621767	29.1055	30.3581	30.2075	30.3579	29.7253	30.5221	30.7273	30.596
2120	Dmel\CG5323	Q7JVK8	0.385109	0.276902	0.567992	29.291	29.0741	28.9178	28.4218	28.5416	29.4221	29.5585	29.723
2166	Dmel\CG8321	Q7K0Q0	0.384422	0.443165	0.687615	25.6727	25.1541	25.5455	25.6054	24.6547	26.6238	25.7301	26.5069
94	Gp210	A1Z6H7	0.383894	0.436078	0.684334	28.5174	30.0412	29.9884	29.7537	30.8146	29.723	29.7555	29.5431
1479	rad50	A0A0B4K7L0 - Q9W252	0.383015	0.0810384	0.314233	26.9005	27.1723	27.1971	27.53	27.8335	27.3865	27.7783	27.3336
2636	Mink	Q9VC08	0.381385	0.461001	0.702738	25.3876	24.2855	25.3207	25.3667	24.3527	26.0094	25.4157	26.1082
1595	Aldh-III	A0A0B4KEE1 - A0A0B4KEL0 - A0A0B4KF99 - A0A0C4DHC8 - A0A0C4FEI5 - A1Z6Z3 - A1Z6Z4 - A4UZ69 - Q7JR61	0.380151	0.392534	0.654402	27.5875	27.775	27.8183	26.6666	28.6993	27.1997	27.738	27.731
1426	sicily	Q9VYS5 - X2JJK8	0.377813	0.420139	0.675861	24.6175	24.7505	24.8941	23.7364	24.0479	24.5777	25.2725	25.6115
1393	Taf8	Q9VWY6	0.377673	0.37522	0.640421	25.6824	24.9652	24.6099	24.0056	25.6646	25.0274	25.2624	24.8194
363	chic	M9NEU5 - P25843	0.377399	0.353007	0.622547	27.1199	28.2185	28.6676	27.8126	28.631	27.814	28.3701	28.5131
2904	Grx4	Q9VJZ6	0.377185	0.524156	0.743791	25.7577	27.6947	28.224	27.8898	27.7143	27.9217	27.7028	27.7361
3412	Dmel\CG13907	Q9W0L6	0.376419	0.366218	0.633031	23.4854	22.9049	23.2095	22.5582	23.5062	22.8691	22.9765	24.312
627	TH1	Q24134 - X2JE29	0.376337	0.0169908	0.151243	28.0218	27.7329	28.1065	28.0225	28.3844	28.5585	28.1945	28.2518
383	14-3-3zeta	A0A0B4KEH0 - P29310	0.373642	0.693377	0.859213	25.9558	25.8573	26.9118	25.3941	28.3441	24.2213	26.5855	26.4627
2178	Map60	Q7K180	0.373124	0.664671	0.842584	26.4205	26.1732	26.8159	26.4598	29.0425	26.8702	26.2228	25.2264
2740	UQCR-C1	Q9VFF0	0.372313	0.203851	0.492041	34.4055	34.1019	33.5014	34.1254	33.8972	34.6622	34.4148	34.6492
506	Taf6	M9PG32 - P49847	0.365073	0.333285	0.615819	28.3337	26.8499	27.7097	27.5115	28.3099	28.1718	27.6106	27.7729
2084	Dmel\CG17385	Q4V6X9	0.363398	0.609027	0.803585	25.151	27.1638	27.1846	27.2909	25.7921	27.6446	27.2266	27.5806
1748	Dmel\CG8778	A1Z934	0.361732	0.226993	0.520824	31.1727	31.2806	30.7773	30.8637	30.6997	31.5585	31.4668	31.8163
2128	EloC	Q7JWD6	0.360884	0.527483	0.744103	24.1685	25.3983	26.5754	26.0618	26.2435	25.8486	25.576	25.9794
647	shg	Q24298	0.360392	0.709406	0.864689	25.7174	21.9838	25.0617	23.4838	25.4791	24.0209	23.6964	24.4918
2909	Pih1D1	Q9VK58	0.35803	0.0784924	0.311322	26.6943	26.6221	26.9301	27.2495	27.0442	27.1274	27.2948	27.4618
2695	CG117799	Q9VDZ7 - Q9VDZ8	0.357942	0.681179	0.852872	27.1284	29.6224	27.2537	28.8994	26.9939	28.6674	29.4676	29.2068
2973	Mcr	Q9VLT3	0.357755	0.748233	0.891361	24.5729	22.0221	25.2251	22.6781	25.8674	24.1684	23.6314	22.262
2442	CG4639	Q8T051	0.357288	0.248961	0.544844	25.5936	25.2345	25.1262	25.6053	25.2701	26.1534	25.3564	26.2089
1413	ArgRS	Q9VXN4	0.356392	0.801528	0.918016	22.224	26.9941	27.9304	27.3002	27.3368	25.6291	26.5017	26.4066
913	eEF1gamma	A0A0B4JD11 - Q9NJH0	0.354622	0.514347	0.738715	29.6641	31.1105	31.7067	31.2228	32.0531	31.151	30.9662	30.9523
1311	CG12262	Q9VSA3	0.354502	0.304798	0.588416	30.5024	30.6923	30.3238	29.6542	30.3765	30.1953	30.8576	31.1612
696	CG17486	Q5LJP9	0.35313	0.761084	0.898927	23.477	27.4754	27.3307	27.7205	25.872	26.4768	27.0462	28.021
912	Su(z)12	Q9NJG9	0.350876	0.567404	0.774758	28.4299	26.4719	26.5879	26.0492	26.5873	27.5572	27.6401	27.158
2163	Dmel\CG17754 - BcDNA:LP02641	Q7K0L2 - Q86BQ6 - X2JE93	0.349773	0.0934219	0.333591	24.1941	24.1692	23.595	24.0685	24.115	24.517	24.5514	24.2426
2163	Dmel\CG17754 - BcDNA:LP02641	Q7K0L2 - Q86BQ6 - X2JE93	0.349773	0.0934219	0.333591	24.1941	24.1692	23.595	24.0685	24.115	24.517	24.5514	24.2426
2659	tst	Q9VCH8	0.349567	0.399421	0.660897	23.9502	22.7098	24.0112	22.5986	23.7063	23.7364	23.652	23.5733
3217	Ptip	Q9VUB7	0.347819	0.549323	0.764725	24.6204	23.2788	24.6275	25.2974	25.5132	25.2009	24.5554	23.9459
1042	Nup37	Q9VBU8	0.347291	0.521499	0.743791	29.5321	30.9762	30.9874	31.2892	30.0798	31.4677	31.3254	31.3012
2145	ClC-b	Q7JZ25	0.34599	0.534709	0.75107	26.1194	25.9829	24.1511	24.5711	25.2029	25.8062	25.309	25.8903
169	PyK	O62619	0.345692	0.627984	0.818627	30.7333	33.1003	32.8734	32.9322	31.6181	33.1117	33.105	33.1871
529	dod	P54353	0.342862	0.621028	0.815116	24.4982	24.9179	25.5851	24.5815	26.7092	23.7297	25.3682	25.1472
712	Dmel\CG11007 - CG11007	A0A0B4LFY2 - Q7JW12	0.342521	0.476912	0.711574	24.0788	24.4725	25.6493	24.651	25.6861	25.3431	24.9161	24.2764
712	Dmel\CG11007 - CG11007	A0A0B4LFY2 - Q7JW12	0.342521	0.476912	0.711574	24.0788	24.4725	25.6493	24.651	25.6861	25.3431	24.9161	24.2764
3566	Lrpprc2	Q9W592	0.338855	0.620632	0.815116	24.1173	23.9846	23.681	23.088	24.9034	23.6547	22.5192	25.1489
889	eEF5	Q9GU68	0.338394	0.388375	0.651476	28.8353	29.5431	29.9373	30.0086	29.2581	30.3397	29.841	30.239
2524	REG	Q9V3P3	0.33589	0.574322	0.778206	23.6493	25.006	25.8297	25.4773	26.1553	25.1207	25.3112	24.7186
1095	Bin1	A0A126GUU7 - Q9VEX9	0.335313	0.46884	0.707612	28.1061	29.1961	29.7915	29.3963	28.752	29.761	29.5462	29.7722
2702	Dmel\CG18600	Q9VE94	0.335228	0.343682	0.618436	24.0549	24.1065	24.1446	23.6499	25.039	24.5847	23.6567	24.0163
2578	Bet5	Q9VA95	0.334513	0.519528	0.743791	24.5572	26.4711	25.6565	26.392	25.5582	26.1076	26.5534	26.1956
105	CG4679	A1Z9A8	0.333124	0.82529	0.930253	23.9317	24.9206	24.3631	20.5262	26.8804	22.6146	22.3803	23.1988
1615	rib	A0A0B4KFC4 - Q7KF43	0.331737	0.439491	0.686232	25.8396	24.2496	25.714	25.2159	26.0201	25.2436	25.3784	25.7039
1212	wol	Q9VLQ1	0.329509	0.0290486	0.190349	25.6026	25.5829	25.6064	25.5519	25.9581	25.7124	26.2217	25.7695
1385	RpS10b	M9NEQ9 - Q9VWG3	0.329485	0.501441	0.732783	27.6256	27.9631	28.8728	28.1482	29.5354	28.5144	27.8522	28.0257
484	RpS25	P48588	0.329023	0.662321	0.84048	25.6564	25.8249	26.796	27.239	27.9787	27.404	25.2842	26.1656
3176	Jarid2	Q9VT00	0.32843	0.435473	0.684334	27.18	27.3168	27.6827	28.1118	26.9097	28.3325	28.236	28.1268
160	MTPAP	O46102	0.327296	0.473193	0.709294	24.32	24.5322	25.1409	24.0828	23.9387	24.6027	25.293	25.5507
2087	scaf6	Q59E33	0.327175	0.213725	0.504665	25.6146	25.7753	25.9245	26.1765	25.7349	26.4545	26.6133	25.9969
1825	kis	B7Z002 - M9NCY5 - M9NDB7 - M9NEL3 - Q9VPL6 - Q9VPL9	0.325488	0.208045	0.497034	27.5632	27.0784	27.9052	27.2461	28.1954	27.6573	27.6468	27.5954
2309	Zn72D	F0JAG2 - Q86BI3 - Q9VUY6	0.324421	0.382096	0.644936	25.4301	25.1788	25.7321	24.5028	25.8397	25.5944	24.8868	25.8207
2029	l(1)10Bb	O97454	0.324395	0.694027	0.859213	26.6343	29.6323	28.8494	29.8713	28.3557	29.6304	28.9938	29.3049
503	Mcm2	P49735	0.32259	0.553434	0.765655	26.5013	28.0925	28.8369	28.4018	28.1801	28.1349	28.3976	28.4104
585	Rbp1	Q02427	0.321075	0.141233	0.411549	28.0558	28.7615	28.6452	28.4988	28.5605	28.864	28.7384	29.0828
2168	psq	A0A126GUM1 - A1Z8A4 - A1Z8A6 - A4UZC9 - Q0E9C8 - Q7K0T7	0.321072	0.481473	0.715609	24.6019	24.1647	24.6219	23.4342	24.1707	23.8195	24.8605	25.2563
2022	twr	O97066	0.319962	0.779057	0.907814	25.9068	23.8675	26.1475	23.5672	27.5811	25.2867	23.7816	24.1195
2491	stai	M9NEA1 - Q8IPK0 - Q9GQR5 - Q9VMH3	0.31967	0.343755	0.618436	26.761	27.2308	27.1519	26.9513	26.6763	28.0144	27.5987	27.0841
3343	CtsB	Q9VY87	0.317307	0.0565577	0.266302	29.029	29	29.0463	28.975	28.9437	29.5116	29.3559	29.5082
2165	FLASH	Q7K0L8	0.316636	0.489771	0.72441	25.1077	23.8421	24.6088	23.3039	24.3514	24.8547	24.741	24.1819
3147	Dmel\CG10075	Q9VRZ7	0.31629	0.208283	0.497034	24.5908	24.7769	24.1975	24.6138	24.3532	25.2591	24.9261	24.9058
2554	ND-49	Q9V4E0	0.316064	0.522301	0.743791	28.8749	27.8863	28.41	26.9829	29.0175	27.9848	28.2527	28.1634
1177	Nnp-1	Q9VJZ7	0.314684	0.0838367	0.318998	28.4843	28.6028	28.67	28.4636	28.4726	28.8447	29.0623	29.0998
2318	Dmel\CG33523	Q8I0D5	0.312813	0.699151	0.861227	28.1782	26.7889	25.0125	25.4654	26.5566	25.9461	26.8389	27.3546
1709	CG2186 - Dmel\CG2186	A0A6H2EEJ8 - Q9VZ60	0.312481	0.572275	0.777159	23.2804	23.3636	21.1164	22.7538	22.8974	22.8996	23.0607	22.9064
1709	CG2186 - Dmel\CG2186	A0A6H2EEJ8 - Q9VZ60	0.312481	0.572275	0.777159	23.2804	23.3636	21.1164	22.7538	22.8974	22.8996	23.0607	22.9064
497	Hrb27C	E1JHA4 - P48809	0.310069	0.638547	0.825146	30.7747	32.8966	32.7019	33.0445	31.6742	33.1022	32.8818	32.9998
2285	ALT	Q7KV27 - Q9VYD9	0.309301	0.201882	0.491898	28.5449	28.2323	28.114	27.9047	28.0491	28.7735	28.7547	28.4559
1441	IntS10	Q9VZM7	0.305891	0.493073	0.727089	24.1485	23.9724	22.7302	22.7558	23.3672	23.4574	24.0505	23.9554
1082	gatA	Q9VE09	0.305642	0.694815	0.859213	25.396	25.4853	25.2774	25.3535	23.995	26.7313	27.1075	24.9011
2135	P32	Q7JXC4	0.304769	0.423345	0.677963	29.4573	28.432	28.3623	28.0771	29.3515	28.442	28.8278	28.9267
1174	wek	M9PFY1 - Q9VJN5	0.304381	0.368596	0.636281	22.256	22.1099	23.0962	22.535	23.2955	22.7329	22.9625	22.2237
1536	goe	Q9XZ14 - X2JFT2	0.30399	0.104484	0.350684	28.4886	28.4534	28.51	28.3364	28.6539	28.8655	28.38	29.105
3567	Dmel\CG13367	Q9W5E2	0.303707	0.494443	0.727788	26.5018	25.064	24.8787	24.748	25.6709	25.8	25.3447	25.5917
1406	Nup153	A8JV18 - Q9VXE6	0.301031	0.557276	0.767913	28.4367	28.5833	28.955	28.6753	30.3302	28.4473	28.2396	28.8373
235	l(2)gl	M9NCX1 - M9PBJ2 - P08111	0.300474	0.427953	0.679705	26.4505	27.0438	27.1948	27.2171	26.3949	27.394	27.5405	27.7787
1848	Agpat3	D5AEK7 - Q9VV51	0.298557	0.680717	0.852732	25.9339	28.4432	28.6012	28.0603	27.1628	28.1598	28.4402	28.4701
2091	Dmel\CG12325	Q5U0X8	0.297558	0.351158	0.622216	26.2182	26.0196	27.2078	26.736	26.5648	27.1434	26.9144	26.7492
1397	RhoGAPp190	M9PHG0 - M9PHV3 - M9PHY4 - M9PJQ3 - Q9VX32	0.294375	0.466627	0.707427	24.7686	24.9834	25.246	25.4092	24.4071	25.9837	25.3998	25.794
3076	Sf3b1	Q9VPR5	0.293683	0.693536	0.859213	26.6583	29.3971	29.6955	29.2447	28.7676	29.038	29.2186	29.1462
1532	Mcm3	Q9XYU1 - X2JAI4	0.29281	0.536281	0.752584	31.034	32.4189	32.0554	32.5542	31.4659	32.7245	32.5075	32.5358
1284	lilli	A0A1W5PXG3 - M9PCF6 - Q9VQI9	0.28472	0.59457	0.79575	24.9012	23.8607	25.1911	25.2162	26.0631	24.7942	24.1945	25.2563
1209	Wdr82	Q9VLN1	0.284537	0.660995	0.839578	26.7639	26.3652	25.8547	25.2581	25.0006	26.5154	27.5528	26.3112
3098	Drp1	Q9VQE0	0.283289	0.0905967	0.329799	27.7047	27.7326	28.2943	27.924	28.1193	28.2083	28.2916	28.1696
3580	snama	Q9XZ21	0.281699	0.704096	0.863829	25.5496	27.5008	27.4137	27.5654	25.8523	27.9609	27.2562	28.087
773	IntS3	Q7PLS8	0.281665	0.175914	0.462842	28.2256	28.0294	28.4237	28.342	28.1773	28.4557	28.9618	28.5527
3476	cg4266	A0A0B4LH25 - A8DYK5 - Q9W2K4	0.279328	0.513054	0.7386	25.4578	24.2953	25.7436	25.4303	24.7912	25.7991	25.812	25.6421
2889	Dmel\CG15160	Q9VJ77 - X2JAA3 - X2JEK7	0.278651	0.737281	0.882349	25.1223	23.5349	25.0541	22.4394	24.3808	25.0492	24.8311	23.0042
3444	Dmel\CG5339	Q9W1H1	0.278261	0.186302	0.473981	24.4362	23.9979	24.3058	23.781	24.1435	24.3873	24.6963	24.4068
964	CaBP1	Q9V438	0.278253	0.152506	0.426074	33.0772	32.6711	32.2875	32.4936	32.8788	32.9265	32.9786	32.8585
1409	mei-41	Q9VXG8	0.276828	0.651638	0.832544	24.9439	24.9749	23.5605	24.9678	26.0146	25.2923	24.089	24.1586
2270	Pect	Q7KTB3 - Q8IP79 - Q8IP80 - Q9VK25	0.276816	0.755515	0.896919	23.8199	26.489	26.899	27.2678	25.4516	26.9742	26.5084	26.6488
96	coil	A0A0B4LEV8 - A1Z7A8	0.276009	0.775158	0.906759	23.8407	27.4851	27.641	27.3388	26.8642	26.8604	26.5161	27.1691
1394	Arp8	Q9VX09	0.275703	0.3112	0.592519	26.0861	26.1231	26.1581	25.8073	27.0009	26.0552	26.2647	25.9565
927	sws	E1JJF4 - Q9U969	0.274183	0.302366	0.587627	26.0135	26.3173	25.9479	25.4231	25.7617	26.409	26.4426	26.1852
1550	NELF-B	Q9Y113	0.274163	0.455845	0.698783	29.1665	27.9955	28.6238	28.5978	28.1345	29.2	29.0493	29.0964
814	brat	E8NHB3 - M9MSJ1 - Q8MQJ9	0.272164	0.843454	0.938602	21.2913	26.7021	25.5737	26.4774	24.3016	25.4657	25.2209	26.1448
2313	pfk	Q86BP7 - Q9VZU3	0.268488	0.6219	0.815395	24.5979	24.8272	24.4574	23.1356	25.0641	23.499	24.7086	24.8204
2401	U3-55K	Q8MSW9	0.268378	0.293871	0.581307	28.8093	29.2813	29.214	29.4192	29.0465	29.9233	29.2436	29.5839
413	Psc	D0Z760 - P35820	0.26768	0.490954	0.72528	25.4865	26.8956	26.5263	26.534	26.0861	26.5865	26.8097	27.0309
3207	Dmel\CG11267	Q9VU35	0.267548	0.836696	0.935244	27.4341	25.1647	26.5972	25.1029	29.5737	25.5286	24.5777	25.6891
571	14-3-3epsilon	P92177	0.267229	0.469995	0.708317	29.085	28.697	29.6654	29.1992	30.2466	29.1018	29.3692	28.998
849	COX5A	A0A0B4KFT0 - Q94514	0.265571	0.743759	0.888359	27.6009	25.8855	27.4744	25.7333	28.6791	26.5188	26.5432	26.0153
824	Pgant7	Q8MV48 - X2JEA3	0.263312	0.696566	0.859213	22.7899	23.1214	24.0468	23.5755	24.9055	23.792	22.0849	23.8044
2413	CG11005	Q8SX57	0.262022	0.700549	0.861643	23.3464	25.8631	25.0617	25.6513	25.4589	24.3799	25.843	25.2888
120	RpS14a - RpS14b	C0HKA0 - C0HKA1 - X2JCX8	0.261991	0.233201	0.529588	30.2736	30.3343	29.843	29.8478	30.7478	30.3436	30.1171	30.1382
120	RpS14a - RpS14b	C0HKA0 - C0HKA1 - X2JCX8	0.261991	0.233201	0.529588	30.2736	30.3343	29.843	29.8478	30.7478	30.3436	30.1171	30.1382
3065	kin17	Q9VPH4	0.260295	0.564398	0.772484	27.1594	26.8147	27.1202	26.9731	26.024	27.7892	27.5935	27.7019
3155	smid	M9PEE1 - Q7KU82 - Q9VS62	0.258874	0.666822	0.843559	27.4291	29.209	29.5181	29.4258	28.314	29.2546	29.6252	29.4237
547	Rtc1	P56175	0.253315	0.510526	0.737225	26.4853	26.1324	26.5977	25.6296	27.243	26.5669	26.0014	26.0469
2362	dock	Q8IPW2 - Q9VPU1	0.252718	0.748127	0.891361	25.6726	28.7145	28.2164	28.0622	27.0796	27.9451	28.0028	28.649
2690	Dmel\CG4360	Q29R02 - Q9VDN4	0.252633	0.53061	0.746773	26.4312	26.4191	26.468	26.2771	25.5948	27.2264	27.1628	26.622
801	Rrp40	Q8IPX7	0.25038	0.807929	0.921655	23.9054	27.8238	27.8842	27.5769	27.0372	27.2832	26.507	27.3644
1407	hang	B7Z0Z1 - Q9VXG1	0.248737	0.115683	0.368345	27.4998	27.5036	27.4574	27.5292	27.6575	27.9032	27.4103	28.014
2224	Dmel\CG10139	A0A0B4LFE1 - Q7K5M2	0.248311	0.0449345	0.236197	27.0471	26.9453	27.392	27.1279	27.3882	27.3162	27.3737	27.4275
771	Nipped-B	A0A0B4KF23 - E1JGX3 - Q7PLI2	0.247383	0.374823	0.640421	27.1051	26.8878	27.3152	26.6308	26.7225	27.7489	27.3128	27.1443
263	Pka-C1	P12370	0.246974	0.206504	0.494972	25.1587	25.1677	25.2417	25.4189	25.5094	25.3323	25.1895	25.9437
2712	Prx3	Q9VEJ0	0.246393	0.606647	0.801957	32.1673	32.4567	32.0151	31.8145	31.1044	32.5512	32.7023	33.0813
657	esc	Q24338	0.246	0.178342	0.465215	26.9647	26.8266	26.5738	26.2581	26.7788	26.9874	26.9265	26.9146
158	Pgam5	O46084 - X2JC94	0.244872	0.469398	0.708016	26.2652	26.5434	26.6568	26.7864	26.0884	26.833	26.7675	27.5424
1124	Tctp	A0A126GUT1 - Q9VGS2	0.244592	0.544495	0.760609	27.5251	29.1834	29.0189	28.6309	29.054	28.8094	28.7139	28.7594
2820	RagA-B	Q9VHJ4	0.244413	0.527426	0.744103	27.435	26.9931	27.1087	26.8545	26.3861	27.3696	27.9855	27.6276
1383	Elys	Q9VWE6 - X2JG50	0.244294	0.0825403	0.316978	30.4974	30.5101	30.4165	30.4755	30.4329	30.7698	30.9916	30.6824
810	RNaseZ	Q8MKW7	0.244155	0.679329	0.85143	22.5995	21.8528	21.8302	21.2316	20.737	22.1463	22.7544	22.8529
1415	CG7872	Q9VXT2	0.243715	0.177077	0.463901	24.5518	24.2092	24.3669	24.477	25.0524	24.5078	24.6018	24.4178
3575	mre11	Q9XYZ4	0.242859	0.344284	0.618436	25.4378	25.4041	25.843	25.443	25.8052	25.966	26.1539	25.1742
1971	Smr	M9PGZ8 - Q9VYK0	0.242161	0.668103	0.84474	21.8035	22.9342	20.4824	21.7875	21.7685	22.5434	21.986	21.6784
3097	ND-B17.2	Q9VQD7	0.241593	0.353687	0.623296	26.8214	26.64	26.7302	26.1725	26.4189	26.8336	26.7332	27.3448
650	Dp	A0A0B4KEQ0 - Q24318	0.240957	0.221566	0.513688	25.5171	25.0532	25.4054	25.3522	25.9093	25.3505	25.3066	25.7254
258	Act5C	P10987 - X2JCP8	0.240453	0.437062	0.684346	33.9605	33.0411	33.2244	33.4464	33.1695	33.687	34.1894	33.5885
2720	Sf3a1	Q9VEP9	0.24032	0.729399	0.876791	26.6987	25.1806	27.038	24.692	26.7937	25.731	26.6322	25.4137
3438	RpL12	Q9W1B9	0.239644	0.7473	0.891278	29.514	27.2075	28.8398	28.0461	30.1169	28.466	27.8926	28.0905
1627	Dmel\CG15107	A0A0B4KFV4 - Q7JW01	0.239596	0.585777	0.78978	27.5388	26.9987	25.9574	27.2338	26.5495	27.6808	27.1491	27.3076
1876	loqs	M9MRT5 - Q4TZM6 - Q8IP72 - Q9VJY9 - X2J5X6 - X2JAB1	0.239457	0.715648	0.869256	23.0373	25.3066	25.2013	25.1577	24.2794	25.6292	25.1984	24.5538
1604	Dmel\CG9062 - CG9062	A0A0B4KET0 - Q1LZ08	0.239187	0.401069	0.661936	29.1095	28.8436	28.8934	29.3432	28.652	29.6744	29.1855	29.6346
1604	Dmel\CG9062 - CG9062	A0A0B4KET0 - Q1LZ08	0.239187	0.401069	0.661936	29.1095	28.8436	28.8934	29.3432	28.652	29.6744	29.1855	29.6346
1396	IntS2	Q9VX31	0.239097	0.208473	0.497034	26.5388	26.5078	26.7319	26.5118	26.4298	27.1637	26.6835	26.9697
2201	zda	Q7K3D4	0.237378	0.60326	0.800513	27.2162	26.2678	26.9678	27.8499	27.7988	27.8079	26.7835	26.861
317	RpI135	P20028	0.237333	0.67553	0.849173	26.1366	25.2964	25.1268	26.9031	25.5008	27.1007	25.7644	26.0463
3505	Dmel\CG1575	Q9W3K4	0.237185	0.719527	0.87223	22.3176	23.5721	25.2054	23.9109	24.5889	23.6676	23.9785	23.7198
2089	BcDNA:LD29015	Q5LJQ3	0.236659	0.584724	0.789232	23.715	24.7522	24.9805	25.4786	24.9422	24.4941	25.1401	25.2966
2595	Cul5	Q9VAQ0	0.235912	0.760149	0.898883	25.0641	22.7689	25.766	24.8176	23.7792	25.2705	25.323	24.9875
3061	ND-39	Q9VPE2	0.234822	0.638736	0.825146	26.3604	28.0442	28.4694	27.6853	28.2621	27.8499	27.6606	27.726
872	Kcmf1	Q95RX5	0.23417	0.134892	0.402388	23.2349	23.2661	23.6189	23.3931	23.7623	23.3062	23.6697	23.7115
1183	Nfs1	Q9VKD3	0.234087	0.401425	0.661936	30.1117	29.5694	29.028	29.2974	29.4458	29.6799	29.8159	30.0011
1586	p53	A0A0B4K7P1 - Q8IMZ4 - Q9N6D8	0.23403	0.492889	0.727089	24.0379	24.0963	24.325	24.0054	24.1887	25.108	23.6089	24.4951
2210	l(2)k09848	Q7K4B2	0.233195	0.636732	0.824742	26.8606	27.5766	27.7673	27.7515	28.9532	27.5215	27.2526	27.1614
1589	lig	A0A0B4K6T1 - A0A0B4K7U5 - A0A0B4KFC5 - A0A126GUM8 - D0Z768 - E1JH02 - Q86S05	0.232981	0.571967	0.777159	28.4184	28.8886	28.8463	28.3241	27.7689	29.2156	29.1518	29.2731
1454	Sf3b3	Q9W0M7	0.231857	0.712118	0.867128	27.3784	29.749	29.7199	29.7419	29.1625	29.4274	29.6523	29.2744
2567	pasha	A0A0B4KI70 - Q9V9V7	0.231147	0.512869	0.7386	24.9747	25.0001	25.2719	25.6036	25.0921	26.2074	24.8661	25.6093
3045	P5CDh1	Q9VNX4	0.230214	0.54399	0.760569	29.5637	29.1782	28.7818	28.8852	28.4123	29.4887	29.6567	29.7722
1268	mbm	Q9VPM5	0.229683	0.420924	0.675861	25.146	24.7931	25.923	24.8968	25.2672	25.5688	25.3198	25.5218
2944	Usp14	Q9VKZ8	0.228464	0.857195	0.945162	23.8318	28.5716	28.7544	28.5848	27.2403	27.8544	27.488	28.0738
2883	Grip71	Q9VJ57	0.228039	0.722293	0.873845	26.1013	25.698	23.986	24.0657	24.5896	25.6401	24.8632	25.6702
2542	crp	Q9V406	0.226895	0.250096	0.545602	27.7987	27.928	27.4439	27.7941	27.667	28.1237	28.2922	27.7894
3022	mRpL44	Q9VNC1	0.226093	0.76034	0.898883	26.5661	25.1134	25.0426	24.4835	26.9162	24.2492	25.6698	25.2748
3595	OXA1L	Q9Y171	0.224055	0.640783	0.825821	25.0446	23.4596	24.7923	23.576	24.8855	24.6679	23.994	24.2213
3158	msk	Q9VSD6	0.223957	0.638434	0.825146	25.3956	26.4994	26.4874	26.6718	26.2953	26.1643	25.9837	27.5067
2346	Ing5	Q8IP71 - Q9VJY8	0.221481	0.427716	0.679705	23.5138	24.3139	24.7252	24.422	24.4577	24.4624	24.5494	24.3914
2550	Kap-alpha3	Q9V455	0.217552	0.44697	0.689975	28.4259	28.2177	29.064	28.4804	28.3584	28.959	29.2154	28.5253
2628	CG10057	Q9VBX4	0.217508	0.270492	0.56519	27.4865	27.2674	27.8036	27.6537	27.6355	28.104	27.4744	27.8674
597	ATPsynbeta	L0MQ04 - Q05825 - X2JH42	0.216141	0.764984	0.901649	32.956	30.8709	32.0261	30.6601	33.1429	31.5465	31.4449	31.2434
1816	Dmel\CG9915	A8JV07	0.215393	0.422661	0.677314	25.0503	25.7121	25.3575	24.5935	25.1749	25.5521	25.4554	25.3924
2302	l(3)80Fj	Q7PLL6	0.214386	0.840805	0.938602	25.4381	28.7121	29.439	29.93	28.21	28.6194	28.6415	28.9058
1818	GM10035 - Dmel\CG41099 - BEST:GM10035	A8Y582 - Q7PLP4 - Q7PLP5	0.213286	0.750712	0.892294	25.7104	25.2618	25.92	24.8566	23.9346	26.4214	25.754	26.4921
1818	GM10035 - Dmel\CG41099 - BEST:GM10035	A8Y582 - Q7PLP4 - Q7PLP5	0.213286	0.750712	0.892294	25.7104	25.2618	25.92	24.8566	23.9346	26.4214	25.754	26.4921
1818	GM10035 - Dmel\CG41099 - BEST:GM10035	A8Y582 - Q7PLP4 - Q7PLP5	0.213286	0.750712	0.892294	25.7104	25.2618	25.92	24.8566	23.9346	26.4214	25.754	26.4921
1181	CG6712	Q9VKB4	0.213065	0.641567	0.825821	25.6692	25.1045	24.6214	25.043	26.1979	25.6939	24.5721	24.8264
2604	Dmel\CG5590	Q9VB10	0.212356	0.775811	0.906759	24.6306	24.4601	25.9526	25.0578	26.2777	23.4313	25.8685	25.3729
198	Inos	O97477	0.211857	0.587483	0.789958	27.1019	28.3045	28.0791	28.1834	27.4486	28.5947	28.1226	28.3505
3111	Dmel\CG17593	Q9VQR9	0.211402	0.264581	0.559563	27.048	27.5215	27.7773	27.6639	27.7067	27.7357	27.8571	27.5568
1322	path	Q9VT03 - Q9VT04	0.209913	0.706123	0.864313	25.2232	23.7754	25.3102	23.3814	24.7188	25.0859	24.1512	24.5739
1491	Aladin	Q9W351	0.209806	0.343757	0.618436	29.1302	29.2994	29.1926	28.6741	29.3116	29.3887	28.8628	29.5723
1465	ATPsynF	Q9W141	0.209478	0.81847	0.928055	29.0283	26.305	26.4295	25.597	28.2497	27.03	26.1191	26.799
2182	RpLP0-like	Q7K1Q7	0.209413	0.755707	0.896919	22.7107	23.1248	24.25	23.6175	25.1039	23.8157	22.5949	23.0262
3127	Stt3A	Q9VRE0	0.208358	0.509581	0.73717	27.4863	27.2976	27.714	26.715	27.5342	26.9799	27.9887	27.5435
302	Actn	F0JAG6 - M9MS06 - M9PGA7 - P18091	0.206126	0.859784	0.945921	25.1075	23.7523	25.4294	23.5086	25.9591	21.8657	26.3056	24.4918
524	Act57B	P53501	0.205198	0.568266	0.774758	31.1127	30.3906	30.9045	30.6909	30.2708	30.8435	31.7364	31.0687
527	Wee1	M9PB57 - P54350	0.204819	0.800623	0.918016	22.7473	23.7627	21.8652	22.9457	21.3184	24.4199	22.7096	23.6922
498	Hrb87F	E1JIK0 - P48810	0.203551	0.794704	0.916012	25.1333	28.0763	28.2606	27.7268	27.701	27.5705	27.0259	27.7138
3291	Usp39	Q9VWP1	0.203055	0.550667	0.76479	27.7753	26.4426	27.4793	27.4022	27.0702	27.7074	27.6039	27.53
499	mago	P49028	0.201075	0.720939	0.873507	24.5331	25.9211	26.919	26.2849	25.6785	26.1267	26.5773	26.0799
2799	BVR	Q9VH72	0.199795	0.546572	0.7622	27.7047	27.0971	27.4427	27.8851	26.9731	27.9229	28.1717	27.8611
1448	Mfap1	Q9W062	0.198908	0.414489	0.672615	27.3009	27.6369	27.6761	28.0365	27.4506	28.2063	27.7264	28.0627
564	Mo25	M9PI82 - P91891	0.198297	0.678786	0.85143	23.3	22.5392	23.6988	23.8864	24.2901	23.2794	22.7317	23.9165
2473	CG9798	Q95T98	0.198242	0.704059	0.863829	28.96	27.2888	27.351	27.533	27.8207	28.42	28.4885	27.1967
592	RpS13	Q03334 - X2J950	0.198219	0.609927	0.804115	28.0035	27.7641	28.6434	27.9288	29.2082	28.1048	27.8182	28.0015
2496	CG1809	Q9I7R7	0.197241	0.703421	0.863829	23.6682	25.3714	23.8795	23.8965	24.0648	24.2434	24.0092	25.2872
2174	Dmel\CG7997	Q7K127	0.197075	0.801423	0.918016	26.7847	24.1977	24.083	23.6996	25.6273	24.7962	24.5655	24.5643
901	sls	M9NDX0 - M9PBI9 - M9PBJ0 - M9PDS3 - M9PDS8 - M9PDZ6 - M9PDZ9 - M9PEA0 - M9PEA5 - M9PEA9 - M9PGY4 - M9PGZ0 - Q9I7U4	0.196857	0.543855	0.760569	25.9028	26.6313	26.1351	26.1059	27.0932	26.4191	25.8314	26.2189
2671	Dmel\CG12499	Q9VD07	0.196298	0.424338	0.678305	28.9491	28.77	29.2519	28.3219	28.7291	28.9969	29.3209	29.0312
2005	Kap-alpha1	O76521	0.196164	0.587048	0.789958	24.9688	25.3288	25.8959	24.9388	25.5005	25.6991	24.7543	25.9629
1121	RpL24-like	Q9VGN9	0.196152	0.603806	0.800513	24.9484	25.7241	26.5561	25.9328	25.7904	25.7323	26.1226	26.3009
336	SERCA	A0A0B4LGB7 - P22700	0.196107	0.363293	0.631554	30.409	31	30.9068	30.4277	31.2414	30.7359	30.8558	30.6949
977	wech	Q9V4M2	0.195248	0.821731	0.929162	22.6287	25.5574	26.0967	25.5257	24.7516	25.1058	25.9129	24.8192
485	RnrL	P48591	0.194657	0.622161	0.815395	32.0001	33.292	32.6522	33.3687	32.4845	33.3813	32.9951	33.2307
1635	bon	A0A0B4KGE5 - A0A0B4KH12 - A0A0B4KHG7 - A0A0B4KHT0 - A8WHL4 - Q9VDK5	0.193741	0.487622	0.722985	26.0825	26.2585	25.7317	26.9378	26.3233	26.6352	26.4397	26.3873
1222	Rat1	M9PEY6 - Q9VM71	0.191184	0.868071	0.95028	24.6662	28.2356	28.2998	28.807	26.2022	28.8465	27.6818	28.0428
1899	BcDNA:RH45308 - Dmel\CG3566	M9NEX3 - Q8IRR0 - Q8SY77	0.191027	0.637841	0.825146	24.5261	25.0713	25.4212	23.9319	25.4237	24.4738	25.0786	24.7385
1899	BcDNA:RH45308 - Dmel\CG3566	M9NEX3 - Q8IRR0 - Q8SY77	0.191027	0.637841	0.825146	24.5261	25.0713	25.4212	23.9319	25.4237	24.4738	25.0786	24.7385
192	eEF1beta	A0A0B4LFL3 - O96827	0.189565	0.725614	0.87493	29.6474	30.5871	31.3962	30.6957	31.8527	30.6319	30.3477	30.2523
1068	Pfdn5	E1JIT4 - Q9VCZ8	0.188511	0.750015	0.892294	25.7057	25.3128	25.736	23.8153	25.0263	25.5242	26.1725	24.6009
3544	24639695	Q9W4J7	0.187843	0.810298	0.922651	24.3971	26.3166	26.3413	25.2715	24.0743	26.6236	26.4687	25.9113
384	RpS6	P29327	0.187283	0.696535	0.859213	33.1126	32.0299	31.963	31.8166	33.3987	32.0363	31.8318	32.4043
871	CG10038	Q95RN0	0.187098	0.688278	0.856922	24.3141	25.6957	26.2841	25.4467	25.3991	25.4359	25.5497	26.1043
3549	Gem4c - Gem4b - Glos	Q8IRS9 - Q8IRT0 - Q9W4N9	0.186918	0.707437	0.864337	23.7133	23.3094	24.614	24.2264	23.96	23.5922	23.7918	25.2668
3549	Gem4c - Gem4b - Glos	Q8IRS9 - Q8IRT0 - Q9W4N9	0.186918	0.707437	0.864337	23.7133	23.3094	24.614	24.2264	23.96	23.5922	23.7918	25.2668
3549	Gem4c - Gem4b - Glos	Q8IRS9 - Q8IRT0 - Q9W4N9	0.186918	0.707437	0.864337	23.7133	23.3094	24.614	24.2264	23.96	23.5922	23.7918	25.2668
3197	ssp	Q9VTT3	0.186588	0.55728	0.767913	23.4844	23.4865	23.4164	23.8949	23.9294	23.5713	24.4253	23.1026
1335	CG5645	Q9VTU0	0.185807	0.807336	0.921655	23.0713	23.3738	24.1958	22.6964	25.1248	22.0926	22.9171	23.9461
1372	nes	Q9VVX5	0.185633	0.819014	0.928241	22.7163	25.7941	25.3586	23.9415	23.7618	25.3769	24.6179	24.7963
2812	Vps16A	Q9VHG1	0.185592	0.161964	0.439901	22.5509	22.408	22.4612	22.6054	22.4462	22.5979	22.9396	22.7843
3442	Dmel\CG3735	Q9W1G1	0.185327	0.566366	0.774309	28.0888	27.7109	28.2131	28.2128	27.4015	28.4612	28.5965	28.5078
923	Tom40	M9PGL7 - Q9U4L6	0.184849	0.82237	0.929283	26.1357	26.0922	27.4061	24.8479	27.223	26.683	24.572	26.7432
2892	GCS2beta	Q9VJD1	0.182689	0.859046	0.945921	28.5256	25.6344	26.198	24.4923	27.7519	25.556	26.5443	25.7288
779	CG8611 - DmRH11	Q86B47 - X2JKW3	0.182372	0.820308	0.928844	24.3618	23.5138	25.1405	24.4762	26.5774	23.5088	24.279	23.8565
779	CG8611 - DmRH11	Q86B47 - X2JKW3	0.182372	0.820308	0.928844	24.3618	23.5138	25.1405	24.4762	26.5774	23.5088	24.279	23.8565
558	Ubx	P83949	0.181917	0.730592	0.87779	23.0571	24.74	25.1641	25.0138	24.3193	24.6576	24.9274	24.7985
612	eIF3b	E2QCG7 - Q0E940	0.181359	0.895066	0.958132	24.7178	29.8714	29.8353	30.0359	28.1747	29.1959	28.867	28.9484
1014	Dmel\CG3107 - CG3107	A0A0B4LES3 - Q9V9E3	0.180475	0.632784	0.822248	32.4158	32.128	31.5721	32.0418	31.3097	32.3869	32.4442	32.7389
1014	Dmel\CG3107 - CG3107	A0A0B4LES3 - Q9V9E3	0.180475	0.632784	0.822248	32.4158	32.128	31.5721	32.0418	31.3097	32.3869	32.4442	32.7389
1905	GS	M9NFH8 - Q9VVA4	0.179454	0.765	0.901649	29.1736	29.3042	27.3427	29.451	28.6028	29.8558	28.6999	28.8308
3074	Spp	Q9VPQ7	0.177276	0.683076	0.854463	27.2784	26.5256	26.8659	26.5914	28.0373	27.0078	26.6164	26.3089
3133	TM9SF3	Q9VRN1	0.173132	0.623748	0.815722	25.0834	25.0297	25.9721	24.4671	25.077	25.2201	25.2871	25.6607
1012	Rep	Q9V8W3	0.172931	0.56417	0.772484	22.1893	22.9603	21.9138	21.926	22.7898	22.1045	22.3846	22.4022
3448	ytr	Q9W1I6	0.171657	0.735526	0.881547	28.9208	30.2961	30.037	30.2246	29.0305	30.5151	29.996	30.6236
2475	Dmel\CG9911	Q95TL8 - Q9VXI3	0.17054	0.306442	0.588744	29.183	28.7471	28.653	28.6983	28.9862	28.9526	29.2329	28.792
1596	koi	A0A0B4KEE4 - A1Z6Q1	0.170454	0.690101	0.858316	26.4532	25.5716	27.102	26.9559	26.422	26.227	27.0785	27.0369
1308	Rint1	Q9VS46	0.166894	0.6031	0.800513	24.6902	25.3125	24.6255	25.6527	25.0697	25.6242	25.4177	24.837
502	mnb	P49657 - Q9VX06 - X2JFM3	0.16625	0.768321	0.903537	26.0534	28.0444	27.6012	27.8152	26.7888	28.227	27.505	27.6583
456	ttk	A0A0B4JDG1 - P42282	0.166171	0.675206	0.849173	26.4065	25.6088	25.9579	25.3022	25.3336	25.6503	26.4019	26.5543
486	RnrS	P48592	0.16616	0.651618	0.832544	23.4778	23.41	23.604	23.4723	23.6107	22.6917	24.1275	24.1988
1345	flr	Q9VU68	0.164614	0.708775	0.864351	25.3708	25.5008	26.9958	25.7022	26.4615	25.5614	25.9879	26.2174
3590	Sap-r	Q8IMH4 - Q9Y125	0.163525	0.85161	0.942781	28.3238	25.7761	25.6891	25.7929	27.9987	26.7524	25.796	25.689
2481	FDY - vig2	D2A6L8 - Q960D3 - Q9VBX3	0.162392	0.778869	0.907814	28.2802	27.4785	27.3464	28.1621	26.5554	28.77	28.0259	28.5655
2481	FDY - vig2	D2A6L8 - Q960D3 - Q9VBX3	0.162392	0.778869	0.907814	28.2802	27.4785	27.3464	28.1621	26.5554	28.77	28.0259	28.5655
1365	Vps60	M9PCV9 - Q9VVI9	0.161736	0.80212	0.918053	23.5294	25.4993	25.2805	23.7467	24.1294	25.3843	24.0269	25.1623
472	Taf4	A4V201 - B7Z060 - E1JI11 - M9PFP3 - M9PI76 - P47825	0.16105	0.777623	0.907814	26.904	25.2894	27.6786	26.9122	26.6364	26.594	27.4845	26.7135
1692	ClpX	A0A0B4LID7 - Q9VDS7	0.158631	0.805289	0.920384	27.0134	25.3939	25.426	25.076	25.3684	24.9571	26.8237	26.3946
2552	dbr	Q9V474	0.15779	0.375196	0.640421	22.8932	22.4749	22.718	23.0923	23.0469	22.7963	23.1882	22.7781
1511	ttm50	A0A0S0X8K7 - Q9W4V8	0.157728	0.813285	0.924326	26.6923	25.0594	26.0014	23.9342	25.7715	25.1169	25.3155	26.1143
1287	Elp3	Q9VQZ6	0.156839	0.804864	0.920363	24.9604	26.6424	27.1553	27.5044	26.6027	27.2339	26.1643	26.8889
2637	PIG-S	Q9VC10	0.154791	0.854134	0.943921	24.7169	23.0774	23.6514	22.8545	25.5185	23.4835	23.7587	22.1587
1857	Dmel\CG8478	E1JIH4 - Q961C3 - Q9VH75	0.149162	0.801711	0.918016	29.3137	28.8375	26.7742	28.7936	28.621	28.7444	28.5131	28.437
1457	Tudor-SN	Q9W0S7	0.147202	0.911739	0.964102	24.6892	27.3411	28.41	26.8547	29.947	25.8681	26.4135	25.6551
541	Hem	P55162	0.146082	0.843548	0.938602	23.6869	25.2122	26.6324	25.8595	25.5149	24.5453	25.8831	26.032
583	jar	A0A0B4KGX1 - A0A0B4LHV4 - H1UUJ8 - Q01989	0.1458	0.842488	0.938602	24.0851	26.5413	26.8316	25.7367	25.1867	25.5676	26.4552	26.5683
1207	Dad1	Q9VLM5	0.145192	0.860501	0.94624	26.3021	24.9172	26.5674	24.2043	27.1706	25.6046	24.529	25.2677
2517	Rab5	Q9V3I2	0.14505	0.666425	0.843559	28.3607	27.6149	28.0681	27.0689	27.6588	27.6662	28.1335	28.2343
2253	wal	Q7KN94	0.144402	0.657818	0.837379	30.5756	30.9761	30.7703	30.6105	30.0275	30.9177	31.2594	31.3055
505	Taf5	P49846	0.144319	0.848285	0.941266	29.2306	26.4133	26.0611	27.5117	27.7864	27.2613	27.2977	27.4487
2833	Dmel\CG9684	Q9VHR5	0.143383	0.13866	0.40883	26.9219	27.0156	26.9649	27.1692	27.1316	27.2359	26.9935	27.2842
1984	Cdk9	O17432	0.142037	0.779768	0.907814	24.2945	25.0151	24.4611	25.4195	23.7461	25.6249	25.2505	25.1369
1593	Dmel\CG8963	A0A0B4K891 - Q7K581	0.141401	0.688696	0.857004	29.1658	28.7121	28.7646	29.6009	28.6564	29.8875	28.9496	29.3155
851	HDAC1	Q94517	0.140355	0.674916	0.849173	28.7964	28.9264	29.5922	29.2986	29.8872	29.5824	28.8426	28.8627
3325	HUWE1	Q9VXR3 - X2JC16 - X2JDY2 - X2JF73 - X2JF83 - X2JFK0 - X2JKH9	0.139215	0.828285	0.931821	24.4658	23.4526	23.6401	25.3298	25.0983	23.5231	23.683	25.1408
2094	ND-B15	Q6IDF5	0.138138	0.850029	0.941517	25.8524	24.8062	25.585	23.8588	26.7099	24.8591	24.2142	24.8717
715	Nup62	Q7JXF5	0.137273	0.545156	0.761096	30.284	30.46	30.5886	30.8369	30.1861	30.9535	30.9396	30.6394
2928	CG6089	Q9VKM7	0.136514	0.464559	0.705517	29.5221	29.76	29.8486	29.518	30.2544	29.6807	29.6715	29.5883
2209	cathD	Q7K485	0.135648	0.849472	0.941327	31.8644	29.7332	29.8094	29.4447	31.5431	30.0334	29.8935	29.9242
3255	DmRH17	Q9VVK8	0.134137	0.765607	0.901649	30.1555	29.7827	29.9128	30.252	28.978	30.9331	30.3729	30.3556
3313	Dmel\CG9921	Q9VXH4	0.132848	0.844736	0.939258	26.0669	26.3657	26.2081	24.0388	24.7663	25.9854	26.2547	26.2043
2633	EMC6	Q9VBZ8	0.132054	0.76461	0.901649	24.6052	24.0627	24.5051	23.6936	25.4269	24.1711	23.8935	23.9035
3453	levy	Q9W1N3	0.131964	0.604254	0.800513	28.2272	29.273	28.9358	28.8196	28.7934	28.9764	28.786	29.2276
1066	mRpL45	Q9VCX3	0.131053	0.840884	0.938602	23.2996	21.9508	22.2757	23.0074	24.2457	21.7709	22.1954	22.8457
620	alphaSnap	Q23983	0.130027	0.739314	0.884348	26.5549	25.766	26.749	25.5013	26.1686	25.8723	26.8995	26.1509
1202	CG4364	Q9VL96	0.128701	0.759736	0.898883	25.5109	25.9762	26.8738	26.3019	26.3997	26.3276	25.5421	26.9083
2989	COX5B	Q9VMB9	0.128306	0.864689	0.948707	27.9373	25.3658	26.9341	25.1895	27.3667	26.265	26.044	26.2643
3297	Mvb12	Q9VWY7	0.12803	0.649907	0.832085	22.7916	23.4219	23.6279	22.748	22.8883	23.2722	23.3216	23.6195
690	Pp2B-14D	M9NE01 - Q27889	0.125639	0.75903	0.898883	26.6113	25.6769	26.6476	25.7655	26.4662	26.6034	25.4428	26.6915
3078	Dbp21E2	Q9VPT3	0.125193	0.676135	0.849173	24.0441	24.5548	24.2717	24.8075	24.0902	24.2871	24.6574	25.1441
684	Nlp	A0A0B4KI24 - Q27415	0.124586	0.866286	0.949323	27.5204	26.2687	27.2214	26.7974	28.9486	26.9006	26.521	25.936
594	nonA	Q04047 - Q8IR16 - X2JFR1	0.122844	0.897392	0.958598	25.9093	26.2268	27.9779	27.1051	28.9881	27.2337	25.3797	26.1091
481	flw	A0A4D6K293 - H5V895 - P48462 - Q8T0U6	0.121899	0.574268	0.778206	28.3125	28.0124	27.8525	27.4863	27.8163	27.9852	28.0003	28.3495
530	Mlc-c	M9NEW1 - P54357	0.121658	0.891156	0.956702	25.8659	22.7909	24.6871	23.3083	25.7433	24.041	23.7122	23.6423
3327	Dmel\CG9281	Q9VXR5	0.121003	0.783456	0.90863	27.4034	28.5332	28.9056	28.7001	27.8721	28.8897	28.3241	28.9405
3456	ld46465	Q9W1V7	0.120967	0.823347	0.92947	23.7598	22.1282	21.6115	22.9856	23.3561	22.6816	22.4259	22.5052
825	pho	Q8ST83	0.120816	0.888933	0.955567	25.0232	22.8424	23.7596	25.5509	22.7767	24.625	25.1332	25.1245
968	Mcm6	Q9V461	0.120764	0.770958	0.905574	27.0667	28.5428	28.7803	28.4018	28.2142	28.1177	28.404	28.5387
3164	SrpRbeta	Q9VSN9	0.120627	0.790261	0.91157	26.2411	27.502	27.5609	27.2651	28.0976	26.6238	27.1914	27.1389
1757	Dmel\CG12863	A1Z9S8	0.120275	0.731562	0.878523	27.05	26.6781	25.9608	26.5644	25.9831	27.0776	26.7	26.9738
373	Dbp73D	P26802	0.118827	0.666823	0.843559	27.9914	27.5538	27.9155	27.7509	27.247	28.3379	27.8886	28.2135
877	IntS9	Q95TS5	0.117925	0.482479	0.716667	29.6009	29.4197	29.0885	29.117	29.1723	29.519	29.3805	29.6258
793	wfs1	Q8IMZ9	0.114372	0.932927	0.974333	20.561	25.1582	23.1062	21.9454	25.0258	20.8318	22.3878	22.9829
1231	CG6907 - Dmel\CG6907	Q9VMQ7 - X2J4N6	0.114325	0.871483	0.952306	26.6033	28.9366	29.2221	29.1845	27.8861	28.6832	28.979	28.8556
1231	CG6907 - Dmel\CG6907	Q9VMQ7 - X2J4N6	0.114325	0.871483	0.952306	26.6033	28.9366	29.2221	29.1845	27.8861	28.6832	28.979	28.8556
3369	Dmel\CG1582	Q9VZ55	0.114304	0.886109	0.955235	27.4846	25.8443	26.8299	27.0128	24.8807	27.3849	27.51	27.8532
1275	chinmo	Q7KU09 - Q9VQ30	0.11406	0.914059	0.964741	25.0137	24.5727	25.2358	21.4597	24.8516	23.9167	25.083	22.8868
185	eIF3e	O77410	0.11385	0.922852	0.967892	25.1408	29.613	29.6782	29.4849	28.0695	28.7033	28.8223	28.7772
3178	Dmel\CG3335	Q9VT19	0.11358	0.703701	0.863829	28.4725	28.4926	28.4668	28.532	27.7582	28.8113	28.98	28.8687
2692	anon-WO02059370.13	Q9VDT5	0.11272	0.781413	0.908096	28.8204	27.4092	27.0902	27.4921	27.7163	27.6823	27.9464	27.9177
2083	Datp	Q4V6M1	0.112488	0.890952	0.956702	23.4625	26.7651	26.3773	26.5855	25.7135	26.0016	26.0738	25.8514
1528	Prosbeta3	Q9XYN7	0.111144	0.908417	0.964102	25.8191	24.7968	24.7817	23.7902	27.3874	24.0529	23.9505	24.2417
546	RpS9	C6SUW3 - P55935 - Q95RG1	0.110957	0.773752	0.906427	28.1039	28.6195	28.7167	28.6588	29.5472	28.7529	28.0252	28.2173
2199	CG3364	Q7K332	0.110232	0.659343	0.83868	27.4349	26.9115	27.0661	26.3399	26.972	26.96	27.2528	27.0086
2348	d3635	Q8IP91	0.109829	0.87725	0.954284	24.4136	23.8624	24.3121	24.2843	22.3498	24.9611	25.2974	24.7034
2942	GATAd	Q9VKZ0	0.10937	0.64868	0.831387	23.7464	23.9789	23.8143	23.8649	24.2588	24.0764	23.3019	24.2048
2108	Rs1	Q7JQN4	0.108476	0.616309	0.811651	27.0089	27.2487	27.9167	27.317	27.4613	27.6846	27.3693	27.4099
2676	Idh3b	Q9VD58	0.108057	0.726914	0.87596	33.2677	33.0988	32.479	33.0046	32.4252	33.4463	32.9767	33.4341
3123	wap	Q9VR53	0.107583	0.665231	0.842856	27.0139	27.6518	27.3308	27.9998	27.4029	27.853	27.709	27.4618
1647	crb	A0A0B4K7R8 - A0A0B4KHS1 - P10040	0.10653	0.864423	0.948707	32.4661	33.8042	32.5022	34.8148	33.4361	34.0623	33.3175	33.1976
3287	Naa15-16	Q9VWI2	0.106121	0.86996	0.951495	24.9074	26.4986	27.7514	26.2936	27.082	26.2436	26.1041	26.4457
2516	Nab2	Q9V3H9	0.105723	0.760678	0.898883	27.5079	27.6747	27.3938	28.1937	27.12	28.4368	27.6228	28.0135
2169	Ctr9	Q7K0X3	0.105302	0.809187	0.921816	25.3287	24.8666	26.0676	25.1158	25.7359	25.6996	24.4757	25.8886
454	NA	P42212	0.104692	0.957724	0.981929	30.0792	35.0148	34.1421	35.6182	29.5677	35.6456	34.9494	35.1104
3422	Dmel\CG7049	Q9W0U6	0.104397	0.775894	0.906759	28.8183	28.4842	27.7368	28.2405	27.6901	28.7594	28.3771	28.8709
776	rno	Q7YZH1	0.104121	0.833853	0.933349	23.5013	23.4586	23.4082	24.284	22.6262	23.5977	24.462	24.3827
2492	Dmel\CG18542	Q9I7K4	0.101605	0.728	0.876791	22.9469	23.0049	22.69	22.8093	23.7211	22.8467	22.847	22.4426
3275	Dmel\CG8004	Q9VW58	0.100959	0.848965	0.941266	27.8928	28.0755	27.7642	26.5997	26.5738	27.799	28.0954	28.2678
2844	Dmel\CG1965	Q9VI54	0.100028	0.88748	0.955235	23.6378	23.7966	24.893	23.1765	22.2823	24.7774	24.3371	24.5071
1010	Dmel\CG15093 - CG15093	A0A0B4JCU8 - Q9V8M5	0.0995389	0.879389	0.955235	27.6335	26.2871	27.03	25.8108	27.4815	25.3796	27.3442	26.9542
1010	Dmel\CG15093 - CG15093	A0A0B4JCU8 - Q9V8M5	0.0995389	0.879389	0.955235	27.6335	26.2871	27.03	25.8108	27.4815	25.3796	27.3442	26.9542
1145	COX7A	A0A0B4K6C3 - Q9VHS2	0.0984578	0.924353	0.968427	25.6703	24.442	27.0407	24.0006	27.5086	25.0997	24.5309	24.4083
3182	BcDNA:GH07921	Q9VT61	0.0963985	0.933187	0.974333	22.1053	24.2251	24.5735	22.3239	25.966	23.3566	22.1199	22.1709
3173	Bet3	Q9VSY8	0.0942387	0.799003	0.918016	24.3297	24.436	25.3506	25.0411	25.1486	24.9473	25.2943	24.1443
1359	nxf2	M9PI81 - Q9VV73	0.0930082	0.816379	0.926115	26.9536	25.3582	26.5133	26.4334	25.9615	26.8318	26.48	26.3572
2745	Dmel\CG9799	Q9VFV8	0.092393	0.62752	0.818627	27.3183	27.5779	28.0865	27.4459	27.5856	27.5988	27.753	27.8608
411	blw	P35381	0.090545	0.881492	0.955235	33.2002	31.2471	31.9537	31.1698	33.0006	31.7869	31.5344	31.6111
161	noi	O46106	0.0899251	0.772797	0.905933	26.811	25.5055	26.3816	26.3576	26.0686	26.3023	26.6356	26.4089
128	Drice	O01382	0.0875511	0.936028	0.975512	23.2498	27.0262	27.257	27.099	25.3315	27.2083	26.4026	26.0398
2265	Sbf	Q7KSP6 - Q9VGH9	0.0864532	0.888153	0.955538	24.272	25.1992	23.83	24.5354	23.1325	24.9837	24.5244	25.5418
3129	Dmel\CG10672	Q9VRJ4	0.0861359	0.862897	0.948021	27.5979	28.2199	27.4422	27.4636	26.4473	28.2403	28.277	28.1036
2972	Snx6	M9NDI3 - Q9VLQ9	0.085793	0.891196	0.956702	23.1822	22.6736	24.5542	22.7237	22.5662	23.0182	23.4018	24.4907
850	ATPsynB	Q94516	0.0843308	0.919196	0.965929	29.5782	27.2726	27.6507	27.1832	29.6259	27.9321	27.1507	27.3133
837	CG8009	Q8T0B1	0.0830366	0.790476	0.91157	26.2583	27.4355	26.8767	27.1955	26.6147	27.3071	26.9529	27.2234
320	Tbp	P20227	0.081258	0.91076	0.964102	23.3902	25.7842	25.5619	25.0663	23.7818	25.1397	25.4371	25.7691
609	sqd	A0A0B4K6U6 - Q08473	0.0811887	0.915849	0.965031	25.0107	27.5974	28.2789	27.5871	27.6153	27.2337	26.9951	26.9546
768	CG4038	Q7KVQ0	0.0804453	0.909547	0.964102	27.2882	27.2789	27.8603	27.1796	29.4609	26.7966	26.7296	26.9418
3340	mRNA-cap	Q9VY44	0.0797384	0.774623	0.906759	27.977	27.6728	27.5514	28.5008	27.6566	28.4376	27.9837	27.9429
3005	cype	Q9VMS1	0.0783562	0.804893	0.920363	26.5683	25.6437	25.9758	25.2397	26.2071	25.8565	25.6655	26.0118
1945	Ist1	M9PBS9 - M9PEC1 - M9PEJ2 - M9PES8 - M9PHL4 - Q9VRY6	0.0782366	0.923208	0.967892	23.8082	26.4121	26.2453	26.6889	24.7631	26.6908	25.9645	26.049
1241	eIF3a	Q9VN25	0.0766651	0.942428	0.977668	25.7986	29.665	29.8557	29.9414	28.5233	29.1731	28.7782	29.0927
325	GstD1	P20432	0.0735669	0.668531	0.844843	31.9172	32.0703	31.837	32.1856	32.2301	32.3997	31.8894	31.7851
2564	Dmel\CG1890	Q9V9U7	0.0706872	0.894516	0.958132	25.2378	23.5191	24.3093	24.6331	23.617	25.3889	24.374	24.6021
1566	eIF4EHP	A0A0B4JDB9 - C1C3I0 - E1JIV5 - Q8T3K5	0.0702988	0.882815	0.955235	23.0735	23.5225	24.7436	23.5488	23.2757	23.8411	24.5716	23.4812
1130	TAF1B	A0A0B4KG32 - A0A0B4KH26 - Q9VH20	0.0697735	0.873868	0.953019	28.1356	28.0099	27.9671	28.2514	26.9277	28.6817	28.6466	28.3871
2528	26-29-p	Q9V3U6	0.0696254	0.783942	0.908762	32.9321	32.0866	31.8749	32.1112	32.1711	32.2489	32.3908	32.4725
2940	Mdh1	Q9VKX2	0.0694739	0.959658	0.982999	24.8065	23.1886	25.2869	22.5665	27.3802	22.38	22.7167	23.6494
3126	Ntf-2	A8JUT4 - D0Z726 - Q9VRD6	0.0663717	0.937591	0.976007	23.7363	26.7806	27.1904	26.4976	26.0856	25.7272	26.7171	25.9405
2356	Dmel\CG31548	Q8IPP8	0.0647162	0.85573	0.94482	32.4695	31.5601	31.0789	31.3442	31.283	31.9163	31.5607	31.9515
2807	RnpS1	Q9VHC0	0.0641041	0.812392	0.924326	26.6833	26.5947	26.4789	26.9252	26.1007	26.9781	26.6497	27.2099
1328	Ufd1-like	Q9VTF9	0.0640871	0.896754	0.95845	24.1991	24.7739	25.3475	23.9581	24.1528	24.6682	24.0825	25.6314
401	128up	P32234	0.0636299	0.888964	0.955567	25.6075	26.1307	26.9974	26.1678	26.7236	25.3348	26.7295	26.3702
852	Nacalpha	A0A0B4LEY6 - Q94518	0.0628272	0.956194	0.981929	25.9728	23.9107	26.324	24.6425	28.0004	24.998	24.2886	23.8142
1749	NAT1	A1Z968 - Q0E996	0.0625577	0.859822	0.945921	27.8725	28.9915	28.5588	28.744	27.9351	28.8445	28.6029	29.0345
2338	lqfR	Q8IN05 - Q9VD13	0.0624891	0.814106	0.924339	26.4118	25.6752	25.4858	26.1486	25.8215	26.3882	25.773	25.9887
2125	UbcE2H	Q7JW03	0.0623832	0.909914	0.964102	26.5137	28.3302	27.9841	28.6651	27.5006	27.6552	28.5512	28.0357
1120	Elp1	A0A0B4KFR6 - A0A0B4KGU0 - Q9VGK7	0.0622439	0.917545	0.965441	26.4133	28.3778	28.185	28.7698	27.3488	28.4859	27.9309	28.2294
109	aPKC	A0A0B4JD26 - A0A0B4JD78 - A0A0B4KEQ8 - A0A0B4KEV2 - A0A0B4KFQ6 - A0A0B4KG15 - A1Z9X0	0.0621391	0.894397	0.958132	23.6078	24.925	25.3439	24.1605	24.3186	24.6957	24.1234	25.1482
2830	anon-WO0118547.344	Q9VHN7	0.0618918	0.910975	0.964102	30.8596	32.4552	32.6073	32.6469	31.2711	32.4727	32.5755	32.4973
3487	ATPsyndelta	Q9W2X6	0.0610494	0.948154	0.979893	30.2256	27.1871	28.3468	27.5528	30.1397	28.0579	27.5267	27.8322
200	mt:CoII	P00408	0.0608387	0.902696	0.96143	29.6161	28.1002	28.6398	28.4397	29.5805	28.7766	28.8083	27.8738
3452	Rrp4	Q9W1M9	0.0603945	0.910236	0.964102	24.0835	24.0394	26.0075	24.5896	25.0557	25.1122	24.118	24.6757
2613	Cmpk	Q9VBI2	0.0578846	0.931795	0.973714	25.6664	28.076	28.1453	28.2611	27.2049	27.4651	28.0288	27.6817
3413	Usp10	M9PDK3 - Q9W0L7	0.0576479	0.877597	0.954284	25.5421	25.8077	25.8361	26.1179	24.9187	25.9247	26.4409	26.2502
2484	alt	Q960Y8 - Q9VEH0	0.0569797	0.696812	0.859213	30.6918	30.171	30.197	30.0934	30.2881	30.4228	30.3531	30.3171
956	NHP2	M9PCI2 - Q9V3U2	0.0551139	0.898524	0.958598	29.5972	28.6547	29.0634	28.3344	29.8858	28.6497	28.5202	28.8145
2214	Dmel\CG8405	Q7K4L9	0.0534491	0.957773	0.981929	20.7713	22.9133	24.8875	23.312	22.0193	23.9779	23.6418	22.4588
870	ebi	Q95RJ9	0.0533387	0.914164	0.964741	25.9831	26.9738	26.3117	27.2951	25.6162	26.8511	27.2287	27.081
2200	Hacl	Q7K3B7	0.0529135	0.962614	0.983996	23.8174	24.3853	24.6243	21.609	26.0825	22.9024	23.3696	22.2932
2295	Vap33	Q7KVX5 - Q9W4N8	0.0516508	0.813754	0.924339	31.9497	31.7626	31.7617	31.7269	31.2477	32.0183	32.1381	32.0033
2501	DIP1	A4V4V2 - Q8MRC7 - Q9TW12 - Q9TW27 - Q9U4F5 - Q9W5S7	0.0510625	0.886923	0.955235	26.3357	26.223	26.3089	25.5243	25.3742	26.0946	26.6835	26.4439
1698	MRP	A0A0S0WIA2 - Q7KTB7 - Q7KTB8 - Q7KTB9 - Q7KTC0 - Q7KTC1 - Q7KTC2 - Q7KTC3 - Q7KTC4 - Q7KTC5 - Q7KTC6 - Q7KTC7 - Q7KTC8 - Q7KTC9 - Q7KTD0 - Q9I7N0 - Q9VK56	0.0506666	0.938126	0.976147	24.2951	26.2526	27.0307	26.5321	25.7808	25.8932	26.0451	26.594
1514	wapl	Q9W517 - X2JAA8	0.0496059	0.87585	0.953995	26.5054	26.5031	26.6438	27.0453	25.901	27.0126	27.0663	26.9161
2976	cdc14	Q9VLW7 - X2J9T8	0.0471451	0.701047	0.861822	27.2914	27.3085	27.1841	27.2424	26.9908	27.4626	27.2808	27.4808
2732	CG12258	Q9VF83	0.0453753	0.874089	0.953019	25.8908	25.8844	26.0505	26.4028	25.5967	26.753	25.8942	26.1661
2941	ClpP	Q9VKY3	0.0450356	0.925933	0.968834	30.0502	29.4941	29.1288	29.5457	28.3534	29.8293	30.2433	29.9728
2643	CG13621	Q9VC53	0.0448672	0.916764	0.965317	29.2861	29.9283	29.3608	30.2756	28.8141	30.3269	29.7443	30.145
108	pea	A1Z9L3	0.044711	0.88407	0.955235	27.1737	27.0129	27.4447	27.0751	26.4024	27.5384	27.5958	27.3486
1721	koi	A1Z6Q0 - A4UZ58	0.0443584	0.913996	0.964741	25.2177	25.2194	24.1686	24.8539	25.6843	25.1075	24.5023	24.343
2766	Spt3	Q9VGE2	0.04409	0.801636	0.918016	23.2943	23.132	23.2837	23.2118	23.5512	23.4426	22.8097	23.2946
2100	Dmel\CG13220	Q6NP72	0.0432035	0.943756	0.977668	27.3777	25.7067	26.5946	24.724	26.5103	26.0613	26.1314	25.8728
367	Pc	P26017	0.0429705	0.887377	0.955235	25.3226	25.3088	24.555	25.4207	24.7014	25.6084	25.4743	24.9949
118	CG42374 - CG42374-RA	B7Z073 - G4LTX2	0.0424242	0.868784	0.950635	24.5098	24.4248	24.9602	24.551	24.2317	24.4534	25.2334	24.697
118	CG42374 - CG42374-RA	B7Z073 - G4LTX2	0.0424242	0.868784	0.950635	24.5098	24.4248	24.9602	24.551	24.2317	24.4534	25.2334	24.697
3394	ProRS-m	M9PBJ9 - Q9VZY9	0.0401664	0.915968	0.965031	26.3195	25.6748	25.3815	24.8049	25.3799	25.6047	25.2614	26.0954
193	Dmel\CG1307 - CG1307	E1JJ73 - O97067	0.0401448	0.90421	0.962203	25.8397	24.6531	25.4563	24.5371	25.1924	25.2448	24.9947	25.2149
193	Dmel\CG1307 - CG1307	E1JJ73 - O97067	0.0401448	0.90421	0.962203	25.8397	24.6531	25.4563	24.5371	25.1924	25.2448	24.9947	25.2149
1703	Dmel\CG9706	A0A4D6K3L8 - Q9VVA1	0.0386245	0.943843	0.977668	22.7893	22.3618	24.5606	22.8038	23.2989	23.6528	22.952	22.7662
3336	ND-B18	Q9VXZ0	0.035897	0.973969	0.987424	26.5396	24.2667	26.0966	22.3196	25.9636	24.1733	24.1606	25.0686
389	Tpi	P29613	0.0355507	0.920121	0.966144	30.9141	31.9308	32.1867	32.2452	31.4348	31.9651	32.0415	31.9776
3558	ph-p - ph-d	P39769 - Q5U0W8 - Q9NF31 - Q9W523	0.0349016	0.786478	0.910404	25.1811	25.2637	25.3996	25.544	25.596	25.3366	25.1493	25.446
3558	ph-p - ph-d	P39769 - Q5U0W8 - Q9NF31 - Q9W523	0.0349016	0.786478	0.910404	25.1811	25.2637	25.3996	25.544	25.596	25.3366	25.1493	25.446
344	Galphaq	P23625	0.0343482	0.959567	0.982999	26.7408	24.295	24.3651	23.8806	24.8542	24.7765	24.8443	24.9441
1433	Ran	A4V4A5 - Q9VZ23	0.0338767	0.847107	0.940607	28.2561	28.7537	28.8416	28.8139	28.7981	28.8641	28.7118	28.4267
1639	Abd-B	A0A0B4KGT1 - A0A126GUV9 - A4V304	0.0334155	0.944657	0.977936	28.3623	27.9178	27.3038	28.3645	26.8933	28.191	28.348	28.6499
515	Pgi	P52029	0.03021	0.948103	0.979893	30.8541	32.2092	32.3417	32.5154	31.3203	32.299	32.1923	32.2296
1957	Arts - Apl	M9PFR8 - M9PFW8 - Q9I7R5 - Q9VV82	0.0301171	0.969271	0.986682	26.9583	24.8429	25.6828	23.5166	25.3979	24.708	25.3873	25.6278
1957	Arts - Apl	M9PFR8 - M9PFW8 - Q9I7R5 - Q9VV82	0.0301171	0.969271	0.986682	26.9583	24.8429	25.6828	23.5166	25.3979	24.708	25.3873	25.6278
2187	barc	Q7K204	0.0295027	0.971352	0.986725	24.1557	27.0151	26.7768	27.6201	26.2664	26.9707	26.1813	26.2674
1085	Non3	Q9VEB3	0.0291895	0.914902	0.964741	27.5554	26.9691	27.413	27.5026	27.8838	27.6411	27.1219	26.9101
137	Hsp60A	O02649	0.0281031	0.96043	0.982999	31.7915	29.7516	30.3462	29.8165	31.2483	30.2494	30.1694	30.1511
1861	pcm	E1JJR3 - Q9VWI1	0.0274586	0.971845	0.986815	27.1288	26.3928	27.8741	26.4295	25.0906	27.6991	27.1103	28.0351
3262	RpL26	Q9VVU2	0.0273528	0.978089	0.990269	26.6946	26.5973	24.9242	27.5236	28.3742	27.0591	24.8656	25.5502
1956	mbf1	M9PFR6 - Q9XZ03	0.0267598	0.960291	0.982999	26.6471	27.5006	26.5973	27.0799	25.6404	27.0337	27.5446	27.7132
2101	cg9143	Q6NQY9	0.0259929	0.931335	0.97365	28.9292	28.6631	28.9678	28.9709	28.0932	29.2666	28.9943	29.2809
1304	Sf3b6	Q9VRV7	0.0252003	0.981476	0.9913	22.5476	26.3432	26.1258	26.6467	25.7403	24.2896	26.1179	25.6163
3243	UQCR-C2	Q9VV75	0.0251314	0.939457	0.976699	34.6302	34.396	33.6832	34.2335	33.526	34.5213	34.4689	34.5273
1678	Lpt	A0A0B4LGG6 - Q9W1H0	0.0233331	0.969748	0.986682	24.183	25.7211	25.6967	26.4639	25.3425	26.3995	24.7433	25.6727
840	RpS23	A0A0B4LFD9 - Q8T3U2	0.0222703	0.955678	0.981929	29.3636	30.8938	30.301	30.2504	29.6451	30.335	30.2125	30.7052
577	Sod2	A0A0B4LGQ1 - Q00637	0.0216631	0.951135	0.98033	33.0349	31.8966	31.9123	31.8497	31.6562	32.3509	32.3799	32.3931
3366	Dlic	Q8IR93 - Q9VZ20	0.0213212	0.956599	0.981929	23.0724	23.7305	24.5482	23.2885	23.1759	23.9356	23.9883	23.6251
1646	slmb	A0A0B4KHK1 - Q9VDE3	0.0209896	0.943936	0.977668	27.3179	27.2195	26.907	26.3685	27.5259	26.7212	26.7185	26.9313
3117	Dmel\CG15432	Q9VQZ5	0.0207588	0.964111	0.984701	28.7921	29.443	29.1965	29.5462	28.0506	29.8071	29.5076	29.6956
3218	endos	Q9VUB8	0.0206653	0.957299	0.981929	28.9004	30.0541	29.1121	30.2726	29.2312	29.9299	29.7115	29.5492
3221	mop	Q9VUH6	0.018839	0.97737	0.989952	24.5361	24.7742	24.8291	25.279	23.0857	25.4793	25.0637	25.8649
3304	ND-24	Q9VX36	0.0185504	0.981872	0.9913	27.7728	25.8979	26.3201	24.5234	27.3197	25.5526	26.077	25.6392
1591	bbc	A0A0B4K7Y4 - A0A0B4KFL2 - A1Z9D9 - A1Z9E0	0.0181586	0.939182	0.976699	25.0119	25.0852	25.0772	25.155	24.4629	25.5321	25.2264	25.1806
1392	CG6179	Q9VWV8	0.017427	0.984222	0.99195	23.801	27.1521	26.5723	26.9565	26.272	26.387	25.2128	26.6798
2018	SkpA	O77430	0.0173503	0.936716	0.975512	28.0177	28.4835	28.2373	28.4202	27.7943	28.6515	28.3861	28.3962
2619	msi	A0A0B4K6K8 - A0A0B4KGY9 - A0A0B4KHV4 - Q8IMS8 - Q9VBQ1	0.0150917	0.989475	0.993911	23.2492	27.1124	27.0865	27.8765	25.9751	27.3399	25.8474	26.2226
3237	PDCD-5	Q9VUZ8	0.0145535	0.968668	0.986682	26.0748	26.2309	26.4103	26.2271	25.8249	25.4912	26.8617	26.8235
2551	ScsbetaG	Q9V470	0.0133623	0.97373	0.987424	26.8025	26.7442	27.4428	26.2579	26.1586	26.4641	27.393	27.2852
3475	hng1	Q9W2K3	0.0102676	0.974469	0.987424	25.3119	25.1383	25.1889	24.7381	25.3179	25.1561	24.3132	25.631
739	Cbp80	E2QD75 - Q7K4N3	0.00909881	0.970618	0.986682	29.3411	28.4047	28.7361	28.6338	28.7219	28.456	29.0103	28.9639
563	RpI1	P91875	0.00890574	0.974347	0.987424	26.198	25.7561	26.6315	26.1712	26.4859	26.5111	26.1239	25.6716
478	Fkbp12	P48375	0.00857799	0.983951	0.99195	27.5009	28.2591	29.2529	28.8767	28.7169	28.1014	28.6877	28.4178
578	beta-Spec	M9PF16 - M9PHG4 - Q00963	0.00838933	0.952195	0.98033	29.3163	29.3843	29.2857	29.6327	29.3801	29.706	29.1803	29.3862
794	osa	A0A0B4KGD1 - A0A0B4KHB1 - E1JIN6 - Q7KSE8 - Q8IN94	0.0080924	0.981354	0.9913	26.0427	26.3629	26.4212	26.7304	27.0261	26.1193	25.6968	26.7474
1731	Hydr1	A1Z7Q7 - E2QCN3	0.00745955	0.989836	0.993911	22.5777	24.6411	23.7951	22.3433	22.9292	23.6582	23.5332	23.2664
95	Vps13	A1Z713	0.00592494	0.994811	0.996855	26.7362	29.765	30.0429	29.9314	28.1019	29.2205	29.3956	29.7813
3451	mRpL43	Q9W1L1	0.0052303	0.993129	0.995616	23.7296	22.7396	23.9925	22.9479	24.8092	22.8986	23.1557	22.5671
2505	NimC4	Q9V392	0.0042022	0.993167	0.995616	27.365	25.7846	26.2707	25.5747	25.6104	26.223	26.8164	26.3618
419	RpII15	A0A0B4K652 - P36958	0.00335589	0.990844	0.994514	26.4725	26.5683	27.2991	27.3167	27.2713	27.0565	26.5073	26.8349
1846	Cka	D3DML3 - M9NEC0 - M9PF42 - Q9VLT9	0.000848252	0.998741	0.998741	25.6467	25.5762	26.708	25.8122	26.8284	24.7943	26.4045	25.7192
2582	Nph	Q9VAC4	0.000810306	0.997665	0.998491	29.0902	29.1082	28.5536	29.3569	29.2746	29.3643	28.4543	29.0188
3282	anon-18DEc	Q9VWD5	-0.00180247	0.997142	0.998491	23.4174	24.0299	24.6449	23.9073	22.7798	24.3998	24.5701	24.2427
2991	frj	Q9VMD5	-0.0020136	0.998323	0.998732	25.9776	24.5812	24.84	22.2553	24.5432	24.8427	23.0213	25.2388
1211	CG7840	Q9VLP9	-0.00505315	0.988673	0.993561	27.0422	27.6372	27.0826	27.4099	26.417	27.8684	27.3279	27.5384
2705	Mdh2	Q9VEB1	-0.00560768	0.997672	0.998491	26.6043	25.1546	28.4749	24.0677	30.7711	24.9934	24.1117	24.403
1734	Dmel\CG12134	A1Z827 - Q7JZ37	-0.00639746	0.992785	0.995616	26.1647	28.9421	28.6743	27.8643	27.1562	28.3786	27.9848	28.1002
1150	SmD2	Q9VI10	-0.00676875	0.983248	0.991787	26.4428	27.5174	27.3038	27.3266	27.6202	27.1314	26.6635	27.1484
260	Hsc70-4	C7LA75 - P11147	-0.00839614	0.954632	0.981929	32.3311	32.5835	32.7913	32.8168	32.4962	32.8671	32.512	32.6138
2965	PIG-U	Q9VLK0	-0.0106544	0.982219	0.9913	24.0113	23.9634	24.2441	22.8307	24.5153	23.8028	22.8949	23.7939
1071	ppan	Q9VDE5	-0.0107094	0.986437	0.992951	28.0417	30.0088	30.3094	29.94	28.6615	29.9201	29.6373	30.0382
916	emb	A0A0S0WNN6 - Q9TVM2	-0.0135938	0.988158	0.993454	25.0081	28.1496	28.7934	28.4421	27.3178	27.652	27.5952	27.7738
1464	Adck1	Q9W133	-0.0137143	0.985998	0.992919	26.5715	25.0488	25.0062	23.4796	24.1713	24.4748	25.7872	25.618
3584	Uch-L5	Q9XZ61	-0.0141466	0.981887	0.9913	27.0398	29.1025	29.6533	29.2799	28.9787	28.9003	28.5263	28.6136
1663	Pcf11	A0A0B4LF47 - A0A0B4LFE6 - A0A0B4LFF9 - A1Z9W4	-0.0151363	0.987171	0.993279	23.7424	22.2548	24.7433	23.7661	22.8422	23.7158	25.6471	22.241
126	hzg	M9PFN0	-0.0153783	0.96743	0.986682	25.2574	24.945	25.3615	25.3971	24.2651	25.4287	25.2935	25.9121
1173	CG17904	Q9VJI9	-0.0167157	0.965049	0.985246	24.4957	24.3391	24.0928	24.2325	24.4124	24.5727	24.8649	23.2432
2255	drosha	Q7KNF1	-0.0167239	0.988092	0.993454	23.335	24.1058	22.9995	24.8815	22.3372	25.7989	25.2177	21.9011
1561	anon-WO0118547.140 - Dmel\CG18659 - CG30347 - CG18659-RA	A0A0B4JD05 - A0A0B4JD58 - A0A0B4K840 - A1Z7Q5 - A1Z7Q6 - C8VV76	-0.0168987	0.982262	0.9913	23.2783	22.0428	22.0925	23.0572	22.1564	20.947	23.5785	23.7214
1561	anon-WO0118547.140 - Dmel\CG18659 - CG30347 - CG18659-RA	A0A0B4JD05 - A0A0B4JD58 - A0A0B4K840 - A1Z7Q5 - A1Z7Q6 - C8VV76	-0.0168987	0.982262	0.9913	23.2783	22.0428	22.0925	23.0572	22.1564	20.947	23.5785	23.7214
1561	anon-WO0118547.140 - Dmel\CG18659 - CG30347 - CG18659-RA	A0A0B4JD05 - A0A0B4JD58 - A0A0B4K840 - A1Z7Q5 - A1Z7Q6 - C8VV76	-0.0168987	0.982262	0.9913	23.2783	22.0428	22.0925	23.0572	22.1564	20.947	23.5785	23.7214
1561	anon-WO0118547.140 - Dmel\CG18659 - CG30347 - CG18659-RA	A0A0B4JD05 - A0A0B4JD58 - A0A0B4K840 - A1Z7Q5 - A1Z7Q6 - C8VV76	-0.0168987	0.982262	0.9913	23.2783	22.0428	22.0925	23.0572	22.1564	20.947	23.5785	23.7214
3162	Dmel\CG6638	Q9VSL9	-0.0172038	0.961794	0.983571	26.357	27.4337	27.3318	26.7828	26.8583	26.4403	26.9556	27.5823
2930	EMC3	Q9VKR0	-0.018622	0.982358	0.9913	23.9426	23.7511	25.6632	24.2029	25.9717	24.0782	22.7012	24.7343
3384	Cg17746	Q9VZS1	-0.0198746	0.97302	0.987424	25.4406	26.4788	27.0593	26.7516	25.0941	26.8778	26.9213	26.7576
3303	CC4 - Dmel\CG8289	Q9VX35 - X2JFW6	-0.0200051	0.935395	0.975512	29.0673	28.8567	28.3495	28.8063	28.4691	29.1646	28.4198	28.9463
3303	CC4 - Dmel\CG8289	Q9VX35 - X2JFW6	-0.0200051	0.935395	0.975512	29.0673	28.8567	28.3495	28.8063	28.4691	29.1646	28.4198	28.9463
2719	AdSL	Q9VEP6	-0.0210637	0.967922	0.986682	23.7469	25.867	25.535	25.5121	25.0739	24.7909	25.1993	25.5126
1790	slgA	A4V4U5 - M9NFJ2 - M9NHG9 - Q04499	-0.022233	0.980503	0.9913	26.5734	24.8585	22.8772	23.7467	24.7082	24.3036	23.6316	25.3235
663	ATPsynO	Q24439	-0.0246243	0.96987	0.986682	29.7869	27.8249	28.938	27.8018	29.7233	28.0644	27.9874	28.4779
3136	Txl	Q9VRP3	-0.0260144	0.945151	0.978033	24.8103	26.105	26.4216	26.1679	25.8641	25.8961	25.7784	25.8622
2920	dmGlut	Q9VKC9	-0.0264641	0.957028	0.981929	23.9742	22.4324	22.6551	23.569	23.028	23.1133	22.4739	23.9096
224	r	P05990 - X2JFG0	-0.027129	0.970905	0.986682	26.9684	28.9064	29.6969	29.541	27.7396	28.9511	29.1619	29.1514
3089	mRpL48	Q9VQ35	-0.0283441	0.985467	0.992794	26.6354	23.887	24.2954	19.795	24.2645	22.3379	23.6165	24.2807
3491	mxc	Q9W363	-0.0290638	0.883677	0.955235	26.9408	26.6584	26.847	26.2047	26.7169	26.8208	26.3655	26.6314
2068	nonA-l	Q24113	-0.0309983	0.956148	0.981929	24.2406	23.8602	24.6885	24.292	25.2325	23.0247	23.7676	24.9325
2525	Jafrac2	Q9V3Q4	-0.0310628	0.883088	0.955235	27.935	27.5704	27.4144	27.757	27.584	27.9652	27.1922	27.8113
1388	Flacc	Q9VWN4	-0.0328975	0.884826	0.955235	23.8001	23.2757	23.8087	23.6436	23.4753	23.6795	24.0447	23.197
3042	Dmel\CG14450	Q9VNR9	-0.0331958	0.951857	0.98033	27.1034	27.1844	27.262	27.5533	25.7469	27.6532	27.4474	28.1229
2726	Rbf2	Q9VF04	-0.0338011	0.907081	0.964102	22.421	22.4853	23.4275	22.5292	22.5122	23.0372	22.4001	22.7783
2856	cg9253	Q9VIF6	-0.0353188	0.886593	0.955235	30.3081	30.0863	30.3242	30.5667	29.6518	30.6079	30.4968	30.3875
3160	Dmel\CG7182	Q9VSI1	-0.0359425	0.969612	0.986682	22.7033	26.2904	26.4803	25.7894	25.0078	25.831	24.9688	25.312
2464	Snp	Q95RQ4 - Q9W2A1	-0.0361691	0.920194	0.966144	26.1285	26.611	25.678	26.336	25.2995	26.4168	26.4038	26.4888
1035	Inx3	A0A0B4LHT3 - Q9VAS7	-0.0363244	0.898306	0.958598	24.8046	23.927	23.6452	23.8904	24.1541	23.8254	24.2408	23.9017
2379	Psa	Q8IRH0 - Q8IRH1 - Q9W0E4	-0.036437	0.933974	0.974738	30.1879	31.5761	31.2711	31.6425	30.3798	31.476	31.2974	31.3786
2078	ERp60	Q3YMU0	-0.0365677	0.836525	0.935244	31.3946	30.9854	30.9028	30.8688	31.2238	30.7577	31.1846	30.8391
3015	atms	Q9VN55	-0.0369111	0.948701	0.980043	25.2684	24.0098	25.0916	24.8494	26.0224	24.6399	23.7157	24.6936
2158	Dmel\CG12909	Q7K0D3	-0.0371495	0.943997	0.977668	27.7655	29.1366	29.1489	29.0004	27.5969	29.2126	29.1699	28.9232
1633	l(3)neo38	A0A0B4K6F4 - A0A0B4K6S1 - A0A0B4KGA3 - E0R905 - Q7KSP5 - Q8SZN9	-0.0375844	0.943822	0.977668	25.0911	24.5038	26.0856	25.5531	24.5412	25.0757	25.107	26.3593
1089	Pxt	Q9VEG6	-0.0393692	0.97048	0.986682	26.6002	23.2651	26.1939	25.9512	27.113	24.1449	24.5583	26.0368
421	Ggamma1	P38040	-0.0396202	0.92709	0.969628	23.8572	24.5601	25.76	24.6546	24.4638	24.9156	24.4127	24.8812
301	Prosalpha3	P18053	-0.0410378	0.966532	0.986348	25.6688	24.6614	25.5129	25.2476	27.3824	25.8544	24.5914	23.0983
1988	Rab14	O18336 - Q86BK8	-0.0425957	0.925699	0.968834	27.577	28.3526	28.2085	28.4158	26.9581	28.4452	28.233	28.7471
2483	mdy	Q960U8	-0.0429093	0.85337	0.943588	24.5644	25.1322	25.1247	25.2662	24.727	25.0384	25.404	24.7464
404	Gprk1	E1JGX2 - P32865	-0.0430385	0.936463	0.975512	25.3402	26.852	26.9973	27.2282	26.1949	27.3125	26.0211	26.7172
3165	mRpL12	Q9VSR5	-0.0431675	0.95343	0.981188	29.1959	28.2656	28.099	27.9974	30.2952	27.7626	27.4936	27.8338
3109	ND-PDSW	Q9VQR2	-0.0436823	0.949669	0.980213	27.1793	26.1464	25.7605	24.9429	27.3537	25.2681	25.7633	25.4693
3461	RpS24	Q9W229	-0.0437707	0.906129	0.963824	30.8016	30.0859	30.1311	29.809	31.0037	29.8451	29.7549	30.0487
662	ATPsynCF6	D1Z3A2 - Q24407	-0.0445251	0.951755	0.98033	28.2821	26.4601	26.9465	25.5503	28.0096	26.3522	26.2495	26.4496
308	arm	M9PGG4 - P18824	-0.0465342	0.884158	0.955235	28.0177	26.846	26.9795	27.6283	27.6949	27.1271	27.3264	27.137
2573	Dmel\CG15561	Q9V9Z8	-0.0483722	0.924856	0.968538	23.0071	24.9373	24.8596	24.6667	24.2668	23.8276	24.5523	24.6307
3599	sesB	Q26365 - X2JB48	-0.048501	0.899449	0.958809	35.4254	34.671	33.8534	34.1004	34.1616	34.6396	34.4013	34.6537
381	GluProRS	P28668	-0.0491099	0.940465	0.97733	26.8744	29.4899	29.2415	29.1077	28.1258	28.7639	28.7159	28.9115
965	Kr-h2	Q9V447 - X2J4W8	-0.0495892	0.921591	0.967194	27.7565	26.7314	27.4253	26.3558	28.0007	27.0946	26.3383	26.6371
3000	Dmel\CG11030	Q9VMM7	-0.050781	0.895528	0.958132	26.0969	25.4735	26.2984	25.7697	25.2552	26.4627	25.3469	26.3707
3307	Q9VXA9	Q9VXA9	-0.0508506	0.8925	0.957298	24.8969	26.4587	25.4006	25.622	25.5745	25.9077	25.544	25.1487
420	Dhc64C	M9PBQ0 - M9PBQ3 - M9PE73 - M9PEC8 - M9PEN4 - M9PHG8 - P37276	-0.0529784	0.901772	0.960865	26.9025	26.9848	27.8239	26.3976	27.6174	26.2538	26.8578	27.1678
3071	Rpp30	Q9VPM0	-0.0530027	0.89567	0.958132	26.4851	25.0727	25.3878	26.2651	26.0421	25.8387	25.9131	25.2048
3090	Dmel\CG31937	Q9VQ39	-0.0537427	0.918119	0.965628	26.9404	26.5206	26.1165	25.4919	25.0665	26.737	26.313	26.7379
1927	Edem2	M9PCV1 - Q9VK27	-0.0541249	0.854801	0.94423	23.5839	24.3099	23.9727	23.8156	24.4289	23.4439	24.0964	23.4965
232	Gapdh2	M9PJN8 - P07487	-0.0543402	0.824029	0.929606	30.0177	29.884	30.4485	29.6688	30.3622	29.697	29.6642	30.0783
1619	lap	A0A0B4K603 - A0A0B4K631 - A0A0B4K6V2 - A0A0B4KF90 - A0A0B4KFE2 - A0A0B4KGC6 - B7Z0U7 - E1JJ78 - Q9VI75	-0.0543929	0.949107	0.980047	24.7125	24.8294	26.6791	24.3175	24.12	23.8828	26.0894	26.2287
1754	mRpL53	A1Z9J6	-0.05598	0.963573	0.984564	28.2312	26.2907	26.4432	25.415	29.325	26.7724	24.9033	25.1556
3311	rngo	Q9VXF9	-0.0562525	0.951671	0.98033	24.0601	26.9526	27.3845	26.2848	24.6668	26.5404	26.3412	26.9085
960	BG:DS00941.3 - CG16865	M9PD43 - Q9V412	-0.057949	0.943281	0.977668	23.8506	22.1196	23.7749	21.7706	24.4955	22.2387	22.1477	22.4019
960	BG:DS00941.3 - CG16865	M9PD43 - Q9V412	-0.057949	0.943281	0.977668	23.8506	22.1196	23.7749	21.7706	24.4955	22.2387	22.1477	22.4019
645	Cdc37	Q24276	-0.0584376	0.876363	0.953995	25.5511	25.5021	26.1362	25.8647	24.8758	25.5681	26.432	25.9446
3381	Sc2	Q9VZL3	-0.0584394	0.782794	0.908408	30.3511	29.9192	29.6261	29.4378	29.7761	29.8148	29.6661	29.8434
1649	Dmel\CG11790	A0A0B4KHU4 - Q8IMU2 - Q8SWX6	-0.0590215	0.845712	0.939723	28.5011	27.7579	27.5007	27.1752	27.4979	27.8314	27.664	27.7054
3562	Rbcn-3B	Q9W543	-0.0599163	0.961464	0.983571	24.4634	24.1267	24.693	22.4736	21.7385	23.3022	26.873	23.6033
2603	ALiX	Q9VB05	-0.0613581	0.831753	0.932235	30.5537	30.5767	30.7843	30.6893	29.7792	30.8246	30.8238	30.9309
1777	Dmel\CG11257	A1ZBK6	-0.0621544	0.945828	0.978318	21.7656	22.6751	24.5713	21.6949	21.2768	22.0754	23.4738	23.6323
3293	cg6961 - Dmel\CG18259	Q9VWQ3 - Q9VWQ6	-0.062756	0.880009	0.955235	22.9262	22.9981	23.5646	23.0383	24.0404	23.1765	22.7659	22.2933
3293	cg6961 - Dmel\CG18259	Q9VWQ3 - Q9VWQ6	-0.062756	0.880009	0.955235	22.9262	22.9981	23.5646	23.0383	24.0404	23.1765	22.7659	22.2933
378	Su(H)	P28159 - X2JAI1	-0.0629125	0.847279	0.940607	26.9249	27.6135	27.4875	27.8492	26.7582	27.8673	27.3213	27.6767
1996	east	O46048 - Q7KW02 - X2JDX3	-0.0644694	0.859753	0.945921	27.8059	27.7455	27.8297	28.4172	26.9671	28.3043	28.0155	28.2534
2599	Dmel\CG4849	Q9VAX8	-0.0672716	0.865861	0.949323	27.3549	28.6541	28.9333	28.6921	28.5802	27.9739	28.5072	28.3039
551	Sod1	P61851	-0.0679651	0.893238	0.95763	30.1366	31.0658	30.7535	31.146	29.4251	31.0919	31.1244	31.1887
440	RpS4	P41042 - X2JGM9	-0.0688757	0.88165	0.955235	28.715	29.2994	29.6837	29.2968	30.2436	29.1757	28.3439	28.9563
1117	CG5641	Q9VG73	-0.0689899	0.812928	0.924326	25.7281	26.0117	25.8269	25.112	26.1537	25.5385	25.201	25.5096
3214	Liprin-beta	Q9VU88	-0.0696633	0.903359	0.961716	25.1215	25.0587	24.7385	25.7564	23.8964	24.6389	25.7803	26.0808
1168	ncm	Q9VJ87	-0.0697229	0.687438	0.856826	25.3625	25.534	25.8501	25.4773	25.8277	25.5282	25.3419	25.2472
2334	Saf-B	Q8IMV6	-0.070921	0.829359	0.932015	28.6416	28.4398	27.9628	28.5657	27.9106	29.0907	27.9369	28.3881
2469	Rpe	Q95RV5	-0.0712349	0.780038	0.907814	28.3283	28.6265	28.7223	29.4226	28.7786	28.8384	28.7087	28.4889
1166	CG10428	Q9VJ34	-0.0722023	0.863426	0.948175	25.5522	25.4107	25.4338	26.1997	24.5342	26.0488	25.7007	26.0239
2612	RpL34a - RpL34b	Q9VBH8 - Q9VHE5	-0.0723092	0.941822	0.977668	28.3007	26.2716	24.3621	26.4601	27.595	26.4854	25.2755	25.7493
2612	RpL34a - RpL34b	Q9VBH8 - Q9VHE5	-0.0723092	0.941822	0.977668	28.3007	26.2716	24.3621	26.4601	27.595	26.4854	25.2755	25.7493
3189	ND-13B	Q9VTB4	-0.0723979	0.951272	0.98033	27.8163	25.2714	26.8279	22.638	25.7464	25.5762	25.7455	25.1959
1495	IntS4	Q9W3E1	-0.0732739	0.809021	0.921816	26.975	27.5908	27.6508	27.7824	27.0071	27.0704	27.9147	27.7137
3273	Mtr3	Q9VW53	-0.0742571	0.89805	0.958598	26.1538	25.4323	24.6488	23.7247	24.8956	24.4238	25.3499	24.9933
1143	bel	A0A0B4KGU4 - Q9VHP0	-0.0744565	0.542416	0.759444	29.333	29.0004	29.4477	29.3197	29.0165	29.3087	29.2549	29.2228
2409	anon-WO0140519.52	Q8SWW4	-0.0748643	0.780147	0.907814	24.6927	24.347	24.7857	24.1915	24.291	24.4818	23.9595	24.9853
134	Psn	B7Z090 - M9PFS2 - M9PG70 - O02194	-0.0759215	0.917032	0.965317	26.4333	24.6861	24.0219	23.9223	23.6104	24.6474	25.1733	25.3289
2254	Mad1	Q7KND8	-0.0762315	0.856497	0.94482	26.5685	25.4657	24.6179	25.7065	25.4429	25.4449	25.6386	25.5272
334	AnxB10	P22465	-0.0766265	0.746783	0.891098	26.2213	27.0626	26.261	26.622	26.2793	26.752	26.547	26.282
1191	Dpy-30L1	Q9VKQ9	-0.0777497	0.829053	0.932015	25.285	25.6063	25.7892	26.1776	25.6299	24.8492	26.2264	25.8416
2907	Ski6	Q9VK19	-0.078109	0.908946	0.964102	26.4517	23.7857	25.6681	24.7521	25.1284	25.8998	24.3992	24.9178
3370	Dmel\CG1637	Q9VZ56 - X2JB52	-0.0798411	0.843107	0.938602	25.5944	25.9902	25.4091	25.959	24.7201	26.2296	25.4705	26.2131
3010	Scox	Q9VMX4	-0.0803833	0.851943	0.942781	28.1913	27.5539	27.3358	26.4861	27.7444	27.2706	27.4944	26.7362
3231	Dmel\CG12301	Q9VUR2	-0.0813711	0.876549	0.953995	25.2191	27.023	27.1032	26.6176	26.8608	26.7046	26.3209	25.751
895	Jupiter	Q9I7K0	-0.0817786	0.866649	0.949323	30.4517	31.8387	31.2945	31.8908	30.3127	31.6607	31.6291	31.5461
3374	Dmel\CG1309	Q9VZF1	-0.0821159	0.909941	0.964102	23.2058	24.8493	25.9801	24.0544	25.521	24.2028	23.8604	24.1771
587	eIF4A	C9QP42 - Q02748	-0.0822104	0.80826	0.921655	30.7221	31.8658	31.8542	31.9956	31.1526	31.5767	31.6506	31.7291
1463	Pof	A0A0B4K883 - Q9W123	-0.082443	0.841963	0.938602	22.9809	22.5994	21.4458	21.9271	22.5042	22.3917	21.6114	22.116
857	U2af38	M9PBM1 - Q94535	-0.082729	0.898857	0.958598	25.0744	23.8734	24.5595	23.365	24.7791	24.874	22.716	24.1722
437	pnut	P40797	-0.0842684	0.892536	0.957298	23.7692	24.9185	26.0506	25.3988	25.5119	23.9103	25.197	25.1808
1029	Cisd2	Q9VAM6	-0.0891701	0.879789	0.955235	27.3035	25.5945	27.1919	25.7096	27.3187	25.9686	26.2212	25.9343
398	nub - pdm2	A8DYZ8 - P31368 - P31369 - Q9VK71 - X2J9L4 - X2JDY7	-0.0908667	0.799054	0.918016	23.1988	23.4027	23.4813	23.2468	22.827	23.3317	22.6573	24.1501
398	nub - pdm2	A8DYZ8 - P31368 - P31369 - Q9VK71 - X2J9L4 - X2JDY7	-0.0908667	0.799054	0.918016	23.1988	23.4027	23.4813	23.2468	22.827	23.3317	22.6573	24.1501
2472	Dmel\CG6028	Q95SI7	-0.0915367	0.736334	0.881649	25.5551	25.2668	25.9818	25.2674	24.8906	25.3961	25.6146	25.8036
399	Vha55	E1JIJ5 - P31409	-0.0917363	0.389817	0.652695	31.2995	30.8519	31.1394	31.1201	31.09	30.9285	31.0377	30.9876
2020	Rap2l	A0A0B4LGJ4 - O96692	-0.0936967	0.758063	0.898841	28.3313	27.572	26.9313	27.5967	27.5511	27.6334	27.3973	27.4747
569	Trxr-1	A0A6H2EFX8 - P91938	-0.0941588	0.70617	0.864313	30.7327	31.2547	31.0954	31.0872	30.324	31.0586	31.1912	31.2195
3295	Dmel\CG6617	Q9VWS1	-0.09474	0.935517	0.975512	22.2416	26.461	26.5697	26.5497	24.4344	25.879	25.8361	25.2936
1733	Marc	A1Z803	-0.0954693	0.914896	0.964741	23.0191	26.1031	26.401	26.0527	24.3675	25.7212	25.6942	25.4112
2213	Dmel\CG7878	Q7K4L8	-0.0982874	0.885119	0.955235	23.1936	25.0054	25.895	25.0646	24.5338	25.3276	23.875	25.0291
2875	anon-37B-2	Q9VJ11	-0.0997494	0.598974	0.799179	27.5248	27.197	27.5437	27.4602	27.3096	27.7125	26.9279	27.3765
1805	I-2	A8JNP7 - Q9V3C7	-0.101656	0.559623	0.769837	26.5357	26.7418	27.1492	27.181	26.9061	26.844	26.7586	26.6924
3064	Dmel\CG5274	Q9VPF9	-0.102706	0.708396	0.864351	25.3645	25.8091	26.088	25.5806	25.1263	26.152	25.5328	25.6202
2186	Dmel\CG8187	Q7K1W5	-0.104722	0.87221	0.952674	24.1319	23.69	25.1008	23.3924	22.7048	24.5858	23.6705	24.9351
2085	UQCR-6.4	Q500Y7	-0.104778	0.919025	0.965929	26.0711	24.0103	25.901	24.3195	27.4656	24.2624	23.9769	24.1778
963	cass	Q9V431	-0.105458	0.829655	0.932015	26.4368	25.057	26.646	24.8907	25.9505	25.4187	25.5736	25.6657
1058	CG10214	Q9VCI0	-0.106453	0.790209	0.91157	28.1519	27.2164	26.4418	27.3828	27.0466	26.8295	27.4495	27.4416
2292	spoon	Q7KVW1 - Q9W4C4	-0.107025	0.825881	0.930404	26.5378	26.7184	26.8723	27.373	25.4829	27.2796	27.1163	27.1947
2431	BcDNA:RE63412	M9PDD4 - M9PG40 - Q8SYG3	-0.108741	0.821676	0.929162	27.8392	29.4159	29.6039	29.5353	28.4308	29.1193	29.1556	29.2537
1135	p23 - CG16817	A0A0B4K6D2 - Q9VH95	-0.108844	0.909346	0.964102	24.2169	23.2004	23.312	24.0971	26.0016	23.3909	23.2139	21.7846
1135	p23 - CG16817	A0A0B4K6D2 - Q9VH95	-0.108844	0.909346	0.964102	24.2169	23.2004	23.312	24.0971	26.0016	23.3909	23.2139	21.7846
1828	BtbVII	B7Z045 - M9PE48 - M9PH51 - Q960S0	-0.108907	0.911939	0.964102	22.9244	26.1746	25.3561	26.3162	23.6705	25.2891	26.2032	25.173
3225	Pex3	Q9VUL8	-0.112562	0.842097	0.938602	25.1797	24.5785	23.9654	23.6761	23.0455	24.9	24.7948	24.209
2914	eRF3	M9PD08 - Q9VK85	-0.112888	0.82676	0.930964	25.8332	27.4439	27.6563	27.5136	26.3058	27.2281	27.4337	27.0278
1390	phm	Q9VWR5 - X2JG03	-0.113077	0.78993	0.91157	23.3824	24.1402	23.8906	24.8991	24.2543	23.5785	24.5343	23.4927
682	Vha68-2	A4V0N4 - Q27331	-0.113119	0.48605	0.721093	29.5436	29.062	29.6101	29.2482	29.497	29.1564	29.2072	29.1508
2591	alph	A0A0B4K7Q3 - Q8IMK7 - Q961C5 - Q9VAK1	-0.11321	0.862488	0.947998	26.0707	28.553	27.6589	27.9745	26.465	27.9049	27.7138	27.7206
1508	CG3527	Q9W4J5	-0.113807	0.923446	0.967892	23.5972	27.5246	28.2162	27.6795	27.0403	27.233	25.4656	26.8234
723	jagn	E2QD00 - Q7K1V5	-0.116759	0.691805	0.858683	24.7816	24.691	25.5001	24.8795	25.1383	24.838	24.2479	25.161
736	Elp2	Q7K4B3	-0.117133	0.841075	0.938602	26.8584	25.6297	25.9034	25.465	24.4627	26.3572	26.1566	26.4115
2054	ETFB	Q0KHZ6	-0.117828	0.81974	0.928632	31.7995	32.67	32.1619	32.3053	30.7395	32.502	32.5277	32.6962
2644	Dmel\CG6695	Q7KS14 - Q9VC54	-0.118598	0.70613	0.864313	24.9582	24.7416	25.0696	24.9766	23.9726	25.1637	25.2442	24.891
2607	pins	Q9VB22	-0.12018	0.739782	0.884475	23.885	23.3339	23.6953	23.1676	22.6342	24.1182	23.4771	23.3716
845	hfp	A4V193 - Q8T6B9	-0.121933	0.91232	0.964102	21.6216	24.6047	25.996	25.439	25.4992	23.5678	23.9033	24.2033
677	dpa	A0A0B4LEV2 - Q26454	-0.12211	0.675778	0.849173	27.2963	28.0626	28.4091	27.6685	27.9014	27.6908	27.9892	27.3666
1834	Unr	B7Z0E2 - M9ND61 - Q9VSK3	-0.124331	0.463769	0.704756	26.8942	26.6483	26.8853	27.2667	26.6479	27.0253	26.8854	26.6386
644	ATPsynD	A0A0B4LHL7 - Q24251	-0.124622	0.856317	0.94482	29.3543	27.8496	28.4091	27.0909	29.3581	27.9825	27.3566	27.5081
2032	Mpcp2	Q0E8E8	-0.127975	0.716249	0.869553	32.1752	31.2333	31.1188	30.7374	30.8261	31.2125	31.2058	31.5083
2298	Dmel\CG17691	Q7PLE6	-0.12945	0.886154	0.955235	24.3489	26.2328	26.6906	26.5534	23.8435	26.2342	26.3765	26.8538
1819	Alg-2	A8Y589	-0.131136	0.832093	0.932235	23.7538	25.7184	25.8903	25.4455	24.0897	25.3051	25.3584	25.5303
2762	GstD9	Q9VGA0	-0.131806	0.76248	0.90014	29.37	29.7077	30.0079	30.1552	29.6135	30.5304	29.8685	28.7012
3226	Prp31	Q9VUM1	-0.132251	0.467492	0.707612	27.7181	27.558	27.6776	27.3197	27.8224	27.4965	27.2184	27.2071
3583	Stt3B	Q9XZ53	-0.132638	0.660626	0.839578	26.9906	26.3957	27.1394	25.9793	26.6951	26.2124	26.5413	26.5256
2837	unc-45	Q9VHW4	-0.132784	0.880399	0.955235	22.3668	25.0471	25.9504	24.0945	23.9916	25.2241	24.1834	23.5284
314	Rm62	A0A0B4K624 - A0A0B4K6A3 - A0A0B4K6K1 - A0A0B4K6T7 - C7LAE4 - E1JJ68 - P19109	-0.133882	0.825366	0.930253	30.8719	29.4142	30.2689	29.8536	31.4307	29.6463	29.4118	29.3842
800	gpp	A0A0B4KFP4 - Q8INR6	-0.13609	0.642814	0.82604	25.4779	25.1697	25.8339	25.1784	24.8087	25.519	24.9864	25.8014
2946	Mulk	Q9VL10	-0.136517	0.724216	0.87487	29.0444	28.6087	28.1873	28.0317	27.565	28.4536	28.3344	28.973
1196	CG4968	Q9VL00	-0.138051	0.759413	0.898883	23.8154	25.4611	25.1957	25.5521	24.958	24.449	24.9127	25.1525
1626	Jabba	A0A0B4KFV2	-0.139022	0.834462	0.933602	27.8885	27.3635	25.9186	26.5325	25.4723	26.9605	27.0634	27.6509
1773	hnRNP U - CG5477 - Dmel\CG30122	A1ZBB4 - A8E6M1 - E1JGL8	-0.139081	0.882249	0.955235	23.7353	23.8776	26.0591	25.2887	26.543	23.2141	24.1288	24.5184
1773	hnRNP U - CG5477 - Dmel\CG30122	A1ZBB4 - A8E6M1 - E1JGL8	-0.139081	0.882249	0.955235	23.7353	23.8776	26.0591	25.2887	26.543	23.2141	24.1288	24.5184
1773	hnRNP U - CG5477 - Dmel\CG30122	A1ZBB4 - A8E6M1 - E1JGL8	-0.139081	0.882249	0.955235	23.7353	23.8776	26.0591	25.2887	26.543	23.2141	24.1288	24.5184
3258	TrpRS-m	Q9VVL8	-0.140109	0.786116	0.910404	26.2907	24.3445	24.6244	24.7327	24.8359	24.5161	24.5744	25.5055
2381	Dis3l2	Q8IRJ7 - Q9W0T7	-0.140183	0.772959	0.905933	25.106	24.981	25.6031	25.2586	25.1478	25.5862	23.8312	25.8228
1105	GlyS	A0A0B4KHJ5 - Q9VFC8	-0.140786	0.866807	0.949323	24.708	27.0269	27.328	27.0519	24.8253	26.998	26.7656	26.9628
812	RpS8	A0A0B4K6N1 - Q8MLY8	-0.141639	0.833838	0.933349	34.8671	33.1931	32.4685	32.7812	34.2253	32.7132	32.6516	33.1533
1103	Mau2	Q9VFC0	-0.141999	0.875737	0.953995	25.4169	22.9138	24.1169	24.2617	24.7288	21.9728	24.3512	25.0883
1243	CG12163	Q9VN93	-0.143119	0.342415	0.618436	29.6902	30.0553	29.9965	30.1156	29.5383	29.8646	29.8594	30.0229
2838	Dmel\CG10903	Q9VHW6	-0.144842	0.756579	0.897518	23.4343	23.2965	24.8941	23.8504	23.2441	23.3142	24.0483	24.2894
1386	Idh3a	Q9VWH4	-0.14496	0.782892	0.908408	33.9537	32.6222	31.9153	32.1109	31.9191	32.5608	32.6787	32.8635
1469	thoc5	Q9W1F4	-0.145427	0.568283	0.774758	27.7518	27.211	27.6958	27.467	27.6465	26.7778	27.6499	27.4696
778	Ppn	Q868Z9	-0.146291	0.885977	0.955235	28.1506	25.5493	24.6527	26.2864	27.7003	26.0479	24.6416	25.664
2513	Ref1	Q9V3E7	-0.147385	0.808052	0.921655	27.0568	28.6898	28.5443	28.4816	29.0048	28.4798	27.017	27.6815
2783	KP78a	Q9VGP9	-0.148384	0.786938	0.910503	23.7607	23.3581	23.3173	24.2656	22.1315	24.2674	23.9325	23.7768
2360	tzn	Q8IPU3 - Q9I7P8 - Q9VPB3	-0.149338	0.911155	0.964102	25.5632	23.2436	25.0156	22.2765	26.5994	23.8128	21.6012	23.4882
1614	CG31367 - CG33097	A0A0B4KFB8 - A0A0B4LGR1 - Q6NN86 - Q9VI14	-0.150308	0.708498	0.864351	29.1212	28.3182	29.17	28.5512	27.6827	28.9092	28.9379	29.0294
1614	CG31367 - CG33097	A0A0B4KFB8 - A0A0B4LGR1 - Q6NN86 - Q9VI14	-0.150308	0.708498	0.864351	29.1212	28.3182	29.17	28.5512	27.6827	28.9092	28.9379	29.0294
298	crn	P17886	-0.150671	0.686627	0.856826	23.8304	23.7926	24.5218	24.7428	23.9408	24.6558	24.267	23.4214
1026	IntS11	Q9VAH9	-0.152457	0.479581	0.714102	30.209	29.9437	29.3694	29.9147	29.7723	29.9103	29.4369	29.7074
2478	Rpb7	Q95U32	-0.152538	0.884481	0.955235	25.5255	25.734	24.7429	24.2915	22.1596	25.636	25.4152	26.473
184	Torsin	F6JQA6 - O77277	-0.153645	0.656029	0.835565	26.4437	26.384	25.679	25.3973	26.408	25.5547	25.569	25.7578
1941	Eip63E	M9PE01 - Q7KM03 - Q7KM04 - Q7KM05 - Q7KM08 - Q9XTK9	-0.156281	0.721919	0.873827	26.3773	26.5676	26.8383	26.6214	25.9073	27.1098	25.588	27.1745
2927	ATPsynG	Q9VKM3	-0.158512	0.828086	0.931821	28.0128	26.5741	27.1108	26.4602	28.6271	25.9	26.6586	26.3382
1892	ewg	M9NE19 - M9NEL5 - M9PG44 - M9PGB3 - M9PGI0 - Q24312	-0.159833	0.853447	0.943588	23.8402	24.5352	23.0012	23.5642	21.2935	24.1059	24.4885	24.4136
348	mts	P23696 - X2JDI1	-0.161915	0.691292	0.858528	28.0849	29.1428	29.5438	29.0827	28.4463	29.306	28.364	29.0902
2064	betaG	Q1WWB7	-0.163646	0.769808	0.904849	24.6728	25.0791	26.5679	25.9666	24.4661	25.5872	25.692	25.8865
605	Rop	M9PEL1 - Q07327	-0.165433	0.822601	0.929283	27.8263	27.8189	28.5284	27.8374	25.8625	28.0572	28.4598	28.9697
1419	CG2691 - Dmel\CG2691	Q9VYA7 - X2JEW2	-0.166356	0.154963	0.429641	28.8322	28.6162	28.8498	28.4515	28.4286	28.5289	28.5119	28.6148
1419	CG2691 - Dmel\CG2691	Q9VYA7 - X2JEW2	-0.166356	0.154963	0.429641	28.8322	28.6162	28.8498	28.4515	28.4286	28.5289	28.5119	28.6148
3536	lin-52	Q9W482	-0.166703	0.637587	0.825146	23.7109	23.6695	24.4288	24.9825	23.8348	23.9564	23.955	24.3786
1410	Nipsnap	M9PJP0 - Q9VXK0	-0.169843	0.755012	0.896919	30.0671	29.2047	28.76	28.1461	27.965	28.8474	29.2499	29.4361
1529	Grip84	E1JJQ3 - E1JJQ4 - Q8IQW7 - Q9XYP7 - X2JG40	-0.171026	0.522405	0.743791	26.1177	26.1872	26.4579	25.9831	25.4436	25.944	26.1108	26.5633
2893	Sgt	Q9VJD4	-0.171317	0.873149	0.953019	22.3539	26.1334	26.3805	25.4003	25.195	23.5762	25.3775	25.4341
891	mbo	Q9GYU8	-0.173099	0.586539	0.789958	31.4943	30.9292	30.8339	31.4582	30.3355	31.4248	31.3242	30.9385
1250	CG1218	Q9VNI3	-0.173442	0.841986	0.938602	27.11	30.2454	30.0376	30.5261	28.611	29.7645	29.4484	29.4015
2968	Dmel\CG13392	Q9VLM7	-0.174082	0.651972	0.832544	26.1607	24.794	25.8809	25.1284	25.1752	25.2407	25.0086	25.8431
753	TER94	A0A0B4LFZ4 - Q7KN62	-0.174185	0.748465	0.891361	28.9729	28.4824	29.6825	28.7297	30.1369	28.3194	28.4468	28.2678
2076	BP1041 - Dmel\CG34001	M9PF23 - Q2PDX2	-0.174195	0.625947	0.817283	23.1655	23.1133	23.377	23.2734	23.0846	22.1205	23.6631	23.3644
2076	BP1041 - Dmel\CG34001	M9PF23 - Q2PDX2	-0.174195	0.625947	0.817283	23.1655	23.1133	23.377	23.2734	23.0846	22.1205	23.6631	23.3644
2734	gi23171351	Q9VF91	-0.175147	0.634018	0.822816	23.1878	24.0126	24.4583	23.5628	23.6561	23.1092	23.5945	24.1612
3208	mRpL20	Q9VU36	-0.175595	0.830705	0.932015	22.5683	24.1863	23.2379	25.1422	25.0456	22.6434	22.8577	23.8857
841	MagR	Q8T3X9	-0.176522	0.597989	0.799176	25.7916	25.8233	26.0412	26.3171	25.0761	26.4791	25.7139	25.998
2402	Dmel\CG5028	A8JRB8 - A8JRC1 - Q8MT18	-0.177445	0.5827	0.786941	32.5033	32.121	31.4488	31.6285	31.1827	31.8783	31.9303	32.0005
1064	Cyp6d4	Q9VCW1	-0.181249	0.779599	0.907814	27.2224	25.7872	25.2859	24.4685	25.3155	24.9761	25.8851	25.8624
1650	aralar1	A0A0B4K6V1 - A0A0B4KHW3 - Q9VA73	-0.183071	0.627833	0.818627	31.1958	30.2943	30.0418	29.6618	29.6947	30.119	30.2934	30.3544
1526	ox	Q9XY35	-0.184325	0.671081	0.84675	25.9584	25.2485	25.6442	24.3599	25.7096	24.6133	25.0557	25.0951
3012	lost	Q9VN21	-0.186364	0.83051	0.932015	26.9186	30.1204	29.879	29.9271	28.041	29.4128	29.3478	29.2981
3040	EMC4	Q9VNQ3	-0.190164	0.780619	0.907931	24.7019	23.4386	24.4846	22.656	24.8353	22.9915	22.9151	23.7785
1482	eIF3k	Q9W2D9	-0.190418	0.745937	0.890524	27.5687	29.7101	29.9606	29.5724	28.9904	29.1724	29.1732	28.7141
3069	Dmel\CG3436	Q9VPL0	-0.190498	0.795899	0.916524	24.2698	24.1144	24.7913	23.8637	25.8085	23.8556	22.5127	24.1003
257	Act87E - Act79B - Act88F	A0A0B4LH50 - M9PFZ6 - P02574 - P10981 - P83967	-0.190789	0.598652	0.799179	26.1517	25.2478	25.6922	24.7332	25.1457	25.7258	25.2084	24.9819
257	Act87E - Act79B - Act88F	A0A0B4LH50 - M9PFZ6 - P02574 - P10981 - P83967	-0.190789	0.598652	0.799179	26.1517	25.2478	25.6922	24.7332	25.1457	25.7258	25.2084	24.9819
257	Act87E - Act79B - Act88F	A0A0B4LH50 - M9PFZ6 - P02574 - P10981 - P83967	-0.190789	0.598652	0.799179	26.1517	25.2478	25.6922	24.7332	25.1457	25.7258	25.2084	24.9819
1443	RpL28	D1Z3A1 - Q9VZS5	-0.190906	0.873815	0.953019	28.7807	26.2218	27.1419	27.3191	29.5137	27.845	24.6421	26.6992
3512	spidey	Q9W3N1	-0.191726	0.576548	0.779906	27.5641	28.4878	28.5325	27.9906	27.2875	28.008	28.1961	28.3165
1015	Src42A	A1Z6I9 - Q9V9J3	-0.191961	0.695671	0.859213	25.7976	27.3349	27.8003	27.0261	26.5428	26.4266	26.9964	27.2252
2736	Art3	Q8INE8 - Q9VFB3	-0.193065	0.789928	0.91157	24.5618	23.5561	25.1404	25.0233	22.6198	24.8213	25.2023	24.8658
944	VhaSFD	M9PDK5 - Q9V3J1	-0.193149	0.593613	0.79575	26.3699	27.144	27.3716	26.9985	26.0416	26.8713	27.3238	26.8747
664	alpha-Man-IIa	A0A0B4KFG0 - Q24451	-0.193576	0.800275	0.918016	25.382	25.1845	23.2025	24.527	24.2531	22.9214	24.9314	25.4158
3236	SsRbeta	Q9VUZ0	-0.194277	0.771167	0.905574	28.1534	26.8323	28.5737	26.7104	28.6344	26.6658	27.1839	27.0085
1374	CG9231 - Dmel\CG9231	Q9VW12 - X2JGV8	-0.194619	0.808291	0.921655	22.5356	22.4867	24.2665	21.1342	22.8629	22.5497	21.1863	23.0456
1374	CG9231 - Dmel\CG9231	Q9VW12 - X2JGV8	-0.194619	0.808291	0.921655	22.5356	22.4867	24.2665	21.1342	22.8629	22.5497	21.1863	23.0456
1739	Dmel\CG18004	A1Z8D4 - A1Z8D5 - A1Z8D6	-0.19558	0.673908	0.849173	25.4523	26.9781	26.8936	26.6106	26.1321	26.8853	25.6328	26.5021
444	RpL18A	P41093	-0.196694	0.858516	0.945921	30.0657	27.304	28.1259	28.0766	30.7143	28.0862	27.0256	26.9593
3249	Dmel\CG7728	Q9VVC9	-0.198546	0.687937	0.856922	25.9145	24.6324	26.0458	25.1734	26.0091	25.3753	24.3835	25.204
217	RpL32	P04359	-0.199434	0.880636	0.955235	31.9325	28.035	28.0108	28.0718	31.1069	28.71	27.2704	28.1651
330	SdhB	P21914	-0.203664	0.686647	0.856826	32.0424	31.306	29.8947	31.327	30.512	31.2636	30.8259	31.1539
2502	gammaSnap1	Q9U6R9	-0.206026	0.725701	0.87493	26.1965	26.1148	26.1853	26.0807	24.2668	26.3894	26.6368	26.4602
593	LamC	A0A0B4KFY9 - Q03427	-0.206268	0.19764	0.487405	29.5374	29.5336	29.6472	29.9758	29.1853	29.6111	29.5777	29.4948
602	Arl2	Q06849	-0.20645	0.576855	0.779906	22.8219	23.5874	24.5113	23.5788	23.4052	23.2681	23.4905	23.5097
201	Abl	A8JNU2 - M9PCT8 - M9PCU1 - M9PFI5 - M9PFI8 - M9PFS1 - M9PFX0 - M9PI83 - P00522 - X2JGR4	-0.207323	0.800566	0.918016	23.8089	24.0716	24.0262	23.5674	24.8436	21.9325	22.7723	25.0964
2392	Dmel\CG11069	Q8MRJ2	-0.208183	0.713487	0.868334	27.2325	24.8895	26.2226	25.5169	26.2397	25.688	25.2726	25.8284
2003	lic	O62602	-0.21007	0.32615	0.606773	27.1651	26.9868	27.484	27.0773	26.5732	27.166	27.2994	26.8342
2058	Dmel\CG34117	Q0KI97	-0.21297	0.696221	0.859213	31.467	30.9401	29.4003	30.9771	29.864	30.8646	30.2325	30.9715
2503	RfC38	Q9U9Q1	-0.214155	0.489591	0.72441	30.7197	30.2579	30.1264	29.6254	29.4168	30.1946	30.1143	30.1471
862	porin	M9PD75 - Q94920	-0.2143	0.795884	0.916524	30.6748	28.9601	30.8719	28.8553	31.3616	29.1284	29.0532	28.9616
151	Rack1	M9PCC1 - O18640	-0.215834	0.721626	0.873827	34.5593	33.2179	32.7598	32.6741	34.1949	32.5265	32.6723	32.9539
410	alpha-Cat	P35220	-0.216961	0.718514	0.871632	24.9626	26.8054	26.6541	26.4179	25.0417	25.6969	26.4876	26.7461
931	CSN4	E1JH01 - Q9V345	-0.217603	0.729401	0.876791	24.413	26.6465	27.0627	26.3792	26.2336	25.7141	25.9523	25.7309
2109	Dmel\CG1671	Q7JQT9	-0.21783	0.477008	0.711574	26.5813	26.8589	26.9481	26.2663	27.1355	26.4335	26.0805	26.1337
1643	AnxB9	A0A0B4KH34 - P22464	-0.217876	0.287049	0.575492	26.6091	26.9117	27.2537	26.6503	26.4327	26.5764	26.5837	26.9605
245	MsrA	M9PCL6 - M9PI66 - P08761 - Q7KUM8	-0.218032	0.628728	0.81916	29.3274	29.467	28.5926	29.1265	27.7873	29.0624	29.3623	29.4293
3517	Dmel\CG14434	Q9W3U9 - X2JAQ5	-0.219164	0.412768	0.671148	27.4545	28.1034	27.8809	28.2788	27.2075	27.9731	27.913	27.7474
394	sd	A0A6H2EE76 - A8JUY5 - A8JUY9 - E1JJ99 - M9PH78 - P30052 - Q8IR25 - X2JFL9	-0.219925	0.459275	0.702738	24.5101	24.8947	24.4107	24.3476	23.7681	24.9144	24.089	24.5118
1768	BcDNA:RE11282	A1ZAW6	-0.220149	0.460788	0.702738	23.3351	23.3478	24.2526	24.1848	23.3419	23.8136	23.7043	23.3798
1343	Nplp2	A0A0S0WH10 - Q9VU58 - X2JB24	-0.220441	0.89647	0.95845	23.5395	27.1196	24.9232	21.1437	26.9987	23.4783	22.9104	22.4568
3350	Dmel\CG15717	Q9VYG8	-0.221128	0.639443	0.825623	27.3391	28.8498	28.8556	29.0125	27.7073	28.7411	28.3376	28.3863
950	Jafrac1	Q9V3P0 - X2JF59	-0.222877	0.35253	0.622216	31.6872	31.1006	30.6888	31.0689	31.0314	30.8114	30.7426	31.0685
2037	Vdup1	Q0E8K8	-0.224196	0.831133	0.932015	23.6208	26.2449	26.378	27.6219	25.0634	27.2144	24.743	25.9479
671	betaTub56D	A1ZBL0 - Q24560	-0.224517	0.300276	0.587031	33.427	34.1796	34.1156	34.1008	33.4668	33.8416	33.7897	33.8268
1373	Ltn1	Q9VW09	-0.2249	0.713821	0.868334	24.65	24.8539	25.3308	22.872	23.6887	23.9429	24.655	24.5204
2851	l(2)k14505	Q9VID7	-0.228244	0.594211	0.79575	31.9053	31.008	30.3973	31.3628	30.3561	31.5537	30.7562	31.0946
953	bgm	B5RIV0 - Q9V3S9	-0.228936	0.687453	0.856826	25.387	26.484	25.7277	24.3445	24.9899	25.6459	24.5147	25.8769
974	Cals	L0MQ08 - Q9V498 - X2J9E8	-0.229034	0.550623	0.76479	23.2527	23.1906	22.9673	23.1183	22.1542	22.5139	23.1811	23.7636
2806	Dmel\CG8199	Q9VHB8	-0.229176	0.62046	0.815116	25.3645	26.7613	27.2322	26.5317	25.889	26.1091	26.77	26.2049
2390	Rpi	Q8MLS2	-0.229518	0.291116	0.579021	28.0841	28.4467	28.3854	28.6282	27.7887	28.5187	28.3206	27.9983
1878	nej	M9MS40 - M9PH39 - Q9W321	-0.229594	0.50937	0.73717	23.9844	23.9419	24.8516	23.9225	23.9237	24.4388	23.3105	24.1092
795	Akt1	A0A0B4LIA3 - Q8INB9	-0.230763	0.779399	0.907814	24.535	27.162	27.2214	27.5108	25.2731	26.7972	26.6161	26.8198
2954	Dmel\CG4592	Q9VL66	-0.231185	0.77816	0.907814	25.0491	26.4704	26.0544	25.0324	23.3636	26.1981	25.783	26.3368
2964	Trs23	Q9VLI9	-0.232562	0.455341	0.698476	25.4971	26.034	26.7776	26.4847	25.855	26.2059	25.8521	25.9502
3185	vnc	Q9VT75	-0.232729	0.35995	0.628882	26.8201	27.9057	27.3732	27.4943	27.0805	27.2935	27.0107	27.2778
1759	eIF2Bgamma	A1ZA22	-0.232821	0.623433	0.815722	23.4739	22.6557	24.1555	22.8534	22.9655	22.5696	22.7647	23.9075
494	Cdk5	P48609	-0.234644	0.674955	0.849173	24.6042	24.9977	25.8826	24.8559	23.7808	25.5892	25.6208	24.411
1075	CG11447	Q9VDT6	-0.235477	0.640195	0.825821	25.9572	27.6054	26.8075	26.8138	25.6818	26.6631	26.5575	27.3395
2741	Rrp6	Q9VFF3	-0.235911	0.378582	0.642988	28.0961	28.3183	28.7459	28.5109	27.7329	28.7322	28.1335	28.129
292	snRNP-U1-70K	M9PC89 - P17133	-0.237646	0.908972	0.964102	27.8737	26.7865	21.7727	22.038	26.888	22.6427	25.9947	21.9949
3372	Dmel\CG15019	Q9VZC8	-0.238096	0.436582	0.684334	23.6693	24.1521	24.3703	24.1151	24.2765	23.9838	23.1363	23.9579
880	Sap47	A0A0B4LH71 - A0A4D6K1Y5 - A0A4D6K595 - F3YDF6 - Q960T2	-0.240852	0.623195	0.815722	23.0437	24.3185	24.6361	24.7827	23.2727	24.1845	23.9598	24.4005
461	tsr	P45594	-0.241456	0.326128	0.606773	32.9127	33.478	33.1782	33.7577	32.8117	33.4207	32.9595	33.1687
869	fax	M9PFH6 - M9PFW1 - Q59E29 - Q59E30 - Q86BI4 - Q95RI5	-0.245532	0.514586	0.738715	28.9345	29.8006	30.3138	29.7756	28.884	29.457	29.6286	29.8728
2697	Smu1	Q9VE18	-0.247282	0.362858	0.63125	27.5919	27.2173	27.6166	27.4365	26.5286	27.3506	27.5568	27.4372
2092	Egm	Q5U117	-0.250486	0.505204	0.735758	27.3542	26.2462	26.26	25.752	26.2921	25.8842	26.1021	26.3319
2616	RpL27	Q9VBN5	-0.251562	0.775151	0.906759	30.6538	28.2589	28.3929	28.998	30.5458	28.9363	27.5778	28.2375
3383	eIF5B	M9ND37 - M9NFL1 - Q9VZP5	-0.252016	0.524828	0.743791	26.3066	25.9242	25.8841	25.0232	25.6402	25.6739	24.8044	26.0115
513	bys	P51406	-0.2521	0.248707	0.544844	28.1374	27.9805	28.3576	28.1522	27.3861	28.0493	28.2256	27.9581
3115	Dmel\CG3702	Q9VQX6	-0.252576	0.263671	0.559563	25.3537	25.0761	25.9544	25.3567	25.2233	25.2791	25.3036	24.9245
3537	RpL35	Q9W499	-0.253394	0.870699	0.951875	32.1163	27.6428	27.3288	27.6228	31.2376	27.8961	27.0925	27.471
3454	wmd	Q9W1N4	-0.253612	0.263179	0.559563	26.9155	26.758	26.9392	26.8769	26.0335	26.6763	26.9136	26.8517
1926	ed	M9PCI6 - Q9VQW7	-0.253772	0.54142	0.758555	26.2531	26.3777	26.9329	25.5734	25.2975	26.2787	25.9628	26.5832
2264	CG14729	Q7KSN8 - Q9VGG9	-0.253977	0.413035	0.671148	27.5169	28.147	28.4309	27.4239	28.0408	27.6787	27.4204	27.3628
2335	Rox8	Q8IMX4 - Q9VCE3	-0.254453	0.707195	0.864337	27.6599	27.8423	28.1932	27.6169	25.8225	27.659	28.8172	27.9957
3561	mip130	Q9W542	-0.255032	0.512811	0.7386	25.061	25.6875	26.5798	26.118	26.0031	25.3896	25.2515	25.782
1704	nmo	A0A4D6K823 - Q8IQ91 - Q8T030	-0.255851	0.607234	0.802299	26.4713	28.3644	27.9367	28.2179	27.0855	27.9583	27.5647	27.3585
3499	CAH3	Q9W3C8	-0.256202	0.550938	0.76479	27.5946	28.2158	27.8254	28.3899	26.7017	28.3769	27.9658	27.9566
2470	CG17014 - BAG2	Q95RY2 - Q9VUQ1	-0.256849	0.554605	0.766392	23.4521	24.8211	25.0811	23.757	23.8965	24.1816	24.2119	23.7939
2470	CG17014 - BAG2	Q95RY2 - Q9VUQ1	-0.256849	0.554605	0.766392	23.4521	24.8211	25.0811	23.757	23.8965	24.1816	24.2119	23.7939
165	peng	O61345	-0.256951	0.0996793	0.34436	29.4763	29.5282	29.6799	29.331	29.0434	29.0927	29.5204	29.3311
661	Mlp84B	Q24400	-0.257622	0.62128	0.815116	25.204	25.5	25.089	25.0287	23.6669	25.5993	24.7412	25.7839
2303	Dmel\CG12567	D2A6J2 - Q7PLS1 - Q8SZ06	-0.260499	0.65605	0.835565	25.0689	26.7523	26.6442	27.2231	25.2684	26.512	26.3526	26.5135
130	ATPsyngamma	O01666	-0.260635	0.723752	0.87487	32.3048	30.0978	30.1232	29.6423	31.376	29.7359	29.9672	30.0466
1696	grsm	A0A0C4FEI8 - Q9V3D8	-0.261857	0.675827	0.849173	29.9326	30.9587	30.7797	30.9052	28.7459	30.9031	30.9635	30.9163
2880	ScpX	Q9VJ43	-0.262006	0.443468	0.687615	27.4982	28.3616	27.8125	28.3166	27.0098	27.9743	27.9288	28.028
1655	cg7903	A0A0B4KI59 - Q9VAC9	-0.262325	0.352319	0.622216	27.0481	27.8636	27.1472	27.0648	27.097	27.2251	26.5122	27.2401
136	sgl	O02373	-0.262357	0.59406	0.79575	26.7118	25.1858	26.7719	26.5173	25.2622	26.1676	26.1191	26.5886
2137	Ns2	Q7JXU4	-0.263769	0.8008	0.918016	23.4374	26.7605	27.4245	26.7588	27.0189	25.7628	25.6242	24.9201
2202	CCT8	Q7K3J0	-0.265457	0.524526	0.743791	27.8099	27.9755	28.7534	27.9979	28.824	27.496	27.8007	27.3541
439	Arf102F	L0MNA8 - P40945	-0.271206	0.407034	0.667353	27.694	27.0112	27.9712	26.8842	27.2377	26.6876	27.4021	27.1482
922	Surf1	Q9U4F3	-0.272057	0.467771	0.707612	24.8931	23.799	23.9001	23.5765	23.4928	24.249	23.4124	23.9263
1713	Prosbeta1	A0AQH0	-0.273043	0.798642	0.918016	23.953	24.126	24.2722	23.8178	26.8222	22.6558	22.8985	22.7003
3551	Dmel\CG14270	Q9W4R8	-0.274178	0.642777	0.82604	25.0456	23.7989	25.0631	24.9024	24.2278	23.2291	25.4625	24.7939
2359	EMC10	Q8IPT0 - Q8IPT1	-0.274753	0.771733	0.905769	25.8303	24.8369	24.9355	23.2945	26.4523	24.6066	23.1055	23.6338
2515	P5cr	Q9V3F8	-0.274842	0.604897	0.800513	23.6231	24.5215	25.2471	24.222	23.6083	23.7528	25.2332	23.9201
3521	ND-ASHI	Q9W3X7	-0.284102	0.604893	0.800513	26.895	26.6372	27.1739	25.4554	26.9187	26.8323	25.626	25.6481
2427	CG6994	Q8SY39	-0.284158	0.224491	0.517843	26.9515	27.1932	27.7157	27.0211	26.9437	27.25	26.6749	26.8762
2956	CK01296	Q9VL69	-0.284632	0.718676	0.871632	25.7425	24.895	26.4879	25.0603	26.8596	25.5259	23.6697	24.9921
1544	fl(2)d	A0A0B4K713 - Q9Y091	-0.284749	0.0930593	0.333472	26.9368	26.9992	27.2965	26.9906	26.7025	26.4825	27.0308	26.8683
767	Lon	Q7KUT2	-0.286468	0.600032	0.799794	28.3147	26.0649	27.7067	26.6694	26.6113	27.0532	26.8497	27.0956
2943	Q9VKZ7_DROME	Q9VKZ7	-0.288159	0.560801	0.770154	27.8326	27.1923	27.9856	26.5772	27.9617	27.189	26.9664	26.318
520	Ubc4	P52486 - X2JAX3	-0.28889	0.633395	0.822604	26.8046	28.6615	28.7574	28.7497	27.0077	28.1925	28.3279	28.2896
2533	SF2	Q9V3W7	-0.290318	0.419754	0.675861	28.5599	27.571	27.7822	27.4062	28.0403	27.5388	26.9804	27.5985
2372	COX6B	Q8IQW2 - Q9VWD1	-0.293575	0.683308	0.854463	29.8883	27.756	27.2543	26.9553	27.6886	27.1769	27.8297	27.9844
2693	Dmel\CG6195	Q9VDV2	-0.295458	0.573365	0.777774	24.4305	25.7779	26.4695	25.4831	24.5327	25.4272	25.2648	25.7545
182	Pli	A8JR89 - O77237	-0.297285	0.405672	0.665837	26.5954	26.5407	26.5176	27.0016	25.5971	26.3574	26.3845	27.1272
467	RpL7A	P46223 - X2JCS6	-0.29783	0.750595	0.892294	30.7353	28.229	28.6248	28.981	30.5658	29.291	27.2953	28.2266
324	Galphai	P20353	-0.299509	0.547958	0.763431	27.4104	28.7753	28.666	28.5175	27.2805	27.6481	28.4486	28.794
2776	Ho	Q9VGJ9	-0.300201	0.765538	0.901649	24.9403	24.5184	24.459	23.4009	26.1049	22.0022	24.8411	23.1695
501	RpL36	P49630 - X2JC35	-0.301422	0.736321	0.881649	29.2589	27.0525	27.3787	27.6224	29.3284	27.6623	25.9552	27.1609
1867	Herc4	E8NHA2 - Q9W0H2	-0.301859	0.5231	0.743791	26.4695	26.7194	25.1748	26.5839	26.6155	26.0077	25.3439	25.7732
534	Gdh	P54385 - Q8IMY1	-0.303334	0.831132	0.932015	26.6486	25.0335	26.8497	23.7347	28.5161	23.1424	24.498	24.8968
2569	rod	Q9V9W7	-0.303837	0.557176	0.767913	25.4308	24.7543	26.8984	25.9708	25.238	25.1477	25.4821	25.9712
1967	Prp4k	M9PGI7 - Q9Y145 - X2JAG8 - X2JG22	-0.304376	0.47424	0.71005	28.3625	28.3178	28.4378	28.5739	26.9569	28.4297	28.3675	28.7206
2558	Dmel\CG1416	Q9V9Q4	-0.304825	0.371791	0.638347	29.3262	29.4537	29.4703	29.72	28.2817	29.4919	29.3856	29.5917
1752	mEFTu1	A1Z9E3	-0.305243	0.7327	0.879412	29.6665	31.7424	31.6312	31.5692	28.7688	31.4489	31.5895	31.5812
2788	Dmel\CG4511	Q9VGV8	-0.305331	0.341803	0.618436	24.7926	26.0075	25.7781	25.7662	25.0435	25.3905	25.565	25.1242
3323	CCT6	Q9VXQ5	-0.306041	0.455212	0.698476	27.8517	27.9071	28.6283	27.5962	28.6091	27.5641	27.288	27.2979
2452	Dmel\CG13088	Q8T4E7	-0.307813	0.785734	0.910404	23.8981	25.5809	23.5966	26.1215	24.5366	26.3102	25.043	22.0759
955	hll	Q9V3U0	-0.309303	0.58506	0.789248	25.8997	25.7003	26.5535	25.7369	24.5429	25.1043	26.4901	26.5159
994	CG16935-RA - CG16935	H8F4T6 - Q9V6U9	-0.310895	0.425616	0.678926	31.1338	30.9361	30.4762	30.3024	29.5387	30.4009	30.7309	30.9344
994	CG16935-RA - CG16935	H8F4T6 - Q9V6U9	-0.310895	0.425616	0.678926	31.1338	30.9361	30.4762	30.3024	29.5387	30.4009	30.7309	30.9344
2389	Mthfs	Q8MLS1	-0.311389	0.562336	0.77096	22.2255	23.9532	24.4101	23.9507	22.8847	23.6514	23.4042	23.3537
1681	Gpat4	A0A0B4LGJ9 - A0A0B4LHH1 - Q960R0 - Q9W1B5	-0.311442	0.239962	0.534979	27.7017	27.661	27.075	27.0458	26.8737	26.7218	27.3989	27.2433
2802	PpD3	Q9VH81	-0.312883	0.280176	0.570406	29.2077	29.3185	29.5658	29.4296	28.3201	29.3675	29.2048	29.3777
729	Rpn13	Q7K2G1	-0.315808	0.389904	0.652695	27.3204	28.2733	28.5102	27.4478	27.1324	27.503	27.9132	27.7398
2590	Dmel\CG1907	Q9VAJ9	-0.315899	0.527248	0.744103	28.6994	28.1134	28.1715	27.7476	26.6179	28.0702	28.2311	28.5491
385	csw	M9PGI1 - P29349	-0.316983	0.7077	0.864337	22.0707	23.0454	24.6394	25.1492	23.8786	22.7868	22.7398	24.2315
212	Hsp83	M9PBL3 - P02828	-0.318321	0.0706199	0.296563	31.5966	31.4685	31.8495	31.2931	31.4644	31.1956	31.0515	31.2229
2081	Dmel\CG11788	Q4V3Z5	-0.318335	0.693731	0.859213	28.5172	26.3436	25.4075	26.3809	27.5123	26.1917	25.7419	25.9299
2406	Sec61alpha	Q8STG9	-0.322309	0.196671	0.486099	30.5756	30.5315	30.1452	29.8593	29.5318	30.1598	30.0663	30.0644
855	SdhA	Q94523	-0.323344	0.503375	0.734289	33.6878	32.8248	31.7094	32.8939	31.9979	32.9013	32.2572	32.6662
751	Rpn6	A0A0B4K7Z5 - Q7KLV9	-0.324033	0.412852	0.671148	26.0874	26.7653	27.3085	25.7056	26.3064	26.1625	25.8734	26.2284
928	eIF3h	Q9U9Q4	-0.329245	0.631408	0.82206	26.1554	28.462	28.8932	28.6169	27.572	28.0866	27.8096	27.3425
2325	Clamp	Q8IGP5 - Q9V9N4	-0.329552	0.432487	0.683183	26.4585	27.4336	26.9377	27.0283	26.0599	27.0723	26.0598	27.3478
2731	Ccm3	Q9VF70	-0.330522	0.3332	0.615819	25.0472	25.0826	24.8988	25.338	24.2334	24.7107	25.614	24.4864
2557	Dmel\CG3262	Q8SZU4 - Q9V9M8	-0.33083	0.468767	0.707612	29.4746	28.6034	28.1727	28.2393	27.4113	28.4443	28.4849	28.8262
2283	eIF4H1	Q7KUX7 - Q8IR13 - Q9VXF8 - X2JC79 - X2JE34	-0.332053	0.529129	0.745118	23.0972	23.1484	24.8956	23.2187	23.6419	22.9914	22.7188	23.6797
1812	Pnn	A8JQW3 - Q9VH84	-0.333503	0.172946	0.458993	27.3042	27.635	27.6625	27.4817	26.631	27.5673	27.2163	27.3349
2461	Tom20	Q95RF6	-0.333897	0.439555	0.686232	30.3353	29.4976	29.6993	29.9487	28.4783	29.7258	29.8478	30.0933
886	Ranbp16	M9MS57 - M9MSB0 - M9MSD3 - M9MSN9 - Q9GQN0 - X2JFC3	-0.334096	0.650988	0.832544	23.1393	24.1141	25.6583	23.6433	22.5156	23.9254	24.4197	24.358
3088	RFeSP	Q9VQ29	-0.334262	0.450338	0.693417	28.1879	26.6938	26.5689	26.544	26.6974	26.5805	26.4165	26.9631
2256	lwr	Q7KNM2	-0.334829	0.714759	0.868608	26.9049	29.7617	29.395	29.5972	26.9281	29.3278	28.9578	29.1057
2276	Dmel\CG9391	Q7KTW5	-0.335409	0.587529	0.789958	24.2569	25.1449	26.2542	25.5816	24.2543	24.6512	26.1457	24.8448
3107	Ptpa	Q9VQQ0	-0.33586	0.572049	0.777159	25.2444	26.9516	27.1989	27.1571	25.4713	26.6623	26.8815	26.1933
1092	Arl6IP1	A0A0B4KG41 - Q9VES1	-0.336019	0.461992	0.703635	27.5845	27.0132	26.8102	25.6412	26.2457	26.7871	26.4314	26.2408
2301	eIF4B	L7EEF1 - Q7PLL1 - Q7PLL3 - Q8SYL3	-0.336134	0.44114	0.686624	30.2621	31.222	30.812	31.5224	29.7457	31.0948	30.6886	30.9449
2400	IleRS	Q8MSW0	-0.337988	0.575856	0.779419	27.3906	29.6923	29.7125	29.4346	28.5912	29.0382	28.749	28.4997
3546	rb	Q9W4K1	-0.338621	0.183868	0.472056	25.6314	25.6514	26.2504	26.0872	25.7527	25.8794	25.1417	25.4921
1792	Dmel\CG13185	A8DYB0	-0.338654	0.262747	0.559563	29.1768	29.0967	29.4637	29.578	28.2731	29.214	29.4071	29.0665
2421	Fatp3	Q8SXR7 - Q9W185	-0.339027	0.203958	0.492041	26.3619	25.5686	26.4317	26.2277	26.0933	25.9221	25.4727	25.7457
3222	Tdrd3	Q9VUH8	-0.339693	0.223496	0.51669	26.1751	26.2405	26.486	26.5681	25.5191	25.9169	26.0364	26.6385
601	RpS3	G3M3A2 - Q06559	-0.340532	0.742469	0.887252	33.4109	30.9943	30.8829	30.3238	33.2034	30.393	30.3243	30.329
2625	RpS27	Q9VBU9	-0.341629	0.52586	0.743952	31.2105	30.2481	29.9339	29.4423	30.8901	29.4938	29.4311	29.6533
1500	Atg5	Q9W3R7	-0.342305	0.507234	0.735957	21.3244	22.1487	23.1737	22.6098	21.1108	22.3187	22.1989	22.259
442	Pep	M9NG39 - P41073	-0.343337	0.844909	0.939258	27.4553	25.218	28.6873	26.4729	30.6632	27.1452	24.685	23.9668
1049	Uck	B7Z0P8 - Q9VC99	-0.343338	0.647844	0.830753	24.6953	24.8791	26.3392	25.482	23.4734	24.5726	25.9072	26.069
1091	cher	A0A0B4JCY6 - A0A0B4KG47 - A0A0B4KGT8 - A0A0B4KHN1 - Q7KSF4 - Q9VEN1	-0.344464	0.59468	0.79575	27.9846	25.6398	26.542	25.4393	25.5834	25.8831	26.2879	26.4734
635	ab	M9PB99 - Q24174	-0.345049	0.677855	0.850895	25.6324	26.0598	23.4559	26.7114	25.5479	24.0555	25.3543	25.5214
2926	Dmel\CG6230	Q9VKJ6	-0.346133	0.214705	0.50525	29.0572	28.6058	28.7404	27.9539	28.1295	28.1424	28.1842	28.5168
1786	Dmel\CG10602 - pepCG10602	A4V0U4 - Q9VJ39	-0.34701	0.670981	0.84675	23.9851	26.1076	26.7932	25.0923	26.2978	24.13	25.5184	24.644
1786	Dmel\CG10602 - pepCG10602	A4V0U4 - Q9VJ39	-0.34701	0.670981	0.84675	23.9851	26.1076	26.7932	25.0923	26.2978	24.13	25.5184	24.644
2154	RpS15	A1ZAH8 - Q7JZW2	-0.350395	0.63457	0.822816	27.1276	26.2273	28.8325	27.7032	28.2189	27.4328	26.3167	26.5206
550	Arf79F	M9PG22 - P61209	-0.352524	0.522737	0.743791	24.849	24.4447	26.2216	24.1947	25.0421	23.913	24.91	24.4348
3446	DCP1	Q9W1H5	-0.355688	0.279457	0.570406	26.4517	26.9824	26.6181	26.471	26.5472	26.5101	25.458	26.585
296	RpS17	P17704	-0.355763	0.653292	0.833358	31.1615	29.4792	29.2016	28.9597	31.0379	28.7899	28.7832	28.768
3593	Vps4	Q9Y162	-0.356934	0.399682	0.660897	24.7866	25.714	26.4891	25.668	24.7615	25.4185	25.5632	25.4867
553	RpS12	P80455	-0.357166	0.72927	0.876791	32.0253	29.2685	29.4172	28.7372	31.4676	28.8772	28.7898	28.8849
2052	Lsd-2	Q0KHS7	-0.357191	0.604644	0.800513	31.3519	30.9974	30.2076	29.8204	29.2344	29.8599	30.0476	31.8068
174	NitFhit	O76464	-0.358568	0.514446	0.738715	27.0886	27.646	27.7486	27.155	25.5855	27.6337	27.5106	27.4741
972	CG9776	Q9V468	-0.36111	0.260705	0.559527	25.8382	26.1736	26.0228	25.9173	24.9899	25.3158	26.1041	26.0976
3503	Dmel\CG2147	Q9W3H5	-0.361349	0.522895	0.743791	25.1179	27.3178	26.5781	27.3789	26.1326	26.2898	26.0724	26.4525
2744	rin	Q9VFT4	-0.362977	0.821702	0.929162	27.7071	22.4285	26.4602	24.8801	27.8894	25.0604	23.1199	23.9543
2489	GlyRS	Q961R8 - Q9VUK8	-0.363413	0.21045	0.500241	27.3568	28.2795	28.4705	28.3808	27.7277	27.7194	27.7581	27.8287
357	Arl1	P25160	-0.363616	0.78882	0.91157	24.8765	28.7707	28.7468	28.7125	24.8193	28.212	28.4393	28.1813
3302	cg5800	Q9VX34	-0.364267	0.0119798	0.129861	27.8247	27.8123	27.9531	27.5863	27.2838	27.4364	27.6116	27.3877
369	Rpn8	A0A0B4KFH4 - A0A0B4KGE6 - P26270	-0.36473	0.468442	0.707612	25.6523	25.947	27.3906	26.2236	26.4372	26.312	25.2209	25.7846
2519	NP15.6	Q9V3L7	-0.365193	0.557084	0.767913	26.3065	25.6714	25.8606	23.7981	25.6283	24.9367	24.8391	24.7717
1458	DIP2	M9NDW1 - M9PBG6 - M9PDH5 - M9PGJ0 - Q9W0S9	-0.366849	0.766412	0.902162	23.6234	27.7843	27.7438	28.2998	25.1874	26.9907	26.5579	27.2479
470	Klc	M9PF24 - M9PFG7 - P46824	-0.368038	0.447983	0.691101	26.2442	24.8226	25.8577	26.1	25.8562	25.479	24.4584	25.7588
1653	Fer1HCH	A0A0B4KI27 - B8A405 - H1UUD2 - Q7KRU8	-0.368471	0.442452	0.687615	30.6789	29.5201	29.6793	29.8074	28.5364	30.0289	30.1382	29.5083
1766	Tes	A1ZAT5	-0.368933	0.245833	0.541685	25.6616	25.549	26.1352	25.8912	25.0343	26.1894	25.2568	25.2809
1235	Gmd	Q9VMW9	-0.37023	0.691328	0.858528	27.8774	27.3894	25.8391	26.4265	24.2447	27.4243	27.0699	27.3126
2237	CCT5	A1Z8U4 - Q7KKI0	-0.371057	0.296814	0.584285	28.0164	28.6359	29.3173	28.3679	28.5753	27.8396	28.4265	28.012
3174	Nf-YA	Q9VSY9	-0.371068	0.51992	0.743791	25.4838	27.1827	26.8553	27.5079	26.3204	27.1021	25.5948	26.5281
1774	MetRS	A1ZBE9	-0.373784	0.440607	0.686232	26.53	28.0982	28.3505	27.5989	27.6339	26.6767	27.3865	27.3853
269	RpS26	M9PG47 - P13008	-0.37596	0.437387	0.684346	31.1842	30.1618	29.3308	29.3966	29.9085	29.4503	29.3792	29.8316
1306	RpL18	M9PHM6 - Q9VS34	-0.376029	0.849031	0.941266	33.6844	26.9609	27.5859	28.0186	31.8482	28.2186	27.157	27.5219
590	hh	Q02936	-0.376138	0.545747	0.761485	29.6907	28.3499	26.9759	28.0412	28.3961	27.8539	27.7529	27.5504
240	RpLP1	M9PBK5 - P08570	-0.376572	0.563584	0.772237	29.7574	27.9338	28.6433	28.7211	29.7023	28.5489	27.7482	27.5499
3426	Dmel\CG4806	Q9W124	-0.376714	0.385734	0.648832	26.852	26.3343	27.079	25.3042	26.2069	26.075	25.8407	25.9399
225	alphaTub84B - alphaTub84D	P06603 - P06605	-0.3777	0.0704964	0.296563	33.1093	33.7786	33.5431	33.6721	32.8898	33.2927	33.1741	33.2356
225	alphaTub84B - alphaTub84D	P06603 - P06605	-0.3777	0.0704964	0.296563	33.1093	33.7786	33.5431	33.6721	32.8898	33.2927	33.1741	33.2356
3240	Agpat4	Q9VV49	-0.379251	0.263278	0.559563	26.5951	27.0474	26.7471	26.3831	25.5091	26.4568	26.5678	26.7219
619	Myo31DF	Q23978	-0.37928	0.432283	0.683183	27.1733	26.7655	26.0591	25.8559	25.241	26.7482	25.9075	26.4399
1880	CG32317 - CG13923	M9MSJ7 - M9PGW2 - Q9W081	-0.381827	0.823528	0.92947	25.726	23.8365	25.932	25.1176	20.1616	25.4059	26.6772	26.8401
1880	CG32317 - CG13923	M9MSJ7 - M9PGW2 - Q9W081	-0.381827	0.823528	0.92947	25.726	23.8365	25.932	25.1176	20.1616	25.4059	26.6772	26.8401
548	eIF6	P56538	-0.382496	0.154101	0.428078	27.3045	26.5001	26.9955	26.5268	26.7727	26.424	26.4693	26.1308
1288	mxt	M9PC59 - M9PCK5 - Q9VR35	-0.383533	0.555269	0.766875	28.1511	26.2695	26.2228	27.8458	26.85	27.6083	26.5296	25.9672
2901	anon-WO0118547.80	Q9VJZ1	-0.384205	0.466084	0.707392	27.3952	26.5389	27.1461	25.957	27.4778	26.1503	26.0534	25.8187
902	Sas10	Q9I7W5	-0.384905	0.33522	0.617525	24.0244	23.1587	23.1869	23.8781	23.5007	22.3824	23.6919	23.1335
1632	hrg	A0A0B4KG96 - Q9N6D7	-0.385069	0.381269	0.644936	27.5574	27.584	27.9309	27.4629	26.0929	27.3994	27.7955	27.7072
451	Mad	M9PBX0 - P42003	-0.385805	0.402536	0.662798	24.8954	24.9057	23.9866	24.7683	23.2508	24.589	24.2099	24.9632
1423	Usp7	Q9VYQ8 - X2JEX7	-0.386729	0.4319	0.683183	27.0504	26.1111	25.9529	26.2116	26.8992	25.6502	25.0712	26.1585
311	mt:ND5	P18932	-0.386819	0.575573	0.779419	26.3251	25.3255	25.859	23.4083	25.1643	24.5515	24.9144	24.7405
883	Klp10A	A4V4A1 - Q960Z0	-0.388469	0.182604	0.470794	28.2398	27.2687	27.6739	27.963	27.01	27.448	27.3795	27.7542
2618	Ssadh	Q9VBP6	-0.391053	0.408468	0.667353	31.7235	30.8168	30.1754	30.6448	29.5629	30.713	30.6734	30.847
431	rl	P40417	-0.392428	0.315796	0.595229	26.7655	26.5908	26.9856	26.4914	25.3127	26.7098	26.7865	26.4546
1361	Dmel\CG9705 - CG9705	M9PFS8 - Q9VVA0	-0.39314	0.373711	0.640086	24.457	24.3202	23.7373	23.2148	22.9054	23.1819	23.965	24.1044
1361	Dmel\CG9705 - CG9705	M9PFS8 - Q9VVA0	-0.39314	0.373711	0.640086	24.457	24.3202	23.7373	23.2148	22.9054	23.1819	23.965	24.1044
2747	poly	Q9VFW4	-0.39574	0.02546	0.183177	29.3026	29.8187	29.5098	29.675	28.994	29.183	29.185	29.3612
3470	ND-B12	Q9W2E8	-0.39574	0.494777	0.727842	26.3795	25.3391	26.3551	24.5237	26.1537	25.1405	24.7346	24.9856
607	Dbp45A	Q07886	-0.396341	0.376855	0.640969	26.1216	24.8892	26.0601	25.6555	24.5025	25.2723	25.9795	25.3866
2352	dUTPase	Q8IPB1 - Q9V3I1	-0.397287	0.472069	0.708954	26.3172	28.2622	28.3174	28.0406	27.0723	26.9184	27.7743	27.5832
1039	Sce	Q9VB08	-0.398059	0.494193	0.727788	26.1313	23.7308	25.4346	24.8375	25.049	24.488	24.1414	24.8635
796	Hsp70Ba - Hsp70Bc - Hsp70Bb - Hsp70Bbb	Q8INI8 - Q9BIR7 - Q9BIS2 - Q9VG58	-0.398224	0.184803	0.472606	29.9318	30.8421	30.9832	30.8476	30.1325	30.5821	30.1288	30.1685
796	Hsp70Ba - Hsp70Bc - Hsp70Bb - Hsp70Bbb	Q8INI8 - Q9BIR7 - Q9BIS2 - Q9VG58	-0.398224	0.184803	0.472606	29.9318	30.8421	30.9832	30.8476	30.1325	30.5821	30.1288	30.1685
796	Hsp70Ba - Hsp70Bc - Hsp70Bb - Hsp70Bbb	Q8INI8 - Q9BIR7 - Q9BIS2 - Q9VG58	-0.398224	0.184803	0.472606	29.9318	30.8421	30.9832	30.8476	30.1325	30.5821	30.1288	30.1685
796	Hsp70Ba - Hsp70Bc - Hsp70Bb - Hsp70Bbb	Q8INI8 - Q9BIR7 - Q9BIS2 - Q9VG58	-0.398224	0.184803	0.472606	29.9318	30.8421	30.9832	30.8476	30.1325	30.5821	30.1288	30.1685
116	eIF3c	A0A0B4LFL2 - A1ZAX1	-0.399405	0.6835	0.854463	25.938	29.4289	29.3036	29.5085	27.2337	28.822	28.1119	28.4138
3285	Dmel\CG12237	Q9VWF0	-0.399423	0.327621	0.609045	27.2248	26.5227	26.548	27.0581	25.4733	26.9631	26.6552	26.6643
3246	TSG101	Q9VVA7	-0.400069	0.30801	0.588744	25.6406	25.6592	25.6743	25.5488	24.1575	25.6019	25.62	25.5433
3579	Dmel\CG3909	Q9XZ19	-0.400444	0.289208	0.577706	26.1318	27.6701	27.216	26.8793	26.618	26.7857	26.2419	26.6498
1617	Alh	A0A0B4KF76 - A0A0B4KFD2 - A0A0B4KFQ4 - A0A0B4KGB4 - A0A0B4KGP1 - A8JQU6 - A8JQU7 - E1JJ75 - E1JJ76 - Q7KSZ0 - Q8INT1 - Q9VI61 - Q9VI63	-0.400664	0.51319	0.7386	26.6673	23.9368	25.7044	25.6789	24.9315	25.0845	25.3687	25
3332	Dmel\CG6227	Q9VXW2	-0.401771	0.237875	0.532762	24.8664	24.7862	26.0776	25.2927	24.8043	25.0476	24.6631	24.9008
1542	sra	A0A0B4LHI3 - Q9XZL8	-0.401839	0.506037	0.735758	24.633	24.5	24.5134	23.8707	22.4906	23.9144	24.5237	24.981
2586	Dmel\CG7789	Q9VAG9	-0.40277	0.287095	0.575492	26.5342	26.9562	26.9145	26.917	25.4489	26.635	26.743	26.884
951	Rpn2	A0A0B4KHE9 - A0A0B4KI10 - Q9V3P6	-0.404009	0.0739294	0.303559	28.6977	29.0222	29.5645	29.1825	28.7494	28.7877	28.7485	28.5654
1405	SNRPG	Q9VXE0	-0.405369	0.38691	0.649597	27.0397	27.8142	27.5095	27.182	25.8577	27.5508	26.9693	27.5461
990	CG8858	Q9V677	-0.405806	0.79734	0.91775	21.7852	26.7784	27.5069	28.4186	24.9715	26.3697	25.8039	25.7208
3439	Dmel\CG3163	Q9W1C8	-0.406337	0.0430008	0.230857	26.7046	26.7872	26.9421	26.8359	26.1253	26.5183	26.7868	26.2139
3168	Dmel\CG5144	Q9VST4	-0.408111	0.184947	0.472606	27.0497	26.3872	26.1325	26.1468	26.24	25.9362	25.5845	26.3231
476	RpS15Aa	E1JJM9 - P48149	-0.410092	0.224845	0.517843	33.4052	33.0218	32.4597	32.3169	32.7234	31.9406	32.5436	32.3557
3316	dSpb1	Q9VXK5	-0.411253	0.503952	0.734692	27.39	27.2773	27.5619	26.049	27.9286	26.7061	25.7713	26.2272
604	Gel	A0A0C4DHG2 - A0A0C4DHG6 - Q07171	-0.414015	0.385229	0.64843	22.9752	23.8191	22.5479	23.6237	22.4115	22.2417	23.7133	22.9435
750	Mys45A	Q7KKH3	-0.414125	0.020462	0.163366	28.6376	28.5647	28.6709	28.8435	27.9097	28.3667	28.3984	28.3854
1226	Phf5a	Q9VMC8	-0.414779	0.460724	0.702738	29.8545	29.6485	28.5051	30.4139	29.231	30.0638	28.4054	29.0626
1425	Upf1	Q9VYS3 - X2JBC1	-0.415694	0.248449	0.544844	29.24	29.238	28.8381	29.0263	27.7663	28.9556	28.7936	29.1641
453	2024-09-01	P42207	-0.415802	0.750612	0.892294	21.6584	24.3864	25.3058	24.6623	25.1503	23.7962	20.844	24.5593
2188	Dera	Q7K209	-0.41693	0.0854015	0.322937	27.8033	28.0586	27.4218	28.3249	27.5657	27.6031	27.454	27.318
903	EG:39E1.1 - CG11596	M9PGG7 - Q9I7X6	-0.41725	0.631628	0.82206	24.6493	27.6121	27.6757	27.9875	25.8896	27.1633	26.447	26.7557
903	EG:39E1.1 - CG11596	M9PGG7 - Q9I7X6	-0.41725	0.631628	0.82206	24.6493	27.6121	27.6757	27.9875	25.8896	27.1633	26.447	26.7557
202	Src64B	M9MSK3 - P00528 - X2JCI2	-0.417783	0.370512	0.637568	27.2932	27.133	27.164	27.6121	26.0521	26.362	27.2285	27.8885
1236	mRpL28	A8E702 - Q9VMX0	-0.41919	0.632604	0.822248	23.7497	25.1224	24.5857	22.4804	24.8304	22.5	22.5737	24.3574
1280	sau	Q9VQ93	-0.419332	0.230037	0.526189	27.6157	28.1022	27.986	28.0174	26.6946	27.8678	27.4725	28.009
1953	tral	M9PF14 - M9PF20 - M9PI44 - Q9VTZ0	-0.420574	0.498633	0.730132	30.2211	28.3289	27.9204	28.0736	27.5861	28.522	28.1342	28.6194
1360	Baldspot	Q9VV87	-0.422361	0.55783	0.768095	26.3593	25.6418	25.1733	25.0857	26.2235	26.1882	24.18	23.979
492	CCT3	A4V303 - P48605	-0.422888	0.451631	0.694532	27.7294	28.0316	28.2878	28.1374	29.0894	27.4564	26.7231	27.2258
2358	Dmel\CG11109	Q8IPS4 - Q9VNQ1	-0.423075	0.245578	0.541685	25.0624	25.5861	25.7481	26.4397	25.2141	25.546	25.5371	24.847
3083	capt	Q9VPX6 - Q9VPX7	-0.423171	0.634482	0.822816	24.8793	25.1308	26.1546	26.1037	27.4333	24.7575	23.9954	24.3897
2743	Dip-B	Q9VFQ9	-0.423307	0.814434	0.924339	26.3286	30.2231	30.6426	30.4389	24.8387	30.1202	30.462	30.5191
1554	Tim8	Q9Y1A3 - X2JB87	-0.425043	0.70577	0.864313	27.908	24.7151	25.7068	24.5567	27.501	24.8271	24.2215	24.6369
2993	Dmel\CG9175	Q9VMH4	-0.42505	0.386286	0.649312	24.5294	24.6381	24.4657	23.9156	24.535	22.9038	23.6542	24.7556
2157	GstT1	Q7K0B6	-0.427687	0.553426	0.765655	26.6043	26.2419	25.8538	25.5939	27.3506	25.5749	24.2209	25.4368
2072	Rrp42	Q29QQ9	-0.427722	0.362816	0.63125	26.6551	24.9717	25.2858	25.0419	25.4832	25.1609	24.6115	24.9879
2568	RpL6	Q9V9W2 - Q9V9W3	-0.429529	0.733024	0.879412	32.1564	28.1007	28.964	28.7733	31.4023	28.6905	28.1394	28.0442
710	eIF3m	A0A0B4LFB3 - Q7JVI3	-0.431461	0.425499	0.678926	27.9789	29.9511	29.967	29.9097	28.7609	29.3265	29.0249	28.9686
3587	epsilonCOP	Q9Y0Y5	-0.43186	0.37436	0.640421	24.8737	23.747	23.668	23.4621	23.8756	23.0844	24.204	22.8594
2869	msb1l	Q9VIT3	-0.433722	0.592421	0.79575	24.4164	24.0835	22.9367	24.5679	22.7915	22.2301	23.9879	25.2601
3526	Dmel\CG3842	Q9W404	-0.434103	0.600241	0.799794	25.1023	24.4495	25.1289	23.5799	25.8323	22.456	23.8904	24.3454
1679	betaTub60D	A0A0B4LGH1	-0.434423	0.00295137	0.0580515	29.3929	29.4219	29.661	29.5701	28.8926	29.0972	29.1288	29.1895
1531	Mcm7	Q9XYU0	-0.435263	0.140621	0.411241	28.4217	29.0134	29.0325	28.6025	28.6212	28.4311	28.5528	27.7239
2414	pch2	Q8SX76	-0.435798	0.381307	0.644936	26.6323	26.5284	26.7782	26.7306	24.9079	26.8934	26.33	26.795
422	sta	P38979	-0.436835	0.640761	0.825821	31.067	28.7703	29.5676	28.7135	31.1272	28.7096	27.924	28.6102
2105	CG5364	Q76NQ0	-0.437905	0.528102	0.744103	29.4777	28.9132	30.014	27.9083	30.0552	28.3114	28.0564	28.1385
3490	Larp7	Q9W362	-0.438375	0.61167	0.805976	23.8707	25.3135	24.9346	25.9599	23.2996	26.0152	23.4956	25.5149
1371	Gem2	Q9VVX0	-0.438432	0.700442	0.861643	22.9217	26.1314	26.0675	26.8319	23.1132	25.7746	25.7008	25.61
417	RpL19	P36241	-0.438979	0.781506	0.908096	32.8691	28.2129	28.0555	28.6534	31.8624	28.2774	27.3361	28.559
1070	pit	A0A0B4LHF7 - Q9VD51	-0.441742	0.0307648	0.194567	31.8103	32.0118	31.9637	32.2705	31.4346	31.9282	31.3701	31.5563
1435	mRpS6	M9NDH8 - Q9VZD5	-0.443224	0.37019	0.637568	26.6585	26.1005	26.3905	25.5057	26.623	24.8754	25.3387	26.0451
1233	SelT	M9PCL4 - Q9VMV6	-0.444215	0.47068	0.708317	26.7384	25.0507	26.3049	24.8118	26.1712	25.4232	24.7195	24.815
1949	Prps	M9PEP5 - M9PEY1 - M9PF46 - M9PHW7 - Q9VT32 - Q9VT33	-0.444638	0.084793	0.321134	30.0853	30.2753	30.0464	30.0489	29.0443	29.8914	29.8491	29.8927
135	eIF3i	O02195	-0.445214	0.235848	0.530659	27.2869	27.0624	27.7665	27.4428	27.1993	27.551	26.1235	26.9041
1442	eIF1	Q9VZS3	-0.446336	0.431582	0.683183	26.8118	28.5187	28.5874	28.3739	26.6763	27.9039	27.8807	28.0455
400	RpL7	P32100 - X2J5G6	-0.44685	0.772076	0.905769	33.4399	28.3696	29.6349	29.3552	32.6014	29.2221	28.342	28.8468
2180	Dmel\CG6984	Q7K1C3	-0.449832	0.17775	0.465162	27.8292	28.1599	27.5313	27.9786	26.7234	27.3328	27.7366	27.9069
615	Tao	M9NE33 - M9PHK2 - M9PI11 - Q0KHQ5	-0.449932	0.288369	0.576704	26.1928	24.6177	25.7385	25.7573	24.9071	25.5978	24.7448	25.257
1242	eIF3f1	Q9VN50	-0.450437	0.395045	0.655899	27.2901	29.0245	29.364	29.1432	27.9188	28.4868	28.3085	28.306
99	Pkn	A0A0B4JD07 - A0A0B4K6U3 - A0A0B4K727 - A0A0B4LEI8 - A0A0B4LEY5 - A0A0B4LF03 - A0A0B4LFX2 - A1Z7T0 - A1Z7T1 - A1Z7T2 - A1Z7T3 - A8DY76 - E1JH15	-0.450834	0.440002	0.686232	25.5959	25.5328	25.9784	25.6781	24.0167	24.7323	26.4002	25.8326
2403	Cndp2	A0A0B4LEQ0 - Q8MT58	-0.452036	0.282243	0.571754	26.3719	26.4084	27.2881	26.8386	27.1316	26.3701	25.7441	25.8531
3578	Ublcp1	Q9XZ16	-0.452357	0.479125	0.714102	25.1549	24.8849	26.7958	25.8772	24.0209	25.2757	25.8133	25.7935
3494	CCT2	Q9W392	-0.452436	0.323637	0.604866	29.3496	28.321	28.8702	28.1091	29.1479	27.8026	27.9259	27.9638
2370	Dmel\CG7656	Q8IQM5 - Q9VUR4	-0.454552	0.403412	0.66302	25.2444	25.8789	23.8924	25.9575	24.6958	25.1213	24.9711	24.3668
275	Atpalpha	A0A0B4KGG8 - E1JIR4 - P13607	-0.457121	0.340939	0.618436	29.4703	28.28	28.8195	27.4852	28.0623	27.8262	27.8995	28.4385
3027	anon-WO0118547.367	Q9VNF5	-0.457318	0.350098	0.622216	29.9843	28.6691	28.6188	28.6128	27.6348	28.6614	28.8007	28.9588
3220	Dmel\CG13484	Q9VUC4	-0.457714	0.40726	0.667353	24.0307	24.5813	22.6179	24.6089	23.0205	24.0471	23.3637	23.5765
3418	Cypl	Q9W0Q2	-0.45933	0.0372831	0.216508	26.4626	26.1374	26.4902	26.569	25.5937	26.162	26.2095	25.8566
2687	Srp72	Q9VDK7	-0.461482	0.335959	0.617707	26.5013	28.142	27.5091	27.7207	26.2172	27.3464	27.0863	27.3773
3497	Rbm13	Q9W3B2	-0.461694	0.236821	0.531709	25.9858	25.6963	25.8156	25.3242	25.9673	25.5971	24.7982	24.6126
1667	seq	A0A0B4LFA2 - A1Z995	-0.462124	0.679295	0.85143	21.7802	24.3332	19.5543	22.5803	20.8693	22.6184	21.7583	21.1536
3038	Mes2	Q8IG95 - Q9VNP3	-0.463714	0.134487	0.402379	26.2552	25.9666	26.4297	26.0485	25.0427	26.1779	25.6589	25.9656
443	RpL27A	M9MRC9 - P41092	-0.463845	0.695414	0.859213	32.886	29.4099	29.4788	29.247	31.8965	29.1959	28.8002	29.2738
316	RpLP0	M9PG76 - P19889	-0.464022	0.601689	0.800513	31.234	28.5963	29.4695	28.9506	30.8684	28.8996	28.3429	28.2834
962	Inx2	E1JJF3 - Q9V427	-0.465264	0.0345016	0.207197	28.1023	27.9024	27.9808	27.5189	27.1019	27.3968	27.6501	27.4945
2781	Ranbp9	Q9VGP4	-0.465621	0.100171	0.344409	28.2107	28.7947	29.0775	28.9483	27.8787	28.4776	28.5048	28.3076
1640	Dmel\CG6454	A0A0B4KGY2 - Q8IMW9 - Q9VC89	-0.469027	0.568068	0.774758	25.8738	24.1628	24.3418	23.4764	22.3393	24.1523	24.3663	25.1209
1974	kri	M9PHI7 - Q9VRQ1	-0.469086	0.0935533	0.333591	25.292	24.5448	25.102	24.7333	24.0389	24.3466	24.6377	24.7724
2482	Prx5	Q960M4	-0.469156	0.143034	0.414322	29.0283	28.4382	28.2123	28.097	27.5566	27.8091	28.1212	28.4123
372	B52	A0A0C4DHG5 - P26686	-0.470106	0.582704	0.786941	27.2792	25.9766	27.1556	25.8975	27.9461	26.4208	24.5711	25.4905
1480	Rtf1	H0RNK7 - Q9W261	-0.471616	0.336067	0.617707	27.0344	25.2839	26.2825	26.6909	26.3446	26.0803	25.2053	25.775
1248	RpL13A	Q9VNE9	-0.471806	0.725593	0.87493	31.9304	27.9874	28.4068	28.0076	31.1083	28.1478	27.2083	27.9807
720	Dmel\CG7611 - CG7611	E1JHX5 - Q7K0L4	-0.472911	0.278719	0.569819	27.0712	28.2235	28.5206	28.6533	27.1836	27.6237	27.9512	27.8184
720	Dmel\CG7611 - CG7611	E1JHX5 - Q7K0L4	-0.472911	0.278719	0.569819	27.0712	28.2235	28.5206	28.6533	27.1836	27.6237	27.9512	27.8184
1455	Gale	M9ND19 - Q9W0P5	-0.473863	0.113661	0.365744	27.238	28.2535	27.9694	28.0798	27.5994	27.405	27.0605	27.5804
1671	OstDelta	A0A0B4LFR4 - Q7K110	-0.474334	0.700495	0.861643	29.2907	26.7952	28.7463	25.992	29.7801	26.9225	25.8701	26.3542
2639	anon-WO0118547.410	Q9VC28	-0.47496	0.231127	0.527825	28.5977	30.0471	29.3566	29.4585	28.3205	28.994	29.0261	29.2194
2678	RpI12	Q9VD81	-0.47529	0.0304176	0.194211	24.1701	24.838	24.5029	24.4749	24.0826	24.2745	23.8702	23.8574
2767	DCAF12	Q9VGE3	-0.477642	0.145979	0.420356	27.313	26.8643	27.471	27.4201	26.0475	26.9844	26.9783	27.1476
2539	Rpn5	Q9V3Z4	-0.479369	0.0670809	0.290186	28.4246	27.8097	28.1645	27.8925	28.0687	27.5452	27.3674	27.3926
624	mei-9	Q24087 - T2FFI3	-0.479634	0.34352	0.618436	27.0999	27.1409	27.5779	27.6457	25.587	27.4071	27.0483	27.5035
1794	Phb2	A8DYI6 - A8DYI7 - Q0E924	-0.481253	0.767605	0.90313	30.777	25.431	29.3468	26.7612	30.3183	27.5632	25.7966	26.7129
3151	mrva	Q9VS47	-0.483191	0.661266	0.839578	24.701	24.3763	23.0852	24.0216	25.0279	25.175	20.961	23.0874
544	RpS3A	P55830	-0.483525	0.436155	0.684334	34.6082	33.1944	32.247	32.4174	33.2788	32.4266	32.3989	32.4286
143	RpL15	A8Y560 - O17445	-0.484299	0.514116	0.738715	29.7585	29.0913	28.6933	28.542	29.9214	29.1848	26.9868	28.055
353	Cyp1	P25007	-0.485137	0.317519	0.598014	28.5161	29.5756	29.2453	29.1213	29.6344	28.3185	27.8125	28.7524
3228	Dmel\CG7857	Q9VUN9	-0.485205	0.508853	0.73717	25.7164	25.5377	25.8877	26.3938	23.4422	25.7147	26.0637	26.3741
3347	Dmel\CG11164	Q9VYA4	-0.485835	0.215533	0.505467	25.2042	26.5383	26.5192	26.5222	25.3844	25.7071	25.8192	25.9299
2682	Dmel\CG5793	Q9VDE2	-0.486167	0.442716	0.687615	29.6916	27.4662	27.2988	27.5585	27.104	27.497	27.5078	27.9617
2066	Dmel\CG2034	Q24050	-0.486939	0.079677	0.31284	27.1127	26.9154	26.5688	26.7334	26.5779	26.4435	26.6037	25.7575
1999	EG:39E1.2	O46079	-0.487285	0.156821	0.430815	26.2235	26.6178	25.8744	26.1803	25.0158	26.1973	25.719	26.0147
1472	Art7	Q9W1V1	-0.487881	0.212924	0.503707	25.1011	24.0236	24.8197	24.7433	23.4337	24.5882	24.5206	24.1936
2860	TM9SF2	Q9VIK1	-0.488229	0.292298	0.580078	25.2856	24.6662	24.564	24.2587	25.0152	23.2592	24.3949	24.1523
2433	Dmel\CG7718	Q8SYL0	-0.488599	0.497296	0.729348	25.1063	25.9268	25.8141	25.2268	23.1341	25.3063	25.8519	25.8273
1216	SmE	Q9VLV5	-0.490809	0.12317	0.381222	26.7549	27.0209	27.4861	26.8765	26.7003	26.7264	25.886	26.8624
351	l(2)37Cc	A0A023GQA5 - P24156	-0.491086	0.787618	0.910859	31.3129	25.7467	29.099	26.1836	30.8002	27.719	25.7116	26.1471
1439	Fit1	Q9VZI3	-0.491518	0.652621	0.832937	26.2618	27.8169	27.5966	28.176	24.9644	26.2215	29.4563	27.2429
1928	Bsg	M9PCW5 - Q7KTJ7 - Q8IPG9	-0.491621	0.692335	0.858903	25.3303	23.5588	24.3547	21.1714	25.3931	21.8433	22.4968	22.7156
1179	Tor	M9PFS0 - Q9VK45	-0.492427	0.519612	0.743791	23.9512	23.3333	23.7549	23.2965	21.8405	21.9439	24.013	24.5687
293	Khc	P17210	-0.495413	0.0151063	0.143923	27.5353	27.9486	28.0991	28.0422	27.4494	27.2395	27.3655	27.5893
1137	Dmel\CG9393 - CG9393	A0A0B4KGL6 - Q9VHB6	-0.495511	0.362555	0.63125	27.6868	27.142	26.2329	25.8283	25.8566	25.6799	26.5582	26.8134
1137	Dmel\CG9393 - CG9393	A0A0B4KGL6 - Q9VHB6	-0.495511	0.362555	0.63125	27.6868	27.142	26.2329	25.8283	25.8566	25.6799	26.5582	26.8134
187	Nurf-38	O77460	-0.49565	0.206461	0.494972	32.6644	32.6417	31.974	33.1346	32.5633	32.4967	31.4967	31.8755
1781	TBCB	A1ZBM2	-0.4959	0.348231	0.621767	23.8842	24.4828	25.5714	24.8033	23.6074	23.7077	24.3809	25.0621
3144	Dmel\CG8270	Q9VRX1	-0.499074	0.523448	0.743791	25.4234	22.3404	24.7921	25.0448	24.3968	24.074	23.8471	23.2864
1522	RpL38	A0A0B4KED0 - Q9W5N2	-0.499117	0.521827	0.743791	32.4703	31.1666	29.7088	30.1504	31.5688	29.9186	29.859	30.1534
510	RpL22	P50887	-0.501157	0.554477	0.766392	31.0509	28.5284	28.9707	28.498	30.3192	28.4245	28.1413	28.1584
1662	Not1	A0A0B4LEZ3 - A8DY80 - A8DY81 - A8DY82 - E2QCN4	-0.501353	0.0920108	0.331483	28.6559	27.6251	28.5361	28.135	27.7078	27.9641	27.5157	27.7591
926	Adk2	Q9U915	-0.501558	0.635914	0.82412	25.5877	24.4118	26.343	24.7488	26.8124	22.3921	24.8833	24.9973
2459	Mpp6	Q95PE4	-0.502767	0.395664	0.65646	24.5954	24.6599	24.5427	24.3151	22.3946	24.5939	24.632	24.4815
1136	Scm	A0A0B4K6M7 - Q9VHA0	-0.505091	0.280122	0.570406	27.3215	27.229	27.4459	27.0645	25.517	27.1534	27.0537	27.3165
122	HIP - HIP-R	C4NYP8 - E2QD63 - Q86DS1	-0.506433	0.0788193	0.311322	29.8701	30.4158	30.5862	30.4506	29.3098	30.1484	29.8973	29.9414
122	HIP - HIP-R	C4NYP8 - E2QD63 - Q86DS1	-0.506433	0.0788193	0.311322	29.8701	30.4158	30.5862	30.4506	29.3098	30.1484	29.8973	29.9414
630	Stat92E	A0A0B4KGE1 - A0A0B4KGI7 - A0A0B4KH10 - A0A0B4KHS6 - A0A0B4KHS7 - Q24151	-0.506766	0.0479916	0.245009	26.6264	26.7826	26.3863	26.9106	25.9713	26.6783	25.9741	26.0551
3358	HSP20	Q9VYT5	-0.508923	0.137215	0.406292	25.2751	25.2101	25.2463	24.6467	24.3638	24.7041	25.2369	24.0378
3425	Dmel\CG12848	Q9W114	-0.510879	0.356514	0.625567	27.1799	26.0668	24.8979	25.4087	25.6181	25.0208	25.2985	25.5724
1460	Pdk1	A4V164 - A4V166 - H5V8B9 - Q9W0V1	-0.51088	0.112895	0.365744	27.8763	27.661	26.7323	27.2559	26.569	27.0986	26.8643	26.9501
2247	Rpn9	Q7KMP8	-0.515598	0.179438	0.466176	27.8342	27.2087	28.1425	26.8271	27.2684	27.2534	26.6132	26.8151
2730	obe	Q9VF56	-0.516143	0.473445	0.709294	25.8771	25.3116	25.4415	23.682	23.28	24.7357	24.6659	25.5661
1291	l(1)G0004	Q9VR89	-0.517556	0.149655	0.423936	25.3467	25.2018	25.9446	25.4607	25.5448	25.0782	24.2469	25.0136
362	pum	A0A0B4KFF0 - P25822	-0.518499	0.707084	0.864337	22.455	26.5649	26.6664	26.6	22.7788	25.0429	26.0802	26.3103
1747	CG8810	A1Z933	-0.519854	0.293062	0.580478	27.0367	28.7613	27.7813	28.896	27.4388	27.9082	27.4593	27.5896
3433	Dmel\CG4612	Q9W158	-0.520014	0.250878	0.546212	26.4882	25.7958	26.2461	26.4734	26.0339	26.1551	24.6055	26.1289
3443	Nap1	Q9W1G7	-0.520603	0.0415058	0.228001	29.3993	29.4368	29.2785	28.9969	28.2745	29.1031	28.7719	28.8797
253	RpL4	P09180	-0.522484	0.587018	0.789958	32.748	29.6907	30.1982	30.2503	31.903	30.0616	29.1516	29.681
1541	Prosalpha1R - Prosalpha1	E1JGZ9 - Q9XZJ4	-0.524553	0.699144	0.861227	26.0319	22.7146	25.8223	24.9765	27.4284	23.2552	23.9361	22.8275
1541	Prosalpha1R - Prosalpha1	E1JGZ9 - Q9XZJ4	-0.524553	0.699144	0.861227	26.0319	22.7146	25.8223	24.9765	27.4284	23.2552	23.9361	22.8275
1154	CG1234	Q9VI82	-0.526666	0.0957214	0.33689	27.49	26.9509	27.3807	26.5889	26.9087	26.5899	26.1126	26.6926
3003	Dmel\CG7382	Q9VMR0	-0.528059	0.30725	0.588744	24.1658	23.1567	24.0763	24.284	22.9324	23.9423	24.1757	22.5202
162	RpL10	M9PIM0 - O61231	-0.528101	0.734664	0.880946	35.2828	30.7834	29.9944	30.1572	33.2776	29.608	30.2685	30.9513
3387	Alg2	Q9VZU8	-0.528923	0.319718	0.600062	29.9824	29.0276	28.5662	28.3995	27.8901	28.0477	28.5474	29.3747
2648	Dis3	Q9VC93	-0.529052	0.812704	0.924326	34.3849	34.012	28.1246	33.9878	33.691	27.5445	33.5875	33.5702
286	vvl	A0A0S0WGV5 - A0A0S0WNN1 - A8E6G8 - E1JI48 - P16241	-0.52963	0.346472	0.621767	26.6344	26.6916	26.6209	26.4867	24.5364	26.6764	26.6554	26.4468
2225	Sip1	Q7K5M6	-0.529894	0.300374	0.587031	25.1562	25.3835	25.4885	25.037	23.5138	24.8268	24.8828	25.7222
2316	CG30022-CG30023	Q86PD3	-0.529994	0.364953	0.632514	29.3888	27.6309	27.3145	26.9733	27.1346	27.4111	27.3117	27.33
509	RpL9	P50882 - X2JDU0	-0.531461	0.706264	0.864313	33.9112	29.8724	29.6875	29.7813	32.8513	29.5083	29.5517	29.2152
557	Stim	P83094 - Q7KUZ1	-0.532752	0.525776	0.743952	26.7601	29.734	29.5095	30.1342	27.9502	28.619	28.75	28.6874
1490	RpS28b	Q9W334 - X2JEM4	-0.533641	0.622524	0.815432	32.8316	30.7587	29.6394	30.0931	32.5423	29.5991	29.559	29.4878
896	p24-2 - eca	Q86BA5 - Q9I7K5	-0.534148	0.320884	0.601103	27.0883	25.9512	26.8888	25.0411	26.1301	25.6485	25.435	25.6192
896	p24-2 - eca	Q86BA5 - Q9I7K5	-0.534148	0.320884	0.601103	27.0883	25.9512	26.8888	25.0411	26.1301	25.6485	25.435	25.6192
2377	PHGPx	Q8IRD3 - Q8IRD4 - Q9VZQ8	-0.534828	0.101157	0.344409	27.3739	26.9698	26.9254	26.6723	26.6042	25.7758	26.8682	26.5538
1903	nbs	M9NF67 - Q9VT40	-0.53608	0.0902687	0.329599	22.9894	22.6206	23.2803	22.1446	22.3947	22.3471	21.9381	22.2107
1326	Pfdn2	M9PF40 - Q9VTE5	-0.53965	0.381723	0.644936	25.3098	26.6037	26.639	25.3436	24.3213	25.9178	25.2129	26.2856
2307	Gss2	Q1RL06 - Q86B44 - Q8IQZ1	-0.540374	0.0491445	0.247141	27.0445	26.7591	27.0829	27.2584	26.2331	26.9217	26.1084	26.7203
2749	Dmel\CG46280	Q9VG01	-0.54103	0.336735	0.617931	28.5008	27.8885	27.0543	27.3073	26.0855	27.6307	26.9615	27.909
867	mats	A0A0B4KGK3 - Q95RA8	-0.541066	0.185752	0.473405	23.8815	23.5362	23.8474	24.6813	23.6066	23.9694	22.7013	23.5048
1798	Ncoa6	A8DYV5 - M9NES4 - Q9VMS2	-0.541519	0.359393	0.628882	24.932	24.9103	24.7068	26.8905	24.4236	24.639	24.9232	25.2878
1645	Fer2LCH	A0A0B4KHF0 - Q9VA83	-0.541932	0.236574	0.531709	30.9818	29.9747	29.6224	29.8193	28.7237	29.8939	29.752	29.8608
787	gammaCOP	A0A0B4KHL2 - Q8I0G5	-0.54274	0.139579	0.40883	26.5972	27.6571	27.7512	27.2405	27.2844	26.7036	26.6437	26.4433
1389	mindy3 - Dmel\CG7332	Q9VWN5 - X2JL49	-0.544717	0.342178	0.618436	25.8903	25.2828	26.0943	26.4502	24.2368	26.2681	25.0186	26.0154
1389	mindy3 - Dmel\CG7332	Q9VWN5 - X2JL49	-0.544717	0.342178	0.618436	25.8903	25.2828	26.0943	26.4502	24.2368	26.2681	25.0186	26.0154
3427	ND-19	Q9W125	-0.547586	0.409674	0.668806	27.9277	26.4728	26.9592	25.4563	27.0796	25.8601	25.4733	26.2126
2826	CCT7	Q9VHL2	-0.548098	0.0901461	0.329599	28.5673	29.6409	29.731	29.2381	28.876	28.6329	28.6576	28.8183
1487	Naxe	Q9W2Y3	-0.554331	0.101212	0.344409	29.5029	28.5501	28.4633	28.9804	28.2418	28.5902	27.9018	28.5455
1502	kdn	Q9W401	-0.556759	0.502221	0.733045	26.7214	25.8862	27.5935	25.8332	27.8694	24.8491	25.621	25.4678
3087	Dmel\CG14352	Q9VQ27	-0.561041	0.561366	0.770496	25.8034	25.7016	26.4716	25.7543	22.7008	26.0684	26.4973	26.2203
455	gammaTub37C	M9PDN9 - P42271	-0.561235	0.408511	0.667353	31.532	29.5955	28.7998	29.0684	29.5684	28.9606	29.0282	29.1937
3492	su(r)	Q9W374	-0.563818	0.428055	0.679705	24.808	22.4486	23.2419	24.1285	22.1417	23.1043	24.178	22.9477
2183	Dmel\CG8067	Q7K1S1	-0.565725	0.49682	0.729087	26.6149	25.0037	24.7288	24.3205	24.6079	22.9067	25.3527	25.5377
3530	Spx	Q9W424	-0.566187	0.155847	0.429641	24.8258	23.7178	24.5861	23.7267	23.0809	23.8631	23.9568	23.6908
1764	l(2)k01209	A1ZAS3 - Q8MQK4	-0.5673	0.011887	0.129861	25.4459	25.9518	25.5197	25.7203	24.9805	24.8816	25.1096	25.3969
2711	CG7477	Q9VEG8	-0.568513	0.244506	0.540438	27.3358	28.0905	28.1734	27.894	26.1407	27.4391	27.8228	27.8171
2386	Fum1	Q8IRQ5 - Q9W3X6	-0.569022	0.724785	0.87493	22.8563	24.9872	25.1622	24.1671	27.9547	22.1533	23.2047	21.5841
1693	uex	A0A0B7P9G0	-0.569497	0.118776	0.374657	27.0248	27.0841	27.1511	27.0839	25.8021	27.0625	26.185	27.0163
820	Sym	Q8MSU4	-0.570563	0.220695	0.513512	24.4536	23.8006	25.115	24.461	24.5841	24.2054	23.6285	23.1299
1936	AspRS-m	M9PDL2 - Q9VJH2	-0.570662	0.0879917	0.325663	27.0607	27.3377	27.7299	27.5753	26.3051	26.9881	27.438	26.6897
2913	CCT4	Q9VK69	-0.572084	0.216749	0.507341	27.2194	27.5126	28.2987	27.7953	28.1085	26.507	26.8479	27.0744
3450	egl	Q9W1K4	-0.572496	0.641628	0.825821	26.8169	25.7072	23.7756	26.6159	26.6088	26.0069	22.405	25.605
397	RpS2	M9PB84 - P31009	-0.573561	0.443211	0.687615	34.0772	32.3076	31.8341	31.5843	33.0851	31.2782	31.3973	31.7485
2393	Tim23	Q8MRW1	-0.574278	0.280876	0.570406	28.3822	26.9397	26.6827	26.501	26.0785	26.334	26.6654	27.1305
2173	Not3	Q7K126	-0.574757	0.311825	0.593152	25.5131	25.4464	24.8494	25.5344	23.446	24.5588	25.5911	25.4484
3382	Ccz1	Q9VZL5	-0.574984	0.560053	0.769994	22.5162	24.8732	25.4321	25.139	22.0477	24.0159	24.8981	24.6989
3260	Atg3	Q9VVS6	-0.577741	0.337214	0.617931	24.1868	26.1389	25.5615	25.6352	23.9203	25.1204	24.5629	25.6078
284	Ubi-p63E - RpS27A - RpL40 - Ubi-p5E - Ubi-p5E5	A4V1F9 - P0CG69 - P15357 - P18101 - Q7JYK1 - Q9W418 - R9PY16	-0.578206	0.12849	0.390036	30.778	31.203	30.4069	30.8006	29.4555	30.8123	30.4158	30.192
284	Ubi-p63E - RpS27A - RpL40 - Ubi-p5E - Ubi-p5E5	A4V1F9 - P0CG69 - P15357 - P18101 - Q7JYK1 - Q9W418 - R9PY16	-0.578206	0.12849	0.390036	30.778	31.203	30.4069	30.8006	29.4555	30.8123	30.4158	30.192
284	Ubi-p63E - RpS27A - RpL40 - Ubi-p5E - Ubi-p5E5	A4V1F9 - P0CG69 - P15357 - P18101 - Q7JYK1 - Q9W418 - R9PY16	-0.578206	0.12849	0.390036	30.778	31.203	30.4069	30.8006	29.4555	30.8123	30.4158	30.192
284	Ubi-p63E - RpS27A - RpL40 - Ubi-p5E - Ubi-p5E5	A4V1F9 - P0CG69 - P15357 - P18101 - Q7JYK1 - Q9W418 - R9PY16	-0.578206	0.12849	0.390036	30.778	31.203	30.4069	30.8006	29.4555	30.8123	30.4158	30.192
284	Ubi-p63E - RpS27A - RpL40 - Ubi-p5E - Ubi-p5E5	A4V1F9 - P0CG69 - P15357 - P18101 - Q7JYK1 - Q9W418 - R9PY16	-0.578206	0.12849	0.390036	30.778	31.203	30.4069	30.8006	29.4555	30.8123	30.4158	30.192
479	RasGAP1	M9PF62 - P48423	-0.578271	0.54808	0.763431	26.3745	22.8046	24.988	23.4502	22.635	24.5924	23.7898	24.287
1571	gish	A0A0B4K697 - A0A0B4K7C4 - A0A0B4KHL4 - A0A6H2EFD0 - A0A6H2EFT7 - A0A6H2EGC1 - Q4AB31 - Q59DW8 - Q86BR9 - Q86NK8 - Q8IHB0 - Q8INB6 - Q9VEX2	-0.579089	0.0655221	0.287943	28.1429	28.869	28.4221	28.6529	27.3313	28.177	28.1791	28.083
340	Map205	A0A0B4KI71 - P23226 - Q8IMF5	-0.579298	0.0879509	0.325663	28.2322	27.7536	27.9754	27.7276	26.7201	27.2378	27.4398	27.9738
2839	Dmel\CG3223	Q9VHX2	-0.579489	0.365533	0.632743	24.2869	25.8522	26.4592	25.9966	24.049	25.2955	25.7172	25.2153
2448	Uba1	Q8T0L3	-0.580218	0.319836	0.600062	30.1937	32.2248	32.1574	32.452	31.2695	31.4032	30.9202	31.1142
2191	Dmel\CG7222	Q7K2B1	-0.58163	0.334553	0.616762	24.864	23.5782	23.6815	25.0238	23.3347	24.5506	22.7681	24.1677
1265	eRF1	M9PD27 - M9PFR9 - Q9VPH7	-0.582833	0.472405	0.708954	24.4724	22.9325	24.5128	24.8283	25.3397	22.8738	23.6971	22.5041
1740	Dmel\CG9067	A1Z8I0	-0.585378	0.13912	0.40883	23.2934	24.4711	24.4071	23.389	23.2121	22.9848	23.5691	23.4532
1843	AMPdeam	D0IQK3 - Q961Q7	-0.586186	0.337157	0.617931	26.2339	28.0619	28.0953	28.1387	26.1166	27.4617	27.2305	27.3764
537	Vha26	A0A0B4LGS4 - P54611	-0.587247	0.00206842	0.0491171	26.6736	26.5626	26.8271	26.7551	26.1174	26.3042	26.2023	25.8456
3359	Amun	Q9VYV4	-0.587359	0.294944	0.582484	27.8288	29.546	29.8822	29.8142	28.2025	28.9405	28.8152	28.7636
3513	154229_at	Q9W3N9	-0.587567	0.164905	0.444916	32.0291	30.8007	30.7147	30.745	30.0399	30.3041	30.8536	30.7416
483	Rala	P48555 - Q962I2	-0.587574	0.114111	0.365744	25.9039	24.9697	25.0179	24.6133	24.61	24.0661	24.7297	24.7488
3132	l(3)psg2	Q9VRM6	-0.588184	0.453312	0.69624	24.5486	23.142	24.8955	24.9962	22.9949	23.2226	25.5728	23.4392
141	RpL3	O16797	-0.592338	0.675135	0.849173	33.3028	28.9342	29.4881	29.2797	32.1803	29.2843	28.1719	28.9988
1444	ND-30	Q9VZU4	-0.593469	0.476124	0.71156	29.5916	27.1144	27.6038	26.7818	28.5069	26.8	26.3795	27.0314
1882	Hsc70Cb	M9MSL3 - Q9VUC1	-0.593825	0.211221	0.500908	27.0692	27.8574	28.1639	27.3228	28.0281	26.5524	26.6445	26.8131
1100	Sra-1	Q9VF87	-0.594155	0.395921	0.65646	26.9291	25.0452	25.9981	26.0406	23.8976	25.6231	25.8116	26.3041
2266	sea	Q7KSQ0	-0.594718	0.199128	0.488114	31.021	29.9682	29.6291	29.1406	29.4025	29.2903	29.0917	29.5956
[truncated: 567 more rows]

## Sheet: Prod
id	gene_name	Uniprot.ID	FC_Prod_GFP	pval_Prod_GFP	pval_adj_Prod_GFP	GFP_1	GFP_2	GFP_3	GFP_4	Prod_1	Prod_2	Prod_3	Prod_4
1977	Akr1B	M9PI17 - Q8IQF8	6.89821	6.60241e-05	0.0133969	22.7048	23.7934	25.8612	24.6073	30.9162	30.9953	31.8344	30.8136
3398	yellow-g2	Q9W028	5.08115	0.00147995	0.055054	24.5831	25.3777	21.4216	24.1522	28.0494	29.337	28.9446	29.5281
228	Cp36	P07182	4.76711	2.94643e-05	0.0069458	19.2703	18.2847	18.8856	18.7709	24.028	23.6488	22.4955	24.1076
1664	TppII	A0A0B4LF88 - A0A0B4LGC0 - Q9V6K1	4.48554	0.00224534	0.0650856	24.8656	21.5565	21.124	22.5123	27.7557	26.7885	26.4285	27.0278
3399	yellow-g	Q9W029	4.23746	0.000462222	0.0382104	25.4228	26.753	24.0605	24.9701	28.8564	29.8449	29.4628	29.9922
2700	Dmel\CG14309	Q9VE79	4.17554	0.00447313	0.0875792	20.7931	22.2572	20.7427	20.7065	24.3301	27.1786	26.2812	23.4118
1612	Hcs	A0A0B4KF92 - A0A0B4LGM5 - A0A0B4LGS6 - Q9VNC3	4.1374	1.12516e-05	0.00358764	18.3787	19.2059	18.4885	19.3623	23.1067	22.6509	23.4766	22.7507
3405	Dmel\CG7974	Q9W0A9	4.098	0.000143434	0.0188321	19.5774	19.7818	21.0709	20.7232	24.6304	23.5406	25.0464	24.3278
304	dec	M9NEA7 - M9NEY9 - M9NG31 - P18169 - P18170 - P18171	4.07732	0.00351429	0.076901	20.1324	19.7743	19.1133	17.3836	22.137	24.1297	22.0447	24.4017
2658	Dmel\CG10208	Q9VCH7	4.06404	0.000301288	0.026899	20.6651	19.648	20.1104	21.599	23.534	24.9171	24.7963	25.0312
278	ref(2)P	P14199	4.01402	2.56003e-06	0.00168925	18.9538	18.4943	19.1463	18.4845	22.9384	22.4618	22.5618	23.173
2777	Dmel\CG14715	Q9VGK3	3.87538	2.76954e-05	0.0069458	25.173	24.6792	24.7548	23.9619	28.3542	28.9714	27.9481	28.7966
3468	Plekhm1	Q9W293	3.79455	0.0065938	0.107165	22.4011	21.8304	23.0486	21.2352	26.3617	24.7167	28.1367	24.4783
3501	Cp7Fb	Q058X8 - Q9W3E8	3.7871	0.00452032	0.0877336	20.2965	20.9306	18.3911	21.4194	22.6632	24.8726	23.6884	24.9618
2932	Dmel\CG6415	Q9VKR4	3.68633	0.000288049	0.0267885	20.9129	19.7915	21.0487	19.8599	25.0425	23.4828	23.5941	24.2388
2677	fit	Q9VD66	3.63038	0.00143561	0.055054	25.4473	23.7093	23.414	23.4372	28.9161	27.3551	27.2857	26.9724
575	yl	P98163	3.62097	0.01404	0.142442	26.3081	21.5583	24.1307	23.1336	27.4083	27.542	26.464	28.2002
312	mt:Cyt-b	P18935	3.61649	0.000240134	0.0261538	22.3236	24.0028	23.2584	23.2206	25.9538	27.1826	26.7651	27.3699
2531	EndoGI	Q9V3V9	3.56142	0.00382576	0.0781842	20.9693	20.2795	20.4023	20.989	25.7356	22.5637	25.2508	23.3357
2571	Ugt35D1	Q9V9X9	3.41325	1.05095e-05	0.00358764	21.9275	22.0487	22.7347	22.2291	25.7447	25.2452	26.0983	25.5047
272	fs(1)K10	P13468	3.36512	0.000599088	0.0445722	25.6251	23.6036	23.9157	23.9597	27.0744	28.018	27.4439	28.0283
623	BicC	E2QCR4 - Q24009	3.32903	0.0020152	0.0627896	23.0612	22.2913	22.8437	22.8629	25.3956	27.0683	24.7076	27.2037
2376	Dmel\CG12010	Q8IRD1	3.23526	0.00283622	0.0680693	23.3202	21.0463	22.7614	21.4991	25.2917	25.5931	24.3701	26.3132
847	bonsai	Q8WTC1	3.09037	0.000831178	0.0474153	21.588	23.8372	22.9001	23.3713	25.6823	25.9885	26.1107	26.2765
2790	mRpL37	Q9VGW9	2.97051	0.0200619	0.164206	19.9489	21.6988	24.2579	21.0419	24.134	25.3088	24.6221	24.7645
1524	Cht10	M9PGH3 - Q9W5U2	2.93631	3.11192e-05	0.0069458	20.9789	21.2509	21.0516	21.3277	24.747	23.7319	24.2079	23.6675
703	bocks	Q709R6	2.81928	8.76843e-05	0.0163093	23.4851	23.1675	24.1359	23.493	25.8461	26.9084	26.5495	26.2546
292	snRNP-U1-70K	M9PC89 - P17133	2.78425	0.129747	0.395083	27.6526	26.5654	21.5516	21.8168	27.085	27.4259	26.9341	27.2784
2009	eIF2Bbeta	O76863	2.75027	0.00620418	0.107165	21.5489	24.6488	23.327	23.3027	25.7701	26.3175	25.4759	26.2648
2727	Hmt-1	Q9VF20	2.71128	0.102993	0.350428	24.1046	20.3066	20.092	19.1296	23.8657	24.5916	21.0449	24.9757
3080	l(2)10685	Q9VPX3	2.69356	0.000646222	0.046528	23.1178	24.5773	23.8977	23.2272	26.8443	26.5867	26.451	25.7123
686	Cyp6a8	Q27593	2.67925	0.00370897	0.0780984	23.4115	22.683	23.7066	21.2076	25.6311	25.7817	25.0368	25.276
1366	mRpS26	Q9VVN2	2.66092	0.0158824	0.150141	24.4812	22.9547	25.5628	23.3979	26.991	27.11	25.1957	27.7435
3223	Dmel\CG5114	Q9VUI8	2.65084	0.00797647	0.110702	23.2014	25.825	23.5572	25.2662	27.5483	27.4434	26.5919	26.8695
1138	GstZ1	Q9VHD3	2.64145	0.00770287	0.11051	28.0943	25.3043	26.8303	25.4921	29.5678	28.9005	28.8301	28.9883
2850	alpha-Est1	Q9VIC3	2.61974	0.00370583	0.0780984	25.2349	25.1881	24.3701	24.8055	26.4102	28.395	26.8028	28.4695
561	Pdk	A0A0B4K7V5 - A0A0B4KFG2 - A8DY78 - P91622	2.59411	0.0136153	0.1394	25.0882	27.6315	27.5802	28.029	30.5698	28.9496	29.6871	29.4988
708	Sod3	A1Z8K9 - Q7JR71	2.57055	0.000189484	0.023496	23.8579	23.5975	23.3428	23.1263	25.5077	26.6174	25.6595	26.4222
2149	Eb1	A1Z6P3 - Q7JZD3 - Q9XZ57	2.54175	0.0026685	0.0680448	24.1892	26.4185	26.2533	25.4454	28.0179	28.0916	27.981	28.3829
2897	Dmel\CG17996	Q9VJJ1	2.53556	0.0113	0.132028	24.9545	23.6148	22.8201	21.803	26.0278	26.2235	25.1753	25.9081
653	Sema2a	Q24323	2.53404	0.000132648	0.0185045	27.0731	27.0279	26.745	26.8642	29.2841	29.9319	28.737	29.8935
3552	BcDNA:RH09070	Q9W4U2	2.53027	0.00026143	0.0261538	22.7755	22.9074	23.1997	22.7451	24.6565	26.1938	25.4875	25.411
2227	Spn42Da	Q7K8Y3 - Q7K8Y5 - Q8MM39 - Q8MM49 - Q8MPN5 - Q8MPN6 - Q8MPN7 - Q8MPN8	2.51019	0.0048498	0.0912817	22.2777	23.8091	24.4046	24.4921	25.5079	26.77	26.417	26.3294
199	Adh	P00334	2.50717	0.000111836	0.0166412	26.0951	26.9947	26.7383	26.3653	29.4856	28.7036	29.304	28.729
1998	GRP170	O46067	2.42059	0.155282	0.432436	28.7848	23.1505	25.9933	23.5	29.0142	27.9851	25.7254	28.3862
979	scra	Q8T0J3 - Q9V4P1	2.39335	0.00223848	0.0650856	23.2148	23.6336	24.0231	21.9963	25.193	25.6815	26.0048	25.5619
2772	aurA	Q9VGF9	2.39287	0.00696227	0.10736	28.2464	27.6971	25.9575	26.7986	29.1339	30.2691	28.9379	29.9301
458	Nca	P42325	2.35954	0.00340596	0.0752683	22.2592	21.9283	22.2932	21.7902	23.9929	25.4809	24.9482	23.2872
117	MICU1	A2VEI2	2.34923	0.00106227	0.0487132	22.8928	23.2857	23.1349	23.9464	24.7461	26.2413	25.6552	26.0142
2912	Dmel\CG5776	Q9VK63	2.31495	0.00981814	0.122425	25.7879	23.6715	24.5268	24.8311	26.782	27.4623	25.8972	27.9356
3412	Dmel\CG13907	Q9W0L6	2.31245	0.0115977	0.132028	21.8174	22.268	22.9883	23.1775	25.6525	25.2553	23.2062	25.387
2858	RPA2	Q9VIH1	2.23663	0.00700004	0.10736	22.4648	23.9443	24.5368	23.4515	26.6996	25.0898	25.545	26.0096
2765	Dmel\CG4860	Q9VGC2	2.23136	0.00379627	0.0781842	24.2091	24.7618	23.3741	24.4852	25.4016	27.1071	26.3179	26.9291
678	Dmel\CG5504	A0A0B4K7M9 - D3DN23 - Q27237 - Q7KVH7	2.23074	0.00164032	0.0588828	23.3667	23.0552	22.9326	23.5792	24.8722	25.1576	26.5949	25.232
2205	CysRS-m	Q7K3P0	2.22892	0.0542885	0.251856	26.2029	24.0001	22.6706	25.9161	25.7885	27.6078	26.7949	27.5142
936	Coprox	Q9V3D2 - X2J9R2	2.22051	0.00115774	0.0506681	29.2072	28.1724	27.5626	27.6507	30.1904	30.3666	30.428	30.49
667	RpA-70	Q24492	2.20238	0.0203475	0.165148	22.4913	24.5589	25.4594	24.711	27.3955	26.0475	26.3208	26.2664
159	bcn92	O46098	2.17428	0.00307076	0.0706592	22.4005	23.2013	22.9511	21.7429	24.8203	24.0781	24.5015	25.593
459	spel1	M9ND86 - P43248	2.16455	0.0172364	0.157612	21.5266	23.4618	24.573	22.4965	25.0092	24.9774	25.5036	25.2258
3093	Got2	Q8IPY3 - Q9VQ61	2.15034	0.0684257	0.288537	25.2409	22.6483	26.9821	24.5449	28.0531	26.9524	26.6559	26.3562
1144	DppIII	Q9VHR8	2.13821	0.0170806	0.157612	25.3353	26.0635	26.6773	24.8461	27.8815	28.567	26.4061	28.6205
1187	piwi	Q9VKM1 - X2J7U0	2.1261	0.00804565	0.110702	24.5923	24.5458	24.5901	23.9216	25.1587	27.4778	26.3272	27.1905
2905	Dmel\CG31729 - CG6263 - P4-ATPase - DmCG31729	Q9VK04 - Q9VK06 - X2J9M9 - X2JDZ6	2.1159	0.0526055	0.248236	26.025	23.2047	24.4646	22.5793	25.7079	27.0788	25.2038	26.7466
3048	CRIF	Q9VP13	2.09659	0.0217163	0.168833	26.046	23.6235	25.1084	24.1815	27.1503	27.6039	25.6266	26.9651
3192	Dmel\CG7638	Q9VTF5	2.08381	0.00644748	0.107165	23.3876	23.1911	21.8607	21.6235	24.318	24.9884	24.0762	25.0155
3150	Dmel\CG8607	Q9VS44	2.04342	0.0891203	0.32349	30.378	26.1162	26.8279	26.761	30.3903	29.1909	29.1308	29.5448
2832	mRpS18A	Q9VHQ0	2.03247	0.0781668	0.304423	20.477	24.3082	22.7789	22.3905	26.0045	24.3233	23.3777	24.3791
1773	hnRNP U - CG5477 - Dmel\CG30122	A1ZBB4 - A8E6M1 - E1JGL8	2.01381	0.0320931	0.204079	23.5142	23.6565	25.8379	25.0675	27.6185	25.567	26.0289	26.917
2873	Dmel\CG17544	Q9VIX4	2.00825	0.0916829	0.329093	22.0537	24.4837	23.353	22.8485	23.0101	26.4618	24.6184	26.6816
600	Vm34Ca	Q06521	2.00222	0.012963	0.137899	27.0999	28.1888	26.2741	27.7404	28.4158	29.6549	29.0033	30.2382
1267	mRpL10	Q9VPL3	1.99721	0.00681337	0.107165	22.1843	22.4228	23.0699	23.4013	25.9519	24.2803	24.1969	24.638
538	mtSSB	P54622	1.98734	0.103873	0.350562	26.521	22.875	22.373	23.1986	26.9143	25.4695	24.8368	25.6962
2779	fabp	Q8INK2 - Q8INK3 - Q9VGM2	1.98707	0.0400156	0.231905	25.6554	25.1024	25.8424	23.5574	28.1208	27.1996	25.4736	27.3119
3250	UQCR-Q	Q9VVH5	1.98144	0.0753634	0.301967	25.9992	22.6275	24.0697	26.3738	25.8676	26.947	27.1231	27.0583
2200	Hacl	Q7K3B7	1.98138	0.0403741	0.231905	23.5962	23.6984	24.4031	21.3879	26.1598	24.7737	24.4554	25.6223
3480	mRpL54	Q9W2M8	1.94144	0.155797	0.432774	25.8694	27.051	24.9701	25.225	24.6066	29.4415	27.7222	29.111
2043	BcDNA:RE33866	Q0E8X8	1.93868	0.017657	0.158275	25.2618	23.0374	24.3512	22.9881	26.1722	25.8317	25.1911	26.1982
2106	prod	Q7JNE1	1.93829	0.445785	0.724158	21.3974	30.1792	30.4992	30.8541	28.3381	30.4585	31.4847	30.4019
3258	TrpRS-m	Q9VVL8	1.93342	0.00506129	0.0918439	26.0696	24.1234	24.4033	24.5116	26.8356	26.8621	26.4405	26.7034
2626	Alg9	Q9VBV8	1.93239	0.0148122	0.144371	22.1529	23.5709	21.9128	22.4626	25.6869	24.0655	23.6583	24.418
3357	Nrd1	Q9VYT3	1.93011	0.0646266	0.277561	20.3614	23.3708	20.9253	21.6228	24.8658	22.1702	23.4461	23.5186
2576	mRpS18C	Q9VA81	1.92277	0.0771343	0.303579	28.3278	26.2371	24.4162	25.1487	28.1406	28.6024	27.1726	27.9052
1622	Dmel\CG12945	A0A0B4KFJ0 - Q9VH65	1.91994	0.0181747	0.159599	25.4442	23.3099	25.4252	23.8215	25.8692	26.8	26.2026	26.8088
918	sbr	A0A4D6K0P9 - Q9U1H9	1.91621	0.236379	0.533466	24.3686	29.9519	29.9315	29.9706	29.3024	30.7138	31.2748	30.5964
3135	BEST:CK00496	Q9VRP2	1.89547	0.115187	0.370415	26.4636	23.9655	25.9063	23.1478	28.1628	26.5977	25.0148	27.2899
3029	Sec23	A0A0B4K5Z8 - A0A0B4K6T4 - Q9VNF8	1.89442	0.0532721	0.249797	29.7233	28.0992	27.7652	26.7227	30.2851	30.5593	28.5257	30.5179
3479	Dmel\CG10527	Q9W2M4	1.86725	0.0446647	0.240069	24.2492	27.2382	27.4261	26.1334	27.9535	28.3789	27.9141	28.2696
518	polo	P52304	1.85536	0.387573	0.6732	24.455	32.3767	31.3935	32.6583	31.2653	32.0053	33.3396	31.6947
2600	Gp93	Q9VAY2	1.84793	0.0347824	0.215053	29.965	27.6997	28.8588	27.3522	31.2341	30.0497	29.6773	30.3064
3082	Vps29	Q9VPX5	1.83841	0.0770736	0.303579	22.66	26.743	25.285	25.4016	26.7933	27.1723	26.5923	26.8853
3436	mRpS17	Q9W199	1.83717	0.0789903	0.306087	24.0456	24.101	23.5512	23.7716	23.1823	26.5287	26.9947	26.1122
763	Mpc1	A0A0B4KHD3 - Q7KSC4	1.83368	0.108995	0.358476	22.9866	24.1628	21.7197	22.4049	22.317	26.1766	24.8531	25.2622
2110	Echs1	Q7JR58	1.81852	0.0208277	0.166723	30.6581	29.0903	29.2305	29.0275	32.5902	30.7895	31.2029	30.6978
203	Gart	P00967 - Q59DZ6 - X2J516	1.81467	0.185405	0.470513	22.6543	23.889	23.9009	18.7955	23.7806	24.3387	24.2109	24.1683
177	aub	O76922	1.80616	0.014124	0.142646	26.4362	27.96	27.6877	27.4368	28.2203	29.9289	28.7931	29.803
3541	mRpL30	Q9W4I3	1.80295	0.0320622	0.204079	28.8172	27.6941	26.4453	26.975	28.5027	29.9584	28.7002	29.982
2880	ScpX	Q9VJ43	1.80097	0.00144362	0.055054	27.2771	28.1405	27.5914	28.0954	29.1843	30.0477	29.1103	29.966
3008	Dmel\CG14036	Q9VMU7	1.79817	0.0356404	0.217944	25.3971	25.4053	22.8096	25.2631	25.9958	26.8909	26.4624	26.7187
1790	slgA	A4V4U5 - M9NFJ2 - M9NHG9 - Q04499	1.78495	0.084547	0.316095	26.3522	24.6374	22.6561	23.5256	25.9063	26.7042	25.2104	26.4902
2481	FDY - vig2	D2A6L8 - Q960D3 - Q9VBX3	1.77	0.0088063	0.114945	28.0591	27.2574	27.1253	27.941	28.4609	30.287	29.0075	29.7073
949	THG	Q9V3N8	1.75589	0.0942441	0.330001	23.3021	23.5431	21.2428	19.8439	23.5495	23.7006	23.7531	23.9524
613	mRpL34	Q0E959	1.75212	0.191178	0.476861	26.4876	25.6154	21.6113	24.5093	24.8606	27.318	26.1795	26.874
2453	AFG3L2	Q8IQQ9 - Q8T4G5	1.75191	0.0151872	0.146689	26.4652	26.5044	26.7441	24.7527	27.3839	28.0525	27.5614	28.4761
2294	Pdha	Q7KVX1 - Q7YU05 - Q9W4H6	1.73924	0.163619	0.442663	28.4008	32.7106	32.2628	32.8738	32.6264	33.3627	33.9557	33.2601
2041	eIF2Bdelta	Q0E8X6 - Q9W1Q8	1.73369	0.00695142	0.10736	23.6413	24.2793	25.1839	24.0322	26.3309	26.0861	25.207	26.4474
1356	l(3)72Ab	Q9VUV9	1.71603	0.355563	0.649265	23.6439	30.114	30.6129	30.5622	31.0437	30.1171	30.5378	30.0984
534	Gdh	P54385 - Q8IMY1	1.71465	0.171697	0.453221	26.4275	24.8124	26.6286	23.5135	29.0494	25.6886	25.711	27.7916
2635	Dmel\CG11771	Q9VC06	1.71234	0.000109089	0.0166412	28.3167	27.7518	27.8574	27.6018	29.4298	29.7325	29.3747	29.8401
2065	fzy	Q24044	1.71024	0.00850147	0.112948	23.2105	22.8698	22.7588	21.519	23.762	24.0647	24.8999	24.4724
2033	SCaMC	Q0E8F2	1.70986	0.118633	0.376711	26.3333	24.9927	24.7917	22.2222	25.3946	27.1379	25.9907	26.6562
2994	ND-51	Q9VMI3	1.70603	0.232326	0.530391	32.01	28.1477	27.6382	26.3877	30.8197	30.5386	28.9936	30.6558
3165	mRpL12	Q9VSR5	1.7019	0.0113527	0.132028	28.9748	28.0445	27.8778	27.7763	30.9106	29.6151	29.0771	29.8782
1676	l(2)k09913	A0A0B4LG95 - A0A0B4LGC6 - Q7K274 - Q8MLS7	1.69867	0.311203	0.612648	20.2323	25.9873	26.4177	25.9657	25.6473	26.4545	27.5078	25.788
957	UK114	Q9V3W0	1.69393	0.011653	0.132028	22.8792	23.7699	23.9682	24.0421	25.5343	25.9422	25.7428	24.2158
2670	Dmel\CG5377	Q9VD00	1.69029	0.0620997	0.272848	24.1787	22.1128	23.1121	22.4452	25.963	23.3891	25.2383	24.0195
1237	Marcal1	Q9VMX6	1.68933	0.0578875	0.262406	24.0441	21.3992	22.412	21.5615	23.1625	24.4985	23.6306	24.8826
1488	Idgf4	Q9W303 - X2JEB6	1.68719	0.0133824	0.1394	27.4104	28.0337	26.2528	26.3112	28.3433	28.9565	28.2921	29.165
718	mRpL41	Q7JZM8	1.68648	0.0894282	0.324032	29.841	28.9383	27.0225	27.3109	29.4513	30.7677	28.8217	30.8179
3534	GAA1	Q9W464	1.68177	0.0935408	0.329541	25.5926	23.5728	24.8488	22.1834	26.4326	26.0026	24.6161	25.8736
2148	Dmel\CG12338	Q7JZB1	1.6794	0.139708	0.408686	27.157	23.1978	23.682	24.4435	27.3467	26.0259	25.2621	26.5632
1754	mRpL53	A1Z9J6	1.66979	0.103762	0.350562	28.0101	26.0696	26.2221	25.1939	29.5885	28.1978	26.4626	27.9259
2883	Grip71	Q9VJ57	1.66813	0.0482247	0.242199	25.8801	25.4769	23.7649	23.8446	25.4278	27.0815	26.1185	27.0111
1850	uif	E1JHA6 - Q9VM55	1.66107	0.0525707	0.248236	22.7493	22.6277	21.8914	22.2798	25.7736	23.7104	22.5797	24.1287
892	Capr	E4NKG1 - Q9I7D3	1.65736	0.0434802	0.236126	26.0686	25.2127	25.9237	25.0555	29.0075	26.4828	26.5936	26.8059
1464	Adck1	Q9W133	1.65444	0.0535377	0.249992	26.3504	24.8277	24.7851	23.2585	26.1292	26.9041	25.8443	26.9618
2716	GckIII	Q9VEN3	1.63801	0.0386049	0.229776	22.9891	22.7185	24.3515	25.2139	25.2691	25.6282	25.0001	25.9276
2218	RagC-D	Q7K519	1.63553	0.0256252	0.182805	26.2077	24.9935	24.7119	24.1367	26.3919	27.2829	25.8017	27.1154
2494	Dmel\CG18858 - BcDNA.GH02384	Q9I7L9 - Q9Y168	1.63389	0.179939	0.463233	26.6907	22.7123	24.9197	22.1022	25.2032	26.245	25.9399	25.5723
559	Cyt-c-p	P84029 - X2J6D4	1.63356	0.0883914	0.322021	25.3152	22.7438	26.1475	23.7968	25.8874	26.6065	25.5284	26.5152
1104	Spn88Ea	Q9VFC2	1.62445	0.00784191	0.11051	22.4744	22.9943	22.6415	22.8156	23.5289	24.5552	23.9647	25.3749
2404	Fancd2	Q8MYL1	1.62317	0.0838516	0.315514	20.9377	20.9576	19.8983	22.0173	21.5114	22.9079	24.2874	21.597
2870	Dmel\CG33116	Q9VIU4	1.61734	0.0963389	0.334414	23.4098	23.0457	24.7028	21.2798	25.2081	25.3187	23.5015	24.879
2682	Dmel\CG5793	Q9VDE2	1.61686	0.0301914	0.199962	29.4704	27.2451	27.0776	27.3374	29.4889	29.4476	29.1297	29.5317
1417	mRpS25	Q9VY28	1.60221	0.00280582	0.0680693	22.8078	22.225	21.8995	22.6231	24.3906	23.4666	23.6282	24.4789
2349	ThrRS	Q8IP94 - Q9VKB0	1.6009	0.0807906	0.312521	24.66	23.2086	24.8465	24.0051	27.6322	25.7037	24.4834	25.3045
3572	Dmel\CG9581	Q9W5W7	1.59961	0.0129406	0.137899	26.3931	25.3974	26.6518	25.7515	26.5803	28.0208	27.9674	28.0236
2329	mino	Q8IMM7 - Q8IMM8 - Q9Y137	1.59787	0.000247299	0.0261538	23.9309	24.6902	24.519	24.2686	26.0375	25.8876	25.6416	26.2337
3313	Dmel\CG9921	Q9VXH4	1.59666	0.052437	0.248236	25.8457	26.1446	25.9869	23.8176	26.23	27.8041	26.6129	27.5345
1169	mEFTs	Q9VJC7	1.59208	0.017192	0.157612	26.2834	28.1642	28.1781	28.1394	29.49	29.0775	29.5368	29.0291
3083	capt	Q9VPX6 - Q9VPX7	1.57969	0.0174534	0.158275	24.6582	24.9097	25.9335	25.8826	27.9958	26.6508	26.5138	26.5423
2957	yip2	Q9VL70	1.57187	0.00136676	0.0544753	27.7919	26.8973	26.9912	26.8609	29.0634	28.5247	28.9225	28.3182
3595	OXA1L	Q9Y171	1.57005	0.0134593	0.1394	24.8234	23.2385	24.5712	23.3549	25.5134	26.0033	25.0568	25.6947
2357	POLDIP2	Q8IPQ6 - Q9VNC0	1.56989	0.00254111	0.0671662	24.5	23.761	25.029	23.9765	26.064	25.4954	26.1103	25.8765
2286	ABCB7	Q7KVB1 - Q9W0C5	1.5681	0.0947347	0.330387	23.1279	21.6386	24.9934	23.0781	23.6377	25.0555	25.4184	24.9989
846	CNBP - CG3800	A0A0B4JD46 - Q8T8R1	1.56741	0.000269506	0.0261538	27.0774	26.4213	26.4621	26.5901	28.3909	28.4448	27.8277	28.1571
2046	PCB	Q0E9E2	1.56302	0.00376854	0.0781842	28.9551	30.4806	30.202	29.9329	31.6304	31.4589	31.487	31.2465
2239	Prp19	Q7KLW9	1.54819	0.0338003	0.210733	25.3729	26.7306	28.0362	27.252	28.451	28.5501	28.1871	28.3963
1835	Dmel\CG42232	B7Z0I8	1.54687	0.0212688	0.167154	26.6715	28.7367	28.3973	28.5767	29.2684	29.6677	29.9505	29.6829
1430	Spase25	B4F5U4 - Q9VYY2	1.54572	0.281129	0.589004	27.7352	23.5746	23.6704	22.687	26.4819	26.7737	24.0004	26.5939
2648	Dis3	Q9VC93	1.53314	0.348797	0.64181	34.1637	33.7909	27.9035	33.7667	33.6064	33.9741	34.216	33.9608
3286	Shawn	Q9VWG0	1.52562	0.168596	0.450035	25.3493	23.0756	22.1556	23.603	23.066	26.13	25.0969	25.9932
2505	NimC4	Q9V392	1.51789	0.0124384	0.135427	27.1438	25.5634	26.0495	25.3535	27.5926	27.6998	27.0828	27.8068
189	CycT	M9PFT9 - M9PI89 - O96433	1.51478	0.299008	0.605614	21.2426	26.7328	26.6415	26.0998	26.533	26.904	26.256	27.0828
2963	Aldh	Q9VLC5	1.51476	0.23988	0.537562	26.767	30.9755	31.0821	31.4512	31.7656	30.8173	32.4793	31.2726
3199	Sms	Q9VTW0 - Q9VTW1 - X2JB05 - X2JGL7	1.50451	0.105798	0.352448	22.6127	25.6339	25.7897	25.6161	26.7769	25.9811	26.6884	26.2241
880	Sap47	A0A0B4LH71 - A0A4D6K1Y5 - A0A4D6K595 - F3YDF6 - Q960T2	1.5038	0.0469993	0.241155	22.8226	24.0973	24.4149	24.5616	24.1753	26.1907	25.5401	26.0056
1930	RanGAP	M9PD65	1.50351	0.205445	0.496783	24.1469	28.0101	28.5207	27.2625	27.4603	28.6408	29.4007	28.4526
3403	mRpL46	Q9W086	1.49727	0.05394	0.250821	21.9496	24.4221	22.5776	22.0642	24.7449	24.5365	24.1233	23.5978
2941	ClpP	Q9VKY3	1.48362	0.00160872	0.0588634	29.8291	29.2729	28.9077	29.3245	30.3635	31.1252	30.6144	31.1657
3088	RFeSP	Q9VQ29	1.48298	0.0106445	0.128425	27.9668	26.4726	26.3478	26.3229	28.18	28.2712	28.1112	28.4796
3353	Coq8	Q9VYI6	1.48111	0.0101191	0.12342	24.8459	25.7623	24.6426	23.8707	26.0796	26.5012	26.1363	26.3287
2881	Dmel\CG17597	Q9VJ44	1.47479	0.0570565	0.260791	24.7712	26.9176	26.3175	27.1229	27.3052	28.3143	27.0677	28.3411
698	Dmel\CG5098 - CG5098	A0A0B4KFU8 - A0A126GUN5 - Q6AWG9	1.4736	0.30213	0.608935	23.8532	23.7875	23.555	22.3421	28.3168	23.132	25.1127	22.8706
3422	Dmel\CG7049	Q9W0U6	1.46962	0.00277924	0.0680693	28.5972	28.2631	27.5157	28.0193	29.2711	29.8335	29.1912	29.978
436	La	P40796	1.46686	0.163057	0.442215	21.9865	23.2253	24.312	22.1715	26.3913	23.3644	23.1202	24.6869
1490	RpS28b	Q9W334 - X2JEM4	1.46371	0.131779	0.398012	32.6105	30.5376	29.4183	29.8719	33.0033	32.4232	30.8528	32.0139
2969	Dmel\CG13390	Q9VLN0	1.45996	0.260219	0.563892	21.8814	26.3227	26.2258	26.4975	25.8488	26.8159	27.5822	26.5204
1457	Tudor-SN	Q9W0S7	1.45437	0.173217	0.455859	24.468	27.12	28.1889	26.6335	29.4732	27.3108	28.2222	27.2217
2853	bur	Q9VIE7	1.44874	0.124676	0.387816	25.6223	28.8205	28.8494	28.3473	30.0089	29.3245	28.7653	29.3358
2712	Prx3	Q9VEJ0	1.44725	0.00274374	0.0680448	31.9462	32.2355	31.794	31.5934	32.6439	33.8034	33.225	33.6859
1807	Nc73EF	A8JNU6 - Q8IQQ0 - Q9VVC5	1.4449	0.128579	0.394216	23.3927	25.9555	26.8983	26.735	27.1441	27.1208	27.5396	26.9566
2298	Dmel\CG17691	Q7PLE6	1.44343	0.0390236	0.230425	24.1278	26.0117	26.4695	26.3323	27.1803	27.0506	27.3691	27.115
1370	Naxd	Q9VVW8	1.44248	0.00672879	0.107165	25.6967	25.6355	26.454	25.0785	27.2162	26.7696	26.9032	27.7457
1774	MetRS	A1ZBE9	1.43686	0.0269754	0.188902	26.3089	27.877	28.1294	27.3777	29.1685	29.0715	28.0077	29.1928
2250	Fpps	Q7KN61	1.43528	0.0517634	0.247749	25.2571	27.2787	27.7577	27.4205	27.9241	28.3565	28.7836	28.3909
2223	Pdhb	Q7K5K3	1.43503	0.0837307	0.315514	27.635	30.338	30.5653	30.1215	30.812	31.0239	31.3592	31.2048
423	RpS19a	E2QD65 - P39018	1.4314	0.148255	0.422668	32.7128	30.9438	29.4397	29.7246	32.4879	32.7181	30.8366	32.5039
3597	Svil	M9PEC5 - Q0E8J1 - Q7KV92 - X2JAM4 - X2JG79	1.42503	0.0696102	0.289869	20.9175	21.7173	21.4535	23.4477	22.3412	23.7471	23.3	23.8479
2355	Tep2	Q8IPH4 - Q8IPH5 - Q9NFV7 - Q9VLY9 - Q9VLZ0	1.41726	0.11865	0.376711	21.882	22.9586	25.0294	24.5904	25.6582	24.7005	24.4688	25.3019
3336	ND-B18	Q9VXZ0	1.41163	0.232872	0.530391	26.3184	24.0456	25.8755	22.0984	27.1202	25.5537	25.0428	26.2678
2597	Moca-cyp	Q9VAW1 - Q9VAW2	1.40794	0.0146316	0.144371	23.5879	22.5828	22.9156	22.6853	23.7005	23.7977	24.9769	24.9281
403	Dhod	P32748	1.40252	0.23736	0.534598	27.226	23.3125	24.6061	22.9394	26.6169	25.8052	24.6982	26.5738
1511	ttm50	A0A0S0X8K7 - Q9W4V8	1.40248	0.0711794	0.292323	26.4711	24.8382	25.7803	23.7131	27.1317	26.123	26.3334	26.8247
2782	mRpL40	Q9VGP7	1.39729	0.000850818	0.0474153	23.8774	24.7988	24.6468	24.5049	25.7337	25.9549	25.6355	26.0929
1891	Spn	H5V864 - M9ND28 - M9NDX8 - M9NEY3 - M9NEY5 - M9NFI2 - M9NFI9 - Q9W003 - X2JC06	1.39097	0.0383816	0.229058	22.83	24.0723	24.6237	24.6165	26.3421	25.2872	25.1536	24.9234
1395	CG8188 - Ube2S	Q9VX25 - X2JFX0	1.39065	0.216044	0.513537	22.6992	22.6088	25.1813	23.5213	22.6842	26.2231	24.6841	25.9819
2488	rdog	Q961D3	1.38085	0.139927	0.408792	22.024	22.3069	24.8646	23.0402	24.1696	25.0801	23.1449	25.3644
2027	ND-B14.5A	O97418	1.37984	0.168655	0.450035	29.6671	27.6202	26.6798	26.0807	29.1698	29.4926	27.7078	29.197
579	Pgk	M9PCE0 - Q01604	1.37374	0.106762	0.353848	27.4052	26.0816	25.6853	25.0352	28.671	27.554	26.1109	27.3664
1183	Nfs1	Q9VKD3	1.37005	0.00166202	0.0588828	29.8906	29.3482	28.8069	29.0762	30.7141	30.7931	30.3429	30.752
517	Pen	P52295	1.36508	0.306221	0.610255	24.487	28.9925	29.7356	29.0188	28.9907	29.2839	29.9821	29.4376
1489	Lst8	Q9W328	1.35316	0.00782515	0.11051	29.1386	29.0047	27.9136	28.6914	30.051	30.4146	29.4512	30.2441
2144	Vamp7	Q7JYX5	1.35291	0.0226035	0.171498	25.0075	24.3849	24.3658	23.6424	25.2153	26.3532	25.0064	26.2374
1733	Marc	A1Z803	1.35043	0.16543	0.444794	22.7979	25.882	26.1799	25.8315	25.9297	26.4228	27.4106	26.3301
2363	Dmel\CG17221 - DM_7295851	Q8IPZ3 - Q9VQL4	1.34943	0.00664933	0.107165	26.702	27.6703	26.5439	27.2298	28.6193	28.005	28.8606	28.0589
3220	Dmel\CG13484	Q9VUC4	1.34459	0.0545011	0.251856	23.8095	24.3602	22.3967	24.3877	25.0075	25.5171	24.2159	25.5921
1703	Dmel\CG9706	A0A4D6K3L8 - Q9VVA1	1.34262	0.0838076	0.315514	24.3086	22.1407	24.3394	22.5827	24.1934	24.9015	24.2034	25.4437
2823	IscU	Q9VHK6	1.34141	0.0253172	0.182779	28.4034	26.8708	26.7111	26.6782	29.0352	28.4757	28.257	28.2612
2395	Dmel\CG9596	Q8MS69	1.33961	0.172291	0.454018	25.3265	23.8709	23.9735	24.0741	25.9367	26.6342	23.3247	26.7079
647	shg	Q24298	1.33576	0.22125	0.517642	25.4963	21.7627	24.8405	23.2626	26.4844	24.9106	24.0325	25.2777
386	Calr	P29413 - Q53YH3	1.33325	0.256392	0.55674	30.8101	26.9779	28.3335	26.6174	30.1717	29.8524	28.101	29.9468
1957	Arts - Apl	M9PFR8 - M9PFW8 - Q9I7R5 - Q9VV82	1.33306	0.0731103	0.297728	25.1401	24.6218	25.4617	23.2954	27.0627	25.749	25.7931	25.2464
1621	BcDNA:SD18306 - CG30010	A0A0B4KFH5 - Q8MKL1	1.33044	0.125531	0.388608	23.8841	24.9222	22.7042	24.601	24.4507	25.9819	26.631	24.3697
2581	anon-WO0153538.36	Q9VAC1	1.32097	0.000538362	0.0414353	29.54	28.8954	29.2574	28.6601	30.4332	30.4381	30.3084	30.4571
1650	aralar1	A0A0B4K6V1 - A0A0B4KHW3 - Q9VA73	1.32017	0.0191542	0.162998	30.9747	30.0732	29.8207	29.4407	30.8742	31.6948	31.0588	31.9622
3441	Stoml2	Q9W1F7	1.31638	0.0740291	0.2991	30.4332	28.8912	28.1919	27.8952	30.0752	30.4719	29.5751	30.5547
172	dco	A0A0B4KHX3 - O76324	1.31595	0.419064	0.696983	26.5414	32.5903	31.6188	33.011	31.9688	31.9624	33.0276	32.0666
2821	Dmel\CG11964	Q9VHJ7	1.31498	0.14975	0.42409	22.7264	22.7283	22.6547	22.8385	22.0166	23.9225	25.8723	24.3963
3168	Dmel\CG5144	Q9VST4	1.31434	0.00911182	0.117444	26.8285	26.1661	25.9114	25.9256	28.2279	27.4877	27.4757	26.8977
339	me31B	P23128	1.31309	0.0258771	0.183358	33.5936	32.7286	32.2643	32.234	34.0475	34.4144	33.1214	34.4893
327	Gs1	E1JHQ1 - P20477	1.30737	0.0436204	0.236313	24.8571	26.6185	27.0162	26.3068	27.7779	27.1641	27.9368	27.1494
767	Lon	Q7KUT2	1.30638	0.0590187	0.264824	28.0936	25.8437	27.4856	26.4483	28.6956	28.2523	27.5944	28.5544
2744	rin	Q9VFT4	1.30624	0.350925	0.643996	27.4859	22.2073	26.2391	24.659	28.2827	25.8306	25.7508	25.9522
1649	Dmel\CG11790	A0A0B4KHU4 - Q8IMU2 - Q8SWX6	1.30168	0.0244749	0.177941	28.28	27.5367	27.2795	26.9541	28.3992	28.9772	28.2003	29.6804
3141	D19B	Q9VRV4	1.30167	0.500949	0.767411	22.4885	27.3393	27.2069	30.1884	26.9264	27.1118	27.7144	30.6771
3499	CAH3	Q9W3C8	1.2996	0.0117284	0.132028	27.3735	27.9947	27.6043	28.1688	28.4028	29.3959	28.7401	29.8009
888	spin	Q9GQQ0	1.29499	0.075627	0.301967	23.0905	22.9144	22.0888	22.3708	22.3294	24.1234	24.2515	24.9401
3459	Dmel\CG2852	Q9W227	1.29364	0.221027	0.517642	29.6876	25.6845	27.7045	26.4904	29.0231	28.9267	27.5798	29.212
2179	ND-15	M9PBY4 - Q7K1C0	1.29049	0.211349	0.503987	30.4321	27.6932	27.1705	26.6331	29.468	29.8304	28.1839	29.6087
3524	ND-B16.6	Q9W402	1.29009	0.118198	0.376345	30.228	28.3511	28.0769	27.4166	29.4777	30.484	28.919	30.3524
1019	mRpL32	Q9V9Z1	1.28951	0.0643614	0.277518	24.2336	22.2054	24.4369	24.4881	25.2753	25.5043	24.8484	24.8939
2085	UQCR-6.4	Q500Y7	1.28896	0.0609282	0.26929	25.85	23.7892	25.6799	24.0984	26.0172	26.0704	26.6564	25.8292
2142	ND-B14.7	Q7JYH3	1.28774	0.170384	0.451859	28.4414	25.9824	26.0716	25.1375	27.037	28.3183	26.8961	28.5324
1014	Dmel\CG3107 - CG3107	A0A0B4LES3 - Q9V9E3	1.28364	0.00202547	0.0627896	32.1947	31.9069	31.351	31.8207	32.6096	33.3457	33.0994	33.3531
3360	RPA3	Q9VYW3	1.28342	0.0617459	0.271828	23.7176	23.3752	22.8818	23.0992	26.0007	23.4517	24.3843	24.3708
1560	ScsbetaA	A0A0B4JCW4 - A0A126GUR6 - Q95U38 - Q9VHJ8	1.28305	0.376507	0.667011	24.9775	30.1936	30.2836	29.9232	29.4454	29.9671	31.1856	29.912
1023	dj-1beta	Q9VA37	1.28005	0.0630387	0.275227	24.1928	25.7839	25.834	26.7552	26.8173	26.4526	27.2202	27.1959
2574	Chchd3	Q9VA18	1.27574	0.070129	0.291486	25.9958	24.1596	24.9434	23.724	26.6108	26.0595	25.18	26.0754
1692	ClpX	A0A0B4LID7 - Q9VDS7	1.27336	0.0433219	0.236126	26.7923	25.1728	25.2049	24.8549	26.4574	27.3641	26.3126	26.9841
3130	Cyt-c1	Q9VRL0	1.26809	0.278482	0.584184	29.7323	26.6213	27.8893	25.2004	29.0014	28.6708	27.3608	29.4825
2590	Dmel\CG1907	Q9VAJ9	1.26631	0.046123	0.2405	28.4782	27.8923	27.9504	27.5265	28.0023	29.8319	29.0192	30.0593
273	mod	A0A0B4K7G4 - P13469	1.26035	0.561322	0.810535	21.65	29.537	30.1439	29.6756	28.5749	28.9788	29.6359	28.8583
491	Roe1	P48604	1.25077	0.0218605	0.168833	24.5905	26.0585	26.031	25.7612	27.3574	26.8658	26.907	26.3142
3304	ND-24	Q9VX36	1.24735	0.160809	0.437195	27.5517	25.6767	26.099	24.3023	27.5843	27.0909	26.0577	27.8861
992	Cyp301a1	Q9V6D6	1.24646	0.0220008	0.16933	24.6455	24.4433	25.045	25.6018	26.9917	25.6999	26.3718	25.658
3306	wus	Q9VX95	1.24633	0.030082	0.199831	23.6349	24.7337	23.2597	23.1859	24.4425	24.8833	24.8038	25.67
463	Arp1	P45889	1.24559	0.131574	0.397932	26.2042	23.6481	24.7533	23.5318	26.615	25.8929	24.9016	25.7103
2455	Dmel\CG31717	Q8T8T9	1.23987	0.132686	0.398593	24.0315	23.6315	22.2093	22.295	22.6867	25.0456	24.5412	24.8533
142	Orc1	O16810	1.23728	0.16885	0.450035	26.2051	25.8372	26.0769	25.419	24.977	27.5514	28.6486	27.3103
3456	ld46465	Q9W1V7	1.23368	0.0672552	0.285387	23.5386	21.9071	21.3903	22.7645	23.9873	23.5686	24.126	22.8534
147	Fs(2)Ket	M9NDC3 - O18388	1.2314	0.313545	0.612648	25.3245	29.81	30.0019	29.4193	29.7686	29.6536	30.2636	29.7956
179	RpS21	M9PEA6 - O76927	1.22874	0.117047	0.373213	30.9722	29.1895	28.7159	28.7443	31.2045	31.0956	29.4372	30.7996
848	ND-75	A4V449 - Q94511	1.22649	0.00656392	0.107165	29.0951	28.0958	28.7571	27.9776	30.0345	29.8126	29.3846	29.5999
1672	ana2	A0A0B4LFU9 - Q9XZ31	1.22596	0.0773964	0.3036	23.523	23.2524	22.8364	23.8981	23.114	25.0191	24.6855	25.595
1424	Lsm12a	Q9VYR0	1.21635	0.128982	0.394583	23.3038	26.3968	25.4341	24.9732	25.755	26.9105	26.2552	26.0526
2155	MrgBP	Q7K003	1.21436	0.275676	0.581338	23.0173	26.7389	27.1977	27.0303	26.7746	27.2128	27.6322	27.2221
2434	l(2)09851	Q8SYL1	1.20631	0.0707836	0.292323	27.5461	26.9669	26.3445	25.6234	27.9915	28.1859	26.7612	28.3676
1637	beta-Man	A0A0B4KGF7 - Q0KIE6 - Q9VMY5	1.20483	0.040521	0.231905	26.4875	24.8628	24.6426	25.2278	25.9484	26.7284	26.4458	26.9175
1310	SMSr	Q9VS60	1.19988	0.0850696	0.317039	26.4041	24.8858	24.0164	24.7108	25.9278	26.6369	25.5095	26.7425
1751	AGBE	A1Z992	1.1975	0.191642	0.476861	22.9531	25.3647	26.3217	26.0559	26.3703	25.7596	27.0805	26.275
3129	Dmel\CG10672	Q9VRJ4	1.1925	0.00625256	0.107165	27.3768	27.9987	27.2211	27.2425	28.2648	28.8802	28.2897	29.1745
2589	Bub3	Q9VAJ2	1.19154	0.0192207	0.162998	26.6023	27.9413	27.2266	26.8591	27.9996	28.9432	28.5175	27.9352
2560	Lamp1	Q9V9S0	1.18731	0.0451744	0.240069	23.3873	23.4826	22.9578	22.004	24.5678	23.6588	23.5164	24.8379
1589	lig	A0A0B4K6T1 - A0A0B4K7U5 - A0A0B4KFC5 - A0A126GUM8 - D0Z768 - E1JH02 - Q86S05	1.186	0.00392615	0.0782426	28.1973	28.6674	28.6251	28.103	29.1406	29.9909	29.2833	29.922
1465	ATPsynF	Q9W141	1.18519	0.193564	0.479942	28.8071	26.0839	26.2084	25.3759	28.5708	27.4329	27.2362	27.9762
2098	Dmel\CG30109	Q6NLJ9	1.18496	0.227527	0.526806	27.4642	25.3166	24.8349	23.825	27.6728	26.5978	25.5706	26.3394
2749	Dmel\CG46280	Q9VG01	1.18438	0.0146002	0.144371	28.2797	27.6674	26.8332	27.0861	28.4026	28.966	28.4585	28.7768
432	sqh	F6J1D0 - P40423	1.18296	0.0884402	0.322021	22.7838	24.6052	22.9651	24.3493	24.3437	25.8516	24.4144	24.8255
3425	Dmel\CG12848	Q9W114	1.18272	0.0742391	0.2991	26.9587	25.8457	24.6767	25.1876	26.3575	27.1685	26.5288	27.3449
1194	mRpS7	M9PCL5 - Q9VKX4	1.18041	0.0017557	0.0593747	26.803	27.3741	26.5764	26.6211	27.7378	28.0278	28.3382	27.9924
351	l(2)37Cc	A0A023GQA5 - P24156	1.17991	0.473797	0.747164	31.0917	25.5256	28.8779	25.9625	31.1531	27.58	27.9195	29.5247
2557	Dmel\CG3262	Q8SZU4 - Q9V9M8	1.17866	0.00783296	0.11051	29.2534	28.3823	27.9516	28.0182	29.5396	29.6159	29.5176	29.6471
2955	Dmel\CG4598	Q9VL68	1.17619	0.00111638	0.0498351	25.0603	25.3431	25.1894	24.8783	26.8064	26.0192	26.2236	26.1266
2170	Syx7	Q7K0X9	1.17361	0.162995	0.442215	27.4224	24.5526	25.1447	24.8636	27.1336	27.1463	25.6842	26.7139
3315	UQCR-14	Q9VXI6	1.17196	0.136701	0.403595	25.883	24.1579	26.1425	23.7035	26.9049	26.3599	25.5783	25.7317
2207	CG8728-RA	Q7K3W2	1.17096	0.0406258	0.23191	27.8762	28.5606	28.9401	28.8428	30.6861	28.9477	29.9485	29.3213
2112	BcDNA:RH17411	Q7JRC0	1.16894	0.00367644	0.0780984	29.1985	29.7396	29.5339	30.0342	30.2778	31.1221	30.9612	30.8208
1435	mRpS6	M9NDH8 - Q9VZD5	1.16818	0.0485048	0.242199	26.4373	25.8793	26.1694	25.2846	27.9736	27.1501	26.0275	27.2921
2058	Dmel\CG34117	Q0KI97	1.16246	0.0484392	0.242199	31.2458	30.719	29.1792	30.756	31.4755	31.3645	32.0135	31.6964
2636	Mink	Q9VC08	1.16007	0.0257172	0.182805	25.1664	24.0643	25.0995	25.1455	25.3044	26.4621	25.8292	26.5204
2851	l(2)k14505	Q9VID7	1.15996	0.0116038	0.132028	31.6842	30.7868	30.1762	31.1417	31.9883	31.9931	32.1889	32.2584
856	Dlc90F	Q94524	1.15962	0.0415169	0.233649	24.9261	26.7949	26.8217	26.2738	27.3444	27.5384	27.2409	27.3313
1075	CG11447	Q9VDT6	1.15902	0.0200782	0.164206	25.7361	27.3843	26.5864	26.5927	27.3704	28.0264	27.602	27.9367
2402	Dmel\CG5028	A8JRB8 - A8JRC1 - Q8MT18	1.15855	0.00763197	0.11051	32.2822	31.8999	31.2277	31.4073	32.5612	33.1886	32.5741	33.1273
1541	Prosalpha1R - Prosalpha1	E1JGZ9 - Q9XZJ4	1.15728	0.252531	0.552947	25.8108	22.4935	25.6011	24.7553	27.223	24.8463	25.3711	25.8495
330	SdhB	P21914	1.15716	0.0459383	0.2405	31.8213	31.0849	29.6735	31.1059	31.7946	32.2466	32.0721	32.2008
2784	alpha-KGDHC	Q9VGQ1	1.157	0.276775	0.58251	27.7993	25.3391	26.4492	23.9862	28.4172	25.9977	27.2916	26.4954
3072	anon-21Cb	M9PAY6 - M9PDS0 - Q9VPM7	1.15675	0.441275	0.717876	22.6554	28.3624	28.2342	28.0464	27.6578	27.8364	28.5042	27.9271
2140	BEST:HL05962	Q7JY89	1.15555	0.093419	0.329541	23.5171	25.8107	25.0016	25.4904	25.2767	26.4578	26.2693	26.4382
802	Dmel\CG5021 - CG5021	E1JI84 - E1JI85 - Q8IQC1	1.15425	0.0483864	0.242199	22.7041	22.6535	22.79	22.8401	23.3979	24.2952	22.9112	25.0005
2752	Dmel\CG7488	Q9VG07	1.15055	0.321363	0.622641	25.5418	29.3652	29.0413	29.5118	28.6583	29.5152	30.8816	29.0073
656	e(r)	M9PJE8 - Q24337	1.14911	0.158513	0.43518	23.8928	22.4447	25.053	24.863	24.6842	26.0916	25.6418	24.4324
1410	Nipsnap	M9PJP0 - Q9VXK0	1.14323	0.0404237	0.231905	29.846	28.9836	28.5388	27.9249	29.5531	30.1776	29.8262	30.3094
1946	ZnT63C	M9PEG6 - Q7K3K5	1.14267	0.152204	0.427858	25.8408	27.2018	25.9594	27.9151	26.6491	28.7907	28.4884	27.5596
924	SrpRalpha	Q9U5L1	1.14144	0.238354	0.535218	23.7989	22.8327	25.3108	21.5763	25.5074	23.9294	23.9605	24.6872
2776	Ho	Q9VGJ9	1.13859	0.0305179	0.20142	24.5161	24.2972	24.2379	23.1797	25.8989	24.8606	24.6831	25.3427
1185	Nup160	Q9VKJ3 - X2J9F3	1.13563	0.568787	0.814574	22.7953	29.7194	30.1793	29.9355	27.5848	29.5384	30.2675	29.7814
826	Atx2	A0A0B4LH64 - Q8SWR8	1.13397	0.350228	0.643912	23.1435	27.1931	27.481	27.2836	26.3264	27.4556	28.2509	27.6042
174	NitFhit	O76464	1.13156	0.00220102	0.0650856	26.8674	27.4249	27.5275	26.9339	27.9151	28.599	28.3745	28.3914
539	cnn	A0A0B4K7N9 - A0A0B4K863 - A1Z9D3 - A1Z9D4 - P54623	1.13123	0.0495904	0.244169	18.4549	19.4179	19.1988	20.4982	20.0237	20.8486	20.4676	20.7549
3266	CNPYb	Q9VVW7	1.13051	0.134005	0.399215	28.2174	27.158	26.1726	26.2485	27.7286	28.8007	26.9849	28.8044
1953	tral	M9PF14 - M9PF20 - M9PI44 - Q9VTZ0	1.12917	0.109442	0.358476	30	28.1078	27.6992	27.8525	29.3999	29.9947	28.8288	29.9527
701	WDR79	Q6NL34	1.12232	0.133229	0.398958	23.3389	25.8312	25.7699	25.8088	25.7272	26.4568	26.5641	26.4901
1193	Bug22	Q9VKV8	1.1154	0.0544287	0.251856	29.4073	28.6599	27.7525	28.3249	29.2866	30.2454	28.9537	30.1204
874	wls	Q95ST2	1.11485	0.0356383	0.217944	24.4183	23.587	25.4203	24.3548	25.3487	25.7329	25.2072	25.951
567	Mitofilin	A0A0B4KGN2 - A0A0B4KHL7 - P91928	1.11077	0.353474	0.647214	29.1074	25.85	27.1764	24.8175	28.9166	28.2324	26.1177	28.1276
2637	PIG-S	Q9VC10	1.1094	0.219471	0.516185	24.4958	22.8562	23.4303	23.4242	26.1812	23.9625	22.9626	25.5379
3523	Dmel\CG3226	Q9W3Y3	1.10889	0.0842216	0.315937	23.8174	24.2935	25.5808	23.6334	26.3644	25.126	25.1187	25.1515
1024	RpS7	Q8IMI7 - Q9VA91	1.10747	0.0653309	0.278812	26.7739	27.8679	28.6577	28.7879	29.5671	28.9261	28.8232	29.2008
995	O-fut1	A8E6L6 - Q9V6X7	1.10188	0.0422848	0.234509	23.8524	25.4954	24.4767	25.1652	26.147	26.0256	25.1857	26.0389
2354	Mtpalpha	Q8IPE8 - Q9V397	1.09725	0.0811113	0.312904	27.9497	27.3563	29.2405	27.2722	29.5492	28.3696	29.3527	28.9362
3554	Spg7	Q9W4W8	1.09724	0.0182416	0.159599	24.8011	25.0481	25.9204	24.4501	25.8562	26.1967	26.4979	26.0579
1775	Dmel\CG18190	A1ZBF1	1.09585	0.08117	0.312904	22.9846	24.3421	23.6337	22.4865	23.5281	24.4253	24.849	25.028
2316	CG30022-CG30023	Q86PD3	1.09552	0.143053	0.414669	29.1677	27.4098	27.0934	26.7521	29.584	27.8409	28.4826	28.8975
234	Hrb98DE	A4V3J5 - A4V3J6 - P07909	1.09022	0.0733648	0.297728	22.8861	23.4847	23.3614	22.48	25.2927	23.1164	24.173	23.9909
516	Pfk	A0A0B4K7L1 - A0A0B4KFI7 - P52034	1.08536	0.140905	0.410574	25.7202	27.8164	28.4676	27.8528	28.032	29.0303	28.3513	28.7847
3544	24639695	Q9W4J7	1.08384	0.0861082	0.317993	24.176	26.0955	26.1202	25.0503	26.1224	27.0174	26.6866	25.9509
1276	Rim2	M9ND06 - Q9VQ37	1.08366	0.0184714	0.159799	24.3261	23.5471	23.883	24.9265	25.4857	25.567	25.0328	24.9319
2819	E(var)3-9	Q9VHJ3	1.08303	0.102482	0.349754	22.6884	22.9569	24.5371	22.1652	23.9229	24.1806	24.8262	23.7499
3253	Dmel\CG7460	Q9VVK1	1.0824	0.234511	0.531398	23.8289	22.4844	24.3987	21.8576	25.3357	24.3774	22.628	24.5581
3027	anon-WO0118547.367	Q9VNF5	1.0819	0.0238566	0.174583	29.7632	28.448	28.3977	28.3916	29.5199	30.0316	29.744	30.0326
3147	Dmel\CG10075	Q9VRZ7	1.07849	0.00105822	0.0487132	24.3696	24.5558	23.9763	24.3927	25.1788	25.796	25.336	25.2976
3028	MTA1-like	A0A0B4KG70 - B7Z0T5 - Q9VNF6 - Q9VNF7	1.0781	0.422272	0.700504	22.0906	26.8367	27.4342	26.7816	26.3847	26.923	27.1784	26.9695
2973	Mcr	Q9VLT3	1.07772	0.250339	0.550499	24.3518	21.801	25.0039	22.4569	25.0545	24.5782	23.3968	24.8951
2809	rump	Q9VHC7	1.07504	0.642359	0.842232	21.0584	29.1552	30.2486	29.6559	27.6553	28.6595	29.4497	28.6538
2691	Arc42	Q9VDT1	1.075	0.189972	0.476861	24.0506	23.2611	23.6821	22.4784	25.7475	25.3401	23.1783	23.5062
942	Nxt1	Q9V3H8	1.0736	0.00972184	0.121905	27.1019	26.8444	25.8517	26.5211	27.5996	27.5149	27.9455	27.5535
854	Scsalpha1	Q94522	1.07273	0.00242148	0.0671662	28.091	28.7711	28.8007	28.1404	29.4809	29.6732	29.6555	29.2845
1600	coro	A0A0B4KEJ7 - A0A0B4KEU5 - Q7JVY0	1.07043	0.247085	0.546574	22.4223	22.8673	23.0869	22.3986	26.0391	23.8641	22.6586	22.495
353	Cyp1	P25007	1.06848	0.00718167	0.108307	28.295	29.3545	29.0241	28.9002	30.2113	29.9649	29.5377	30.1338
93	Nup75	A1YK02	1.06679	0.491733	0.759548	24.5206	29.9022	29.8224	30.0609	28.0894	29.7272	30.473	30.2838
2342	Dmel\CG11980 - anon-WO0118547.327	Q8INP8 - Q8INP9 - Q9VHI8	1.06604	0.0686898	0.28873	24.2733	25.0827	25.6312	25.446	27.1974	25.4553	25.8164	26.2282
2740	UQCR-C1	Q9VFF0	1.05848	0.00175066	0.0593747	34.1843	33.8807	33.2803	33.9043	34.7694	34.8849	34.8111	35.0182
3189	ND-13B	Q9VTB4	1.05797	0.420543	0.698922	27.5952	25.0503	26.6067	22.4169	27.2177	26.8566	25.0917	26.7349
1339	CG10616-RA - Dmel\CG10616 - CG10616	C8VV60 - M9NE87 - Q9VTX8	1.05645	0.109734	0.358476	24.5885	26.0584	26.8202	24.5553	26.4397	26.629	26.6429	26.5366
3193	mRpL2	Q9VTF8	1.0545	0.0276488	0.190469	28.6091	29.6065	28.7816	29.3658	30.6205	29.9117	30.58	29.4688
3143	Tnpo	Q9VRV8	1.05414	0.10376	0.350562	24.1736	26.1695	26.563	25.6452	27.0859	26.2852	26.8145	26.5823
3548	tyf	E1JJD6 - Q9W4M7	1.05394	0.243748	0.5408	22.7419	25.1073	23.7216	24.1844	23.1257	26.041	25.1243	25.6801
1017	FeCh	Q9V9S8	1.05297	0.13506	0.400871	27.4508	29.6407	29.4	29.3947	29.0218	30.3403	30.3477	30.3884
2946	Mulk	Q9VL10	1.05202	0.0114905	0.132028	28.8232	28.3876	27.9662	27.8105	28.9133	29.7449	29.0963	29.441
1044	Ythdf	Q9VBZ5	1.05005	0.134084	0.399215	22.6534	23.9762	24.1395	25.0999	24.154	25.4277	25.667	24.8204
1037	mfrn	Q9VAY3	1.04863	0.0726102	0.296281	28.6817	27.3816	26.863	26.9727	28.2014	28.7659	28.0467	29.0795
2334	Saf-B	Q8IMV6	1.04801	0.00528376	0.0951077	28.4205	28.2187	27.7417	28.3446	28.8506	29.4747	28.9548	29.6374
2893	Sgt	Q9VJD4	1.04759	0.313817	0.612648	22.1328	25.9123	26.1594	25.1791	26.271	25.6538	25.4031	26.246
245	MsrA	M9PCL6 - M9PI66 - P08761 - Q7KUM8	1.04643	0.0389139	0.230425	29.1062	29.2458	28.3715	28.9053	29.0488	30.4479	29.7672	30.5508
209	Hsp27	P02518 - X2JC82	1.04566	0.0327931	0.206763	29.6029	30.8915	30.9542	30.9077	31.5025	31.3857	32.1926	31.4582
3243	UQCR-C2	Q9VV75	1.04525	0.00760432	0.11051	34.409	34.1749	33.4621	34.0124	34.5729	35.2488	35.0679	35.3498
429	Prosbeta6	P40304	1.04351	0.0412614	0.233153	23.6374	24.2501	25.0871	24.8698	26.1956	25.1885	25.2174	25.417
1668	Opa1	A0A0B4LF33 - A0A0B4LFB8 - A0A0B4LGF5 - A1Z9N0 - Q95U20	1.04149	0.0490473	0.243275	27.4274	28.1096	28.1197	28.1204	28.5526	28.6604	30.1433	28.5868
1252	mael	A0A0S0WNT6 - Q9VNS0	1.04048	0.000732611	0.0474153	22.6306	22.5851	22.8979	22.666	23.4566	24.1295	23.7944	23.5611
254	Dl	A4V346 - P10041	1.03956	0.145612	0.420448	25.4448	24.0209	22.4801	23.6369	24.9912	25.1586	24.6194	24.9717
2194	Orc3	Q7K2L1	1.03847	0.366356	0.658379	23.4811	27.1572	27.3845	27.4651	26.4676	27.2806	28.6123	27.2812
2049	SLIRP1	Q0KHQ1	1.03843	0.362629	0.653789	26.8669	31.043	30.3711	31.1783	30.6546	30.6768	31.7539	30.5278
1925	muc	M9PCA2 - M9PCG1 - M9PCU4 - Q7KTK9 - Q9VM14	1.03485	0.275553	0.581338	27.6826	24.6205	25.907	25.8504	28.4561	25.6204	27.3327	26.7908
2982	Hmgcl	Q9VM58	1.03122	0.0376798	0.226079	27.5242	26.4657	25.9354	25.937	27.6097	27.6759	27.211	27.4907
2715	Det	Q9VEM2	1.0284	0.166731	0.447287	22.1659	24.8369	23.5265	23.857	24.4797	25.5681	24.5729	23.8792
687	Cpr	M9PCQ1 - Q27597 - Q8IPJ7	1.02607	0.413658	0.692637	22.6878	27.0012	27.7177	26.9817	27.6682	26.8918	27.226	26.7066
947	rept	M9PFN1 - Q9V3K3	1.02479	0.530645	0.7896	22.9061	28.8108	29.112	29.0307	27.9293	28.5697	29.1077	28.3521
2686	Dm_3R:88623 - Dmel\CG17271	Q0KI39 - Q9VDI5	1.02128	0.46452	0.739051	29.4614	23.9797	26.0656	24.2569	27.7467	26.7146	26.1417	27.2459
2686	Dm_3R:88623 - Dmel\CG17271	Q0KI39 - Q9VDI5	1.02128	0.46452	0.739051	29.4614	23.9797	26.0656	24.2569	27.7467	26.7146	26.1417	27.2459
1845	CaMKII	D1YSG8	1.02028	0.000845819	0.0474153	28.3497	28.7575	28.4602	28.995	29.6533	29.7823	29.4421	29.7657
1749	NAT1	A1Z968 - Q0E996	1.01959	0.0270827	0.188902	27.6513	28.7704	28.3376	28.5229	29.4538	29.5691	28.5941	29.7437
1879	Ptpmeg2	M9MS42 - Q59E68 - Q8IRM6 - Q8IRM7 - Q9W323 - Q9W324	1.01891	0.146178	0.420568	24.3981	22.3074	24.4237	24.8033	24.3626	25.3905	24.9959	25.2591
3045	P5CDh1	Q9VNX4	1.01818	0.00915559	0.117444	29.3426	28.9571	28.5607	28.6641	29.3136	30.1663	29.9243	30.1929
1899	BcDNA:RH45308 - Dmel\CG3566	M9NEX3 - Q8IRR0 - Q8SY77	1.01785	0.0317826	0.204079	24.305	24.8502	25.2001	23.7107	25.7131	25.9124	25.2669	25.2449
1899	BcDNA:RH45308 - Dmel\CG3566	M9NEX3 - Q8IRR0 - Q8SY77	1.01785	0.0317826	0.204079	24.305	24.8502	25.2001	23.7107	25.7131	25.9124	25.2669	25.2449
2527	SC35	Q7KTD2 - Q9V3T8	1.01559	0.0274116	0.190469	22.541	22.6134	22.7729	22.5816	23.2995	24.4893	22.9003	23.8822
2359	EMC10	Q8IPT0 - Q8IPT1	1.0138	0.148365	0.422668	25.6092	24.6158	24.7143	23.0734	25.827	25.781	24.5855	25.8744
855	SdhA	Q94523	1.01235	0.0498743	0.244201	33.4666	32.6037	31.4883	32.6728	33.3525	33.6348	33.6112	33.6823
3185	vnc	Q9VT75	1.01155	0.0286268	0.193622	26.599	27.6846	27.1521	27.2732	28.5958	28.5364	27.4093	28.2135
1752	mEFTu1	A1Z9E3	1.00803	0.202652	0.493428	29.4454	31.5213	31.4101	31.3481	30.4425	32.5291	32.4383	32.3471
2692	anon-WO02059370.13	Q9VDT5	1.00758	0.0771228	0.303579	28.5993	27.1881	26.869	27.2709	27.811	28.733	28.3106	29.1032
3261	GH07925p	Q9VVU1	1.00727	0.00660162	0.107165	27.5051	27.4988	27.5124	26.5928	28.5624	28.2628	28.1785	28.1345
2854	mAcon1	Q9VIE8	1.00519	0.388353	0.673824	24.02	27.4784	28.2389	28.0808	27.9011	27.3782	29.1947	27.3648
2676	Idh3b	Q9VD58	1.00433	0.0064456	0.107165	33.0466	32.8776	32.2578	32.7835	33.2553	33.9585	33.7222	34.047
2055	Cnx99A	Q0KHZ9 - Q9VAL7	1.00342	0.613245	0.828275	27.5355	25.7047	27.3666	21.2739	28.7606	26.7302	23.1418	27.2618
3127	Stt3A	Q9VRE0	1.00196	0.0123821	0.135427	27.2652	27.0765	27.4929	26.4938	27.8397	28.2631	27.7136	28.5199
1162	Dpm1	Q9VIU7	1.00106	0.373684	0.666716	22.6797	21.4104	25.6305	21.4401	24.7304	23.5721	23.3146	23.548
2804	SpdS	Q9VHA1 - Q9VHA2	0.999818	0.221485	0.517649	22.9055	24.8536	25.1629	24.6813	26.8472	24.6048	24.6233	25.5273
455	gammaTub37C	M9PDN9 - P42271	0.99925	0.230002	0.528697	31.3109	29.3744	28.5787	28.8473	31.4926	30.4918	29.4372	30.6866
3500	Caf1-180	Q9W3D1	0.99853	0.304714	0.609229	23.0106	26.7822	26.7339	25.8342	26.5451	26.5726	26.786	26.4512
1900	Imp	E1JJM0 - M9NF14	0.998449	0.438789	0.715189	26.5027	31.4356	31.0905	31.2909	31.244	30.7622	31.4206	30.8867
2525	Jafrac2	Q9V3Q4	0.996963	0.00432405	0.0854096	27.7139	27.3493	27.1933	27.5359	28.4073	28.6436	27.9202	28.8092
916	emb	A0A0S0WNN6 - Q9TVM2	0.996907	0.333519	0.633435	24.7869	27.9284	28.5723	28.2209	27.6206	28.2698	29.3887	28.2172
2135	P32	Q7JXC4	0.996066	0.0183767	0.159599	29.2362	28.2109	28.1412	27.856	29.4172	29.406	29.1415	29.4639
2954	Dmel\CG4592	Q9VL66	0.993989	0.0694943	0.289869	24.828	26.2492	25.8332	24.8113	25.8232	26.5755	27.0802	26.2188
2820	RagA-B	Q9VHJ4	0.992818	0.0217291	0.168833	27.2138	26.7719	26.8876	26.6334	27.1745	28.255	27.5853	28.4632
1133	RpS29	A0A0C4DHE8 - Q9VH69	0.991896	0.188984	0.47665	30.5388	28.8614	28.8177	28.3387	31.0119	30.7095	28.941	29.8618
2618	Ssadh	Q9VBP6	0.991689	0.0419556	0.233908	31.5024	30.5957	29.9543	30.4236	31.1425	31.882	31.3894	32.0289
555	Pym	P82804	0.991165	0.353887	0.647439	31.0349	28.2879	28.2229	27.8221	29.0924	30.9532	28.3652	30.9216
1311	CG12262	Q9VSA3	0.987171	0.0319205	0.204079	30.2813	30.4711	30.1026	29.4331	30.3491	31.5781	30.9235	31.3862
584	H	Q02308	0.987115	0.190094	0.476861	21.7406	22.7405	22.6136	22.9344	21.7242	24.5401	23.7281	23.9851
481	flw	A0A4D6K293 - H5V895 - P48462 - Q8T0U6	0.984087	0.041768	0.233649	28.0914	27.7913	27.6314	27.2652	29.0027	29.0896	27.6607	28.9626
2543	Smg5	Q9V414	0.983925	0.0173006	0.157612	25.5304	26.5169	26.56	26.6095	27.1962	27.6386	27.4113	26.9065
208	Hsp26	P02517 - X2JGG6	0.980855	0.000958227	0.047528	30.5445	30.6239	30.3191	30.3362	31.8264	31.155	31.4658	31.2999
2654	Pisd	Q9VCE0	0.980135	0.0144653	0.144371	26.5257	26.1741	25.2334	25.839	26.6825	27.0075	26.925	27.0778
3545	CHOp24	Q9W4K0	0.975887	0.147358	0.421672	23.1975	22.8058	23.6764	23.1277	23.0238	25.1823	23.418	25.0868
2356	Dmel\CG31548	Q8IPP8	0.975526	0.0207319	0.166723	32.2484	31.339	30.8578	31.123	32.2219	32.6008	32.2791	32.3684
1247	kra	Q9VNE2	0.972942	0.50542	0.771084	22.5885	27.9682	28.0606	28.1374	28.015	27.4132	27.7317	27.4866
2129	Etf-QO	Q7JWF1	0.970046	0.310691	0.612648	23.2284	26.7777	26.7594	26.0586	26.9812	26.1005	27.1524	26.4702
2180	Dmel\CG6984	Q7K1C3	0.968839	0.00247814	0.0671662	27.608	27.9388	27.3102	27.7575	28.2501	28.8464	28.8389	28.5545
1444	ND-30	Q9VZU4	0.966003	0.206103	0.496783	29.3704	26.8933	27.3827	26.5607	29.2274	28.3011	27.9987	28.544
1709	CG2186 - Dmel\CG2186	A0A6H2EEJ8 - Q9VZ60	0.964244	0.234062	0.531398	23.0593	21.2587	20.8953	22.5327	21.4309	23.579	22.9206	23.6723
1709	CG2186 - Dmel\CG2186	A0A6H2EEJ8 - Q9VZ60	0.964244	0.234062	0.531398	23.0593	21.2587	20.8953	22.5327	21.4309	23.579	22.9206	23.6723
1729	AIMP1	A1Z7K8	0.963591	0.482915	0.752699	22.6364	27.1954	27.9257	27.6692	27.8338	26.7194	27.8998	26.8282
1065	Nup133	Q9VCW3	0.963011	0.648108	0.845434	22.6764	29.8993	30.2259	30.102	27.0119	29.6999	30.6389	29.4049
1297	Cyp6t1	Q9VRI9	0.960177	0.0836675	0.315514	25.4108	24.317	24.2206	24.2027	25.6778	26.1945	24.4889	25.6306
2214	Dmel\CG8405	Q7K4L9	0.958391	0.345851	0.639023	20.5501	22.6921	24.6664	23.0909	24.1865	22.5314	24.2105	23.9047
2554	ND-49	Q9V4E0	0.951745	0.0681372	0.288035	28.6538	27.6652	28.1889	26.7618	29.1088	28.639	28.4708	28.8581
2938	Dmel\CG5355	Q9VKW5	0.95095	0.157331	0.433535	24.0837	23.3752	24.4536	23.7814	26.3917	24.8974	23.9596	24.249
3589	anon-WO0172774.24	Q9Y114	0.950528	0.0988157	0.341419	25.4062	26.6852	27.1938	27.3801	27.1961	28.1494	27.6009	27.521
2318	Dmel\CG33523	Q8I0D5	0.949194	0.267408	0.5717	27.9571	26.5677	24.7913	25.2443	27.647	27.2622	26.2131	27.235
1763	Psi	A1ZAK7 - A1ZAK8 - A1ZAK9	0.948874	0.682164	0.866586	19.8693	28.5018	28.6174	28.8764	27.1522	27.4928	27.8417	27.1737
2022	twr	O97066	0.948573	0.286391	0.594627	25.6857	23.6464	25.9264	23.3461	26.6491	25.4387	24.4636	25.8474
3241	RAF2	Q9VV52	0.947427	0.109563	0.358476	24.4396	25.5534	26.6669	26.044	26.7339	26.4031	27.0835	26.273
2092	Egm	Q5U117	0.947258	0.0394053	0.230847	27.1331	26.0251	26.0389	25.5308	26.8678	27.4079	26.9711	27.27
2519	NP15.6	Q9V3L7	0.946185	0.242264	0.539888	26.0854	25.4503	25.6395	23.577	26.8038	25.6092	25.0673	27.0565
1682	aSMase - CG3376-RA - Dmel\CG3376	A0A0B4LGL2 - D6W4U0 - Q8MLP3 - Q9W188	0.944715	0.206099	0.496783	25.2999	23.5437	24.1863	22.9727	23.8473	25.7971	24.6325	25.5046
1682	aSMase - CG3376-RA - Dmel\CG3376	A0A0B4LGL2 - D6W4U0 - Q8MLP3 - Q9W188	0.944715	0.206099	0.496783	25.2999	23.5437	24.1863	22.9727	23.8473	25.7971	24.6325	25.5046
1682	aSMase - CG3376-RA - Dmel\CG3376	A0A0B4LGL2 - D6W4U0 - Q8MLP3 - Q9W188	0.944715	0.206099	0.496783	25.2999	23.5437	24.1863	22.9727	23.8473	25.7971	24.6325	25.5046
136	sgl	O02373	0.942448	0.0709634	0.292323	26.4907	24.9647	26.5508	26.2962	27.65	26.7632	26.786	26.873
171	Dmel\CG2846 - anon-84Ea	A0A0B4LHX1 - O76206	0.942441	0.254817	0.555964	24.2436	27.3206	26.748	27.4027	27.2925	27.3326	27.6414	27.2181
171	Dmel\CG2846 - anon-84Ea	A0A0B4LHX1 - O76206	0.942441	0.254817	0.555964	24.2436	27.3206	26.748	27.4027	27.2925	27.3326	27.6414	27.2181
1748	Dmel\CG8778	A1Z934	0.939494	0.00386769	0.0781842	30.9515	31.0595	30.5562	30.6425	31.266	31.9852	31.7507	31.9658
3428	Dmel\CG3663	Q9W127	0.937948	0.0159423	0.150141	29.706	29.32	28.778	29.509	30.8071	29.9891	30.326	29.9426
1981	mub	A0A0S0WH03 - M9NEH9 - M9NGB9 - M9PIK1 - P91632 - Q0E8A7 - Q95SZ9	0.937711	0.32822	0.628829	23.3638	26.4182	27.4159	26.224	26.7701	26.6194	27.1853	26.5979
764	CG33090 - CG7469 - Dmel\CG33090	Q7KT91 - X2J9U5 - X2JAF7 - X2JE45	0.935051	0.231103	0.530136	24.5415	24.4997	24.5061	23.5773	23.649	26.3501	24.5924	26.2733
764	CG33090 - CG7469 - Dmel\CG33090	Q7KT91 - X2J9U5 - X2JAF7 - X2JE45	0.935051	0.231103	0.530136	24.5415	24.4997	24.5061	23.5773	23.649	26.3501	24.5924	26.2733
764	CG33090 - CG7469 - Dmel\CG33090	Q7KT91 - X2J9U5 - X2JAF7 - X2JE45	0.935051	0.231103	0.530136	24.5415	24.4997	24.5061	23.5773	23.649	26.3501	24.5924	26.2733
3183	Dmel\CG6707	Q9VT68 - Q9VT69	0.934962	0.53964	0.797888	27.7397	23.0049	23.1313	22.4515	26.6205	25.4967	23.0428	24.9072
3311	rngo	Q9VXF9	0.934337	0.258831	0.561429	23.839	26.7314	27.1633	26.0636	27.0451	27.0517	26.5252	26.9128
927	sws	E1JJF4 - Q9U969	0.934034	0.0131293	0.138884	25.7923	26.0961	25.7268	25.202	26.2521	26.5129	26.6166	27.1718
961	dnt	M9PG69 - Q9V422	0.933383	0.048875	0.243275	26.6735	25.8452	25.8065	25.2285	26.3225	27.2688	26.5228	27.1731
2461	Tom20	Q95RF6	0.932358	0.0197256	0.164206	30.1142	29.2765	29.4781	29.7276	30.1867	30.7181	30.2358	31.1851
1516	Ns3	Q9W590 - X2JA43	0.930064	0.433184	0.711314	27.3068	28.0511	24.8217	29.1691	26.7008	28.7476	29.6004	28.02
2633	EMC6	Q9VBZ8	0.927762	0.0113609	0.132028	24.3841	23.8416	24.284	23.4725	25.0031	25.0863	24.4834	25.1204
966	Chrac-16	Q9V452	0.925297	0.381171	0.667972	20.4931	23.39	20.7579	24.3481	22.9726	22.9621	23.7798	22.9759
2321	Acph-1	Q8I0P9 - Q9VAD0	0.925041	0.105693	0.352448	22.2108	22.098	22.4105	22.6847	23.7126	22.6189	22.389	24.3837
1189	aurB	Q9VKN7	0.92407	0.0309037	0.202741	26.3091	27.2806	26.6194	26.1305	26.896	27.5666	27.7784	27.7948
2487	CycK	Q961D1	0.924036	0.315824	0.615113	23.9279	23.0076	25.35	23.901	25.6887	25.3981	22.9164	25.8793
3591	Mtr4	Q9Y134	0.92381	0.634811	0.84123	22.7103	29.9947	29.9366	30.2462	28.812	29.0503	29.6567	29.0641
634	Orc5	Q24169	0.922354	0.359344	0.652202	23.2594	26.9812	26.7124	25.7519	25.6295	26.5789	27.4898	26.6962
609	sqd	A0A0B4K6U6 - Q08473	0.918359	0.273654	0.579503	24.7895	27.3763	28.0577	27.3659	28.3793	27.8578	27.1726	27.8533
3569	Slmap	Q9W5R5	0.917484	0.289141	0.597868	22.5573	24.0562	25.8583	25.3085	26.146	24.784	25.4125	25.1077
1794	Phb2	A8DYI6 - A8DYI7 - Q0E924	0.917343	0.54867	0.803071	30.5559	25.2098	29.1256	26.5401	30.759	27.3662	27.6823	29.2935
2107	whd	Q7JQH9 - Q9V3K9	0.916639	0.119806	0.378228	25.5319	27.1031	27.7643	27.1208	28.2674	27.8323	27.4726	27.6143
1029	Cisd2	Q9VAM6	0.914989	0.123229	0.386009	27.0824	25.3734	26.9708	25.4885	27.5058	27.1323	26.5353	27.4016
392	Hsc70-3	F3YDH0 - P29844	0.914961	0.000764138	0.0474153	32.6682	32.2731	32.3429	32.3849	33.5324	33.3109	33.0098	33.4759
843	PIG-K	Q8T4E1	0.914473	0.341873	0.637354	25.3337	28.251	28.4848	28.8065	27.6999	28.5897	29.5284	28.716
3307	Q9VXA9	Q9VXA9	0.911936	0.0537211	0.250325	24.6758	26.2376	25.1795	25.4009	26.8084	26.375	25.9787	25.9793
1010	Dmel\CG15093 - CG15093	A0A0B4JCU8 - Q9V8M5	0.910504	0.10698	0.353848	27.4123	26.0659	26.8089	25.5896	28.0304	26.8489	27.0765	27.5629
1010	Dmel\CG15093 - CG15093	A0A0B4JCU8 - Q9V8M5	0.910504	0.10698	0.353848	27.4123	26.0659	26.8089	25.5896	28.0304	26.8489	27.0765	27.5629
2746	Droj2	Q9VFV9	0.909106	0.281572	0.589004	29.712	27.3056	28.5284	26.9041	30.0326	29.0219	27.9196	29.1124
2713	SF1	Q9VEJ1	0.908683	0.0330263	0.20716	27.9359	28.6327	28.5797	29.0307	29.2947	29.6239	28.8844	30.0108
158	Pgam5	O46084 - X2JC94	0.908423	0.116895	0.373213	26.0441	26.3222	26.4357	26.5653	25.8011	27.8027	27.7089	27.6884
3211	Srrm1	Q9VU43	0.90607	0.0602207	0.267283	25.8001	27.0871	26.898	27.5422	27.8923	27.4515	28.0183	27.5895
2310	Akap200	Q86BM5 - Q9VLL3	0.904625	0.020158	0.164206	30.6411	30.3679	30.1767	30.2499	30.5924	31.82	31.0897	31.5519
1684	EMC1	A0A0B4LGV1	0.904624	0.296101	0.60246	31.1507	28.9215	29.156	28.1518	30.7637	30.4738	28.8771	30.8839
1928	Bsg	M9PCW5 - Q7KTJ7 - Q8IPG9	0.903808	0.383093	0.66886	25.1092	23.3376	24.1336	20.9502	24.7068	23.7707	23.5719	25.0966
2806	Dmel\CG8199	Q9VHB8	0.897677	0.0751101	0.301521	25.1434	26.5402	27.0111	26.3105	27.3057	27.0018	27.4217	26.8668
2114	Incenp	A0A0B4LFQ2 - Q7JRJ9	0.896887	0.026938	0.188902	27.3049	27.5663	27.1123	26.748	27.3632	28.5553	28.1156	28.2849
2960	und	Q9VL89	0.89581	0.0129069	0.137899	23.7687	24.5735	24.3466	23.9388	25.4101	25.0604	24.5651	25.1753
2829	Dmel\CG8043	Q9VHN4	0.895286	0.0353006	0.217655	30.5041	29.856	29.1518	29.6128	30.3167	30.9575	30.4423	30.9893
597	ATPsynbeta	L0MQ04 - Q05825 - X2JH42	0.894505	0.201458	0.493041	32.7348	30.6498	31.805	30.4389	33.1132	31.8584	31.7227	32.5122
1478	RpS16	A0A0B4LG52 - Q9W237	0.893185	0.35107	0.643996	33.9448	31.502	30.4724	30.4811	33.0077	32.8789	31.5342	32.5523
3245	nudC	Q9VVA6	0.891585	0.54799	0.803071	22.5808	27.8392	27.9804	28.5405	27.7256	27.4996	27.9855	27.2966
1106	RpS5b	A0A0B4K683 - Q9VFE4	0.890119	0.341565	0.637354	29.7605	27.4408	27.4904	26.8605	30.3317	28.6223	27.5405	28.6181
1564	zip	A0A0B4JD57 - A0A0B4JD95 - A0A0B4K7Q4 - Q59E58 - Q59E59 - Q99323	0.889419	0.375311	0.667011	26.8368	24.4306	23.8625	23.8871	27.4262	25.2692	24.7702	25.1091
526	Set	P53997	0.887785	0.290407	0.598666	26.4921	24.1034	25.1445	23.1923	25.8295	26.068	24.7707	25.8152
798	sle	Q8INM3	0.887033	0.0411193	0.23294	30.0676	31.4096	30.9249	31.2415	31.3493	32.1228	31.7551	31.9645
2961	zf30C	Q9VL91	0.886285	0.556467	0.805993	22.8782	28.2407	28.4568	28.6819	27.2106	27.9562	28.4566	28.1793
741	CG6550	Q7K4W1	0.886075	0.0466242	0.240712	22.8831	23.9531	23.8954	23.6162	25.16	24.521	24.2461	23.965
2892	GCS2beta	Q9VJD1	0.884969	0.481163	0.752168	28.3045	25.4133	25.9769	24.2711	28.6497	26.6725	24.7482	27.4352
2643	CG13621	Q9VC53	0.881084	0.016836	0.157612	29.065	29.7072	29.1397	30.0544	30.1486	30.288	30.7417	30.3125
3110	LeuRS	Q9VQR8	0.878829	0.307384	0.61148	24.2205	26.2737	26.7746	26.7369	28.3196	26.0545	26.8228	26.3242
2510	mRpL4	Q9V3D0	0.877605	0.0931913	0.329541	24.8408	24.3665	25.7682	24.6244	26.391	25.5448	26.1803	24.9941
3177	CT11439	M9PEX7 - Q9VT05	0.875716	0.489428	0.758229	23.3576	28.2716	28.1046	27.7138	27.2071	27.6972	28.0225	28.0237
1050	beta-PheRS	Q9VCA5	0.874685	0.447415	0.725222	24.6487	24.5849	22.5833	26.0248	27.1653	25.3248	23.2269	25.6235
2463	CG17454-RA - SPF30	G7H806 - Q95RI7	0.873108	0.272963	0.579139	27.7509	30.284	29.6702	30.5909	29.4604	31.0142	30.7752	30.5387
2463	CG17454-RA - SPF30	G7H806 - Q95RI7	0.873108	0.272963	0.579139	27.7509	30.284	29.6702	30.5909	29.4604	31.0142	30.7752	30.5387
220	Su(var)205	P05205	0.872777	0.404047	0.687656	24.8604	28.2041	29.1583	28.4835	28.6229	28.5445	28.8929	28.1372
191	Top3beta	O96651 - X2JEB4	0.872259	0.440569	0.71725	22.4078	26.9087	25.2789	26.6374	26.0947	25.5909	26.7016	26.3345
1806	Mbs	A8JNT4 - A8JNT5 - M9NDA1 - M9NDS8 - M9NEB2 - M9NFF6 - M9NFZ0 - M9PCQ3 - Q8IQN4 - Q8MV37 - Q9VUX6	0.870658	0.629988	0.8391	26.1353	25.4663	19.3588	26.0871	26.2202	24.3328	25.7431	24.2342
2968	Dmel\CG13392	Q9VLM7	0.869564	0.109855	0.358476	25.9395	24.5728	25.6598	24.9072	25.3472	26.4063	25.8896	26.9146
1081	mRpL55	Q9VE04	0.868091	0.206689	0.497123	22.0646	24.0407	24.3056	24.2584	24.0295	24.4385	25.3853	24.2882
3473	Dmel\CG9485 - BEST:GH22856	E1JGQ5 - Q7KVP4 - Q86BS7 - Q9W2H8	0.867838	0.65147	0.846683	23.474	30.2422	29.875	30.7505	27.9351	29.5119	31.0295	29.3366
3473	Dmel\CG9485 - BEST:GH22856	E1JGQ5 - Q7KVP4 - Q86BS7 - Q9W2H8	0.867838	0.65147	0.846683	23.474	30.2422	29.875	30.7505	27.9351	29.5119	31.0295	29.3366
137	Hsp60A	O02649	0.867005	0.136607	0.403595	31.5704	29.5305	30.1251	29.5954	31.4541	30.8124	30.7484	31.2743
3007	ND-13A	Q9VMU0	0.86671	0.581106	0.821719	32.2892	27.9966	26.4299	26.5033	30.2643	29.239	27.6127	29.5699
1640	Dmel\CG6454	A0A0B4KGY2 - Q8IMW9 - Q9VC89	0.864581	0.179787	0.463233	25.6527	23.9416	24.1206	23.2553	24.8367	25.6049	24.5052	25.4819
2100	Dmel\CG13220	Q6NP72	0.863641	0.201111	0.492733	27.1566	25.4856	26.3735	24.5028	26.5714	26.5267	26.5732	27.3017
1956	mbf1	M9PFR6 - Q9XZ03	0.861862	0.0515795	0.247582	26.4259	27.2795	26.3762	26.8587	26.9041	28.089	27.352	28.0427
2835	tex	Q9VHT2	0.85905	0.411834	0.692637	22.3525	25.9236	26.656	24.6139	26.4018	25.7716	25.5124	25.2963
2605	Dmel\CG5611	Q9VB17	0.858391	0.174781	0.458007	29.576	28.5372	26.9478	28.6929	29.0845	29.6	29.2165	29.2863
850	ATPsynB	Q94516	0.850982	0.232878	0.530391	29.3571	27.0515	27.4295	26.9621	29.4293	28.2749	28.0007	28.4993
755	Pabp2	E2QC83 - Q7KNF2	0.844773	0.513489	0.77607	25.3588	30.1001	29.9479	30.4623	29.4231	29.8226	30.148	29.8544
2711	CG7477	Q9VEG8	0.844655	0.0331345	0.20716	27.1147	27.8694	27.9523	27.6729	28.5428	28.8845	27.8026	28.758
1926	ed	M9PCI6 - Q9VQW7	0.843396	0.100204	0.34568	26.032	26.1566	26.7118	25.3523	26.5695	27.5389	26.138	27.3799
853	ND-ACP	M9PDU4 - Q94519	0.842823	0.31214	0.612648	26.3657	25.8223	24.0408	24.2541	26.8493	26.619	24.6271	25.7588
2707	CG32920	Q9VEC8	0.842678	0.0450799	0.240069	24.7777	24.5865	25.077	25.0399	24.9882	26.0589	25.4222	26.3824
2545	Su(P)	Q9V420	0.842501	0.0563276	0.258158	27.4983	27.8469	27.9681	27.7018	27.7219	29.2111	28.386	29.0662
2344	ZnT35C	Q8IP48 - Q9V471	0.840515	0.287585	0.595445	25.7375	25.2931	24.8317	22.9278	25.6264	25.9687	24.4681	26.0889
611	Uggt	Q09332	0.840249	0.123284	0.386009	31.5483	30.2072	30.1307	29.8622	31.1911	31.6295	30.5284	31.7604
1537	Rif1	Q9XZ34	0.838202	0.496459	0.763151	24.7182	29.4514	29.0596	29.0651	28.2116	28.9418	29.6125	28.8812
1760	EMC7	A1ZA83	0.837911	0.138464	0.406111	24.5947	23.7162	25.8011	25.1037	25.8052	25.8422	24.9893	25.9306
3166	ValRS-m	Q9VSR7	0.837736	0.327749	0.628785	24.9986	21.3665	23.3172	23.1495	23.6464	24.2484	23.6011	24.6868
999	Cyp6a22	A0A0B4LGH5 - Q9V769	0.837675	0.0857675	0.317993	28.3169	27.6177	27.4287	26.6545	28.3682	28.6062	27.7059	28.6881
2708	Dmel\CG7785	Q9VED7	0.837007	0.0479439	0.242106	25.2042	25.8643	25.0632	25.5214	25.5606	26.5492	26.0294	26.8619
685	Ahcy	M9PHN8 - Q27580 - X2JF40	0.833505	0.400226	0.686101	24.5495	21.787	25.0481	23.4263	25.9905	24.2564	23.2359	24.6621
1239	Sfxn1-3	Q9VN13	0.833427	0.134145	0.399215	28.954	28.026	27.4529	27.319	28.1508	29.1366	28.3644	29.4338
3343	CtsB	Q9VY87	0.833005	2.14333e-06	0.00168925	28.8079	28.7789	28.8252	28.7538	29.546	29.6715	29.5536	29.7267
1665	GLS	A0A0B4LF95 - A0A0B4LGA3 - A1Z942 - A1Z943 - A1Z944 - E1JH47 - Q0E9A1 - Q1RL13 - Q7JQK6 - Q961I1	0.831534	0.58544	0.821842	21.8199	19.2899	22.8746	20.5287	24.119	20.2094	23.9821	19.5286
3513	154229_at	Q9W3N9	0.830424	0.0463548	0.240614	31.808	30.5795	30.4935	30.5238	31.9258	31.5413	31.552	31.7075
3295	Dmel\CG6617	Q9VWS1	0.826183	0.48055	0.752165	22.0205	26.2399	26.3485	26.3286	26.7587	25.932	25.9224	25.6292
3040	EMC4	Q9VNQ3	0.825816	0.205718	0.496783	24.4808	23.2174	24.2635	22.4348	25.1015	24.1432	23.6235	24.8316
3594	Dic1	Q9Y166	0.823949	0.159816	0.436074	25.5061	23.9675	24.96	23.3787	25.4062	24.9085	25.0582	25.7351
997	Cpsf160	Q9V726	0.823479	0.184389	0.469814	25.5371	26.1205	26.6916	25.3639	27.2649	27.3658	25.3969	26.9793
1092	Arl6IP1	A0A0B4KG41 - Q9VES1	0.823373	0.155382	0.432436	27.3633	26.792	26.5891	25.42	26.8581	28.0386	26.8567	27.7046
96	coil	A0A0B4LEV8 - A1Z7A8	0.8223	0.411083	0.692637	23.6196	27.264	27.4199	27.1177	26.9188	27.09	27.6984	27.0032
730	Nup44A	Q7K2X8	0.820038	0.529387	0.78878	24.3236	28.8703	29.0569	29.0214	27.5361	29.1526	29.2221	28.6414
1958	Dmel\CG6479	M9PFY2 - Q8IQQ8 - Q9VVF4	0.819647	0.341998	0.637354	25.5888	28.8679	28.4414	28.6756	28.5501	28.6775	29.2328	28.3919
1058	CG10214	Q9VCI0	0.818423	0.0733445	0.297728	27.9308	26.9952	26.2207	27.1617	28.1691	28.0468	27.5294	27.8369
1198	eEF1delta	Q9VL18	0.818274	0.3084	0.612648	27.0556	26.6001	28.0585	26.444	29.5992	27.1264	26.7104	27.9952
2789	Art1	Q9VGW7	0.818216	0.65503	0.849522	22.3211	29.083	29.6064	29.0664	28.299	28.1563	28.6836	28.2109
2120	Dmel\CG5323	Q7JVK8	0.817856	0.00492664	0.0912817	29.0699	28.853	28.6967	28.2007	29.501	29.6393	29.4682	29.4832
1142	mRpL19	Q9VHN6	0.816602	0.281543	0.589004	23.9421	24.1217	25.0841	24.5368	27.0525	24.192	25.216	24.4907
247	Lam	M9NE89 - P08928	0.812762	0.494106	0.762159	25.1396	28.3057	30.006	28.9401	30.052	28.4789	28.7509	28.3606
2311	mRpL27	Q86BM8	0.812112	0.126677	0.391069	26.8086	25.1537	25.2036	25.0136	26.7869	26.5006	26.0831	26.0573
3030	elm	Q9VNF9	0.811555	0.198151	0.48749	26.5404	25.537	25.3899	24.1819	27.0337	26.1015	25.6971	26.0631
3394	ProRS-m	M9PBJ9 - Q9VZY9	0.811486	0.284014	0.591896	26.0984	25.4537	25.1604	24.5838	24.3541	26.8971	26.2951	26.9959
1786	Dmel\CG10602 - pepCG10602	A4V0U4 - Q9VJ39	0.811084	0.302383	0.608935	23.764	25.8864	26.5721	24.8712	27.0389	25.2545	26.239	25.8057
1786	Dmel\CG10602 - pepCG10602	A4V0U4 - Q9VJ39	0.811084	0.302383	0.608935	23.764	25.8864	26.5721	24.8712	27.0389	25.2545	26.239	25.8057
922	Surf1	Q9U4F3	0.809458	0.0556544	0.256125	24.6719	23.5779	23.6789	23.3554	24.5696	24.8351	24.155	24.9623
2020	Rap2l	A0A0B4LGJ4 - O96692	0.808232	0.0457864	0.240459	28.1101	27.3509	26.7101	27.3756	28.2816	28.1921	27.8003	28.5057
1856	bmm	E1JI03 - Q9VUH7	0.807611	0.346313	0.639266	22.0824	22.7126	22.2662	20.6017	23.3495	20.8423	22.9855	23.7161
2253	wal	Q7KN94	0.804196	0.0210706	0.166921	30.3545	30.755	30.5491	30.3894	30.6696	31.7259	31.2197	31.6496
1094	bor	Q9VEX6	0.803941	0.451943	0.73044	22.3753	24.0179	26.6199	23.9764	25.3349	24.4693	26.2654	24.1357
2181	CG6491	Q7K1H0	0.803084	0.0395796	0.231261	24.9936	24.4912	25.1403	24.5117	24.8281	25.7248	25.8341	25.962
2990	152078_at	Q9VMC6	0.802739	0.137334	0.404392	25.948	25.7838	26.4071	25.1789	25.5401	27.1979	26.5734	27.2174
2473	CG9798	Q95T98	0.79947	0.0961795	0.334381	28.7389	27.0677	27.1299	27.3119	28.3052	28.1508	28.572	28.4182
2598	Gfat2	Q9VAW3	0.799167	0.193299	0.479916	24.7405	26.6732	26.5401	26.2259	25.9022	27.1856	27.0623	27.2263
1870	PlexA	H9XVP3 - Q0KIF1 - Q9V491	0.79837	0.10701	0.353848	27.8785	29.5781	29.2711	29.573	30.1865	29.6286	29.8286	29.8504
3308	Dmel\CG9723	Q9VXD6	0.797925	0.131426	0.397932	24.7253	24.571	26.1019	25.1253	25.0947	26.1541	25.956	26.5104
576	LanA	Q00174	0.797455	0.564776	0.812646	26.6396	24.6883	25.5019	25.721	30.1694	25.3349	25.0377	25.1986
3198	ND-SGDH	Q9VTU2	0.793416	0.470983	0.745557	26.634	25.3245	26.8286	23.7778	28.2711	26.0272	24.6616	26.7786
1035	Inx3	A0A0B4LHT3 - Q9VAS7	0.793399	0.0690233	0.288742	24.5835	23.7059	23.4241	23.6693	24.8568	24.8418	24.9744	23.8834
2199	CG3364	Q7K332	0.793176	0.0183357	0.159599	27.2137	26.6904	26.845	26.1188	27.277	27.4535	27.5814	27.7286
1047	puf	A0A0B4KHF3 - A0A0B4KI06 - A0A0B4LIK5 - Q8IMW2 - Q9VC56	0.790126	0.0276436	0.190469	22.8503	23.4306	23.411	23.0753	23.6244	24.4713	24.2934	23.5386
1135	p23 - CG16817	A0A0B4K6D2 - Q9VH95	0.78995	0.137006	0.403961	23.9957	22.9793	23.0909	23.8759	25.3319	24.2162	23.5512	24.0023
1135	p23 - CG16817	A0A0B4K6D2 - Q9VH95	0.78995	0.137006	0.403961	23.9957	22.9793	23.0909	23.8759	25.3319	24.2162	23.5512	24.0023
251	vas	M9PBB5 - P09052	0.789173	0.621748	0.833288	20.91	26.5541	26.3582	26.9182	24.655	26.0339	27.1431	26.0651
3345	mus101	Q9VY97	0.788801	0.344802	0.638671	23.0325	22.6659	21.6289	23.6621	22.7855	22.9376	25.4549	22.9665
2927	ATPsynG	Q9VKM3	0.788448	0.0765147	0.303579	27.7917	26.353	26.8897	26.2391	27.8069	27.3732	27.4924	27.7547
3019	BEST:LD29996	Q9VNA3	0.788332	0.144301	0.417744	27.2277	25.8258	26.1448	25.3349	27.3564	26.9925	26.2238	27.1139
447	eIF2alpha	P41374 - X2JFR6	0.788171	0.252691	0.552947	26.9838	25.858	26.6415	24.7713	27.4891	27.0132	25.7411	27.164
3555	mRpL14	Q9W4Z2	0.786796	0.386008	0.671527	22.1745	25.4644	25.601	24.5091	24.4445	25.6622	25.6289	25.1606
1324	galla-2	Q9VTC4	0.786259	0.224869	0.523931	27.0288	26.2696	25.6286	25.6922	27.8794	27.1846	25.5927	27.1074
2023	smt3	O97102	0.785477	0.464556	0.739051	29.5748	25.1862	27.3872	25.7283	28.201	27.2894	27.9108	27.6172
1466	Start1	A0A0B4LGM4 - Q9W145	0.785446	0.277979	0.584028	23.1304	23.1085	21.6945	23.0358	22.4693	24.3046	22.6758	24.6613
3579	Dmel\CG3909	Q9XZ19	0.782633	0.0711993	0.292323	25.9107	27.4489	26.9949	26.6582	27.3422	27.9354	27.2676	27.5979
2987	BcDNA:LD22339	Q9VMB3	0.780979	0.0257118	0.182805	27.505	26.7493	26.4239	26.7844	27.5742	27.9683	27.3233	27.7206
2901	anon-WO0118547.80	Q9VJZ1	0.780224	0.219816	0.516453	27.1741	26.3177	26.9249	25.7358	28.6389	27.0883	26.4154	27.1309
577	Sod2	A0A0B4LGQ1 - Q00637	0.778586	0.0404744	0.231905	32.8138	31.6754	31.6912	31.6286	32.8002	32.7848	32.4873	32.851
3361	HP5	M9PHL2 - Q960N6 - Q9VYY7	0.777984	0.17629	0.458411	25.3695	26.6655	27.4621	27.1164	27.6394	27.3887	27.8572	26.8402
1344	Poc1	M9PCD6 - Q9VU65	0.777411	0.0648393	0.277561	27.8907	27.8204	27.2594	27.5665	27.7742	28.9448	27.9726	28.955
280	Eno	E1JHR5 - P15007	0.777168	0.00651282	0.107165	29.2356	29.8571	30.0111	29.9286	30.4045	30.673	30.6406	30.423
663	ATPsynO	Q24439	0.775416	0.201861	0.493428	29.5657	27.6038	28.7168	27.5806	29.77	28.7891	28.6907	29.3188
2478	Rpb7	Q95U32	0.772776	0.151669	0.42743	25.3044	25.5129	24.5218	24.0703	24.8094	26.2694	25.3941	26.0277
2725	mor	A0A0B4JDA0 - Q9VF03	0.771553	0.601055	0.824558	22.6382	28.0143	27.9103	28.4479	27.2346	27.3709	28.2588	27.2327
1592	RanBPM	A0A0B4K851 - A0A126GUM4 - Q4Z8K6	0.771489	0.342806	0.637354	24.881	27.8203	27.4291	27.518	28.5864	27.3673	27.2128	27.5678
3073	Stip1	Q9VPN5	0.765176	0.178969	0.462907	25.3356	24.5251	25.9908	24.2834	26.3904	25.8041	24.9182	26.083
793	wfs1	Q8IMZ9	0.76429	0.4037	0.687656	23.5224	24.9371	22.8851	21.7242	24.732	22.4933	24.6752	24.2256
1756	Su(var)2-HP2	A1Z9S5 - A1Z9S6	0.763236	0.513611	0.77607	25.0564	29.0162	29.012	28.8868	27.2817	29.024	29.4831	29.2357
2758	Srlp	Q9VG69	0.76176	0.333768	0.633435	28.5666	26.67	26.554	25.2053	28.0604	27.6508	27.0816	27.25
2038	Eato	Q0E8Q7	0.761395	0.107535	0.355057	26.8351	26.7405	26.2866	25.5485	26.5874	27.5498	26.6904	27.6287
3010	Scox	Q9VMX4	0.755527	0.191313	0.476861	27.9702	27.3327	27.1147	26.265	28.341	28.2846	26.8078	28.2712
445	RpS18	P41094	0.754696	0.357309	0.650878	31.5645	29.5467	29.2558	29.2241	32.0398	30.5836	29.5983	30.3882
2032	Mpcp2	Q0E8E8	0.753954	0.0721254	0.294842	31.954	31.0122	30.8977	30.5163	31.5545	32.1391	31.5804	32.1219
2705	Mdh2	Q9VEB1	0.751089	0.58619	0.821842	26.3832	24.9335	28.2538	23.8466	29.1598	25.4559	26.5053	25.3004
411	blw	P35381	0.750645	0.21877	0.515467	32.979	31.026	31.7326	30.9487	33.2067	32.0023	32.0469	32.433
1386	Idh3a	Q9VWH4	0.750335	0.178982	0.462907	33.7326	32.401	31.6942	31.8897	32.8497	33.5469	32.8933	33.4291
381	GluProRS	P28668	0.749564	0.264391	0.568355	26.6533	29.2688	29.0204	28.8866	29.3218	29.2391	29.063	29.2034
3563	mRpL16	Q9W547	0.749522	0.473083	0.747164	25.2459	25.1799	24.5315	24.6266	28.0443	24.892	26.1315	23.5142
3502	PIG-T	Q9W3G0	0.749324	0.208063	0.498814	27.7622	26.3759	26.3548	25.8037	27.5841	27.5877	26.3474	27.7747
1009	Mapmodulin - Anp32a	B7YZR7 - E1JGK5 - Q9V895	0.749006	0.290187	0.598666	24.8357	24.3526	26.1672	25.7938	27.3801	25.9988	25.0396	25.7268
1009	Mapmodulin - Anp32a	B7YZR7 - E1JGK5 - Q9V895	0.749006	0.290187	0.598666	24.8357	24.3526	26.1672	25.7938	27.3801	25.9988	25.0396	25.7268
2369	CG11271	Q8IQI9	0.748233	0.46561	0.740201	25.9552	25.9398	22.9059	23.4664	25.8382	25.7594	23.7472	25.9154
3349	Dmel\CG4332	Q9VYG3	0.746811	0.260924	0.564872	24.8856	24.5923	25.1837	23.0138	25.5776	25.9021	24.3023	24.8807
3294	Dmel\CG6891	Q8IQX5 - Q9VWQ7	0.745269	0.436629	0.713471	22.4754	25.3325	25.2284	25.6577	26.534	24.5003	26.01	24.6308
2174	Dmel\CG7997	Q7K127	0.744168	0.364058	0.655135	26.5636	23.9766	23.8619	23.4785	25.4955	25.5795	24.3953	25.3868
342	Cdk1	P23572	0.743996	0.622602	0.833622	22.9341	28.5247	28.5738	28.4925	26.9803	28.3163	28.3343	27.8703
1282	colt	Q9VQG4	0.742372	0.284636	0.592638	30.625	29.5264	28.4904	28.1781	29.087	30.0523	30.1358	30.5143
294	Cat	P17336	0.741769	0.147005	0.421202	33.2404	31.8624	31.398	32.3352	33.3091	32.9146	32.3755	33.204
484	RpS25	P48588	0.740772	0.102202	0.349754	25.4353	25.6038	26.5749	27.0179	26.774	27.0109	26.8766	26.9334
2393	Tim23	Q8MRW1	0.740369	0.153221	0.430175	28.1611	26.7185	26.4616	26.2799	27.4143	27.6413	27.4632	28.0637
3521	ND-ASHI	Q9W3X7	0.7401	0.123308	0.386009	26.6739	26.4161	26.9528	25.2342	27.5048	26.9827	26.7006	27.0493
2723	Dmel\CG5903	Q9VEY5	0.740096	0.571032	0.815969	30.8958	27.0151	26.5594	25.5995	28.6763	28.7184	27.0185	28.6169
3417	BcDNA:LD06317	Q9W0P4	0.73989	0.535248	0.793477	23.4511	27.4026	27.8124	27.1637	25.7179	27.7653	27.6875	27.6187
1801	Dmel\CG11241	A8E6R2 - Q9VNR7	0.739181	0.102264	0.349754	23.9213	25.3475	24.827	24.1775	24.875	25.028	25.6357	25.6914
1442	eIF1	Q9VZS3	0.738311	0.217255	0.514349	26.5906	28.2976	28.3663	28.1528	27.9517	29.2866	28.112	29.0103
1680	Galphas	A0A0B4LGI1 - P20354	0.736262	0.00823324	0.110702	25.4506	26.0037	25.8901	25.705	26.6149	26.5135	26.0894	26.7766
309	mt:ND1	P18929	0.733483	0.187841	0.475354	26.227	25.217	24.8871	24.1153	26.4459	25.7251	25.3451	25.8641
497	Hrb27C	E1JHA4 - P48809	0.731228	0.224919	0.523931	30.5535	32.6755	32.4808	32.8234	32.7984	32.8086	33.1551	32.6959
1907	HDAC6	M9NEH6 - M9NGF7 - M9PJN5 - Q86NK9 - Q8IR37 - Q8IR38 - Q9XYX1	0.731157	0.304887	0.609229	25.0936	27.2085	27.146	27.2175	26.3523	27.5138	28.2226	27.5016
1278	AIF	M9PBQ4 - Q9VQ79	0.730954	0.220423	0.516791	27.8061	26.2864	26.4133	26.0076	28.1489	27.5566	26.452	27.2798
530	Mlc-c	M9NEW1 - P54357	0.729348	0.468095	0.742564	25.6448	22.5698	24.466	23.0872	26.3703	24.7842	23.3684	24.1621
3599	sesB	Q26365 - X2JB48	0.726985	0.115567	0.370415	35.2043	34.4499	33.6323	33.8793	34.5094	35.3419	34.9847	35.2376
1025	Zip99C	A4V3L8 - Q9VAF0	0.726107	0.114768	0.369643	25.5365	24.6802	24.5477	24.9557	24.9963	26.3078	25.1999	26.1206
378	Su(H)	P28159 - X2JAI1	0.724254	0.0504283	0.245451	26.7037	27.3924	27.2664	27.6281	27.6302	28.5505	27.6135	28.0935
2484	alt	Q960Y8 - Q9VEH0	0.721958	0.00667715	0.107165	30.4706	29.9498	29.9759	29.8722	30.7621	30.8557	30.4942	31.0443
1203	borr	Q9VLD6	0.721701	0.15918	0.435939	27.2553	27.9949	26.9979	27.4353	27.0217	28.5295	28.8328	28.1862
2266	sea	Q7KSQ0	0.719259	0.141666	0.411717	30.7999	29.7471	29.408	28.9195	30.5577	30.7657	30.0686	30.3595
148	scu	O18404	0.718722	0.296719	0.603167	27.1357	26.5263	27.8473	26.1612	29.1133	27.1856	27.439	26.8075
2980	Caper	Q9VM49	0.714677	0.661497	0.854434	22.6211	28.4478	28.8955	28.9218	27.4652	27.7554	28.4828	28.0415
3485	Dmel\CG2124	Q9W2T3	0.713791	0.225112	0.523931	25.2904	27.3823	27.2351	27.0857	27.1851	27.4755	28.0153	27.1727
1385	RpS10b	M9NEQ9 - Q9VWG3	0.713125	0.102678	0.349889	27.4044	27.7419	28.6517	27.9271	29.2468	28.4529	28.0316	28.8464
2667	CG5253	Q9VCX7	0.712498	0.43336	0.711314	23.1222	22.673	23.3192	22.7224	21.2092	24.472	24.8661	24.1395
3317	ND-20	Q9VXK7	0.711762	0.0504759	0.245451	26.9604	26.2884	26.0137	25.9285	26.8369	27.4025	26.6196	27.1791
498	Hrb87F	E1JIK0 - P48810	0.710972	0.375257	0.667011	24.9122	27.8551	28.0395	27.5056	28.1823	27.6442	27.607	27.7228
2621	Dmel\CG5116	Q9VBQ7	0.710171	0.438923	0.715189	25.6052	22.5496	23.3131	22.257	24.7133	24.1122	24.7182	23.0218
3081	Tfb4	Q9VPX4	0.706492	0.500365	0.767411	22.1422	25.1165	25.4645	22.813	25.2677	25.2828	23.017	24.7948
964	CaBP1	Q9V438	0.705988	0.0280682	0.192764	32.8561	32.4499	32.0664	32.2724	33.3836	33.2504	32.5895	33.2454
1681	Gpat4	A0A0B4LGJ9 - A0A0B4LHH1 - Q960R0 - Q9W1B5	0.705697	0.0815724	0.313913	27.4806	27.4399	26.8539	26.8247	27.6466	28.2852	27.1415	28.3484
2309	Zn72D	F0JAG2 - Q86BI3 - Q9VUY6	0.705631	0.047536	0.241686	25.209	24.9577	25.511	24.2817	25.4455	25.8831	25.5742	25.8791
973	apolpp	L0MPS3 - Q9V496	0.704165	0.291131	0.598898	31.145	29.3863	30.1745	29.65	32.1034	30.227	30.0215	30.8207
3375	Dmel\CG1265	Q9VZF3	0.703083	0.404214	0.687656	24.2389	23.5654	21.8643	24.0832	23.6523	24.9766	22.7795	25.1556
1222	Rat1	M9PEY6 - Q9VM71	0.702885	0.505344	0.771084	24.4451	28.0145	28.0787	28.5859	28.3196	27.9684	27.2178	28.4298
1363	QIL1	Q9VVH3	0.702657	0.283352	0.591568	28.8576	26.8554	26.6087	26.2824	27.9004	28.1805	27.5226	27.8112
1713	Prosbeta1	A0AQH0	0.702125	0.383661	0.66886	23.7318	23.5198	24.0511	23.5967	25.2499	25.5879	22.3076	24.5626
2875	anon-37B-2	Q9VJ11	0.701293	0.124754	0.387816	27.3036	26.9758	27.3225	27.239	27.1796	28.6484	27.3177	28.5004
2937	RfC3	Q9VKW3	0.701188	0.588213	0.821991	24.5439	29.1255	29.5142	29.3443	28.2065	29.001	29.4341	28.691
1876	loqs	M9MRT5 - Q4TZM6 - Q8IP72 - Q9VJY9 - X2J5X6 - X2JAB1	0.700862	0.275031	0.581338	22.8161	25.0855	24.9802	24.9366	24.9013	24.8111	25.7131	25.1963
91	Nup188	A0A0B4K859	0.698714	0.327915	0.628785	27.6795	30.2709	30.4076	30.1529	30.1193	30.3442	30.4989	30.3434
3590	Sap-r	Q8IMH4 - Q9Y125	0.695892	0.345726	0.639023	28.1027	25.555	25.468	25.5717	26.9539	27.376	26.3009	26.8501
2078	ERp60	Q3YMU0	0.695579	0.0420239	0.233908	31.1734	30.7642	30.6816	30.6477	32.1912	31.3938	31.0497	31.4146
2345	mRpS23	Q8IP62	0.695273	0.0939161	0.329643	23.8379	23.331	24.2934	24.0138	24.9719	23.8785	25.091	24.3158
2491	stai	M9NEA1 - Q8IPK0 - Q9GQR5 - Q9VMH3	0.694787	0.0443422	0.239641	26.5399	27.0097	26.9307	26.7301	26.7721	27.7251	27.5648	27.9275
1546	MRG15	A0A0B4KHJ7 - Q9Y0I1	0.694648	0.475745	0.74779	26.9737	30.3509	29.962	30.6991	29.2777	30.3953	30.7964	30.295
1364	Edc3	Q9VVI2	0.69277	0.323177	0.624883	24.9071	27.1832	27.5297	27.2422	27.0682	27.0973	27.977	27.4907
1172	ApepP	Q9VJG0	0.691596	0.24696	0.546574	24.0564	25.5289	26.3242	25.967	25.8961	26.7763	25.9743	25.9961
1427	prtp	Q9VYV3	0.687349	0.124292	0.387457	33.3205	32.5015	32.2371	32.2182	33.72	33.5131	32.4305	33.3631
1522	RpL38	A0A0B4KED0 - Q9W5N2	0.683933	0.37774	0.667011	32.2492	30.9455	29.4877	29.9293	31.9376	31.7166	30.2595	31.4337
1055	Dmel\CG13601 - CG13601	A0A0B4KGV7 - Q9VCG3	0.683359	0.154739	0.432436	22.7883	23.1876	21.8243	21.8408	23.1003	23.19	22.4565	23.6278
1055	Dmel\CG13601 - CG13601	A0A0B4KGV7 - Q9VCG3	0.683359	0.154739	0.432436	22.7883	23.1876	21.8243	21.8408	23.1003	23.19	22.4565	23.6278
2024	par-6	O97111	0.679923	0.334432	0.633435	20.9318	22.4817	23.2639	20.8434	22.5313	22.1953	23.2934	22.2205
485	RnrL	P48591	0.679729	0.0933435	0.329541	31.7789	33.0709	32.4311	33.1476	32.9412	33.3409	33.3733	33.4921
260	Hsc70-4	C7LA75 - P11147	0.679605	0.00292573	0.0689754	32.1099	32.3624	32.5702	32.5957	33.0832	33.0247	32.9257	33.3231
2145	ClC-b	Q7JZ25	0.679456	0.379235	0.667024	25.8983	25.7617	23.9299	24.35	24.1248	26.2271	26.025	26.2808
2124	GstE11	Q7JVZ8	0.67911	0.091433	0.329093	26.7362	27.8509	28.0376	27.9431	28.4079	28.5181	27.8832	28.4749
3089	mRpL48	Q9VQ35	0.677579	0.506446	0.77127	26.4143	23.6659	24.0743	25.4103	26.6319	26.0704	23.4304	26.1424
2157	GstT1	Q7K0B6	0.677467	0.0238229	0.174583	26.3832	26.0208	25.6326	25.3728	26.5109	26.6049	26.4196	26.5838
134	Psn	B7Z090 - M9PFS2 - M9PG70 - O02194	0.677308	0.396743	0.682832	26.2121	24.465	23.8008	23.7012	24.2498	25.8654	24.6289	26.1442
162	RpL10	M9PIM0 - O61231	0.676081	0.65016	0.846156	35.0616	30.5623	29.7733	29.9361	33.9316	31.8067	31.1393	31.1601
1526	ox	Q9XY35	0.676032	0.129558	0.395083	25.7373	25.0273	25.4231	24.1388	25.5368	25.6455	25.5903	26.2579
2295	Vap33	Q7KVX5 - Q9W4N8	0.674636	0.0024609	0.0671662	31.7286	31.5415	31.5405	31.5057	32.1936	32.413	31.9264	32.4818
1042	Nup37	Q9VBU8	0.674573	0.228331	0.526814	29.311	30.755	30.7662	31.0681	30.2223	31.5299	31.3503	31.4961
2420	Dmel\CG14407	Q8SXQ5	0.673618	0.0309744	0.202741	28.7154	29.8232	29.5683	29.411	30.0215	30.046	29.9831	30.1616
3014	Karybeta3	Q9VN44	0.672893	0.266807	0.571509	27.0038	29.009	29.4444	28.723	29.5862	29.0304	29.1909	29.0643
1387	ND-18	Q9VWI0	0.671363	0.149493	0.423975	24.5346	25.8346	26.4204	25.6064	26.4702	26.0111	26.3638	26.2364
2435	mRpS5	Q8SYP9	0.671259	0.175851	0.458411	21.7642	23.037	22.7173	23.1574	23.0466	23.134	24.2414	22.9389
3487	ATPsyndelta	Q9W2X6	0.667171	0.397389	0.682955	30.0044	26.966	28.1257	27.3316	29.3813	28.439	28.1834	29.0929
1230	Coq6	Q9VMQ5	0.666766	0.0712472	0.292323	27.2582	27.2263	26.774	26.1391	27.3484	27.8639	27.6807	27.1718
2952	LD45253	Q9VL29	0.665886	0.311922	0.612648	23.9974	26.1808	26.2805	26.3381	25.8129	26.3427	26.7566	26.5482
569	Trxr-1	A0A6H2EFX8 - P91938	0.665635	0.0330488	0.20716	30.5115	31.0336	30.8743	30.8661	30.8445	31.6814	31.6699	31.7522
1942	nocte	M9PE74 - Q9W2U7	0.665007	0.50233	0.768472	26.5487	29.2271	28.414	29.7201	27.3189	29.4687	29.7474	30.035
2771	GC1	Q9VGF7	0.664535	0.156829	0.433535	29.3202	28.3967	28.1782	27.9171	28.4037	29.4614	28.9782	29.627
994	CG16935-RA - CG16935	H8F4T6 - Q9V6U9	0.660921	0.0312651	0.203451	30.9126	30.715	30.2551	30.0813	30.9571	31.288	30.8983	31.4642
994	CG16935-RA - CG16935	H8F4T6 - Q9V6U9	0.660921	0.0312651	0.203451	30.9126	30.715	30.2551	30.0813	30.9571	31.288	30.8983	31.4642
1822	Jabba	A0A0B4JCT7 - A0A0B4KG78 - B7YZK4 - B7YZK5 - B7YZK6 - Q7K1Q6	0.660177	0.30158	0.608935	31.6682	31.1916	29.6234	29.9928	30.5385	31.751	30.9259	31.9013
3139	loj	Q9VRU2	0.65999	0.321035	0.622545	24.2867	22.1344	22.9779	22.4523	24.6563	23.5134	22.7984	23.5231
3194	Ube3a	Q9VTH1	0.659702	0.250215	0.550499	24.5876	24.8883	23.5431	25.1126	24.2992	26.1147	25.4335	24.923
1719	Trap1	A1Z6L9	0.657239	0.486279	0.756497	24.1651	27.4574	27.5824	27.4517	27.6721	27.0828	27.9355	26.595
2285	ALT	Q7KV27 - Q9VYD9	0.656515	0.0061016	0.107165	28.3238	28.0111	27.8929	27.6836	28.6937	28.8328	28.4295	28.5815
3273	Mtr3	Q9VW53	0.654568	0.29075	0.598666	25.9327	25.2111	24.4277	23.5035	25.3446	25.8006	24.8431	25.705
2272	Oatp30B	Q7KTG4 - Q9VLB3	0.654147	0.402515	0.687656	27.0811	24.1132	25.0868	24.1683	26.0988	26.0526	25.1558	25.7587
3288	Dmel\CG7889	Q9VWJ9	0.651211	0.294868	0.602094	23.7491	25.6726	24.9812	25.1293	25.0481	24.7894	26.5598	25.7397
2458	Dref	Q94883	0.650863	0.636844	0.841464	24.0961	28.8295	29.6208	29.2286	28.1963	28.78	29.094	28.3081
644	ATPsynD	A0A0B4LHL7 - Q24251	0.649118	0.294623	0.602094	29.1331	27.6284	28.1879	26.8697	29.2431	28.4003	27.855	28.9173
305	sgg	A4V3W1 - A4V3W2 - A8JUV9 - C0PUX5 - M9PGC4 - M9PGV7 - P18431 - Q0KHW6 - Q7KVY5	0.648962	0.0109275	0.130429	29.2906	29.3353	29.1516	29.2315	30.0364	30.0282	29.3859	30.1544
1525	GlyP	A4UZZ4 - Q9XTL9	0.648287	0.221896	0.518067	24.5546	23.321	25.1677	23.9236	25.2871	25.3003	24.2038	24.7689
3138	mad2	Q9VRQ2	0.64652	0.624511	0.835176	22.309	27.0066	27.3893	27.2612	25.9163	26.8574	26.9556	26.8229
2675	Cchl	Q9VD55	0.643313	0.077107	0.303579	30.3895	29.5514	29.2833	29.5098	29.9452	30.5307	30.112	30.7193
1984	Cdk9	O17432	0.641641	0.211217	0.503987	24.0734	24.7939	24.24	25.1984	25.7338	25.3715	24.1059	25.661
543	RpS20	P55828	0.641507	0.60983	0.827598	34.9013	32.6847	30.8986	30.5217	33.9584	33.0081	31.043	33.5629
1954	Pmp70	M9PF96 - Q9VWC8	0.638881	0.48831	0.758229	21.8609	21.2625	23.5795	21.9981	22.4942	23.9368	23.8911	20.9345
3084	Tango14	Q9VPX8	0.636664	0.0135555	0.1394	24.2508	24.6493	24.2117	24.3094	25.3583	24.6023	24.98	25.0273
1782	18w	A1ZBR2	0.636376	0.27169	0.578085	23.6826	22.0531	22.3884	22.1416	24.1823	23.2956	22.8301	22.5032
2082	Dmel\CG17266	Q4V5H1	0.635892	0.635069	0.84123	20.883	25.2542	26.2598	25.8621	24.755	25.3089	25.9065	24.8322
198	Inos	O97477	0.63342	0.105365	0.352448	26.8808	28.0834	27.858	27.9623	27.7736	28.5118	28.4837	28.549
3443	Nap1	Q9W1G7	0.631795	0.103687	0.350562	29.1782	29.2157	29.0574	28.7757	29.1856	30.2129	29.1051	30.2507
368	DNApol-alpha180	P26019	0.63166	0.512145	0.77604	24.5465	25.2091	25.5624	22.0495	26.1529	25.0632	24.089	24.5889
2289	Xpd	Q7KVP9	0.625568	0.106081	0.352865	26.4379	27.6545	27.6301	27.7435	27.6736	28.1265	28.0259	28.1422
845	hfp	A4V193 - Q8T6B9	0.622512	0.555236	0.80579	21.4004	24.3836	25.7749	25.2179	25.302	24.4621	25.037	24.4658
359	Rcc1	P25171	0.620423	0.542349	0.800081	25.5857	28.8789	29.7763	29.0898	29.3443	28.8599	29.2345	28.3737
1503	wuho	Q9W415	0.619478	0.640146	0.841464	25.9147	27.531	27.2318	27.4839	27.1305	26.2153	31.1925	26.101
2054	ETFB	Q0KHZ6	0.619088	0.132447	0.398411	31.5783	32.4489	31.9407	32.0842	31.7425	33.1068	32.7245	32.9547
952	heix	Q9V3R8	0.61741	0.402406	0.687656	25.1265	23.9523	24.4233	22.7389	24.5184	26.0404	24.1224	24.0295
991	Nup54	Q9V6B9	0.61725	0.573922	0.816961	24.5468	28.7057	28.7208	28.5239	27.9636	28.2956	28.654	28.0531
3440	Dmel\CG3803	Q9W1F5	0.617078	0.37731	0.667011	25.4258	22.7208	23.4897	23.4087	24.4403	25.0562	23.6612	24.3557
1933	Dmel\CG12773 - EG:8D8.3	M9PDG9 - O46100	0.616756	0.493883	0.762159	24.3275	24.3667	23.0659	23.2506	23.3731	25.6579	22.7268	25.72
1933	Dmel\CG12773 - EG:8D8.3	M9PDG9 - O46100	0.616756	0.493883	0.762159	24.3275	24.3667	23.0659	23.2506	23.3731	25.6579	22.7268	25.72
482	Rac2	M9PBU2 - P48554	0.615188	0.412855	0.692637	26.2489	24.3454	23.0859	24.3573	25.7655	25.2619	24.606	24.8649
259	LanB1	P11046	0.614904	0.503899	0.769816	23.3992	23.6513	23.324	24.7651	26.4981	24.6373	23.7084	22.7555
1216	SmE	Q9VLV5	0.614357	0.0326662	0.206763	26.5338	26.7998	27.2649	26.6553	27.7644	27.4734	27.0165	27.457
2113	Dmel\CG5726	Q7JRH5	0.614196	0.451669	0.73044	25.2358	25.8426	26.1228	25.0414	24.3049	26.6618	27.7408	25.992
441	GstS1	A0A0B4KFT5 - A4UZL5 - P41043	0.610774	0.275393	0.581338	22.9252	22.9377	22.6102	22.7907	22.457	24.8381	23.274	23.1377
2290	Dmel\CG1628	Q7KVQ8 - Q9W2T2	0.610554	0.0340911	0.211537	22.0843	22.0532	22.0196	22.0755	22.3989	23.3262	22.384	22.5657
2860	TM9SF2	Q9VIK1	0.609928	0.22929	0.527854	25.0645	24.445	24.3429	24.0376	26.2492	24.6491	24.4735	24.9579
1784	HnRNP-K	A1ZBW0 - A1ZBW1 - A1ZBW3 - A1ZBW4 - E1JGN7	0.604451	0.0466972	0.240712	25.1543	25.2683	25.7039	25.1859	25.7309	25.5607	26.506	25.9326
341	gammaTub23C	P23257	0.603394	0.241205	0.538369	28.9958	27.7963	27.3583	27.4656	29.0605	28.7059	27.7693	28.4938
2773	Dmel\CG6962	Q9VGH0	0.602914	0.364257	0.655135	26.2713	28.7581	28.9056	28.3154	28.467	28.6561	28.7619	28.777
737	NO66	E2QD64 - Q7K4H4	0.600058	0.111978	0.363278	27.6894	28.7616	28.5376	28.7303	28.4442	29.2737	29.0867	29.3144
1643	AnxB9	A0A0B4KH34 - P22464	0.59918	0.0182738	0.159599	26.388	26.6905	27.0325	26.4292	27.2972	27.3758	26.9	27.364
553	RpS12	P80455	0.597691	0.573584	0.816961	31.8042	29.0474	29.196	28.5161	31.9849	30.1295	28.6415	30.1985
2879	L2HGDH	Q9VJ28	0.597681	0.128424	0.394216	28.2653	27.4392	27.6364	26.8365	28.0656	28.3558	27.7003	28.4464
1328	Ufd1-like	Q9VTF9	0.597663	0.234336	0.531398	23.978	24.5528	25.1264	23.7369	24.7773	24.9618	24.231	25.8147
2456	BcDNA:SD01241	Q8T9H0 - Q9VIJ3	0.596586	0.295382	0.602094	25.3039	23.3596	24.0421	25.4582	25.0432	25.4226	24.8485	25.2359
2183	Dmel\CG8067	Q7K1S1	0.5949	0.319487	0.620655	26.3938	24.7826	24.5077	24.0994	25.9078	25.4529	24.958	25.8444
397	RpS2	M9PB84 - P31009	0.594129	0.398426	0.684068	33.8561	32.0865	31.613	31.3632	33.6695	32.7956	32.0406	32.7896
270	eEF2	P13060	0.593958	0.305724	0.610255	30.6268	32.7539	32.7317	32.7542	32.8451	32.7392	32.8422	32.8159
370	Gbeta13F	A4V4I0 - P26308	0.592399	0.20479	0.496783	23.5999	22.5736	22.5401	22.6278	22.8208	23.773	22.9355	24.1818
2154	RpS15	A1ZAH8 - Q7JZW2	0.589454	0.335135	0.633435	26.9065	26.0061	28.6114	27.482	27.9557	27.7093	27.5368	28.1621
456	ttk	A0A0B4JDG1 - P42282	0.589237	0.269999	0.575586	26.1149	25.3877	25.7367	25.0811	25.0373	26.7177	26.9475	25.9748
1988	Rab14	O18336 - Q86BK8	0.588995	0.0777162	0.304155	27.3558	28.1315	27.9874	28.1946	27.9417	28.8573	28.53	28.6964
2209	cathD	Q7K485	0.580763	0.35114	0.643996	31.6432	29.512	29.5882	29.2236	30.8794	30.5581	30.1874	30.6653
2304	Tim17b	Q7PLT4	0.577749	0.431943	0.711314	28.3533	26.126	25.9264	25.3904	27.5967	26.7456	26.6865	27.0782
1536	goe	Q9XZ14 - X2JFT2	0.574377	0.0176004	0.158275	28.2675	28.2323	28.2889	28.1152	28.5085	29.23	28.5327	28.9302
835	rumi	A0A0B4KGR5 - Q8T045	0.574249	0.673966	0.861942	29.7572	25.5468	24.6868	24.0954	26.6293	26.6612	26.0118	27.0808
3207	Dmel\CG11267	Q9VU35	0.572715	0.485763	0.756497	27.213	24.9436	26.3761	24.8817	27.97	26.0535	25.7062	25.9756
418	tws	A0A0B4LGZ3 - P36872	0.572336	0.149311	0.423975	32.2547	31.6111	30.9368	31.3516	31.8899	32.2648	31.6713	32.6176
652	Sema1a	M9MRI2 - M9PB77 - M9PCL7 - M9PFA5 - Q0E8S4 - Q24322	0.569757	0.0973515	0.337404	26.5616	25.6923	25.264	25.8668	26.5441	26.4691	26.1007	26.5498
1755	EP(2)2054	A1Z9K0	0.569219	0.129982	0.39526	25.1989	26.2981	25.5762	26.2508	25.8964	26.7232	26.6143	26.3669
263	Pka-C1	P12370	0.568139	0.0834505	0.315514	24.9376	24.9465	25.0206	25.1978	25.1648	26.3138	25.6851	25.2113
338	oc	A0A4D6K2U2 - M9PGN9 - M9PGZ9 - P22810	0.565733	0.373449	0.666716	22.7663	24.1026	21.7228	23.8133	23.2784	24.1842	23.2819	23.9235
2693	Dmel\CG6195	Q9VDV2	0.565086	0.247374	0.546672	24.2093	25.5568	26.2484	25.262	26.0635	25.9678	25.5233	25.9823
2930	EMC3	Q9VKR0	0.56476	0.377805	0.667011	23.7215	23.5299	25.4421	23.9818	25.4999	24.9929	23.5974	24.8442
1095	Bin1	A0A126GUU7 - Q9VEX9	0.563065	0.197817	0.48749	27.885	28.975	29.5703	29.1752	29.1245	29.3899	29.5186	29.8248
2739	Nup93-2	Q9VFE7	0.562856	0.383581	0.66886	27.4736	29.8731	29.7396	29.8235	29.6634	29.7645	30.1539	29.5794
2583	eIF2Balpha	Q9VAD4	0.562685	0.313591	0.612648	26.397	25.919	25.4143	24.8821	26.3588	26.5349	25.0801	26.8894
1595	Aldh-III	A0A0B4KEE1 - A0A0B4KEL0 - A0A0B4KF99 - A0A0C4DHC8 - A0A0C4FEI5 - A1Z6Z3 - A1Z6Z4 - A4UZ69 - Q7JR61	0.561664	0.209847	0.501476	27.3664	27.5539	27.5972	26.4454	28.6669	27.3881	27.463	27.6916
3257	E3	Q9VVL7	0.560923	0.462613	0.738234	23.9389	25.046	26.8097	25.3792	26.3628	25.6776	26.5796	24.7973
348	mts	P23696 - X2JDI1	0.560765	0.157308	0.433535	27.8637	28.9217	29.3227	28.8616	29.4233	29.4912	28.8382	29.46
170	beta'COP	O62621	0.560547	0.49084	0.759336	26.4763	25.8949	26.9454	24.2044	27.4409	26.854	25.2158	26.2525
1882	Hsc70Cb	M9MSL3 - Q9VUC1	0.560359	0.251514	0.551995	26.8481	27.6363	27.9428	27.1017	28.8692	27.7446	27.1121	28.0444
565	AP-2alpha	P91926	0.560251	0.614779	0.829116	23.1574	24.5249	26.1258	24.9597	27.7434	24.9387	24.4759	23.8509
2306	Srrm234	A8JNI2 - Q7YZ99 - Q9W0B0	0.558911	0.169355	0.450536	29.5415	28.5989	28.4178	28.3956	28.7027	29.4497	29.2206	29.8164
413	Psc	D0Z760 - P35820	0.55799	0.261266	0.565064	25.2654	26.6745	26.3051	26.3129	25.7573	26.9436	27.306	26.783
2314	Chro	Q86BS3	0.557059	0.659306	0.852469	26.5081	30.833	31.0664	31.4726	29.7463	30.5534	31.2542	30.5544
2845	Dmel\CG1943	Q9VI56	0.556865	0.175909	0.458411	28.9245	29.3756	30.1472	29.9763	29.6764	30.308	30.732	29.9347
2532	ND-B17	Q9V3W2	0.556158	0.573276	0.816961	26.7113	25.1026	26.0801	23.7228	27.6623	25.7307	24.4024	26.046
2528	26-29-p	Q9V3U6	0.554578	0.137759	0.405109	32.711	31.8655	31.6538	31.8901	31.9221	32.8628	32.6842	32.8696
1211	CG7840	Q9VLP9	0.552658	0.188364	0.476137	26.8211	27.416	26.8615	27.1888	26.7398	27.9165	27.484	28.3577
1032	Slbp	Q9VAN6	0.552571	0.463819	0.738933	27.533	26.4824	25.6435	25.5484	26.8481	27.0282	25.4679	28.0734
1629	Dmel\CG9399 - dMPC2	A0A0B4KFZ7 - Q9VHB1 - Q9VHB2	0.552534	0.520248	0.781422	24.548	23.8326	24.8273	23.9367	22.6159	25.9459	24.9597	25.8332
1629	Dmel\CG9399 - dMPC2	A0A0B4KFZ7 - Q9VHB1 - Q9VHB2	0.552534	0.520248	0.781422	24.548	23.8326	24.8273	23.9367	22.6159	25.9459	24.9597	25.8332
3090	Dmel\CG31937	Q9VQ39	0.551313	0.285789	0.594073	26.7192	26.2995	25.8954	25.2708	25.9632	27.1893	26.0013	27.2364
227	Yp3	P06607 - X2JEX8	0.549345	0.164956	0.444129	31.1188	32.4298	32.6307	32.3595	32.7261	32.7169	32.5295	32.7638
3109	ND-PDSW	Q9VQR2	0.548677	0.453501	0.731598	26.9582	25.9252	25.5394	24.7218	27.6599	25.7794	25.3675	26.5325
2432	ND-MLRQ	Q8SYJ2	0.547914	0.424478	0.703169	23.9818	24.5479	26.4248	23.7285	24.8147	25.3397	25.0169	25.7034
1117	CG5641	Q9VG73	0.547759	0.0772548	0.303579	25.507	25.7906	25.6058	24.8908	25.7498	26.035	25.7439	26.4565
3543	Dmel\CG11436	Q9W4J6	0.547225	0.453138	0.731598	22.2198	22.2144	22.2264	22.2323	22.2675	21.7199	24.7767	22.3176
2418	LysRS	Q8SXM8 - Q9W327	0.54706	0.310661	0.612648	29.8676	28.8766	28.5207	28.4723	30.0408	29.7835	28.3813	29.7197
468	Fdh	P46415	0.546481	0.416574	0.694912	23.1071	22.4831	22.6808	22.9735	24.9015	23.4194	21.9246	23.1848
1743	Prp8	A1Z8U0	0.546439	0.667863	0.85868	24.2806	29.0087	29.3192	28.9966	28.4825	28.2984	28.6534	28.3565
2614	Dmel\CG5913	Q9VBK9	0.54611	0.071907	0.294489	27.8309	28.2752	27.6894	27.96	28.1696	28.8447	28.0538	28.8718
2846	Dpck	Q9VI57	0.541252	0.557195	0.806524	22.9377	26.3649	26.4604	26.2103	25.7348	25.8559	26.5268	26.0208
193	Dmel\CG1307 - CG1307	E1JJ73 - O97067	0.54074	0.165602	0.444794	25.6186	24.432	25.2352	24.316	25.3588	25.6591	25.0937	25.6532
193	Dmel\CG1307 - CG1307	E1JJ73 - O97067	0.54074	0.165602	0.444794	25.6186	24.432	25.2352	24.316	25.3588	25.6591	25.0937	25.6532
1005	Sply	Q9V7Y2	0.540141	0.19149	0.476861	28.1805	27.0546	27.5996	26.6277	27.6001	28.2486	27.738	28.0362
762	scrib	A0A0B4K6I1 - A0A0B4K6M4 - A0A0B4K784 - A0A0B4K7W1 - A0A0B4KHN3 - A0A0B4KHY2 - A0A0B4KI37 - E1JIZ0 - E1JIZ1 - E1JIZ2 - Q7KRY7	0.540091	0.744132	0.897539	22.6665	28.1115	28.7	29.066	27.1613	27.326	29.1321	27.0849
2685	RpS30	Q9VDH8	0.536376	0.00939618	0.118934	26.226	25.7103	26.1994	26.119	26.4279	26.7751	26.5237	26.6734
2094	ND-B15	Q6IDF5	0.533938	0.367353	0.659639	25.6312	24.5851	25.3639	23.6377	26.117	24.9454	24.7213	25.5699
2360	tzn	Q8IPU3 - Q9I7P8 - Q9VPB3	0.530727	0.59003	0.821991	25.3421	23.0225	24.7945	22.0554	25.775	24.5159	23.5532	23.4932
334	AnxB10	P22465	0.530358	0.0509647	0.246219	26.0001	26.8415	26.0399	26.4008	27.0446	26.9	26.5852	26.874
1422	mRpL49	F3YDM8 - Q9VYI3	0.530062	0.598838	0.823485	21.5124	23.019	24.5572	22.7107	23.8218	22.5618	25.3649	22.1709
1534	Nup93-1	Q9XZ06	0.529904	0.626803	0.837366	27.3148	31.1433	31.2161	31.1572	29.6688	30.8712	31.4088	31.0024
3097	ND-B17.2	Q9VQD7	0.529034	0.115672	0.370415	26.6003	26.4189	26.5091	25.9513	26.2837	27.3648	26.7117	27.2356
1884	anon-15Db	M9MSQ1 - Q9VX80	0.527621	0.677962	0.863705	25.3312	24.3599	25.0842	21.6269	25.3796	25.353	22.0583	25.7218
2867	COX4	Q9VIQ8	0.526096	0.596849	0.822972	30.0674	27.5919	28.6872	25.8836	29.4581	28.448	27.8817	28.5466
2721	EMC2B	Q9VEQ2	0.525956	0.532816	0.792234	23.1279	25.5111	26.8099	25.8067	26.0845	25.4933	26.1154	25.6663
865	Cp1	A0A0B4JD48 - Q95029	0.525714	0.132039	0.398258	31.4128	30.7877	30.5832	30.2804	30.8356	31.7313	31.2633	31.3368
483	Rala	P48555 - Q962I2	0.525379	0.126169	0.390042	25.6828	24.7486	24.7968	24.3922	25.7125	25.501	25.2483	25.2601
164	Ten-m	M9PGF7 - O61307	0.52424	0.38726	0.673181	27.4455	25.6476	25.2742	25.6241	26.9692	26.3707	25.8051	26.9433
3370	Dmel\CG1637	Q9VZ56 - X2JB52	0.523907	0.0910573	0.328336	25.3732	25.7691	25.1879	25.7379	26.0622	25.876	26.6302	25.5955
3151	mrva	Q9VS47	0.523458	0.272284	0.578288	24.4798	23.0666	22.8641	23.142	23.3225	24.2406	23.7852	24.2981
311	mt:ND5	P18932	0.523267	0.489519	0.758229	26.104	25.1043	25.6378	23.1872	26.3645	25.1667	24.9755	25.6197
2429	RH61753p	Q8SY69	0.522877	0.460068	0.735055	27.0799	25.4852	24.9029	25.1365	27.0596	26.6207	25.0061	26.0096
1016	Ars2	A0A0B4KEI5 - Q9V9K7	0.522449	0.46305	0.738234	22.1137	23.7565	24.9569	24.0602	24.7754	24.4486	24.3826	23.3704
2283	eIF4H1	Q7KUX7 - Q8IR13 - Q9VXF8 - X2JC79 - X2JE34	0.520931	0.572913	0.816961	22.8761	22.9273	24.6745	22.9976	25.7305	22.6792	22.6175	24.532
3155	smid	M9PEE1 - Q7KU82 - Q9VS62	0.520467	0.345831	0.639023	27.208	28.9879	29.297	29.2047	28.9084	29.4908	29.2898	29.0904
2988	Ent2	Q9VMB6	0.519364	0.381408	0.667972	25.3752	23.5684	24.7559	23.5362	24.7248	25.5604	24.0654	24.9626
435	Cdc42	M9NFF8 - P40793	0.515402	0.380781	0.667972	26.3773	24.5158	25.0177	24.5565	25.3655	26.1224	24.8301	26.211
3363	anon-EST:Posey214	Q9VZ01	0.514948	0.666938	0.85868	31.7449	28.2009	27.1079	27.2712	28.5801	29.5781	28.4011	29.8253
345	bib	M9PB86 - P23645	0.514331	0.495394	0.763031	26.3477	26.7814	26.0728	25.2953	25.0062	27.6647	26.2503	27.6332
2178	Map60	Q7K180	0.513637	0.293793	0.602094	26.1066	25.9521	26.5948	26.2387	25.8402	26.4046	27.8502	26.8516
1425	Upf1	Q9VYS3 - X2JBC1	0.51239	0.0922486	0.329093	29.0189	29.0168	28.617	28.8052	28.817	29.6372	29.174	29.8792
336	SERCA	A0A0B4LGB7 - P22700	0.510805	0.0396885	0.231292	30.1878	30.7789	30.6857	30.2066	30.9969	31.1549	30.6373	31.1132
3414	Dci	Q9W0M0	0.510735	0.53063	0.7896	26.6671	25.5459	25.2568	25.4949	26.4593	27.1148	24.213	27.2205
3319	MSBP	Q9VXM4	0.510249	0.0154097	0.147616	26.9117	27.1581	27.2262	26.9704	27.3214	27.9364	27.5999	27.4497
1840	Apt1	C0PDF4 - M9PEW1 - Q9I7R0	0.507802	0.0755512	0.301967	25.402	26.0593	25.8813	25.5525	26.4198	26.6545	25.9441	25.9078
1482	eIF3k	Q9W2D9	0.507774	0.427807	0.706973	27.3476	29.4889	29.7395	29.3513	30.1703	29.3566	29.1429	29.2885
2400	IleRS	Q8MSW0	0.507155	0.420931	0.699047	27.1695	29.4712	29.4914	29.2135	29.8782	29.1226	29.1647	29.2086
2611	Dmel\CG14544	Q9VBH7	0.507025	0.338641	0.637354	26.7516	25.6913	25.0272	25.7116	26.8053	26.6332	25.3276	26.4437
2193	CG30474	A0A0C4DHG4 - Q7K2K2	0.50691	0.297157	0.60339	26.1498	26.9913	26.8619	27.0195	26.1617	27.2628	27.6619	27.9637
2282	CG6247 - 45555989 - 24643014	Q7KUW2 - Q9VWV2 - Q9VWV4 - Q9VWV5	0.506501	0.424692	0.703169	25.5716	23.8716	23.5601	23.0127	24.4838	25.1053	24.1086	24.3443
2282	CG6247 - 45555989 - 24643014	Q7KUW2 - Q9VWV2 - Q9VWV4 - Q9VWV5	0.506501	0.424692	0.703169	25.5716	23.8716	23.5601	23.0127	24.4838	25.1053	24.1086	24.3443
2282	CG6247 - 45555989 - 24643014	Q7KUW2 - Q9VWV2 - Q9VWV4 - Q9VWV5	0.506501	0.424692	0.703169	25.5716	23.8716	23.5601	23.0127	24.4838	25.1053	24.1086	24.3443
3387	Alg2	Q9VZU8	0.506252	0.241048	0.538369	29.7613	28.8064	28.3451	28.1784	29.3034	29.3443	28.8507	29.6178
2416	Kyat	Q8SXC2	0.50595	0.185224	0.470513	22.1905	22.3459	22.3943	22.3106	22.3881	22.7864	22.3172	23.7734
3427	ND-19	Q9W125	0.504845	0.506578	0.77127	27.7066	26.2516	26.7381	25.2352	28.4374	26.3828	26.3042	26.8265
3447	Mtpbeta	Q9W1H8	0.50475	0.171785	0.453221	28.9045	29.3172	29.7765	28.3014	29.6247	29.6096	29.7498	29.3346
2852	BEST:LD19244	Q9VID9	0.504539	0.41157	0.692637	22.9804	24.8151	24.9835	25.4626	24.5593	25.3717	25.1764	25.1524
3235	IleRS-m	Q9VUY4	0.503179	0.295732	0.602256	23.1528	24.5579	24.3071	22.9007	23.8022	24.3591	24.5064	24.2635
2865	Taf13	Q9VIP1	0.50022	0.016901	0.157612	25.1669	24.7862	24.9301	25.3622	25.4579	25.4631	25.8114	25.5139
849	COX5A	A0A0B4KFT0 - Q94514	0.500171	0.392734	0.678469	27.3798	25.6644	27.2533	25.5122	27.4636	26.8849	26.4383	27.0236
3381	Sc2	Q9VZL3	0.498977	0.111782	0.36319	30.1299	29.6981	29.405	29.2166	30.0812	30.2891	29.6237	30.4516
1970	bif	M9PGW8 - M9PHA0 - M9PHL6 - Q8IR86 - Q9VYV8	0.497169	0.405766	0.689771	28.3208	27.1288	26.6596	26.7222	26.5955	28.3501	27.6412	28.2332
130	ATPsyngamma	O01666	0.495196	0.489162	0.758229	32.0837	29.8767	29.9021	29.4212	31.7002	30.6555	30.2743	30.6344
2517	Rab5	Q9V3I2	0.494583	0.242639	0.53995	28.1395	27.3938	27.847	26.8478	27.6172	28.533	27.5961	28.4601
969	Nup154	Q9V463	0.494312	0.30246	0.608935	30.5805	32.2897	32.1164	32.0975	31.7529	32.5231	32.5183	32.267
712	Dmel\CG11007 - CG11007	A0A0B4LFY2 - Q7JW12	0.493795	0.304084	0.609229	23.8577	24.2513	25.4282	24.4299	25.6425	25.2817	24.5508	24.4673
712	Dmel\CG11007 - CG11007	A0A0B4LFY2 - Q7JW12	0.493795	0.304084	0.609229	23.8577	24.2513	25.4282	24.4299	25.6425	25.2817	24.5508	24.4673
502	mnb	P49657 - Q9VX06 - X2JFM3	0.492805	0.357808	0.650878	25.8323	27.8232	27.3801	27.594	27.052	27.7812	27.7959	27.9717
638	RpS5a	Q24186 - X2JKU5	0.492647	0.561419	0.810535	30.315	27.9564	28.1179	28.0758	30.7289	28.8212	28.0854	28.8001
3386	Usp5	Q9VZU7	0.491839	0.790573	0.921441	23.905	30.5856	31.0618	31.0964	29.5011	29.5111	30.3237	29.2803
1517	EG:33C11.3 - Dmel\CG3638 - BG00376 - CG3638	A0A0S0X0Z7 - A0A0S0X7W8 - M9NEN6 - M9PGE0 - Q9W5A5	0.491458	0.135767	0.402376	27.4802	27.3634	27.1014	26.8949	27.1716	28.0904	27.3673	28.1765
1517	EG:33C11.3 - Dmel\CG3638 - BG00376 - CG3638	A0A0S0X0Z7 - A0A0S0X7W8 - M9NEN6 - M9PGE0 - Q9W5A5	0.491458	0.135767	0.402376	27.4802	27.3634	27.1014	26.8949	27.1716	28.0904	27.3673	28.1765
1517	EG:33C11.3 - Dmel\CG3638 - BG00376 - CG3638	A0A0S0X0Z7 - A0A0S0X7W8 - M9NEN6 - M9PGE0 - Q9W5A5	0.491458	0.135767	0.402376	27.4802	27.3634	27.1014	26.8949	27.1716	28.0904	27.3673	28.1765
1517	EG:33C11.3 - Dmel\CG3638 - BG00376 - CG3638	A0A0S0X0Z7 - A0A0S0X7W8 - M9NEN6 - M9PGE0 - Q9W5A5	0.491458	0.135767	0.402376	27.4802	27.3634	27.1014	26.8949	27.1716	28.0904	27.3673	28.1765
340	Map205	A0A0B4KI71 - P23226 - Q8IMF5	0.490192	0.216748	0.514349	28.0111	27.5325	27.7542	27.5064	27.326	28.866	28.0352	28.5378
3467	qkr58E-1	A0A0B4LG88 - A0A0B4LGB9 - Q9W255	0.489608	0.343409	0.637354	24.3349	24.7743	25.4922	23.3927	24.6204	25.4542	25.0962	24.7819
383	14-3-3zeta	A0A0B4KEH0 - P29310	0.4876	0.313432	0.612648	25.7347	25.6362	26.6907	25.173	27.1842	25.932	25.8322	26.2365
1413	ArgRS	Q9VXN4	0.486939	0.736443	0.89333	22.0028	26.773	27.7092	27.0791	27.6601	25.719	26.0732	26.0597
214	Yp2	P02844 - X2JB25	0.484379	0.271622	0.578085	30.7188	31.576	32.3954	31.8755	32.6373	31.8517	31.81	32.2043
1696	grsm	A0A0C4FEI8 - Q9V3D8	0.484058	0.401249	0.6868	29.7115	30.7376	30.5586	30.6841	29.4751	31.4278	31.2662	31.4589
2695	CG117799	Q9VDZ7 - Q9VDZ8	0.483622	0.642592	0.842232	26.9073	29.4013	27.0326	28.6782	26.3149	29.9369	28.5992	29.1029
2778	Dmel\CG14712	Q9VGL0	0.483309	0.648677	0.845434	26.052	29.6904	29.7109	29.6778	27.9845	29.6821	29.8813	29.5165
377	Rrp1	B7YZZ9 - P27864	0.483027	0.709238	0.884799	25.1444	21.4815	25.2173	23.7751	26.8631	23.4901	22.8994	24.2977
1989	Rab8	M9NEE8 - O18338	0.48039	0.15601	0.432774	27.3011	26.8293	26.9094	26.9201	26.7991	27.7783	27.2598	28.0443
662	ATPsynCF6	D1Z3A2 - Q24407	0.479929	0.491504	0.759548	28.061	26.239	26.7253	25.3292	27.9476	26.8545	26.4064	27.0657
1137	Dmel\CG9393 - CG9393	A0A0B4KGL6 - Q9VHB6	0.479188	0.391664	0.677144	27.4657	26.9209	26.0118	25.6072	26.5743	27.5596	26.3582	27.4303
1137	Dmel\CG9393 - CG9393	A0A0B4KGL6 - Q9VHB6	0.479188	0.391664	0.677144	27.4657	26.9209	26.0118	25.6072	26.5743	27.5596	26.3582	27.4303
1915	rhea	M9NDM3 - M9PBW9 - M9PEJ8 - Q9VSL8	0.477957	0.456111	0.731906	23.4556	25.4148	26.3099	25.1215	25.4701	25.4732	25.7572	25.5131
2460	Dmel\CG14641	Q95RB1	0.477676	0.502819	0.768693	23.7428	26.1957	26.3516	25.5976	26.2919	26.551	25.1917	25.7639
585	Rbp1	Q02427	0.476711	0.0233041	0.173553	27.8347	28.5404	28.4241	28.2777	28.6889	28.8126	28.787	28.6951
2828	Cks85A	Q9VHN1	0.47581	0.409174	0.691908	23.547	23.1318	22.9183	24.338	24.6073	24.6748	23.7338	22.8226
426	Bx42	M9PGQ6 - P39736	0.474734	0.466349	0.740848	26.1642	28.213	27.4327	28.4404	27.3666	28.6189	27.5745	28.5893
803	Nup205	Q8IQV9	0.474004	0.528299	0.788211	28.8995	31.3815	31.6423	31.4133	30.5062	31.4825	31.8673	31.3766
1477	EMC8-9	Q9W1Y1	0.473378	0.255861	0.55674	28.7771	30.0001	29.9688	30.1169	30.3907	29.9481	30.6663	29.7513
2472	Dmel\CG6028	Q95SI7	0.473084	0.052433	0.248236	25.3339	25.0457	25.7607	25.0463	25.6214	25.8068	25.6136	26.0371
2904	Grx4	Q9VJZ6	0.472704	0.45971	0.735009	25.5365	27.4736	28.0029	27.6687	28.2667	27.3277	27.3159	27.6622
1342	CG11263	Q9VU31	0.469591	0.719715	0.888002	26.9745	24.0501	22.7329	25.5469	22.9479	25.8447	26.9525	25.4377
2072	Rrp42	Q29QQ9	0.468976	0.456457	0.731906	26.434	24.7506	25.0646	24.8207	25.0385	26.3942	24.9265	26.5866
1128	pont	Q9VH07	0.468053	0.719817	0.888002	24.8111	29.4542	29.6627	29.8368	28.1695	28.9008	29.5274	29.0393
2566	CstF50	Q9V9V0	0.46721	0.32364	0.624883	27.0604	26.3832	26.7153	25.8831	27.5568	27.3863	25.9731	26.9947
2373	dHspB8 - HspB8	M9NHC5 - Q8IQW5 - Q9VWG1	0.464468	0.669813	0.860196	23.4395	23.8379	25.2635	22.4774	25.3454	24.5687	25.2698	21.6924
2373	dHspB8 - HspB8	M9NHC5 - Q8IQW5 - Q9VWG1	0.464468	0.669813	0.860196	23.4395	23.8379	25.2635	22.4774	25.3454	24.5687	25.2698	21.6924
2874	TU37B1	Q9VJ08	0.464402	0.304342	0.609229	22.58	24.4389	23.8258	23.1923	23.7458	23.8688	24.1913	24.0889
536	Pdi	P54399 - X2JGP4	0.462236	0.52007	0.781422	33.1772	31.0616	31.3352	30.8254	33.0844	32.0423	31.0609	32.0608
2296	Rab4	Q7KY04	0.461385	0.300598	0.608282	26.8592	26.0687	25.1567	25.8149	25.9186	26.9089	26.3775	26.5401
192	eEF1beta	A0A0B4LFL3 - O96827	0.460929	0.455693	0.731906	29.4263	30.3659	31.175	30.4746	32.1602	30.1595	30.517	30.4488
2634	Osbp	Q9VC05	0.460376	0.39034	0.675379	23.7719	24.3759	24.981	23.2222	24.6278	24.4783	25.3265	23.7599
2747	poly	Q9VFW4	0.459846	0.0181247	0.159599	29.0815	29.5975	29.2887	29.4538	29.9337	29.7131	29.617	29.9972
1318	Srp68	Q9VSS2	0.459385	0.631277	0.839697	23.166	24.4406	26.017	25.4762	27.0924	24.9626	23.9976	24.8846
2876	Acn	Q9VJ12	0.458538	0.343806	0.637354	28.4472	30.2556	30.0909	30.1308	29.9151	30.4663	30.3005	30.0768
1872	Ndf	M9MRG2	0.456112	0.473178	0.747164	29.6519	31.6682	32.0949	32.0112	32.2046	31.6526	31.8979	31.4955
317	RpI135	P20028	0.456048	0.550442	0.803235	24.7833	25.0752	24.9056	26.6819	24.4598	27.0833	26.3233	25.4039
2089	BcDNA:LD29015	Q5LJQ3	0.455094	0.33474	0.633435	23.4939	24.5311	24.7593	25.2574	24.3042	25.1363	25.1119	25.3098
868	GILT1	Q95RA9	0.453967	0.617157	0.829441	25.9311	23.0737	24.6142	23.055	26.0178	24.3475	23.5557	24.5688
2759	Dip-C	Q9VG79	0.453929	0.584534	0.821842	23.283	25.22	26.2866	26.2861	24.777	25.6928	26.3174	26.1042
953	bgm	B5RIV0 - Q9V3S9	0.45333	0.509353	0.773912	25.1659	26.2628	25.5066	24.1234	25.4599	26.4477	24.4984	26.4661
3327	Dmel\CG9281	Q9VXR5	0.452639	0.243543	0.5408	27.1822	28.3121	28.6845	28.479	28.3548	28.7515	28.5823	28.7798
2469	Rpe	Q95RV5	0.452483	0.190591	0.476861	28.1072	28.4053	28.5012	29.2014	29.5182	28.6091	28.7775	29.1203
3470	ND-B12	Q9W2E8	0.452009	0.510147	0.774238	26.1583	25.118	26.134	24.3025	26.9592	25.4503	24.8313	26.2801
3111	Dmel\CG17593	Q9VQR9	0.451942	0.0455269	0.240227	26.8269	27.3004	27.5562	27.4428	27.8919	27.7067	27.5191	27.8164
1072	psidin	Q9VDQ7	0.448183	0.406228	0.690031	23.5169	23.6799	25.0213	22.9844	24.062	24.6109	23.6182	24.7041
528	Nsf2	A0A0B4LH53 - P54351	0.447864	0.436649	0.713471	25.4519	27.6121	27.4888	27.5072	27.2847	27.621	27.7409	27.2048
1059	eIF3d1	Q9VCK0	0.446678	0.763049	0.909043	23.5467	29.0788	28.996	29.1169	28.6914	27.9598	28.5668	27.3072
3358	HSP20	Q9VYT5	0.445076	0.105617	0.352448	25.0539	24.989	25.0252	24.4256	25.7671	25.0805	25.4438	24.9827
2454	Past1	Q8T6I0 - Q8T8W3	0.444167	0.741864	0.896782	22.3404	27.3715	27.6379	26.9783	25.7139	26.6088	27.0782	26.7039
3160	Dmel\CG7182	Q9VSI1	0.443481	0.637549	0.841464	22.4822	26.0692	26.2591	25.5683	25.8605	25.2705	25.6869	25.335
2052	Lsd-2	Q0KHS7	0.442348	0.329116	0.630005	31.1308	30.7762	29.9865	29.5993	30.295	30.9715	30.6548	31.341
1294	Cyp6v1	Q9VRB3 - X2JGA6	0.441894	0.0477247	0.242094	27.9926	28.1398	27.8919	27.6482	28.0734	28.7343	28.2016	28.4308
151	Rack1	M9PCC1 - O18640	0.44161	0.497645	0.764449	34.3381	32.9967	32.5386	32.4529	34.7754	33.355	32.8514	33.1111
594	nonA	Q04047 - Q8IR16 - X2JFR1	0.441371	0.429638	0.708236	25.6882	26.0057	27.7568	26.884	26.7586	26.9472	27.7082	26.6862
1487	Naxe	Q9W2Y3	0.440832	0.197324	0.48749	29.2818	28.3289	28.2422	28.7593	29.652	28.8481	29.0028	28.8727
2299	Rab21	Q7PLE8 - Q7PLE9	0.439632	0.376523	0.667011	25.8803	25.3475	24.8344	25.3787	26.3115	25.4908	24.799	26.5982
3159	BEST:CK01174	Q9VSH0	0.439281	0.239648	0.537562	25.6415	25.0908	24.3022	25.1621	24.9958	25.7176	25.3897	25.8505
1015	Src42A	A1Z6I9 - Q9V9J3	0.438763	0.36263	0.653789	25.5764	27.1138	27.5792	26.8049	26.848	27.2487	27.3499	27.3829
832	- -	Q8SY96	0.43703	0.558506	0.807374	26.2818	28.7617	28.4646	28.8868	28.0397	28.2603	29.5777	28.2652
3003	Dmel\CG7382	Q9VMR0	0.433207	0.213557	0.508338	23.9447	22.9355	23.8552	24.0629	23.7365	24.5562	24.2351	24.0032
1266	Rbbp5	Q9VPH8	0.431538	0.408848	0.691908	23.4018	24.3698	25.5964	25.038	25.2788	25.072	25.0636	24.7177
1710	Tlk	A0A6H2EF15 - B7Z120 - B7Z126 - M9PDQ2 - M9PIZ6 - Q1RL19 - Q8IRT7 - Q8IRT8 - Q9W4Q4	0.431199	0.418859	0.696983	26.8074	27.9549	26.5053	26.0361	26.9052	27.575	26.6676	27.8807
3162	Dmel\CG6638	Q9VSL9	0.428963	0.209648	0.501476	26.1359	27.2126	27.1107	26.5617	27.2927	27.5849	26.7562	27.1029
476	RpS15Aa	E1JJM9 - P48149	0.427083	0.264535	0.568355	33.1841	32.8007	32.2386	32.0958	33.4634	33.295	32.3979	32.8712
2011	Dmel\CG3719	O76877	0.424476	0.789517	0.920691	28.9145	24.8842	23.4894	22.0552	26.1169	25.3932	24.3613	25.1698
2698	CstF64	Q9VE52	0.424437	0.615277	0.829286	22.84	25.1977	26.059	25.8321	25.4847	24.6385	25.3331	26.1703
3061	ND-39	Q9VPE2	0.424394	0.412256	0.692637	26.1393	27.8231	28.2483	27.4641	28.2268	27.6602	27.9591	27.5263
3117	Dmel\CG15432	Q9VQZ5	0.423265	0.335164	0.633435	28.571	29.2219	28.9753	29.3251	28.5178	30.039	29.1958	30.0339
1076	Nup58	Q9VDV3	0.423166	0.620207	0.831912	25.0423	28.1045	28.1027	28.5028	27.8703	27.8389	28.1113	27.6244
1405	SNRPG	Q9VXE0	0.42256	0.155227	0.432436	26.8185	27.5931	27.2884	26.9609	27.7055	27.8453	27.0126	27.7876
3218	endos	Q9VUB8	0.421912	0.331824	0.631399	28.6793	29.8329	28.891	30.0515	29.2196	30.1318	30.0796	29.7113
1554	Tim8	Q9Y1A3 - X2JB87	0.421152	0.657766	0.851586	27.6868	24.494	25.4857	24.3356	27.2471	25.8832	25.0888	25.4676
1647	crb	A0A0B4K7R8 - A0A0B4KHS1 - P10040	0.420999	0.450035	0.728411	32.7472	33.583	32.2811	34.5937	33.6355	33.6265	33.5599	34.0671
2965	PIG-U	Q9VLK0	0.420607	0.429485	0.708236	23.7901	23.7422	24.023	22.6096	23.3784	24.4583	23.2417	24.769
2083	Datp	Q4V6M1	0.420203	0.613413	0.828275	23.2414	26.5439	26.1561	26.3644	26.0801	25.7082	26.0235	26.1748
983	PPO2	Q9V521	0.419387	0.248816	0.548231	25.3746	24.2081	25.4931	24.5444	25.3787	25.038	25.4563	25.4248
1549	GlnRS	Q9Y105	0.418698	0.753319	0.904469	22.3696	25.685	26.7285	25.3232	27.6435	25.3449	25.3742	23.4186
2950	Npc1a	Q9VL24 - X2J9B0	0.418593	0.11617	0.371478	22.5381	22.0684	22.1191	22.2877	22.7178	23.1501	22.6567	22.163
3362	Dmel\CG1737	Q9VZ00 - X2JEU3	0.417134	0.713112	0.888002	25.5688	29.692	29.749	29.9024	28.5613	29.137	29.7552	29.1272
3012	lost	Q9VN21	0.41697	0.607341	0.826745	26.6975	29.8993	29.6578	29.706	29.3036	29.402	29.6106	29.3122
1971	Smr	M9PGZ8 - Q9VYK0	0.416489	0.495678	0.763031	20.8044	22.7131	20.2613	21.5664	21.2238	21.8999	22.2579	21.6295
1391	Nup35	Q9VWS2	0.416115	0.186102	0.471486	27.1928	26.9049	26.8523	26.0112	27.4969	27.0622	27.0073	27.0592
852	Nacalpha	A0A0B4LEY6 - Q94518	0.415817	0.585944	0.821842	25.7516	23.6895	26.1029	24.4213	26.7333	24.7378	25.0031	25.1544
244	eEF1alpha1	P08736	0.414423	0.198316	0.48749	36.1305	35.8696	34.9506	35.577	36.1272	36.1477	35.6553	36.2553
1934	miple2	M9PDI0 - M9PE21 - Q9W0S4	0.413906	0.73771	0.893903	29.1394	25.2761	24.222	24.4759	26.2351	26.6908	25.3562	26.4869
858	ash2	Q94545	0.413239	0.589082	0.821991	24.6721	24.3673	25.2743	22.9046	25.3393	24.1381	25.8227	23.5711
393	Hsc70-5	A0A0B4LFD2 - P29845	0.412983	0.141392	0.411456	28.7932	28.3979	29.1832	28.5177	28.7585	29.3063	28.9599	29.5194
923	Tom40	M9PGL7 - Q9U4L6	0.412815	0.519936	0.781422	25.9145	25.871	27.185	24.6268	26.3102	26.104	27.1389	25.6955
2457	BEAF-32	Q94513	0.411198	0.0936063	0.329541	29.2264	30.0272	29.3992	29.9895	29.9955	30.0559	30.1505	30.0852
267	Pp1-87B - Pp1-13C	P12982 - Q05547	0.410649	0.0218048	0.168833	29.8502	30.0637	30.4548	30.0787	30.6212	30.4327	30.4604	30.5758
267	Pp1-87B - Pp1-13C	P12982 - Q05547	0.410649	0.0218048	0.168833	29.8502	30.0637	30.4548	30.0787	30.6212	30.4327	30.4604	30.5758
329	pAbp	P21187	0.410401	0.843578	0.947684	22.7227	30.3147	30.5985	30.5638	28.3096	29.065	30.157	28.3098
408	Uch	M9MRD0 - M9PE40 - P35122	0.409178	0.55463	0.80579	25.6954	27.7874	28.4779	28.2668	28.3828	27.9704	27.7324	27.7786
3252	2024-09-15	Q9VVJ7	0.408453	0.586557	0.821842	30.1586	27.9297	27.5106	27.7707	28.7572	28.686	27.893	29.6671
2728	Arpc3A	Q9VF28	0.408316	0.181876	0.465494	20.8123	20.4113	20.423	20.3374	20.2349	21.3645	20.838	21.1799
213	Yp1	P02843 - X2JD55	0.408092	0.634155	0.84123	28.3033	31.024	31.8349	31.4172	31.3904	30.7777	31.2751	30.7686
2047	Dmel\CG2915	Q0E9F9	0.40807	0.774951	0.914385	30.5815	25.5586	26.0174	24.7708	27.0766	27.0335	26.2887	28.1617
2159	AspRS	Q7K0E6	0.407058	0.438403	0.715189	24.5401	25.6185	25.9026	25.4127	26.5786	25.9291	24.6949	25.8995
2362	dock	Q8IPW2 - Q9VPU1	0.406198	0.595559	0.822972	25.4514	28.4934	27.9952	27.8411	27.9927	27.6677	28.4724	27.2732
3271	Ccdc58	Q7KUT5 - Q9VW41	0.405655	0.638391	0.841464	26.1245	25.2482	23.514	23.7139	25.883	25.172	23.529	25.6392
1097	ND-23	Q9VF27	0.405306	0.467681	0.742436	27.853	26.317	26.7438	26.2587	28.1975	27.1988	26.4294	26.9681
736	Elp2	Q7K4B3	0.404982	0.381762	0.667972	26.6372	25.4086	25.6823	25.2439	26.1103	26.6051	25.327	26.5496
1660	Rab32	A0A0B4LEY0 - A1Z7S1 - A1Z7S2 - A1Z7S3 - Q8T0G8	0.402827	0.607711	0.826745	25.1227	23.069	23.8399	22.2471	23.9302	24.4897	22.7928	24.6773
2325	Clamp	Q8IGP5 - Q9V9N4	0.400734	0.293525	0.602094	26.2374	27.2124	26.7165	26.8072	26.4753	27.474	26.8893	27.7379
549	otp - Drgx - CG13141 - repo - PHDP - Dmel\CG9876 - hbn - Rx - Dmel\CG11294 - Pph13	A0A0B4LFU7 - A0A0B4LFZ2 - A0A0B4LG13 - A0A0B4LG58 - A0A0B4LH19 - A0A4P7VNY3 - A0AVV3 - A2RVG7 - A8DYR8 - P56672 - Q7KSE4 - Q9W1H7 - Q9W1U7 - Q9W2P8 - Q9W2Q1 - Q9W3C6 - Q9XZU0	0.398957	0.513609	0.77607	22.7031	24.8985	23.4299	24.5073	23.8133	24.846	24.6877	23.7877
549	otp - Drgx - CG13141 - repo - PHDP - Dmel\CG9876 - hbn - Rx - Dmel\CG11294 - Pph13	A0A0B4LFU7 - A0A0B4LFZ2 - A0A0B4LG13 - A0A0B4LG58 - A0A0B4LH19 - A0A4P7VNY3 - A0AVV3 - A2RVG7 - A8DYR8 - P56672 - Q7KSE4 - Q9W1H7 - Q9W1U7 - Q9W2P8 - Q9W2Q1 - Q9W3C6 - Q9XZU0	0.398957	0.513609	0.77607	22.7031	24.8985	23.4299	24.5073	23.8133	24.846	24.6877	23.7877
549	otp - Drgx - CG13141 - repo - PHDP - Dmel\CG9876 - hbn - Rx - Dmel\CG11294 - Pph13	A0A0B4LFU7 - A0A0B4LFZ2 - A0A0B4LG13 - A0A0B4LG58 - A0A0B4LH19 - A0A4P7VNY3 - A0AVV3 - A2RVG7 - A8DYR8 - P56672 - Q7KSE4 - Q9W1H7 - Q9W1U7 - Q9W2P8 - Q9W2Q1 - Q9W3C6 - Q9XZU0	0.398957	0.513609	0.77607	22.7031	24.8985	23.4299	24.5073	23.8133	24.846	24.6877	23.7877
549	otp - Drgx - CG13141 - repo - PHDP - Dmel\CG9876 - hbn - Rx - Dmel\CG11294 - Pph13	A0A0B4LFU7 - A0A0B4LFZ2 - A0A0B4LG13 - A0A0B4LG58 - A0A0B4LH19 - A0A4P7VNY3 - A0AVV3 - A2RVG7 - A8DYR8 - P56672 - Q7KSE4 - Q9W1H7 - Q9W1U7 - Q9W2P8 - Q9W2Q1 - Q9W3C6 - Q9XZU0	0.398957	0.513609	0.77607	22.7031	24.8985	23.4299	24.5073	23.8133	24.846	24.6877	23.7877
549	otp - Drgx - CG13141 - repo - PHDP - Dmel\CG9876 - hbn - Rx - Dmel\CG11294 - Pph13	A0A0B4LFU7 - A0A0B4LFZ2 - A0A0B4LG13 - A0A0B4LG58 - A0A0B4LH19 - A0A4P7VNY3 - A0AVV3 - A2RVG7 - A8DYR8 - P56672 - Q7KSE4 - Q9W1H7 - Q9W1U7 - Q9W2P8 - Q9W2Q1 - Q9W3C6 - Q9XZU0	0.398957	0.513609	0.77607	22.7031	24.8985	23.4299	24.5073	23.8133	24.846	24.6877	23.7877
549	otp - Drgx - CG13141 - repo - PHDP - Dmel\CG9876 - hbn - Rx - Dmel\CG11294 - Pph13	A0A0B4LFU7 - A0A0B4LFZ2 - A0A0B4LG13 - A0A0B4LG58 - A0A0B4LH19 - A0A4P7VNY3 - A0AVV3 - A2RVG7 - A8DYR8 - P56672 - Q7KSE4 - Q9W1H7 - Q9W1U7 - Q9W2P8 - Q9W2Q1 - Q9W3C6 - Q9XZU0	0.398957	0.513609	0.77607	22.7031	24.8985	23.4299	24.5073	23.8133	24.846	24.6877	23.7877
549	otp - Drgx - CG13141 - repo - PHDP - Dmel\CG9876 - hbn - Rx - Dmel\CG11294 - Pph13	A0A0B4LFU7 - A0A0B4LFZ2 - A0A0B4LG13 - A0A0B4LG58 - A0A0B4LH19 - A0A4P7VNY3 - A0AVV3 - A2RVG7 - A8DYR8 - P56672 - Q7KSE4 - Q9W1H7 - Q9W1U7 - Q9W2P8 - Q9W2Q1 - Q9W3C6 - Q9XZU0	0.398957	0.513609	0.77607	22.7031	24.8985	23.4299	24.5073	23.8133	24.846	24.6877	23.7877
549	otp - Drgx - CG13141 - repo - PHDP - Dmel\CG9876 - hbn - Rx - Dmel\CG11294 - Pph13	A0A0B4LFU7 - A0A0B4LFZ2 - A0A0B4LG13 - A0A0B4LG58 - A0A0B4LH19 - A0A4P7VNY3 - A0AVV3 - A2RVG7 - A8DYR8 - P56672 - Q7KSE4 - Q9W1H7 - Q9W1U7 - Q9W2P8 - Q9W2Q1 - Q9W3C6 - Q9XZU0	0.398957	0.513609	0.77607	22.7031	24.8985	23.4299	24.5073	23.8133	24.846	24.6877	23.7877
549	otp - Drgx - CG13141 - repo - PHDP - Dmel\CG9876 - hbn - Rx - Dmel\CG11294 - Pph13	A0A0B4LFU7 - A0A0B4LFZ2 - A0A0B4LG13 - A0A0B4LG58 - A0A0B4LH19 - A0A4P7VNY3 - A0AVV3 - A2RVG7 - A8DYR8 - P56672 - Q7KSE4 - Q9W1H7 - Q9W1U7 - Q9W2P8 - Q9W2Q1 - Q9W3C6 - Q9XZU0	0.398957	0.513609	0.77607	22.7031	24.8985	23.4299	24.5073	23.8133	24.846	24.6877	23.7877
549	otp - Drgx - CG13141 - repo - PHDP - Dmel\CG9876 - hbn - Rx - Dmel\CG11294 - Pph13	A0A0B4LFU7 - A0A0B4LFZ2 - A0A0B4LG13 - A0A0B4LG58 - A0A0B4LH19 - A0A4P7VNY3 - A0AVV3 - A2RVG7 - A8DYR8 - P56672 - Q7KSE4 - Q9W1H7 - Q9W1U7 - Q9W2P8 - Q9W2Q1 - Q9W3C6 - Q9XZU0	0.398957	0.513609	0.77607	22.7031	24.8985	23.4299	24.5073	23.8133	24.846	24.6877	23.7877
3148	Dmel\CG9953	Q9VS02	0.397827	0.367858	0.660015	30.3812	31.5225	31.4821	31.4269	30.6986	31.9368	31.8116	31.9569
185	eIF3e	O77410	0.396974	0.740531	0.895862	24.9197	29.3918	29.457	29.2638	29.4302	28.2945	28.5499	28.3456
3444	Dmel\CG5339	Q9W1H1	0.39614	0.0512772	0.247194	23.9367	23.7768	24.0847	23.5822	24.1127	24.6075	24.1017	24.1431
706	Las	Q7JQW6	0.395877	0.233816	0.531398	23.3365	22.6486	23.1567	22.6107	23.1132	23.6143	22.7814	23.8272
3580	snama	Q9XZ21	0.395333	0.549785	0.803235	25.3285	27.2797	27.1926	27.3443	26.0941	27.5709	27.8845	27.1769
2084	Dmel\CG17385	Q4V6X9	0.395098	0.551325	0.803235	24.9299	26.9426	26.9635	27.0698	25.8171	27.3476	27.1829	27.1385
2734	gi23171351	Q9VF91	0.393988	0.111788	0.36319	23.755	23.7915	24.2372	23.3416	24.1181	23.9468	24.1794	24.457
1571	gish	A0A0B4K697 - A0A0B4K7C4 - A0A0B4KHL4 - A0A6H2EFD0 - A0A6H2EFT7 - A0A6H2EGC1 - Q4AB31 - Q59DW8 - Q86BR9 - Q86NK8 - Q8IHB0 - Q8INB6 - Q9VEX2	0.393812	0.232287	0.530391	27.9217	28.6478	28.201	28.4317	28.0479	28.9437	28.5734	29.2125
2868	Dmel\CG10463	Q9VIS4	0.392982	0.732459	0.891411	19.7991	21.8502	24.8045	21.8847	22.2633	21.7998	23.5656	22.2818
2264	CG14729	Q7KSN8 - Q9VGG9	0.391721	0.348087	0.641031	27.2957	27.9259	28.2097	27.2028	28.9316	27.8581	27.628	27.7834
601	RpS3	G3M3A2 - Q06559	0.391145	0.687608	0.869542	33.1898	30.7732	30.6618	30.1027	33.3539	31.3453	30.4518	31.141
2701	Nup43	Q9VE85	0.390307	0.0119036	0.132183	31.2712	31.172	30.8347	31.1603	31.372	31.6372	31.4762	31.5141
3068	Dmel\CG3164 - CK02656	Q8IPV3 - Q9VPJ9	0.390091	0.414946	0.694272	24.4747	22.5492	23.8789	23.9723	24.5278	23.7277	24.2152	23.9647
3068	Dmel\CG3164 - CK02656	Q8IPV3 - Q9VPJ9	0.390091	0.414946	0.694272	24.4747	22.5492	23.8789	23.9723	24.5278	23.7277	24.2152	23.9647
2482	Prx5	Q960M4	0.388305	0.12373	0.386787	28.8071	28.2171	27.9912	27.8759	28.4869	28.6563	28.7709	28.5304
2275	Dmel\CG2519	Q7KTS3 - Q9VNC9	0.387694	0.171445	0.453221	25.0452	24.7476	24.7203	25.1703	25.1988	25.7559	25.5464	24.7329
2016	Dmel\CG4199 - EG:22E5.5	O77266 - Q960D4	0.387453	0.181629	0.465437	26.8337	26.2481	26.3678	25.9931	26.4055	26.585	26.7309	27.2711
2016	Dmel\CG4199 - EG:22E5.5	O77266 - Q960D4	0.387453	0.181629	0.465437	26.8337	26.2481	26.3678	25.9931	26.4055	26.585	26.7309	27.2711
440	RpS4	P41042 - X2JGM9	0.386124	0.202732	0.493428	28.4939	29.0783	29.4625	29.0757	29.9325	29.0953	29.26	29.3671
382	TfIIB	M9PCM4 - P29052	0.38348	0.674418	0.861942	23.8647	27.3065	26.8782	27.6105	26.9894	26.5396	26.9065	26.7583
1851	Dmel\CG10283	E1JHK9 - Q9VJ84	0.383382	0.232642	0.530391	23.0806	22.3994	22.7616	22.1763	22.6569	23.3221	22.5971	23.3755
3564	i207	Q9W550	0.382828	0.766212	0.911127	24.1247	28.9356	28.9115	29.0468	27.6832	28.3291	28.662	27.8755
1280	sau	Q9VQ93	0.382737	0.0835913	0.315514	27.3946	27.881	27.7649	27.7962	27.9579	28.2776	27.7372	28.395
2890	bsf	Q9VJ86	0.381846	0.815206	0.934205	22.7324	27.5971	28.6477	28.1342	25.7147	26.9554	29.3025	26.6661
515	Pgi	P52029	0.380488	0.395011	0.681348	30.6329	31.9881	32.1206	32.2942	31.6457	32.2318	32.332	32.3483
1944	fmt	M9PEB1 - M9PEH8 - Q9VRV1	0.378697	0.590691	0.821991	23.3922	22.6048	24.9931	23.0403	24.9719	23.2865	23.182	24.105
1736	Dmel\CG1371	A1Z843	0.378101	0.686491	0.869114	29.6227	26.9896	28.195	26.5383	29.4976	28.2487	26.745	28.3667
395	Top1	M9NDX3 - P30189 - Q494M1 - Q8IR39 - X2JKD2	0.378083	0.853935	0.952991	23.7669	30.8682	30.9185	31.2474	27.3016	30.3116	30.5532	30.147
169	PyK	O62619	0.378024	0.579044	0.820497	30.5122	32.8792	32.6523	32.7111	31.6313	33.0265	32.7215	32.8875
1150	SmD2	Q9VI10	0.377085	0.319504	0.620655	26.2217	27.2963	27.0827	27.1055	27.972	27.3318	26.7697	27.1409
2077	AGO1	Q32KD4 - Q7KY08	0.376201	0.489379	0.758229	28.3895	27.4069	27.4455	26.8385	27.9286	28.5962	26.7767	28.2837
422	sta	P38979	0.372806	0.667278	0.85868	30.8459	28.5492	29.3465	28.4923	31.4618	29.2058	28.6322	29.4253
913	eEF1gamma	A0A0B4JD11 - Q9NJH0	0.372182	0.527902	0.788145	29.443	30.8894	31.4856	31.0017	32.0869	30.6402	30.8472	30.7341
2288	Vps35	Q7KVL7 - Q9W277	0.366912	0.637445	0.841464	22.8396	23.6204	22.43	22.1039	24.0445	22.0523	21.9027	24.462
2878	RpL30	Q9VJ19	0.366635	0.727134	0.889565	34.7042	32.1843	30.7765	31.8039	34.3424	32.5474	31.8161	32.2295
237	CkIIalpha	A4V2B8 - P08181	0.366288	0.750565	0.902133	23.0109	23.5752	26.0501	24.1367	26.8778	24.7526	22.6976	23.9099
2475	Dmel\CG9911	Q95TL8 - Q9VXI3	0.365615	0.159742	0.436074	28.9618	28.526	28.4319	28.4772	29.5195	28.799	28.6426	28.8983
1312	Srp9	Q9VSC1	0.36529	0.438983	0.715189	25.2766	25.6809	25.0483	25.4815	24.7778	26.4607	25.29	26.4201
2533	SF2	Q9V3W7	0.364753	0.357758	0.650878	28.3388	27.3499	27.5611	27.185	28.7338	27.83	27.5254	27.8045
3031	Rab23	Q9VNG6	0.364745	0.0839675	0.315514	25.8505	25.4835	25.8419	25.5545	25.922	26.1832	25.7037	26.3804
546	RpS9	C6SUW3 - P55935 - Q95RG1	0.364603	0.0864793	0.317993	27.8828	28.3983	28.4956	28.4377	28.9666	28.4651	28.5728	28.6683
1256	Cdk12	M9PG50 - Q9VP22	0.364556	0.475674	0.74779	23.5276	25.1261	24.5024	24.2227	24.0725	24.4816	24.5905	25.6925
3234	Tasp1	Q9VUX9	0.363701	0.381869	0.667972	26.1043	26.7727	26.1573	27.4483	27.6252	26.9052	26.8015	26.6056
3265	Dmel\CG3808	Q9VVV7	0.363537	0.510262	0.774238	25.1762	26.7969	27.0723	26.4579	26.6974	27.1999	25.8864	27.1738
109	aPKC	A0A0B4JD26 - A0A0B4JD78 - A0A0B4KEQ8 - A0A0B4KEV2 - A0A0B4KFQ6 - A0A0B4KG15 - A1Z9X0	0.362915	0.396789	0.682832	23.3867	24.7039	25.1228	23.9394	24.5248	24.8201	24.7877	24.4719
1658	Mal-A5	A0A0B4LEU9 - Q5U124 - Q8T0N3	0.362146	0.679829	0.865096	24.7548	21.4386	23.1259	24.9397	23.7456	24.2333	23.5316	24.1971
1056	Ndc1	Q9VCG4	0.3615	0.218935	0.515467	28.3066	28.9625	29.2633	28.6154	28.7321	29.4075	29.4024	29.0518
1372	nes	Q9VVX5	0.36054	0.731609	0.891349	22.4951	25.573	25.1374	23.7204	22.5723	25.9676	24.8922	24.936
928	eIF3h	Q9U9Q4	0.359413	0.612123	0.827598	25.9343	28.2408	28.6721	28.3958	28.8078	27.7147	28.1128	28.0454
3074	Spp	Q9VPQ7	0.35936	0.261832	0.565741	27.0573	26.3045	26.6448	26.3702	26.524	27.6065	26.7331	26.9505
2246	GCS2alpha	Q7KMM4	0.359313	0.807701	0.93047	29.6806	26.693	28.9183	26.2076	30.165	28.5347	24.9843	29.2529
1217	CG5181	Q9VM17	0.359313	0.0741744	0.2991	29.3233	30.0278	29.7276	29.9468	30.1879	30.1665	29.9575	30.1509
2379	Psa	Q8IRH0 - Q8IRH1 - Q9W0E4	0.357876	0.341987	0.637354	29.9668	31.3549	31.05	31.4214	31.0769	31.3968	31.3028	31.4482
2762	GstD9	Q9VGA0	0.356366	0.236316	0.533466	29.1488	29.4866	29.7868	29.934	30.2425	30.1133	29.3299	30.096
622	Idgf6	A0A0B4LFJ1 - Q23997	0.352736	0.785741	0.920133	23.1961	23.2	21.0918	26.4251	23.4554	24.4826	22.4019	24.984
448	eIF2beta	P41375	0.350442	0.384175	0.66886	23.0764	23.0409	23.6163	22.1572	23.0408	23.3909	22.9453	23.9157
1313	ldbr	Q9VSD7	0.345833	0.413599	0.692637	27.4738	27.7999	27.6601	27.8108	27.8547	28.4899	27.0239	28.7594
3158	msk	Q9VSD6	0.344842	0.455697	0.731906	25.1744	26.2783	26.2662	26.4507	26.7643	26.7752	25.4417	26.5678
1539	Manf	Q9XZ63	0.344148	0.361231	0.653378	26.3191	25.7616	25.855	25.0881	26.3747	26.2609	25.3892	26.3755
3076	Sf3b1	Q9VPR5	0.343305	0.645399	0.845382	26.4372	29.176	29.4744	29.0236	28.9525	28.7411	29.0886	28.7021
2612	RpL34a - RpL34b	Q9VBH8 - Q9VHE5	0.342886	0.722574	0.889077	28.0795	26.0505	24.1409	26.239	27.8139	25.9803	26.0776	26.0097
2612	RpL34a - RpL34b	Q9VBH8 - Q9VHE5	0.342886	0.722574	0.889077	28.0795	26.0505	24.1409	26.239	27.8139	25.9803	26.0776	26.0097
1057	Nup98-96	Q9VCH5	0.342821	0.759519	0.907034	25.8844	29.1574	29.5492	29.6374	27.3744	28.9754	30.2156	29.0344
3583	Stt3B	Q9XZ53	0.336644	0.285858	0.594073	26.7695	26.1745	26.9183	25.7582	26.8824	26.5798	26.5561	26.9488
1857	Dmel\CG8478	E1JIH4 - Q961C3 - Q9VH75	0.336095	0.576542	0.818602	29.0926	28.6163	26.5531	28.5724	28.5262	28.42	28.7634	28.4691
2785	Arfip	Q9VGQ8	0.33606	0.578469	0.820294	23.3269	23.1422	24.766	23.3515	23.5496	24.5345	22.9922	24.8546
3275	Dmel\CG8004	Q9VW58	0.333243	0.378496	0.667011	27.6716	27.8544	27.5431	26.3786	27.5615	27.9907	27.5191	27.7094
283	Top2	P15348	0.332603	0.334615	0.633435	30.2361	31.326	31.4797	31.3751	31.721	31.3186	31.5551	31.1527
2413	CG11005	Q8SX57	0.331888	0.639697	0.841464	23.1252	25.642	24.8406	25.4302	25.129	25.4516	24.0778	25.7071
3103	Prp40	Q9VQK5	0.331628	0.572773	0.816961	29.5538	29.1754	27.8679	29.4081	28.2207	29.3033	30.0381	29.7696
1964	Dmel\CG17493	M9PGG8	0.331393	0.720846	0.88842	23.5937	26.8339	26.5922	27.0065	25.425	26.5598	27.1424	26.2248
3300	Rfc37	Q9VX15	0.331014	0.0318698	0.204079	28.2517	28.4417	28.3764	28.4997	28.5866	29.0173	28.5491	28.7405
315	Sxl	P19339	0.330163	0.642617	0.842232	26.8917	29.613	29.0243	29.5507	28.7975	29.1861	29.6823	28.7345
640	eIF2gamma	A0A0B4KGP8 - Q24208	0.32863	0.324153	0.625332	27.8623	27.451	27.986	27.0603	28.2555	28.1248	27.2666	28.0273
97	Cirl	A0A0B4K6T3 - A0A0B4KEF5 - A0A0B4KEG9 - A1Z7G7 - E1JH11	0.327619	0.7548	0.905274	25.6591	22.2973	21.6183	23.7215	24.4594	22.5391	23.2859	24.3222
872	Kcmf1	Q95RX5	0.326906	0.433133	0.711314	22.9401	23.0449	23.3977	23.172	24.5503	22.9563	23.4012	22.9546
2926	Dmel\CG6230	Q9VKJ6	0.325113	0.359058	0.652202	28.836	28.3847	28.5193	27.7328	28.9311	29.0796	28.0347	28.7279
1758	CG10220	A1Z9W2	0.322758	0.545263	0.800695	25.6886	23.6521	24.003	24.122	24.9673	25.0602	24.0755	24.6536
2406	Sec61alpha	Q8STG9	0.32275	0.343063	0.637354	30.3545	30.3104	29.9241	29.6381	29.9275	30.824	29.9184	30.8482
696	CG17486	Q5LJP9	0.322083	0.775631	0.914532	23.2559	27.2543	27.1096	27.4994	25.8236	26.1573	26.9118	27.5147
3167	pix	Q9VSS1	0.321503	0.717482	0.888002	24.0627	26.5685	27.7836	27.3632	26.7507	26.434	27.1872	26.6922
2719	AdSL	Q9VEP6	0.320804	0.551106	0.803235	23.5258	25.6458	25.3138	25.291	24.8142	25.3054	25.6258	25.3142
1270	shv	Q9VPQ2	0.320364	0.638936	0.841464	28.1049	26.3369	26.2219	25.2494	27.4836	26.557	26.2761	26.8778
889	eEF5	Q9GU68	0.319038	0.433417	0.711314	28.6142	29.3219	29.7162	29.7875	30.3613	29.6209	29.6851	29.0487
1862	tho2	E2QCS8 - M9PE28 - Q9VQ76	0.318783	0.844462	0.948091	22.2406	28.0004	28.3936	28.0351	25.5796	27.387	27.7986	27.1794
2549	Rpn12	Q9V436	0.318153	0.455543	0.731906	28.2024	26.7772	27.9241	27.4636	27.8246	28.3273	27.2391	28.2489
2165	FLASH	Q7K0L8	0.316994	0.521836	0.782798	24.8866	23.621	24.3876	23.0828	24.6498	24.5805	24.4049	23.6109
2562	Mccc1	Q8I0S9 - Q9V9T5	0.316672	0.734292	0.891643	23.7657	23.2097	25.3399	23.5486	24.6088	22.7494	26.2381	23.5343
3337	pdgy	Q9VXZ8	0.315973	0.593101	0.822238	25.2062	26.8411	26.588	25.4354	25.2171	26.7162	26.9256	26.4757
1688	Dmel\CG5554	A0A0B4LHC9 - Q9W1I7	0.315351	0.745134	0.897539	30.4992	27.4974	28.1671	26.2804	28.8169	28.6482	27.6337	28.6068
1231	CG6907 - Dmel\CG6907	Q9VMQ7 - X2J4N6	0.314169	0.639087	0.841464	26.3822	28.7155	29.001	28.9634	28.4405	28.7877	28.6392	28.4514
1231	CG6907 - Dmel\CG6907	Q9VMQ7 - X2J4N6	0.314169	0.639087	0.841464	26.3822	28.7155	29.001	28.9634	28.4405	28.7877	28.6392	28.4514
861	lark	Q94901	0.312801	0.811552	0.932341	27.6943	32.7352	31.974	32.8466	31.3702	31.4797	32.4741	31.1772
347	Nrt	M9MS15 - P23654	0.31128	0.882902	0.964581	28.2322	21.7959	27.1986	21.3947	26.2706	25.5096	22.1116	25.9748
212	Hsp83	M9PBL3 - P02828	0.310711	0.205168	0.496783	31.3755	31.2474	31.6283	31.072	31.4336	31.9068	31.2293	31.9962
989	CG7637	Q9V5P6	0.3107	0.833093	0.943062	20.9374	22.4882	26.46	23.3599	26.0062	22.5651	22.985	22.932
1939	Girdin	M9PDY5 - M9PE55 - M9PEG0 - Q8SX64 - Q9VZT7	0.310361	0.52417	0.784146	22.2365	22.1931	23.936	22.6812	23.416	22.5004	22.9948	23.377
3017	cno	A0A0B4KF82 - A0A0B4KFK9 - A0A0B4KG43 - A0A0B4KGI6 - Q8IPP3 - Q8IPP4 - Q9VN82	0.30879	0.675454	0.861942	25.9256	28.7883	27.6561	28.3746	27.6032	27.7242	28.9089	27.7435
2989	COX5B	Q9VMB9	0.308189	0.658853	0.852469	27.7162	25.1447	26.7129	24.9683	26.7128	26.2503	26.4119	26.3999
796	Hsp70Ba - Hsp70Bc - Hsp70Bb - Hsp70Bbb	Q8INI8 - Q9BIR7 - Q9BIS2 - Q9VG58	0.308143	0.331246	0.630836	29.7107	30.621	30.7621	30.6264	30.2562	30.8294	30.9223	30.9449
796	Hsp70Ba - Hsp70Bc - Hsp70Bb - Hsp70Bbb	Q8INI8 - Q9BIR7 - Q9BIS2 - Q9VG58	0.308143	0.331246	0.630836	29.7107	30.621	30.7621	30.6264	30.2562	30.8294	30.9223	30.9449
796	Hsp70Ba - Hsp70Bc - Hsp70Bb - Hsp70Bbb	Q8INI8 - Q9BIR7 - Q9BIS2 - Q9VG58	0.308143	0.331246	0.630836	29.7107	30.621	30.7621	30.6264	30.2562	30.8294	30.9223	30.9449
796	Hsp70Ba - Hsp70Bc - Hsp70Bb - Hsp70Bbb	Q8INI8 - Q9BIR7 - Q9BIS2 - Q9VG58	0.308143	0.331246	0.630836	29.7107	30.621	30.7621	30.6264	30.2562	30.8294	30.9223	30.9449
1491	Aladin	Q9W351	0.307324	0.323392	0.624883	28.909	29.0782	28.9714	28.453	28.9773	29.6963	28.5545	29.4128
3136	Txl	Q9VRP3	0.306216	0.521865	0.782798	24.5892	25.8839	26.2005	25.9467	26.7057	25.4902	25.9812	25.6681
860	alien	M9PFB5 - Q94899	0.305767	0.563855	0.812646	24.1439	24.1276	25.6506	24.8824	25.6964	24.238	24.619	25.4742
1645	Fer2LCH	A0A0B4KHF0 - Q9VA83	0.305129	0.667472	0.85868	30.7607	29.7535	29.4013	29.5981	28.5425	31.0444	30.0073	31.14
2587	Obp99c	Q9VAI9	0.304132	0.709584	0.884799	27.8446	26.0708	26.1981	25.9806	28.598	25.7297	26.0681	26.9149
1449	Pol31	Q9W088	0.303832	0.293077	0.602094	27.8792	28.5613	28.3669	28.7331	29.1834	28.6564	28.2658	28.6502
2731	Ccm3	Q9VF70	0.300861	0.569732	0.815044	24.9767	24.8615	24.6777	25.1169	23.7366	25.6827	25.6351	25.7819
1671	OstDelta	A0A0B4LFR4 - Q7K110	0.300026	0.768227	0.912065	29.0695	26.5741	28.5251	25.7709	29.1766	27.5858	26.3789	27.9984
535	FK506-bp1	P54397	0.297887	0.801341	0.926932	25.9847	30.1635	30.5256	30.4051	29.4473	29.4822	30.3391	29.0019
3490	Larp7	Q9W362	0.296401	0.564684	0.812646	23.6496	25.0924	24.7135	25.7388	25.3506	25.2407	25.3273	24.4611
1985	Rab1	O18332	0.29605	0.553768	0.805743	29.9516	28.0215	28.5763	28.5623	28.8344	28.9061	28.7928	29.7625
3071	Rpp30	Q9VPM0	0.295802	0.590714	0.821991	26.2639	24.8515	25.1666	26.044	26.1682	26.6382	24.7793	25.9236
2511	Srp54k	Q9V3D9	0.2943	0.715378	0.888002	27.1937	25.9577	25.9488	25.3903	28.2842	26.0995	25.1034	26.1805
1591	bbc	A0A0B4K7Y4 - A0A0B4KFL2 - A1Z9D9 - A1Z9E0	0.293909	0.0644061	0.277518	24.7908	24.8641	24.8561	24.9338	25.0508	25.4559	24.8675	25.2463
1003	Vha44	B7YZI0 - Q9V7N5	0.291818	0.577327	0.819195	23.624	24.219	24.8175	24.7926	23.5181	25.0035	24.6871	25.4116
296	RpS17	P17704	0.291774	0.652083	0.846683	30.9404	29.2581	28.9805	28.7386	30.8139	29.3612	29.2255	29.684
357	Arl1	P25160	0.290994	0.803657	0.927678	24.6553	28.5495	28.5257	28.4914	26.1847	28.5817	28.0864	28.5331
2591	alph	A0A0B4K7Q3 - Q8IMK7 - Q961C5 - Q9VAK1	0.290542	0.615816	0.829441	25.8495	28.3319	27.4378	27.7534	27.2609	27.8618	27.8347	27.5774
1242	eIF3f1	Q9VN50	0.28991	0.5879	0.821991	27.069	28.8034	29.1429	28.922	29.2178	28.5307	28.4832	28.8651
664	alpha-Man-IIa	A0A0B4KFG0 - Q24451	0.289554	0.607352	0.826745	25.1608	24.9633	22.9813	24.3059	24.3575	24.219	25.0465	24.9466
128	Drice	O01382	0.287593	0.780447	0.916521	23.0287	26.8051	27.0359	26.8779	26.3795	26.4622	26.3554	25.7008
2794	Dmel\CG3999	Q9VH09	0.286829	0.751484	0.902751	21.8425	19.6679	23.1086	21.0676	23.1422	21.1315	21.2855	21.2746
3237	PDCD-5	Q9VUZ8	0.284911	0.312463	0.612648	25.8536	26.0098	26.1892	26.006	26.1039	26.2612	25.8345	26.9987
1598	Dmel\CG8080 - CG30346	A0A0B4KEG0 - A0A0B4KEH3 - A0A0B4KF27 - A0A0B4KFF1 - Q7JW73	0.282243	0.604206	0.825664	25.1549	25.4306	26.0731	24.2537	24.6663	25.9543	26.2089	25.2118
1598	Dmel\CG8080 - CG30346	A0A0B4KEG0 - A0A0B4KEH3 - A0A0B4KF27 - A0A0B4KFF1 - Q7JW73	0.282243	0.604206	0.825664	25.1549	25.4306	26.0731	24.2537	24.6663	25.9543	26.2089	25.2118
299	PCNA	P17917	0.281145	0.422436	0.700504	28.8843	30.137	29.9864	30.1368	30.4342	29.9715	29.9197	29.9437
625	ctp - Cdlc2	A0A4D6K1L3 - M9NDC7 - M9NDP1 - O96860 - Q24117	0.279124	0.51735	0.780219	26.4378	27.7594	27.3935	27.9763	27.1782	27.4328	28.145	27.9277
625	ctp - Cdlc2	A0A4D6K1L3 - M9NDC7 - M9NDP1 - O96860 - Q24117	0.279124	0.51735	0.780219	26.4378	27.7594	27.3935	27.9763	27.1782	27.4328	28.145	27.9277
1920	x16	M9PC85 - Q9V3V0	0.278695	0.413473	0.692637	25.9819	26.0292	26.1697	26.0834	27.2404	26.2856	26.0546	25.7984
2029	l(1)10Bb	O97454	0.278629	0.718537	0.888002	26.4132	29.4112	28.6283	29.6501	28.7731	28.7982	28.7974	28.8486
112	clu	A0A0B4KEX0 - A1ZAB5	0.278065	0.604451	0.825664	25.0434	24.984	24.8414	24.2848	26.4917	24.4363	24.6332	24.7046
226	alphaTub67C	P06606	0.277772	0.597051	0.822972	28.9661	30.875	30.9276	30.6971	30.158	30.8744	30.7099	30.8346
1538	CSN5	A0A0B4KHM2 - Q9XZ58	0.277273	0.253881	0.554627	26.9269	27.4095	27.2804	27.3885	27.3842	27.749	27.068	27.9133
2014	cm	O76928	0.272083	0.592146	0.822238	24.0114	23.1376	24.6605	24.0179	23.3383	24.4992	24.0171	25.0611
724	Ciao1	Q7K1Y4	0.271213	0.315269	0.614568	25.8634	25.638	25.2084	25.5751	26.2576	25.7801	25.2949	26.0371
1460	Pdk1	A4V164 - A4V166 - H5V8B9 - Q9W0V1	0.271211	0.323576	0.624883	27.6552	27.4399	26.5112	27.0348	27.4568	27.4582	27.3902	27.4207
276	Gpdh1	B5RIM9 - M9PC43 - M9PET0 - P13706	0.271096	0.655729	0.849934	26.5202	25.3994	26.5597	25.6157	26.723	26.9469	24.8247	26.6849
2586	Dmel\CG7789	Q9VAG9	0.270284	0.179635	0.463233	26.313	26.7351	26.6934	26.6959	26.6236	27.0598	26.6339	27.2013
1723	Dmel\CG2064	A1Z729	0.268919	0.72352	0.889142	26.6322	26.4365	25.1895	27.4997	25.2578	27.7223	27.3511	26.5023
807	FBpp0072605 - CG2199	M9PBH8 - Q8IRH5	0.26785	0.669083	0.859754	26.228	28.2556	28.8218	28.5306	28.0055	28.1504	28.2962	28.4552
807	FBpp0072605 - CG2199	M9PBH8 - Q8IRH5	0.26785	0.669083	0.859754	26.228	28.2556	28.8218	28.5306	28.0055	28.1504	28.2962	28.4552
2830	anon-WO0118547.344	Q9VHN7	0.267842	0.565963	0.813412	30.6385	32.2341	32.3861	32.4258	31.91	32.3259	32.1761	32.3438
646	SmF	Q24297	0.266415	0.190722	0.476861	24.9682	24.676	24.9376	24.8434	25.6047	24.8238	25.0047	25.0577
2493	MAGE	Q9I7L4	0.266244	0.630087	0.8391	22.333	23.6331	24.7376	23.5305	24.0505	23.8525	23.2956	24.1005
2827	M1BP	Q9VHM3	0.26378	0.743281	0.897515	25.4736	28.4581	28.3965	28.7096	27.8616	28.0529	28.2282	27.9501
1120	Elp1	A0A0B4KFR6 - A0A0B4KGU0 - Q9VGK7	0.26333	0.646935	0.845434	26.1921	28.1567	27.9638	28.5487	27.9957	27.5181	28.1807	28.2202
3236	SsRbeta	Q9VUZ0	0.262863	0.649227	0.845434	27.9323	26.6112	28.3525	26.4893	28.2793	27.4709	26.9069	27.7796
2151	Rpb5	Q7JZF5	0.261218	0.610882	0.827598	24.6408	25.8782	26.5389	26.5214	26.6442	26.1732	26.1247	25.6822
2599	Dmel\CG4849	Q9VAX8	0.261212	0.518646	0.781119	27.1337	28.433	28.7122	28.471	28.5774	28.6395	28.0519	28.5259
2578	Bet5	Q9VA95	0.261109	0.581489	0.821719	24.3361	26.25	25.4354	26.1708	25.7199	25.9269	25.9121	25.6779
759	lolal	E1JGK7 - Q7KRI2	0.260921	0.611481	0.827598	25.3822	27.2221	26.6728	27.2232	27.0964	26.7472	27.3603	26.3401
784	rig	Q86BY9	0.256176	0.603115	0.825664	30.7418	29.7861	29.3312	29.3921	29.8064	30.6423	29.2432	30.5838
3026	Dmel\CG12171	Q9VNF3	0.25485	0.582749	0.821719	22.6033	21.8232	22.7637	23.2078	23.8396	22.5154	22.4325	22.6299
1974	kri	M9PHI7 - Q9VRQ1	0.254816	0.26457	0.568355	25.0708	24.3237	24.8808	24.5121	24.9259	24.955	24.6743	25.2516
1287	Elp3	Q9VQZ6	0.25421	0.679633	0.865096	24.7392	26.4213	26.9341	27.2833	26.598	26.243	27.0219	26.5318
985	RpL31	Q9V597	0.254141	0.324943	0.626315	28.172	27.8164	27.7263	27.814	28.1379	28.3419	27.536	28.5294
399	Vha55	E1JIJ5 - P31409	0.252903	0.217806	0.514437	31.0783	30.6308	30.9182	30.899	31.4723	31.1567	30.7072	31.2017
434	Rac1	M9PBH7 - P40792	0.252815	0.62348	0.834297	29.6381	28.1722	28.0346	27.8513	28.6941	29.1387	27.9269	28.9478
3347	Dmel\CG11164	Q9VYA4	0.24849	0.600168	0.823847	24.9831	26.3172	26.298	26.3011	26.8202	26.0918	25.4301	26.5512
472	Taf4	A4V201 - B7Z060 - E1JI11 - M9PFP3 - M9PI76 - P47825	0.247696	0.86312	0.956735	26.2981	25.0683	27.4574	26.6911	22.9371	28.708	26.922	27.9385
1966	Sec22	M9PGI6 - O77434	0.247654	0.784189	0.919281	22.6629	25.4656	26.3881	25.4403	25.6796	25.2855	24.338	25.6444
1371	Gem2	Q9VVX0	0.24669	0.805513	0.92915	22.7005	25.9102	25.8464	26.6107	24.3734	25.6192	25.8921	26.17
2508	ergic53	Q9V3A8	0.246497	0.844871	0.948091	27.1664	23.4379	24.5451	24.2493	27.3705	25.3962	23.0746	24.5434
552	Cam	A0A0B4LF57 - P62152	0.246444	0.404088	0.687656	26.319	26.0589	25.7708	26.5942	27.0477	26.1026	26.3331	26.2453
3551	Dmel\CG14270	Q9W4R8	0.246215	0.590168	0.821991	24.8245	23.5778	24.842	24.8025	24.9548	24.6503	25.4312	23.9953
2615	Dmel\CG5886	Q9VBL3	0.2461	0.731222	0.891349	23.0159	24.2446	23.2335	23.4358	24.3785	24.2106	21.8489	24.4762
1738	Caf1-105	A1Z898	0.245524	0.629005	0.8391	25.3913	27.2844	27.0491	26.8444	26.2771	27.2196	26.818	27.2367
1201	Fkbp59	Q9VL78 - X2J5E8	0.245262	0.718794	0.888002	28.4703	30.8799	30.9415	31.1696	30.5416	30.702	30.9288	30.2699
1241	eIF3a	Q9VN25	0.244778	0.826022	0.939402	25.5775	29.4439	29.6346	29.7202	29.7544	28.2979	29.0149	28.2882
1124	Tctp	A0A126GUT1 - Q9VGS2	0.244701	0.570019	0.815044	27.3039	28.9623	28.7978	28.4097	29.0973	28.3961	28.4458	28.5134
2592	Brd8	Q9VAM5	0.242852	0.48239	0.752407	27.5567	27.5094	27.3234	27.5992	26.9549	27.7628	28.5155	27.7269
2221	Gpo1	Q7K569	0.24183	0.717112	0.888002	26.5237	23.6627	24.3486	24.4912	25.2364	24.5299	25.1573	25.07
2210	l(2)k09848	Q7K4B2	0.237258	0.567709	0.814574	26.6395	27.3555	27.5462	27.5304	28.4437	27.4378	26.9367	27.2023
2503	RfC38	Q9U9Q1	0.236808	0.427921	0.706973	30.4985	30.0368	29.9053	29.4043	30.2732	30.4764	29.723	30.3196
2945	nmd	Q9VL02 - X2J7P4	0.236214	0.81107	0.932341	23.8082	27.209	27.2664	27.1407	26.872	26.3284	27.5636	25.605
1585	BcDNA:RH27395 - BcDNA:RE18604 - Dmel\CG5174	A0A0B4K7G1 - A0A0B4K897 - A0A0B4LGX1 - A1ZB77 - A1ZB78 - A1ZB79 - A1ZB80 - A1ZB83 - E1JGL5 - Q7JRI6	0.236044	0.474114	0.747164	26.8228	27.0055	26.6938	26.1575	26.3595	27.2495	26.6131	27.4015
1585	BcDNA:RH27395 - BcDNA:RE18604 - Dmel\CG5174	A0A0B4K7G1 - A0A0B4K897 - A0A0B4LGX1 - A1ZB77 - A1ZB78 - A1ZB79 - A1ZB80 - A1ZB83 - E1JGL5 - Q7JRI6	0.236044	0.474114	0.747164	26.8228	27.0055	26.6938	26.1575	26.3595	27.2495	26.6131	27.4015
1585	BcDNA:RH27395 - BcDNA:RE18604 - Dmel\CG5174	A0A0B4K7G1 - A0A0B4K897 - A0A0B4LGX1 - A1ZB77 - A1ZB78 - A1ZB79 - A1ZB80 - A1ZB83 - E1JGL5 - Q7JRI6	0.236044	0.474114	0.747164	26.8228	27.0055	26.6938	26.1575	26.3595	27.2495	26.6131	27.4015
389	Tpi	P29613	0.235803	0.478205	0.749019	30.6929	31.7097	31.9656	32.0241	31.8636	31.7232	31.9087	31.84
2026	Rpb3	O97183	0.235674	0.60528	0.826291	25.1283	26.6992	26.6881	26.637	27.0799	26.4895	26.2677	26.2583
2243	Smyd4-4	Q7KMH5	0.234726	0.89668	0.971077	21.6751	28.2193	28.4664	28.751	26.5046	26.9509	27.9093	26.686
3123	wap	Q9VR53	0.234238	0.37914	0.667024	26.7928	27.4307	27.1096	27.7787	27.2502	27.7091	27.7489	27.3405
1326	Pfdn2	M9PF40 - Q9VTE5	0.233814	0.692126	0.871797	25.0887	26.3826	26.4179	25.1224	26.1666	26.2212	24.793	26.7661
344	Galphaq	P23625	0.231344	0.761027	0.907863	26.5197	24.0739	24.144	23.6595	25.591	25.0461	24.6449	24.0405
551	Sod1	P61851	0.231236	0.591868	0.822238	29.9155	30.8447	30.5324	30.9249	29.7836	31.1818	30.9707	31.2062
965	Kr-h2	Q9V447 - X2J4W8	0.230322	0.59852	0.823485	27.5354	26.5103	27.2042	26.1346	26.4814	27.4218	26.7922	27.6104
2079	GPHR	Q3ZAN1	0.227448	0.763892	0.909336	23.5647	24.6782	22.7805	23.9826	22.237	25.0072	24.1852	24.4864
945	Sec13	Q9V3J4	0.22699	0.71682	0.888002	25.3181	27.4459	27.5084	27.4774	26.7052	27.1196	27.8837	26.9491
322	Ote	P20240	0.226624	0.70846	0.884691	25.6651	24.9766	27.1096	25.7312	27.1239	25.386	25.9182	25.9609
1848	Agpat3	D5AEK7 - Q9VV51	0.225584	0.730903	0.891349	25.7128	28.2221	28.3801	27.8392	27.951	27.5276	27.861	27.7168
1353	AIMP2	Q8T060 - Q9VUR3	0.224972	0.376651	0.667011	26.9745	27.4839	27.1401	26.8906	27.858	27.3192	26.9037	27.3081
1584	Fkbp14	A0A0B4K7C5 - Q9V3V2	0.224581	0.849947	0.951058	22.5359	22.0928	25.5041	25.861	25.7533	24.3979	23.0692	23.6717
3424	Orc4	Q9W102	0.223161	0.65752	0.851586	26.6882	27.0167	26.849	26.5928	25.6847	27.5012	27.8144	27.039
2152	ND-B14	Q7JZK1	0.223105	0.732866	0.891421	23.6048	24.2408	25.751	24.2722	25.6439	23.6234	25.0068	24.4871
3046	Rpb8	Q9VNZ3	0.222586	0.590222	0.821991	25.3995	26.6768	26.3338	27.1821	26.6203	26.3924	26.5525	26.9173
3406	alphaCOP	Q9W0B8	0.221358	0.523191	0.783212	28.7601	27.9875	28.4652	27.7863	29.1605	28.2233	28.0838	28.4169
284	Ubi-p63E - RpS27A - RpL40 - Ubi-p5E - Ubi-p5E5	A4V1F9 - P0CG69 - P15357 - P18101 - Q7JYK1 - Q9W418 - R9PY16	0.220628	0.342283	0.637354	30.5568	30.9819	30.1858	30.5795	30.9853	31.0729	30.6417	30.4865
284	Ubi-p63E - RpS27A - RpL40 - Ubi-p5E - Ubi-p5E5	A4V1F9 - P0CG69 - P15357 - P18101 - Q7JYK1 - Q9W418 - R9PY16	0.220628	0.342283	0.637354	30.5568	30.9819	30.1858	30.5795	30.9853	31.0729	30.6417	30.4865
284	Ubi-p63E - RpS27A - RpL40 - Ubi-p5E - Ubi-p5E5	A4V1F9 - P0CG69 - P15357 - P18101 - Q7JYK1 - Q9W418 - R9PY16	0.220628	0.342283	0.637354	30.5568	30.9819	30.1858	30.5795	30.9853	31.0729	30.6417	30.4865
284	Ubi-p63E - RpS27A - RpL40 - Ubi-p5E - Ubi-p5E5	A4V1F9 - P0CG69 - P15357 - P18101 - Q7JYK1 - Q9W418 - R9PY16	0.220628	0.342283	0.637354	30.5568	30.9819	30.1858	30.5795	30.9853	31.0729	30.6417	30.4865
284	Ubi-p63E - RpS27A - RpL40 - Ubi-p5E - Ubi-p5E5	A4V1F9 - P0CG69 - P15357 - P18101 - Q7JYK1 - Q9W418 - R9PY16	0.220628	0.342283	0.637354	30.5568	30.9819	30.1858	30.5795	30.9853	31.0729	30.6417	30.4865
1853	Coq3	E1JHN2 - Q9VIF3	0.220331	0.514391	0.776282	24.757	25.0454	24.0845	24.2991	25.1516	24.5322	24.2271	25.1564
1206	CG13096-RA - CG13096	H0RNN8 - Q9VLK2	0.21999	0.85357	0.952991	24.5149	28.9202	29.0794	29.0321	27.7338	27.9286	28.6554	28.1088
1206	CG13096-RA - CG13096	H0RNN8 - Q9VLK2	0.21999	0.85357	0.952991	24.5149	28.9202	29.0794	29.0321	27.7338	27.9286	28.6554	28.1088
195	Mi-2	E1JI46 - M9PIA6 - O97159 - Q59E34	0.219302	0.829159	0.941317	26.2301	29.0098	29.6225	29.5981	27.3274	29.0661	29.918	29.0262
3587	epsilonCOP	Q9Y0Y5	0.217773	0.684573	0.867807	24.6526	23.5259	23.4469	23.241	24.8538	24.2455	22.9898	23.6484
469	comt	M9PH10 - P46461	0.213504	0.726443	0.889565	22.9877	23.0072	23.0566	23.3271	22.6037	22.5467	25.0011	23.081
2105	CG5364	Q76NQ0	0.213445	0.698373	0.876697	29.2566	28.692	29.7929	27.6871	29.7753	28.9798	28.4624	29.065
2343	Cul3	Q8IP45 - Q9V475	0.21308	0.824368	0.939249	24.0983	27.5398	27.8719	27.2738	26.7024	26.3943	27.7126	26.8267
753	TER94	A0A0B4LFZ4 - Q7KN62	0.21258	0.640774	0.841794	28.7518	28.2613	29.4614	28.5086	29.9773	28.5816	28.4661	28.8083
3171	anon-WO0172774.118	M9PEW8 - Q9VSW7	0.211764	0.795243	0.923028	23.019	22.8925	24.2067	22.6934	24.0003	22.787	21.8271	25.0443
1767	nw	A0A0B4JCT4 - A1ZAU2 - A1ZAU3 - C3KGN2	0.211733	0.611561	0.827598	29.074	28.517	27.2221	28.4274	28.4284	28.7094	28.431	28.5187
1204	Acer	M9PCE8 - Q9VLJ6	0.211607	0.477644	0.748667	30.4929	30.6023	30.4576	30.463	30.2508	31.1578	30.2209	31.2328
1905	GS	M9NFH8 - Q9VVA4	0.207925	0.733916	0.891643	28.9525	29.083	27.1216	29.2298	27.9127	29.1809	29.2623	28.8627
777	lola	Q867Z4	0.204981	0.727355	0.889565	25.5247	27.1196	27.7774	27.7293	27.1059	27.3023	27.745	26.8177
1653	Fer1HCH	A0A0B4KI27 - B8A405 - H1UUD2 - Q7KRU8	0.204004	0.723591	0.889142	30.4577	29.299	29.4582	29.5863	28.4667	30.5402	30.172	30.4383
95	Vps13	A1Z713	0.20391	0.807614	0.93047	26.5151	29.5438	29.8218	29.7103	29.0389	29.0768	29.3542	28.9368
258	Act5C	P10987 - X2JCP8	0.202958	0.378443	0.667011	33.7394	32.82	33.0033	33.2252	33.503	33.5604	33.2449	33.2914
1793	cg	A8DYD1 - A8DYD2	0.201683	0.734647	0.891643	28.0494	30.3676	29.6518	30.3581	29.3735	29.8286	30.1256	29.9059
3105	SerRS	Q9VQL1	0.200653	0.776583	0.915171	28.7983	28.9345	27.5946	29.569	27.4087	29.0297	29.8928	29.3679
786	ATbp	Q86P48	0.200265	0.792997	0.922821	26.695	26.4719	24.8897	26.4457	24.9339	26.7697	27.7313	25.8685
988	lola	P42284 - Q7KQZ4 - Q9V5M3 - Q9V5M6	0.199532	0.731163	0.891349	29.9101	30.9345	29.3369	30.9748	29.3735	30.9914	30.9751	30.6143
1558	tacc	A0A0B4JCV4 - A0A0B4JD97 - A0A0B4K6I7 - A0A0B4KFK1 - Q86BB4 - Q86BB5 - Q8IPN1 - Q95TU9 - Q9VN51	0.198733	0.910442	0.973448	29.6172	30.1991	24.8462	29.0965	29.3415	30.1756	29.8897	25.1471
1125	Mcm5	Q9VGW6	0.198	0.596644	0.822972	30.4062	31.6952	31.514	31.9533	31.5233	31.6434	31.3661	31.8278
2489	GlyRS	Q961R8 - Q9VUK8	0.196826	0.477353	0.748667	27.1357	28.0584	28.2494	28.1597	28.0983	28.0397	28.071	28.1814
570	DnaJ-60	P92029 - Q9W1A1	0.195193	0.596201	0.822972	23.1228	22.5553	22.212	23.1038	22.3873	23.0725	23.6331	22.6817
3396	msn	M9PBJ7 - M9PH19 - Q7KV88 - Q7KV89 - Q7KV90 - Q9W002	0.194591	0.923586	0.97853	21.4292	28.645	29.1428	29.2605	26.4876	27.1242	28.4545	27.1896
898	CG10628	Q9I7M2	0.193765	0.61649	0.829441	27.8371	27.7184	28.0418	28.0126	27.9976	27.7204	29.1345	27.5325
297	ttk	A0A0B4JD39 - P17789	0.192778	0.757906	0.906335	26.0534	28.4076	28.0769	28.5697	27.7551	28.0548	28.2948	27.774
324	Galphai	P20353	0.190582	0.575144	0.817882	27.1893	28.5541	28.4449	28.2964	28.325	28.3831	28.4131	28.1257
1945	Ist1	M9PBS9 - M9PEC1 - M9PEJ2 - M9PES8 - M9PHL4 - Q9VRY6	0.188016	0.825099	0.939402	23.5871	26.1909	26.0242	26.4677	24.3646	26.2509	26.36	26.0465
2514	lace	Q9V3F2	0.187039	0.742096	0.896782	25.1498	27.3766	26.649	26.7308	27.062	26.3824	27.1637	26.0464
941	Rpn11	Q9V3H2	0.186664	0.649172	0.845434	30.0112	29.3248	29.0124	28.9605	29.5554	29.9895	28.6379	29.8728
2168	psq	A0A126GUM1 - A1Z8A4 - A1Z8A6 - A4UZC9 - Q0E9C8 - Q7K0T7	0.186221	0.642535	0.842232	23.9625	23.9436	24.4008	23.2131	24.5521	23.788	24.5463	23.3784
1163	RtcB	Q9VIW7	0.184993	0.648662	0.845434	27.9513	27.8766	27.9888	27.102	28.1607	28.5078	26.9996	27.9906
416	Pp2A-29B	H5V8B8 - M9MQH9 - M9NDI6 - P36179	0.184782	0.773897	0.914385	27.8131	29.9089	30.178	29.9769	30.1624	29.3402	30.0384	29.0751
320	Tbp	P20227	0.180896	0.769647	0.912413	23.1691	25.5631	25.3408	24.8452	24.4449	25.3294	25.3028	24.5647
508	Srp19	P49963	0.180126	0.880256	0.963839	27.1328	25.6829	25.3973	24.303	28.7218	24.9434	24.3646	25.2068
2104	Spt-I	Q6NR46	0.179997	0.874421	0.961907	23.3353	27.5435	27.8226	27.3264	27.042	26.0219	27.1076	26.5762
2370	Dmel\CG7656	Q8IQM5 - Q9VUR4	0.179679	0.739819	0.895485	25.0232	25.6577	23.6713	25.7364	25.774	24.9281	25.141	24.9643
232	Gapdh2	M9PJN8 - P07487	0.179329	0.544252	0.800695	29.7965	29.6629	30.2274	29.4476	29.3764	30.3133	29.8408	30.3213
2613	Cmpk	Q9VBI2	0.176206	0.795	0.923028	25.4453	27.8549	27.9242	28.04	27.934	27.0831	27.5077	27.4444
1199	Ripalpha	Q9VL31	0.176118	0.857608	0.95518	25.9714	22.4321	23.9395	24.8217	25.3197	24.838	22.7799	24.9314
2769	Ect3	Q9VGE7	0.17604	0.812457	0.932341	29.3781	27.1591	26.5467	26.6636	27.216	27.8751	27.1424	28.2181
666	Cp190	Q24478	0.175214	0.769593	0.912413	25.4842	27.5231	28.0903	27.3366	27.3986	27.2523	27.4399	27.0442
901	sls	M9NDX0 - M9PBI9 - M9PBJ0 - M9PDS3 - M9PDS8 - M9PDZ6 - M9PDZ9 - M9PEA0 - M9PEA5 - M9PEA9 - M9PGY4 - M9PGZ0 - Q9I7U4	0.173395	0.724661	0.889565	25.8202	26.4102	25.914	25.8848	26.9264	26.5171	26.4048	24.8744
2594	Dmel\CG11882	Q9VAN8	0.173123	0.518258	0.781062	22.33	22.3268	22.21	22.5251	23.2458	22.3021	22.1912	22.3454
1575	tmod	A0A0B4K6N4 - A0A0B4K7R6 - A0A0B4KHF2 - A0A0B4KHW6 - A0A6H2EEH6 - A8JRH3 - C7LAH8 - E1JJ21 - O46231 - Q9VA56 - Q9VA58 - Q9VA59	0.171801	0.915716	0.975598	22.0816	27.8885	28.2948	28.159	26.6381	26.3338	27.8791	26.2601
3537	RpL35	Q9W499	0.171296	0.910053	0.973448	31.8951	27.4217	27.1077	27.4017	31.2648	28.1152	27.3874	27.7439
442	Pep	M9NG39 - P41073	0.169645	0.876733	0.962552	27.2342	24.9969	28.4661	26.2518	29.0397	25.5578	26.5703	26.4597
149	Surf4	O18405	0.16627	0.761933	0.908459	26.1171	27.4792	26.9307	26.8188	25.7451	27.7386	27.4881	27.0391
246	awd	A0A0B4LHX6 - A0A0B4LJ12 - P08879	0.165895	0.607902	0.826745	28.0192	28.692	29.2115	28.6049	28.4153	28.6722	29.2977	28.8061
870	ebi	Q95RJ9	0.165752	0.792898	0.922821	25.7619	26.7527	26.0906	27.0739	26.4618	27.5688	27.1415	25.17
2386	Fum1	Q8IRQ5 - Q9W3X6	0.165651	0.884821	0.965538	22.6352	22.6827	24.9411	25.9428	26.1798	24.3501	23.3838	22.9508
568	ND-42	A4V383 - P91929	0.165591	0.829209	0.941317	27.2563	29.5119	29.7388	29.0147	30.0256	28.9174	29.4427	27.7984
3032	Dmel\CG2100	Q9VNH2	0.165051	0.777711	0.915815	26.3255	28.4521	28.3987	28.4394	27.5224	28.1198	28.3386	28.295
596	Ssrp	Q05344	0.161877	0.718384	0.888002	27.0221	26.7528	27.2603	26.9652	27.822	26.9697	27.7905	26.0658
1337	eIF3l	Q9VTU4	0.160952	0.720109	0.888002	29.3201	30.6243	30.3177	30.4671	31.2266	30.2982	30.0493	29.7989
3384	Cg17746	Q9VZS1	0.158626	0.692808	0.872164	25.2194	26.2577	26.8382	26.5304	26.2144	26.2999	26.1509	26.8151
675	hop	Q24592	0.157519	0.830183	0.941549	21.1135	22.0188	22.5004	20.9896	23.584	21.0805	21.5571	21.0307
2943	Q9VKZ7_DROME	Q9VKZ7	0.154639	0.697596	0.876697	27.6115	26.9712	27.7645	26.3561	27.7625	27.0476	26.9414	27.5703
1360	Baldspot	Q9VV87	0.152015	0.718275	0.888002	26.1381	25.4207	24.9522	24.8646	25.9074	26.0322	24.9432	25.1009
2066	Dmel\CG2034	Q24050	0.151139	0.562048	0.810919	26.8916	26.6943	26.3477	26.5123	26.9123	26.8624	26.1379	27.1378
121	His3.3A - His3.3B	C0HL66 - C0HL67	0.150284	0.694202	0.872935	28.0509	29.1224	29.2797	29.6889	29.0482	29.1478	29.4884	29.0588
121	His3.3A - His3.3B	C0HL66 - C0HL67	0.150284	0.694202	0.872935	28.0509	29.1224	29.2797	29.6889	29.0482	29.1478	29.4884	29.0588
540	Rpn10	M9PIG8 - P55035	0.148748	0.765222	0.910435	27.2435	26.2415	27.0798	25.7901	27.2473	27.1268	25.8008	26.7748
3064	Dmel\CG5274	Q9VPF9	0.147159	0.5581	0.807309	25.1434	25.588	25.8668	25.3594	25.8961	25.9153	25.1466	25.5882
1207	Dad1	Q9VLM5	0.144779	0.846861	0.94937	26.081	24.6961	26.3463	23.9832	26.5346	24.8871	24.5434	25.7207
723	jagn	E2QD00 - Q7K1V5	0.144022	0.631709	0.83977	24.5604	24.4699	25.279	24.6583	24.4947	25.3311	24.526	25.192
2452	Dmel\CG13088	Q8T4E7	0.143088	0.820117	0.936502	25.0395	25.3597	23.3754	25.9003	24.2886	25.2959	25.3501	25.3128
3023	Dmel\CG2931	Q9VND7	0.141602	0.822444	0.938015	27.9238	29.9127	29.5529	29.9742	28.4147	29.9974	29.6197	29.8983
1340	vih	Q9VTY6	0.137478	0.836526	0.945092	22.8834	24.4609	24.7414	25.5887	24.1496	24.1891	25.4188	24.4669
1377	Pfdn6	M9PD09 - Q9VW56	0.136265	0.675336	0.861942	26.3152	26.2315	25.6016	25.8618	25.9058	26.578	25.5105	26.5609
670	Dsp1	B7Z0Z0 - F2FBA6 - Q24537	0.131735	0.689758	0.871532	24.3178	24.0981	23.8034	24.6904	24.993	23.9747	24.5395	23.9294
1068	Pfdn5	E1JIT4 - Q9VCZ8	0.131649	0.796256	0.923484	25.4846	25.0917	25.5149	23.5942	24.8257	24.8745	24.9179	25.5939
419	RpII15	A0A0B4K652 - P36958	0.131293	0.647886	0.845434	26.2514	26.3472	27.078	27.0955	27.0555	26.9622	26.3844	26.8952
240	RpLP1	M9PBK5 - P08570	0.130298	0.83298	0.943062	29.5363	27.7127	28.4222	28.5	29.9567	27.8055	28.5656	28.3644
1704	nmo	A0A4D6K823 - Q8IQ91 - Q8T030	0.129787	0.781014	0.916521	26.2501	28.1433	27.7156	27.9968	27.3687	27.8485	27.6968	27.711
1251	disp	Q9VNJ5	0.127901	0.779425	0.916521	23.2255	22.4645	23.0698	22.4859	23.5556	23.2312	21.7977	23.1727
2539	Rpn5	Q9V3Z4	0.126587	0.544872	0.800695	28.2035	27.5886	27.9434	27.6714	28.364	27.8924	27.9553	27.7015
325	GstD1	P20432	0.126557	0.60443	0.825664	31.6961	31.8491	31.6158	31.9644	32.5597	31.7225	31.713	31.6366
2339	Dmel\CG31195	Q8IN49	0.126127	0.840477	0.946969	27.559	26.755	26.3337	25.5137	27.3478	26.8263	25.4406	27.0512
3075	Tspo	Q9VPR1	0.125796	0.843659	0.947684	25.842	24.626	23.937	23.7337	23.723	25.1743	24.3578	25.3867
2387	AIMP3	Q8MKK1	0.125462	0.890072	0.96862	25.2917	24.1529	25.883	23.4231	26.5223	24.8695	23.2509	24.6099
2751	Dmel\CG17327	Q9VG06	0.125389	0.867073	0.958073	27.7829	28.3538	27.2794	27.3497	25.8946	29.0473	28.182	28.1435
1961	HIPP1	M9PG20 - M9PG82 - M9PID3 - Q9VPB0	0.125251	0.923033	0.97853	23.4719	28.197	28.119	28.214	26.0024	27.5215	27.8484	27.1305
1041	Npl4	Q9VBP9	0.123921	0.919526	0.976764	22.3985	25.8961	27.233	26.8647	26.5594	25.2706	24.8154	26.2426
2431	BcDNA:RE63412	M9PDD4 - M9PG40 - Q8SYG3	0.122886	0.794626	0.923028	27.6181	29.1948	29.3828	29.3142	28.5157	29.1491	29.155	29.1815
669	sn	A4V441 - Q24524	0.121914	0.748488	0.900122	29.4185	28.4262	28.3245	27.9589	29.0116	28.7373	28.1323	28.7346
1392	CG6179	Q9VWV8	0.118238	0.886751	0.965538	23.5799	26.931	26.3512	26.7354	26.4195	25.729	25.9453	25.9765
571	14-3-3epsilon	P92177	0.118147	0.698098	0.876697	28.8639	28.4759	29.4442	28.9781	29.6853	28.8762	28.9055	28.7677
1232	RpL37A	M9MRF2 - Q9VMU4	0.117604	0.833207	0.943062	27.1196	25.5946	25.3641	25.7381	27.1076	25.6562	25.9964	25.5266
346	fu	P23647	0.116939	0.896417	0.971077	27.2839	24.2357	24.9584	23.8736	26.3225	25.1055	24.8958	24.4955
877	IntS9	Q95TS5	0.115164	0.576188	0.818602	29.3797	29.1985	28.8674	28.8958	29.2768	29.4324	28.7584	29.3344
480	Pp1alpha-96A	A0A0B4KHS9 - P48461	0.115094	0.78902	0.920691	24.8018	25.9094	24.8571	25.3697	26.0211	25.4466	24.48	25.4508
1049	Uck	B7Z0P8 - Q9VC99	0.112122	0.809031	0.931282	24.4742	24.6579	26.1181	25.2608	24.7352	25.7271	24.9122	25.585
2849	Dmel\CG10050	Q9VI85	0.109846	0.839879	0.946772	22.8062	23.6309	23.3198	21.6459	23.0585	22.179	23.0615	23.5432
293	Khc	P17210	0.109286	0.701671	0.879507	27.3141	27.7275	27.878	27.8211	28.0555	28.2332	27.1391	27.7501
2377	PHGPx	Q8IRD3 - Q8IRD4 - Q9VZQ8	0.109156	0.555444	0.80579	27.1528	26.7487	26.7043	26.4511	26.9162	27.0579	26.5979	26.9214
588	hay	B7Z0G1 - Q02870	0.108735	0.886286	0.965538	24.886	27.6414	27.6075	27.7854	26.5376	27.4054	27.4029	27.0093
971	Nup107	Q9V466	0.108321	0.879361	0.963839	27.6555	29.7289	29.8979	29.9095	28.2852	29.4447	30.2236	29.6716
590	hh	Q02936	0.107926	0.858365	0.955459	29.4696	28.1288	26.7548	27.8201	28.5738	28.0588	28.1181	27.8543
592	RpS13	Q03334 - X2J950	0.107166	0.698817	0.876763	27.7824	27.543	28.4223	27.7076	28.4081	27.6128	27.7475	28.1155
2798	Dmel\CG8507	Q9VH64	0.104899	0.897544	0.971138	23.7389	23.7983	23.804	23.7047	24.7028	22.8452	22.2925	25.6251
1532	Mcm3	Q9XYU1 - X2JAI4	0.102987	0.78538	0.920133	30.8128	32.1978	31.8343	32.3331	31.6502	31.9663	31.8003	32.1731
1418	Nadsyn	C5WLN1 - Q9VYA0	0.101359	0.809741	0.93162	23.5608	24.9233	24.0094	23.3406	23.6079	24.1122	23.9537	24.5656
3438	RpL12	Q9W1B9	0.101223	0.895729	0.971077	29.2928	26.9864	28.6187	27.825	29.9183	27.7098	27.6369	27.8628
3101	Prx6005	Q9VQI7	0.0998516	0.77795	0.915815	26.4538	26.926	26.1151	26.1454	25.7345	26.9768	26.4604	26.868
1727	CG2396	A1Z7K2	0.0990333	0.958249	0.993097	21.4635	27.5723	28.9989	27.9484	24.7618	27.4496	27.2933	26.8745
2530	Rpt5	Q9V3V6	0.0987464	0.803457	0.927678	29.1159	28.0962	28.9649	28.537	29.5766	28.526	28.1537	28.8527
2534	Rad23	Q8IMB7 - Q9V3W9	0.0965088	0.827856	0.940822	26.088	27.4898	27.671	27.6167	27.8182	27.0779	26.9493	27.4061
1502	kdn	Q9W401	0.0962543	0.868155	0.958794	26.5003	25.6651	27.3724	25.6121	27.4891	25.9373	26.046	26.0626
642	CanB2 - CanB	A0A0B4K833 - M9NFW6 - P48451 - Q24214	0.0959433	0.850072	0.951058	26.8335	27.1418	26.8554	26.5398	25.6275	27.5601	26.8884	27.6782
642	CanB2 - CanB	A0A0B4K833 - M9NFW6 - P48451 - Q24214	0.0959433	0.850072	0.951058	26.8335	27.1418	26.8554	26.5398	25.6275	27.5601	26.8884	27.6782
1901	Dmel\CG2247	M9NED4 - M9NF18 - Q9VYW5	0.0959396	0.944883	0.987442	23.6711	28.4458	28.1723	28.3434	25.4517	27.7765	28.4726	27.3156
3351	fne	E1NZB4 - Q9VYI0	0.0951144	0.948249	0.988552	22.9528	28.4279	28.5654	28.6633	27.3462	27.3859	27.3624	26.8954
222	Adf1	A0A0B4KEJ0 - P05552	0.0940209	0.94605	0.988106	22.195	26.882	26.6207	26.7982	23.7204	26.4061	26.7467	25.9987
544	RpS3A	P55830	0.0913933	0.880928	0.963839	34.3871	32.9733	32.0258	32.1963	33.5877	33.0944	32.5881	32.6778
3296	Tsf1	Q9VWV6	0.0913656	0.949368	0.988796	29.4843	26.2123	24.5564	24.7036	28.0891	26.3895	24.3291	26.5144
1769	Dmel\CG5757	A1ZB29	0.0903075	0.904749	0.973448	27.9381	26.6048	27.17	25.0427	26.557	27.7345	26.9335	25.8919
710	eIF3m	A0A0B4LFB3 - Q7JVI3	0.0886475	0.879384	0.963839	27.7577	29.7299	29.7459	29.6886	30.0421	29.2104	28.7435	29.2807
3446	DCP1	Q9W1H5	0.0863123	0.799993	0.926282	25.9399	26.7613	26.3969	26.2498	25.6898	26.5722	27.0275	26.4037
882	Tip60	M9PGN1 - M9PH08 - Q960X4	0.0842138	0.94241	0.987442	22.3604	25.2484	25.3321	26.3561	23.2521	25.8226	26.3502	24.209
1800	eIF4G1	A8DZ29 - O61380	0.083941	0.937438	0.986494	24.4351	27.8838	28.5957	28.313	27.0355	27.2347	28.385	26.9083
521	TfIIA-L	P52654	0.0834256	0.715235	0.888002	25.3282	25.1407	25.5892	25.0013	25.225	24.9027	25.6561	25.6092
3287	Naa15-16	Q9VWI2	0.0820525	0.908228	0.973448	24.6862	26.2775	27.5302	26.0724	27.1093	26.4845	25.7215	25.5794
3557	Mct1	Q9W509	0.080096	0.906555	0.973448	26.1772	23.8843	24.3769	24.3549	23.7518	25.0838	24.5656	25.7125
460	betaCOP	P45437	0.0771422	0.864109	0.956735	30.1936	29.3984	29.6054	28.9979	30.3575	29.7235	28.6616	29.7611
175	KdelR	O76767	0.0765596	0.882573	0.964581	28.2201	27.263	27.1092	27	27.1438	28.2467	26.4722	28.0358
797	SelR	D3DMP0 - Q8INK9	0.076069	0.911251	0.973559	24.5845	25.2995	24.2189	25.1212	26.2384	24.8586	25.1303	23.3009
2018	SkpA	O77430	0.0752985	0.691323	0.871532	27.7965	28.2624	28.0162	28.199	28.164	28.2173	27.7434	28.4506
3350	Dmel\CG15717	Q9VYG8	0.0744577	0.856885	0.955037	27.1179	28.6287	28.6344	28.7913	28.3139	28.2855	28.4413	28.4295
529	dod	P54353	0.0734113	0.944971	0.987442	24.2771	24.6968	25.364	24.3604	27.3551	25.1894	23.4655	22.9819
308	arm	M9PGG4 - P18824	0.0718474	0.837451	0.945092	27.7965	26.6249	26.7584	27.4072	27.4374	26.8518	27.6411	26.9441
1454	Sf3b3	Q9W0M7	0.0707407	0.911863	0.973559	27.1572	29.5279	29.4988	29.5208	29.2625	28.7823	29.2999	28.643
921	hoip	D2NUK9 - Q9U3Z7	0.0696028	0.943981	0.987442	24.3069	27.7736	28.4937	27.8212	27.261	27.1446	27.3607	26.9076
2492	Dmel\CG18542	Q9I7K4	0.0684851	0.903298	0.973448	22.5513	22.7838	22.4689	22.5882	24.1064	21.6442	22.8083	22.1072
794	osa	A0A0B4KGD1 - A0A0B4KHB1 - E1JIN6 - Q7KSE8 - Q8IN94	0.0676762	0.875241	0.96215	25.8216	26.1418	26.2001	26.5093	26.3974	25.0949	26.7549	26.6963
2920	dmGlut	Q9VKC9	0.0667496	0.904412	0.973448	23.7531	22.2113	22.434	24.007	22.4469	23.3944	23.0754	23.7556
1764	l(2)k01209	A1ZAS3 - Q8MQK4	0.0658083	0.715928	0.888002	25.2248	25.7307	25.2986	25.4992	25.2294	25.3352	25.715	25.7369
2449	Dmel\CG8768	Q8T0N5	0.06512	0.861183	0.955866	23.1063	22.8319	23.5382	23.3401	22.5456	23.3308	24.1016	23.099
122	HIP - HIP-R	C4NYP8 - E2QD63 - Q86DS1	0.0646405	0.730705	0.891349	29.6489	30.1947	30.3651	30.2295	30.0218	30.4123	30.0941	30.1685
122	HIP - HIP-R	C4NYP8 - E2QD63 - Q86DS1	0.0646405	0.730705	0.891349	29.6489	30.1947	30.3651	30.2295	30.0218	30.4123	30.0941	30.1685
3448	ytr	Q9W1I6	0.0636645	0.879411	0.963839	28.6997	30.075	29.8158	30.0035	29.1312	30.1209	30.1027	29.4938
439	Arf102F	L0MNA8 - P40945	0.0631851	0.835958	0.945092	27.4728	26.7901	27.7501	26.663	27.4505	27.1543	26.9057	27.4181
810	RNaseZ	Q8MKW7	0.0630171	0.881912	0.964443	22.3784	21.6317	21.609	21.0104	22.274	22.0867	21.5592	20.9616
2956	CK01296	Q9VL69	0.0618643	0.886446	0.965538	25.5214	24.6739	26.2668	24.8392	25.5534	25.4283	24.8184	25.7487
1079	Nsun5	Q9VDZ4	0.0600434	0.900896	0.972811	26.9492	28.8584	28.1707	28.7674	28.6613	28.136	28.0125	28.1761
2390	Rpi	Q8MLS2	0.0597877	0.63477	0.84123	27.863	28.2256	28.1642	28.4071	28.1486	28.1744	28.2592	28.3168
1323	defl	Q9VT41	0.0593315	0.756709	0.906335	26.6201	27.3196	27.0403	26.7759	27.134	27.1933	26.7731	26.893
141	RpL3	O16797	0.0591744	0.965642	0.996355	33.0817	28.713	29.267	29.0586	32.5687	29.4681	29.102	29.2181
1893	Ctr1A	M9NE97 - Q9W3X9	0.0590508	0.893545	0.970269	25.5887	24.2653	23.8336	24.563	24.2079	24.827	24.38	25.0719
2303	Dmel\CG12567	D2A6J2 - Q7PLS1 - Q8SZ06	0.058957	0.912057	0.973559	24.8478	26.5312	26.4231	27.002	26.2176	26.7969	25.7888	26.2365
1740	Dmel\CG9067	A1Z8I0	0.0584761	0.926927	0.980057	23.0723	24.25	24.186	23.1679	25.1878	23.751	22.8424	23.1289
3005	cype	Q9VMS1	0.0561608	0.880878	0.963839	26.3472	25.4226	25.7547	25.0186	25.8994	26.0549	25.0434	25.7699
1734	Dmel\CG12134	A1Z827 - Q7JZ37	0.0559836	0.932076	0.984269	25.9435	28.721	28.4532	27.6432	27.5525	27.7145	27.8638	27.8541
787	gammaCOP	A0A0B4KHL2 - Q8I0G5	0.0557131	0.903809	0.973448	26.3761	27.4359	27.5301	27.0194	28.1071	27.1154	26.399	26.9628
1414	Paf-AHalpha	Q9VXP4	0.0529321	0.968145	0.996355	24.0714	28.9359	28.8339	29.3055	27.1376	28.0949	28.3911	27.7348
814	brat	E8NHB3 - M9MSJ1 - Q8MQJ9	0.0521351	0.969283	0.996355	21.0701	26.4809	25.3525	26.2563	24.0942	24.6814	25.4981	25.0948
3383	eIF5B	M9ND37 - M9NFL1 - Q9VZP5	0.0510664	0.909807	0.973448	26.3807	25.7031	25.663	24.8021	26.1183	26.0933	24.8907	25.6508
950	Jafrac1	Q9V3P0 - X2JF59	0.0501732	0.816862	0.935473	31.4661	30.8794	30.4677	30.8478	30.9356	31.0215	30.9204	30.9842
478	Fkbp12	P48375	0.049365	0.905433	0.973448	27.2798	28.038	29.0318	28.6555	28.4719	28.2112	28.0339	28.4855
2647	Dmel\CG18528	Q9VC87	0.0493439	0.958433	0.993097	24.8835	27.5096	27.7103	27.9577	26.2889	27.2744	28.5583	26.1369
3001	CG6922	Q9VMQ6	0.0489341	0.917813	0.976434	24.5552	23.2181	23.0184	22.6267	22.8735	23.5531	23.6306	23.5569
1798	Ncoa6	A8DYV5 - M9NES4 - Q9VMS2	0.0485646	0.961367	0.995256	23.7504	24.6891	24.4856	26.6694	24.0226	24.2063	24.4308	27.1292
862	porin	M9PD75 - Q94920	0.0472322	0.948105	0.988552	30.4536	28.7389	30.6508	28.6341	30.6125	29.0878	28.7719	30.1942
895	Jupiter	Q9I7K0	0.0470992	0.898097	0.971198	30.2305	31.6176	31.0734	31.6697	31.0245	30.9843	31.4392	31.3316
2240	Tapdelta	Q7KLX3	0.0425422	0.935454	0.985339	31.6719	29.9868	29.9023	29.6034	30.8623	30.2077	29.98	30.2845
200	mt:CoII	P00408	0.0422641	0.907345	0.973448	29.395	27.8791	28.4187	28.2185	28.6242	28.4141	28.2362	28.8058
1226	Phf5a	Q9VMC8	0.0418679	0.947221	0.988405	29.6333	29.4274	28.284	30.1928	30.7519	29.0831	28.6798	29.1901
1986	Rab2	O18333	0.0410426	0.968119	0.996355	25.8932	23.4816	26.6486	24.4435	26.3077	24.895	23.3387	26.0896
1473	Fib	Q9W1V3	0.0402282	0.953348	0.990987	29.6916	31.9946	32.5283	32.0334	31.0836	31.8602	31.6632	31.8018
2392	Dmel\CG11069	Q8MRJ2	0.0388575	0.943315	0.987442	27.0114	24.6683	26.0015	25.2958	25.6076	25.9054	26.1409	25.4786
2401	U3-55K	Q8MSW9	0.0378777	0.842524	0.947684	28.5882	29.0602	28.9929	29.1981	28.9984	29.2583	28.6526	29.0815
3164	SrpRbeta	Q9VSN9	0.0354475	0.91413	0.974839	26.02	27.2809	27.3398	27.044	27.0612	26.7583	27.057	26.95
2166	Dmel\CG8321	Q7K0Q0	0.0353426	0.910645	0.973448	25.3054	24.933	25.3244	25.3843	24.5042	25.5051	25.8402	25.239
3142	D19A	Q9VRV5	0.0350049	0.978615	0.997334	23.081	27.654	27.309	27.941	25.0292	26.8996	27.2504	26.9458
1145	COX7A	A0A0B4K6C3 - Q9VHS2	0.0329904	0.964621	0.995853	25.4492	24.2208	26.8196	23.7795	25.4564	24.9515	24.58	25.4132
2541	Rpt3	Q9V405	0.0327501	0.940364	0.987442	29.7158	28.5386	28.8208	28.3754	29.6433	28.958	28.2146	28.7657
461	tsr	P45594	0.0304514	0.880436	0.963839	32.6915	33.2569	32.957	33.5366	33.1666	33.1963	33.2466	32.9543
524	Act57B	P53501	0.0275799	0.896204	0.971077	30.8916	30.1694	30.6833	30.4697	30.8638	30.5992	30.2285	30.6329
2259	Dmel\CG1815	Q7KRS9 - Q8IMG3	0.0260275	0.962282	0.99528	25.976	25.9375	25.2432	26.2025	24.5425	26.0168	26.8811	26.0228
[truncated: 1,019 more rows]
