# Supplementary material for: Multi-tissue characterization of the constitutive heterochromatin proteome in Drosophila identifies a link between satellite DNA organization and transposon repression
Source: PLoS Biol. 2025 Jan 15;23(1):e3002984. doi: 10.1371/journal.pbio.3002984 (PMC11734925; doi:10.1371/journal.pbio.3002984)
Supplement: S2 Table — Fold change of average MS1 intensity and adjusted p-value for the GFP-D1 and GFP-Prod strains relative to the NLS-GFP control strain are shown for detected proteins. Proteins pulled down by GFP-D1 and GFP-Prod (log2FC>1, p < 0.05) are highlighted in yellow. (XLSX) [file pbio.3002984.s011.xlsx]

## Sheet: D1
id	gene_name	Uniprot.ID	FC_D1_GFP	pval_D1_GFP	pval_adj_D1_GFP	GFP_1	GFP_2	GFP_3	D1_1	D1_2	D1_3
183	D1	A4V2K7 - P22058	10.4789	1.18627e-05	0.00415513	20.1485	20.8193	20.4524	31.6363	30.6519	30.5688
354	Myo31DF	Q23978	8.29556	0.105962	0.515675	34.446	22.1291	23.2621	36.2451	34.1451	34.3338
1308	LManVI	Q9VLH9	6.40858	0.0111695	0.214733	11.294	12.7656	12.1068	18.2792	20.9288	16.1841
818	Dmel\CG14752	A1Z7G2	5.02137	0.0636636	0.42983	17.468	17.3149	17.5909	25.2126	18.6511	23.5742
433	lva	Q8MSS1 - X2JAF1	4.77694	0.00102554	0.0639452	16.8569	17.9523	17.6609	23.1673	21.8929	21.7407
626	Tig	Q9VMD9 - X2JDD7	4.71312	0.0248583	0.306393	16.9236	15.28	18.8222	22.1691	20.0342	22.9617
1301	Dmel\CG4972	Q9VKZ7	4.60943	0.00589822	0.164863	15.2936	16.6406	15.9733	21.9625	20.4694	19.3039
839	eIF2Bgamma	A1ZA22	4.41618	7.74524e-05	0.00991315	16.0579	16.3465	15.9987	21.0378	20.3013	20.3124
797	TppII	A0A0B4LF88 - A0A0B4LGC0 - Q9V6K1	4.40486	0.000177969	0.0171497	21.8324	21.074	21.2492	25.5273	25.5846	26.2583
1356	Dmel\CG4259	Q9VQ75	4.15529	2.4722e-05	0.00423558	15.8332	16.1439	15.6763	19.8909	20.2948	19.9336
1406	mRpS31	Q9VUX1	4.09621	1.46586e-07	0.000155381	17.02	16.9802	16.9137	21.0353	21.0187	21.1485
524	Mccc2	Q9V9A7	4.02093	1.61146e-05	0.00415513	17.352	17.7138	17.5163	21.3839	21.4667	21.7943
978	Dmel\CG13220	Q6NP72	4.00106	0.00032177	0.028423	18.3561	17.5581	17.7623	22.3344	21.8792	21.4662
920	Pmp70	M9PF96 - Q9VWC8	3.95672	1.95997e-05	0.00415513	16.3176	16.5269	16.2062	20.2768	20.5633	20.0808
866	AAF47782	B7Z0B2 - B7Z0B3	3.94318	0.0227177	0.29013	17.8782	20.5407	20.5209	24.3594	22.3075	24.1024
669	Smn	Q9VV74	3.92434	8.41682e-05	0.00991315	17.3856	16.8447	17.3529	21.2381	20.7897	21.3284
95	Mi-2 - Chd3	E1JI46 - M9PIA6 - O16102 - O97159 - Q59E34	3.91352	2.79708e-05	0.00423558	15.3367	15.0064	15.3456	19.2741	18.8547	19.3004
1028	fat-spondin	Q7KN04	3.69723	0.00591017	0.164863	16.7431	18.611	17.3016	22.0133	21.148	20.5861
1276	Acn	Q9VJ12	3.2666	0.00434682	0.16478	17.4898	17.6547	16.8375	20.2037	19.986	21.5922
998	AspRS	Q7K0E6	3.0092	0.184618	0.597268	16.0694	22.247	20.5872	22.0079	23.2319	22.6913
1190	Hmu	Q9VB46	2.99265	0.000571917	0.0406287	20.1127	20.5973	20.1358	23.6804	22.8017	23.3417
1225	Dmel\CG8064	Q9VE98	2.83689	0.0947957	0.496266	19.0261	19.0695	19.0711	19.3522	23.6546	22.6706
1141	RfC38	Q9U9Q1	2.73148	0.00421953	0.16478	18.6611	19.5434	19.6461	22.5775	21.3871	22.0805
776	Bruce	A0A0B4KFQ0 - A0A0B4KG50 - A0A0B4KGR9 - A0A0B4KH36 - Q9VH01	2.71135	0.021041	0.278793	18.3181	20.6754	18.8451	21.8035	22.3371	21.8321
1374	Cyt-c1	Q9VRL0	2.68117	0.00043875	0.035775	20.8925	20.9385	20.5608	23.8475	23.0813	23.5065
856	hdly	A8JR58 - Q8SXY1	2.63764	0.0119492	0.214733	20.3465	20.7526	19.6366	22.8911	21.9997	23.7578
613	mRpL51	Q9VLJ9	2.35628	5.2491e-06	0.00278202	19.6184	19.638	19.7176	22.0394	22.113	21.8904
157	Atpalpha	A0A0B4KGG8 - E1JIR4 - P13607	2.35353	0.0480913	0.380424	20.3017	21.1355	19.2804	23.5445	21.3719	22.8619
1327	Jon25Bii	Q9VMX8	2.30061	0.167121	0.582725	21.1267	21.4767	18.9846	22.1082	25.0283	21.3533
1543	Dmel\CG9577	Q9W5W8	2.29615	0.0475604	0.379053	18.3175	18.2669	18.6658	19.1291	21.7342	21.2754
629	Gmd	Q9VMW9	2.16101	0.00471071	0.16478	18.483	18.7616	18.5418	21.3694	20.8096	20.0904
1391	DmNAT3	Q9VSV2	2.09271	0.0206791	0.277467	19.6088	19.3927	19.1141	22.4122	21.46	20.5215
1252	alpha-KGDHC	Q9VGQ1	2.08647	0.118353	0.515675	21.6684	22.6324	19.3114	22.7157	23.1863	23.9696
261	Arp1	P45889	2.07442	0.0957359	0.497451	23.548	20.8066	20.6862	23.7696	23.4012	24.0933
423	Nipped-A	Q8I8U7	2.05197	0.0806049	0.474315	20.8602	22.1412	19.1797	23.1925	22.5489	22.5957
328	ndl	P98159	2.00326	0.108644	0.515675	22.376	23.081	20.0343	23.2043	24.1309	24.1658
54	CG8414	A1ZA92	2.0011	0.185674	0.597268	22.5377	21.6628	19.8151	21.4405	24.0101	24.5684
290	Pfk	A0A0B4K7L1 - A0A0B4KFI7 - P52034	1.96343	0.0263997	0.31093	20.0499	21.7078	20.1516	22.7742	22.8185	22.2069
1037	sea	Q7KSQ0	1.90845	0.27192	0.684645	21.2037	17.1714	21.8494	22.256	21.3386	22.3553
378	Dmel\CG5504	A0A0B4K7M9 - D3DN23 - Q27237 - Q7KVH7	1.88738	0.0117365	0.214733	20.7992	20.7555	21.8659	22.8606	22.7411	23.481
1214	fit	Q9VD66	1.81045	0.0105348	0.214733	24.746	25.738	24.9205	26.6068	27.4487	26.7804
486	Rpn7	Q9V3G7	1.79684	0.0114951	0.214733	20.8711	21.9849	20.8415	22.7737	23.3042	23.0101
644	AIF	M9PBQ4 - Q9VQ79	1.77155	0.200062	0.607826	20.7353	22.2082	20.9275	22.1243	25.1757	21.8855
814	Eb1	A1Z6P3 - Q7JZD3 - Q9XZ57	1.76623	0.0159832	0.239012	20.9578	21.0554	22.3128	23.1037	23.3094	23.2116
222	Gprk1	E1JGX2 - P32865	1.76487	0.0379776	0.36264	17.8351	18.7694	18.1574	20.734	20.2895	19.033
1360	CG15401	Q9VQI5	1.75981	0.147692	0.555154	21.2236	22.4005	19.2922	22.2429	22.4737	23.4791
1399	mRpL20	Q9VU36	1.75075	0.0142532	0.229408	20.8292	21.363	22.2536	23.3224	23.2872	23.0884
1146	mRpL50	Q9V3E3	1.73713	0.00536971	0.16478	20.8504	20.2454	20.7802	22.3105	22.8232	21.9536
631	mRpL24	Q9VMY1	1.71454	0.122344	0.520581	20.6463	21.557	20.1149	20.9608	23.0789	23.4222
193	Arl1	P25160	1.68257	0.0759724	0.461864	20.5562	18.8325	21.1317	22.0999	21.5821	21.886
1065	lqfR	Q8IN05	1.67604	0.00544085	0.16478	19.3605	19.8815	19.1421	21.4501	21.2343	20.7277
530	aralar1	A0A0B4K6V1 - A0A0B4KHW3 - Q9VA73	1.66	0.129163	0.520581	20.7752	23.6518	22.8876	24.3198	23.862	24.1129
975	Dmel\CG12325	Q5U0X8	1.63537	0.0863422	0.479177	22.4498	21.3227	20.1208	22.4316	23.0397	23.3281
758	Dmel\CG7518	A0A0B4K6G6 - A0A0B4K6U2 - E1JIJ7 - Q8INH9 - Q9VG05	1.63003	0.0056769	0.164863	20.8255	20.6686	20.4604	22.7861	22.2494	21.8091
1431	Ranbp21	Q9VWE7	1.60937	0.0253194	0.308455	22.1677	21.0817	21.7118	23.8395	23.2823	22.6675
922	l(3)72Dn	M9PFG1 - Q9VUZ6	1.60776	0.054378	0.40592	21.0926	21.3879	21.1554	21.6861	23.6688	23.1043
683	mRpS25	Q9VY28	1.58382	0.221463	0.63618	19.8252	21.6851	17.9717	21.3942	21.8028	21.0365
699	ND-30	Q9VZU4	1.57102	0.0575021	0.412649	21.2323	22.3634	21	22.3011	23.7208	23.2868
1169	ND-49	Q9V4E0	1.56336	0.0291432	0.330745	23.6262	22.9243	22.1286	24.1151	24.7411	24.513
177	RpLP0	M9PG76 - P19889	1.55376	0.0147455	0.230951	26.4451	26.9745	26.0867	28.5306	28.0646	27.5725
1060	Mccc1	Q8I0S9 - Q9V9T5	1.54068	0.2975	0.696138	19.9351	22.8985	19.8249	20.8846	23.5834	22.8126
1234	Nup93-2	Q9VFE7	1.51678	0.0277002	0.322661	19.8595	21.0328	19.6096	21.521	21.8404	21.6909
1181	Dmel\CG1907	Q9VAJ9	1.51584	0.0323381	0.339556	21.5182	20.4043	19.9896	22.3691	22.1212	21.9693
583	Tailor	A0A0B4KGN4 - Q86BP3 - Q9VI58	1.50629	0.166458	0.582327	21.2333	21.9353	19.1593	22.1608	22.8825	21.8034
1106	CG11005	Q8SX57	1.5055	0.0454977	0.379053	19.9058	20.6669	20.7077	22.8424	21.5019	21.4526
520	wcd	Q9V7P1	1.49907	0.111793	0.515675	21.097	20.4005	20.7855	20.8429	22.9178	23.0196
240	Prosbeta6	P40304	1.48131	0.016736	0.244606	24.0846	24.8441	25.3022	26.4349	26.2169	26.023
1502	Dmel\CG4554	Q9W246	1.44329	0.128333	0.520581	19.7224	22.1572	21.2105	22.8472	22.5973	21.9755
621	l(2)k09022	Q9VM75	1.43522	0.0697235	0.434746	24.7418	25.1709	23.675	25.21	26.3068	26.3766
234	Dhc64C	M9PBQ0 - M9PBQ3 - M9PE73 - M9PEC8 - M9PEN4 - M9PHG8 - P37276	1.41598	0.0387581	0.363572	25.047	25.5641	23.9916	26.413	26.2226	26.215
872	bt	D1YSG0 - L0MN91 - L0MPZ1 - Q7KQP6 - X2JD89	1.4106	0.0461451	0.379053	22.4999	22.5757	21.2479	23.2426	23.3113	24.0014
1521	mahe	Q9W3M7	1.41025	0.050446	0.387484	21.5815	21.6182	20.0973	22.3485	22.6705	22.5087
1365	LeuRS	Q9VQR8	1.40924	0.0840113	0.476214	23.4443	24.4657	22.4256	25.1697	24.8477	24.546
1382	msk	Q9VSD6	1.40588	0.122114	0.520581	24.255	25.2979	22.898	25.822	25.2026	25.6441
846	MetRS	A1ZBE9	1.40277	0.0612178	0.421194	24.8889	25.155	23.4184	25.9865	25.9046	25.7794
1158	BG:DS01759.2	Q9V3Y7	1.38974	0.391503	0.775689	19.9322	20.7689	22.6585	20.1734	23.1824	24.1731
497	ck	G7H829 - Q9V3Z6	1.38148	0.394492	0.778699	20.6238	18.3478	17.7402	21.5768	17.9842	21.2952
405	Rpn6	A0A0B4K7Z5 - Q7KLV9	1.38054	0.204554	0.614998	22.4471	24.4552	21.3989	24.1973	24.4057	23.8398
123	Cp19	P07186	1.37395	0.423051	0.796282	24.0282	23.9045	24.6381	23.311	24.9121	28.4696
1497	Mtpbeta	Q9W1H8	1.36142	0.0302882	0.337952	24.6176	23.6651	23.8476	25.565	25.8144	24.8352
825	Dmel\CG1371	A1Z843	1.3337	0.109977	0.515675	22.4623	23.1963	21.4136	24.317	23.7977	22.9585
364	ATPsynD	A0A0B4LHL7 - Q24251	1.33273	0.00877734	0.209336	23.0157	23.543	23.2014	24.1273	24.8772	24.7539
1134	alt	Q960Y8 - Q9VEH0	1.32609	0.0357343	0.354133	23.487	24.5494	23.2903	25.4376	24.9086	24.9587
1386	Dmel\CG7182	Q9VSI1	1.30407	0.0855123	0.479177	20.4306	21.2345	19.7226	21.0229	22.1686	22.1086
1144	mRpL4	Q9V3D0	1.29564	0.261514	0.678234	22.5672	21.9263	19.5068	21.9939	23.1558	22.7376
976	Dmel\CG34199	Q6IM52	1.28983	0.11509	0.515675	24.7192	23.977	25.4317	26.9658	25.4256	25.6059
630	mRpL28	A8E702 - Q9VMX0	1.28948	0.00925019	0.213157	19.5879	20.3082	20.1821	21.0805	21.6217	21.2445
657	path	Q9VT03 - Q9VT04	1.28537	0.145014	0.55095	23.1989	21.5819	20.8413	23.4443	23.0729	22.9609
1063	mino	Q8IMM7 - Q8IMM8 - Q9Y137	1.27411	0.263268	0.678626	19.7997	20.2542	20.0466	20.5692	20.1217	23.2319
542	Nup98-96	Q9VCH5	1.26622	0.00330784	0.150029	22.9157	23.102	22.9253	24.6147	23.9627	24.1642
681	ArgRS	Q9VXN4	1.25523	0.237617	0.659937	21.6311	21.8688	19.6175	22.1408	21.4182	23.3241
909	muc	M9PCA2 - M9PCG1 - M9PCU4 - Q7KTK9 - Q9VM14	1.24808	0.218375	0.632453	25.0489	25.9056	23.2171	25.3435	26.1707	26.4017
614	CG13096-RA - CG13096	H0RNN8 - Q9VLK2	1.24606	0.124741	0.520581	22.757	23.3462	21.1924	23.646	23.6607	23.7271
614	CG13096-RA - CG13096	H0RNN8 - Q9VLK2	1.24606	0.124741	0.520581	22.757	23.3462	21.1924	23.646	23.6607	23.7271
1411	RAF2	Q9VV52	1.23182	0.00533165	0.16478	20.565	21.293	20.7286	22.0971	22.1606	22.0244
1440	Dmel\CG5162	Q9VX69	1.22916	0.051153	0.390088	22.7112	23.5585	22.1749	24.2145	24.2572	23.6604
752	Dmel\CG2246	A0A0B4JD23 - A0A0B4JDE3 - A0A0B4KHF5 - A0A0B4KHJ3 - A0A0B4KHW7 - Q7KRU0 - Q8IMI0 - Q961V3 - Q9VA53	1.19479	0.0439309	0.372534	22.831	21.5187	21.8682	23.4866	23.2569	23.0587
745	GlnRS	Q9Y105	1.19143	0.180409	0.593893	22.1102	23.5856	21.1273	23.2698	23.8116	23.316
819	CG2396	A1Z7K2	1.18027	0.445497	0.819735	23.7576	24.2653	20.2049	22.8579	24.1354	24.7753
561	mRpL9	Q9VF89	1.17894	0.126852	0.520581	21.0541	21.7702	19.7569	22.0999	22.2981	21.7201
1240	Dmel\CG9799	Q9VFV8	1.17635	0.217694	0.632453	22.4385	22.9576	21.1372	22.1695	23.8376	24.0552
1024	Smyd4-4	Q7KMH5	1.17481	0.239072	0.659937	20.3029	21.7149	19.32	20.6804	22.3251	21.8566
1026	Rpn9	Q7KMP8	1.17456	0.046937	0.379053	23.9645	24.0891	22.8947	25.1537	24.6916	24.6267
1332	mRpL44	Q9VNC1	1.17312	0.0576448	0.412649	24.4818	24.4788	23.3864	24.7802	25.5387	25.5475
1212	Cchl	Q9VD55	1.15905	0.126899	0.520581	20.2711	20.1874	20.6151	22.4525	20.4307	21.6676
1526	ND-B16.6	Q9W402	1.15649	0.00233905	0.1127	21.231	21.2265	21.2304	22.6296	22.4644	22.0634
236	RpS19a	E2QD65 - P39018	1.15402	0.0383167	0.36264	26.286	26.3795	26.0429	28.1152	27.1123	26.9429
796	Rme-8	A0A0B4LFW6 - A1Z7S0	1.14187	0.197675	0.6063	21.3353	22.0245	20.206	21.9142	21.7201	23.3571
373	ATPsynO	Q24439	1.11166	0.150326	0.561075	25.1474	24.5624	23.8518	26.2294	26.031	24.6361
450	ATPsynB	Q94516	1.11145	0.0928749	0.496266	23.6399	24.3519	23.2918	25.6191	24.7389	24.26
306	Rpn10	M9PIG8 - P55035	1.10596	0.14896	0.557941	19.9823	20.4773	21.9799	22.2051	21.6799	21.8725
1348	mRpL15	Q9VPF6	1.105	0.00437122	0.16478	20.1777	20.7551	20.3071	21.3722	21.5636	21.6191
207	TfIIB	M9PCM4 - P29052	1.10287	0.297345	0.696138	21.235	22.4308	19.6401	23.0056	21.4804	22.1286
1423	mRpL21	Q9VVX4	1.0758	0.159233	0.564506	21.1781	22.6409	21.1382	22.9363	23.2553	21.993
1201	anon-WO0118547.410	Q9VC28	1.06659	0.0392884	0.365185	22.5873	21.6378	22.1599	23.6353	23.0328	22.9166
748	Jabba	A0A0B4JCT7 - A0A0B4KFV2 - A0A0B4KG78 - B7YZK4 - B7YZK5 - B7YZK6 - Q7K1Q6	1.06124	0.213333	0.624678	20.4138	20.5874	18.4207	21.2171	20.7634	20.6251
581	Neurochondrin	Q9VI25	1.05133	0.0471386	0.379053	18.9885	19.324	18.7134	20.5334	20.2121	19.4344
506	apolpp	L0MPS3 - Q9V496	1.04884	0.00841775	0.207507	28.5798	28.9313	28.5665	29.8877	29.9548	29.3815
1113	ND-MLRQ	Q8SYJ2	1.04587	0.116223	0.515675	22.2166	23.2401	21.9373	22.8523	23.9996	23.6797
563	GlyS	A0A0B4KHJ5 - Q9VFC8	1.03995	0.0766391	0.461864	24.0732	25.2176	23.8861	25.6863	25.3978	25.2125
1090	Rpi	Q8MLS2	1.03833	0.0615897	0.421194	21.0445	22.1269	21.1245	22.8739	22.3075	22.2295
258	spel1	M9ND86 - P43248	1.03774	0.128862	0.520581	21.5554	22.1957	20.8133	22.1185	23.2915	22.2676
499	Inx2	E1JJF3 - Q9V427	1.03109	0.0333697	0.343417	22.357	21.7119	21.6889	23.4184	22.6372	22.7956
505	Nup107	Q9V466	1.03064	0.305326	0.697847	24.1529	24.3983	26.5816	26.2799	25.2718	26.6729
1107	mRpS9	Q8SXF0	1.02729	0.0116907	0.214733	19.7428	19.6852	19.8164	20.4136	21.2034	20.7093
1531	OtopLa	E1JJE6 - M9PDU2 - M9PGH2 - M9PGQ4 - M9PJ56 - Q9W4A6	1.02659	0.487313	0.842674	21.8487	21.4337	21.2196	22.2677	20.3636	24.9506
64	Dcp-1	O02002	1.0225	0.0822294	0.474315	22.4131	22.4745	21.1718	22.8323	23.272	23.0225
1351	Sf3b1	Q9VPR5	1.01996	0.0186799	0.260536	18.881	19.107	18.9229	19.9693	20.4461	19.5552
1092	Dmel\CG1578	Q8MRI4	1.01967	0.25895	0.678137	19.9264	22.3598	22.0001	22.4325	22.7385	22.1743
729	Mybbp1A	Q9W5E4	1.01501	0.265245	0.679695	21.9616	22.6468	20.0715	22.6877	22.7565	22.2807
1324	Vm26Ac	Q9VMK5	1.01256	0.250718	0.672814	25.0199	25.2602	22.9192	25.5431	25.1554	25.5385
342	Vm34Ca	Q06521	1.00013	0.163775	0.576749	28.1278	28.5564	28.3768	30.4994	28.7178	28.8441
127	Col4a1	P08120	0.99852	0.384895	0.765457	26.9091	25.5408	25.0011	27.6948	25.1105	27.6413
1321	ND-51	Q9VMI3	0.993073	0.153682	0.562225	23.0751	23.3022	21.8903	24.1019	23.0342	24.1107
645	sau	Q9VQ93	0.985588	0.387854	0.769897	21.0034	21.7919	18.809	22.1718	21.829	20.5603
1426	Dmel\CG9300	Q9VW10	0.973976	0.118158	0.515675	22.0422	22.1776	21.4676	22.1022	22.8814	23.6257
480	eIF3h	Q9U9Q4	0.971058	0.114137	0.515675	25.6366	25.9491	24.3749	26.3407	26.2815	26.2516
1439	ND-24	Q9VX36	0.969101	0.308662	0.697847	21.0365	22.0596	20.0381	22.8399	22.3367	20.8649
1438	Dmel\CG6769	Q9VX08	0.965599	0.010525	0.214733	21.6771	22.0799	21.4413	22.9028	22.5789	22.6135
907	zormin	M9PBJ1 - M9PE03 - Q0E8J3 - Q0E8J4 - Q0E8J5 - Q9W053	0.946693	0.574127	0.853443	24.8222	23.7806	21.459	24.8847	22.014	26.0032
51	CG4679	A1Z9A8	0.944737	0.236894	0.659937	20.2625	22.4667	21.7025	22.7082	22.5467	22.0111
1097	IleRS	Q8MSW0	0.944683	0.0577489	0.412649	25.9204	26.3999	25.2262	26.9159	26.8921	26.5726
1256	PpD3	Q9VH81	0.940968	0.0584276	0.412649	21.2447	20.678	21.2371	22.584	21.8361	21.5627
390	eIF3m	A0A0B4LFB3 - Q7JVI3	0.93927	0.0724824	0.446694	25.659	26.1818	25.0276	26.9134	26.2316	26.5412
472	Paics	F0JAN1 - Q9I7S8	0.936767	0.162803	0.575236	21.1575	19.5318	19.6774	21.3721	20.7622	21.0428
838	Dmel\CG12863	A1Z9S8	0.932316	0.0256076	0.308455	23.9451	23.9418	23.6589	25.2511	24.3912	24.7005
205	GluProRS	P28668	0.928169	0.0574356	0.412649	25.6498	25.9228	24.8137	26.5826	26.2023	26.386
585	CG9246	Q9VIF0	0.927615	0.276364	0.685105	19.4276	18.6976	17.5933	20.1235	19.8842	18.4935
567	Elp1	A0A0B4KFR6 - A0A0B4KGU0 - Q9VGK7	0.925996	0.249019	0.66995	20.3668	22.6909	21.7879	22.6942	22.6257	22.3037
1102	Sec61alpha	Q8STG9	0.923816	0.105497	0.515675	23.234	24.3373	23.3556	24.9495	24.7106	24.0382
551	Non3	Q9VEB3	0.922992	0.11735	0.515675	23.5497	24.4427	23.1426	24.2176	24.5745	25.1118
684	CG2691 - Dmel\CG2691	Q9VYA7 - X2JEW2	0.901376	0.133013	0.530052	20.2078	20.4906	20.2824	20.7957	22.1702	20.719
684	CG2691 - Dmel\CG2691	Q9VYA7 - X2JEW2	0.901376	0.133013	0.530052	20.2078	20.4906	20.2824	20.7957	22.1702	20.719
1177	PH4alphaEFB	Q9VA69	0.901142	0.461449	0.826666	19.9176	23.0217	21.1841	21.4101	21.8832	23.5336
917	fmt	M9PEB1 - M9PEH8 - Q9VRV1	0.898997	0.0122034	0.215593	22.1222	22.5586	21.912	22.9362	23.1952	23.1584
747	nw	A0A0B4JCT4 - A1ZAU2 - A1ZAU3 - C3KGN2	0.896929	0.032354	0.339556	20.5944	20.4153	20.468	21.2746	20.9835	21.9103
1347	ND-39	Q9VPE2	0.890021	0.335679	0.718	20.6942	22.1345	21.3521	23.0771	20.8889	22.8848
195	brm	M9PFM5 - M9PFS6 - P25439	0.886083	0.189661	0.598337	20.1535	21.301	20.1643	22.2141	20.8201	21.2428
124	Gapdh1	P07486	0.883008	0.121182	0.520581	21.9642	21.6677	21.9824	23.3702	21.9065	22.9866
1168	CT7856	Q9V4B8	0.874846	0.0119521	0.214733	20.3345	20.6898	20.8877	21.6242	21.2769	21.6355
487	Rpn11	Q9V3H2	0.865398	0.11206	0.515675	23.3804	24.3163	22.9312	24.2699	24.3014	24.6527
85	Flo2	A4V4F2 - C9QP31 - E1JJL2 - F2FB46 - M9PHL7 - M9PHT0 - M9PJN2 - O61492	0.859458	0.400367	0.780015	23.0896	20.9695	21.4101	23.4427	21.3958	23.209
1262	mRpS18A	Q9VHQ0	0.853749	0.0396241	0.365185	20.2464	20.0327	20.3544	20.6065	21.5334	21.0548
425	sle - CG12592	Q8INM3 - Q9VGZ8	0.852052	0.283259	0.687022	23.0316	22.8869	20.992	23.0167	22.8928	23.5571
425	sle - CG12592	Q8INM3 - Q9VGZ8	0.852052	0.283259	0.687022	23.0316	22.8869	20.992	23.0167	22.8928	23.5571
895	Hsc70Cb	M9MSL3 - Q9VUC1	0.841885	0.28808	0.689438	19.5294	20.4206	19.9235	21.795	19.6117	20.9925
1057	SNF4Agamma	A1A703 - Q0KI34 - Q7JQX9 - Q8I0A1 - Q8SXT8 - Q9VDD2	0.840077	0.576685	0.853443	20.2123	18.8832	19.8283	18.9031	19.4232	23.1177
1273	COX4	Q9VIQ8	0.839505	0.332114	0.717473	23.0918	22.519	20.7888	23.6067	22.674	22.6373
1448	HUWE1	Q9VXR3 - X2JC16 - X2JDY2 - X2JF73 - X2JF83 - X2JFK0 - X2JKH9	0.838376	0.311162	0.697847	21.4281	22.7091	20.4465	22.06	22.9819	22.057
239	Prosalpha2	P40301	0.818369	0.147201	0.555154	20.6364	21.7258	20.7373	22.1285	21.2612	22.1649
1528	Rpt4	Q9W414	0.812996	0.128845	0.520581	25.3905	25.5979	24.3659	26.3075	25.7929	25.6928
337	RpS13	Q03334 - X2J950	0.81079	0.170428	0.586303	27.2255	27.6149	27.6415	27.4003	28.5565	28.9575
372	Mlp84B	Q24400	0.810011	0.0643181	0.431154	22.1575	22.0495	21.1826	22.7717	22.5082	22.5397
1277	RpL30	Q9VJ19	0.806082	0.00522919	0.16478	29.846	29.8045	29.5647	30.3786	30.4857	30.7692
954	PCB	Q0E9E2 - Q7KN97	0.803459	0.00985385	0.214733	23.9161	23.9756	23.5392	24.4764	24.8253	24.5395
129	RpLP1	M9PBK5 - P08570	0.802914	0.224945	0.640972	25.6665	26.3693	24.4944	26.4539	26.4123	26.0728
369	Iswi	Q24368	0.796486	0.128908	0.520581	19.2494	20.2399	18.9073	20.3675	20.3962	20.0223
1295	ATPsynG	Q9VKM3	0.796291	0.15414	0.562225	23.5058	23.9131	22.8591	24.7643	24.2903	23.6123
646	Naprt	M9PC31 - M9PEF6 - Q9VQX4	0.783275	0.382675	0.763909	21.557	22.671	20.0029	21.9385	22.5907	22.0514
770	SRPK	A0A0B4KF69 - A1ZA05 - Q0E965	0.78302	0.424295	0.796282	18.9868	19.3444	20.1816	18.6939	21.3023	20.8658
60	HIP - HIP-R	C4NYP8 - E2QD63 - Q86DS1	0.781616	0.0894242	0.490646	22.1867	23.3567	22.5589	23.3989	23.4509	23.5975
60	HIP - HIP-R	C4NYP8 - E2QD63 - Q86DS1	0.781616	0.0894242	0.490646	22.1867	23.3567	22.5589	23.3989	23.4509	23.5975
1160	Rpn5	Q9V3Z4	0.778202	0.0688705	0.431969	25.0548	24.3588	24.0228	25.4084	25.1237	25.2389
1001	twin	Q7K112 - Q8IMX1 - Q9VCB6	0.777899	0.0501487	0.387484	21.8	22.1635	22.139	22.8906	22.3368	23.2088
206	exu	E1JGN9 - P28750	0.773415	0.067288	0.431969	25.8489	26.3186	25.282	26.5013	26.7503	26.5182
350	eIF3b	E2QCG7 - Q0E940	0.767739	0.176518	0.593893	25.4717	25.931	24.3606	26.0868	25.9349	26.0449
1254	mRpL37	Q9VGW9	0.760616	0.231822	0.651807	21.429	22.1276	21.0979	21.4215	22.8198	22.6951
1430	Ubqn	Q9VWD9	0.759407	0.117708	0.515675	21.4542	22.2098	22.0755	22.1444	22.6798	23.1936
409	CG11148	Q7KQM6	0.758981	0.612479	0.863234	18.881	22.9546	23.0813	22.5996	22.3541	22.24
56	eIF3c	A0A0B4LFL2 - A1ZAX1	0.758542	0.170913	0.586303	24.3987	25.2775	23.775	25.1678	25.0618	25.4973
1493	RpL12	Q9W1B9	0.752089	0.146437	0.554367	25.8482	26.6376	25.4014	27.0924	26.6852	26.3658
1267	mAcon1	Q9VIE8	0.750362	0.0357953	0.354133	23.2343	22.6907	22.4612	23.4002	23.6478	23.5892
1482	alphaCOP	Q9W0B8	0.746902	0.207607	0.615337	23.818	25.0985	23.7976	24.6237	24.8674	25.4637
573	RpS29	A0A0C4DHE8 - Q9VH69	0.7455	0.041607	0.365185	27.957	28.2818	28.2493	29.3626	28.6212	28.7407
1120	AIMP2	Q8T060 - Q9VUR3	0.737476	0.20664	0.615276	23.7635	23.6112	22.6869	24.774	23.5741	23.9259
1390	mRpL12	Q9VSR5	0.737427	0.107096	0.515675	23.451	23.639	24.0156	23.867	24.4974	24.9535
1336	anon-f	Q9VNL6	0.736009	0.0687554	0.431969	24.7575	24.8991	24.4301	25.8786	25.4492	24.967
338	LamC	A0A0B4KFY9 - Q03427	0.735274	0.170454	0.586303	24.0337	22.5866	23.5037	24.3428	24.0681	23.9189
483	mTTF	Q9V3F3	0.735187	0.33269	0.717473	19.2985	19.7083	20.3325	21.0674	21.1539	19.3235
477	emb	A0A0S0WNN6 - Q9TVM2	0.728514	0.157429	0.562225	21.4174	22.5429	22.4418	23.1161	23.0388	22.4326
999	Dmel\CG17754 - BcDNA:LP02641	Q7K0L2 - Q86BQ6 - X2JD28 - X2JE93	0.724686	0.399074	0.780015	19.385	19.9036	20.1124	20.094	21.9621	19.519
999	Dmel\CG17754 - BcDNA:LP02641	Q7K0L2 - Q86BQ6 - X2JD28 - X2JE93	0.724686	0.399074	0.780015	19.385	19.9036	20.1124	20.094	21.9621	19.519
1165	Rpn12	Q9V436	0.718933	0.023263	0.293556	23.0916	23.452	22.8515	23.8268	24.0343	23.6908
172	Mlc2	P18432	0.713988	0.30023	0.697847	25.9012	25.8971	24.5177	26.2799	25.4305	26.7475
1210	Dmel\CG12499	Q9VD07	0.713319	0.497227	0.842674	22.9508	23.1548	20.2483	23.084	22.9585	22.4513
711	eIF3k	Q9W2D9	0.713106	0.0182883	0.258475	24.81	24.8761	24.4519	25.5693	25.1661	25.5421
1151	Jafrac2	Q9V3Q4	0.710127	0.0328971	0.341872	23.9327	23.3491	23.5245	24.5382	24.0587	24.3399
277	CCT3	A4V303 - P48605	0.705919	0.120961	0.520581	25.2018	26.2939	25.313	26.4671	26.143	26.3163
1047	Kaz1-ORFB	O97042 - Q7KYD6	0.703879	0.422099	0.796129	21.9201	20.4499	20.8697	22.1886	22.6609	20.5018
199	Rpn8	A0A0B4KFH4 - A0A0B4KGE6 - P26270	0.703423	0.289656	0.689968	23.3327	22.8807	22.2674	22.5846	23.7996	24.2069
608	Ufd4	Q9VL06	0.699656	0.137274	0.538926	21.1404	21.2095	21.1443	22.6116	21.5732	21.4084
656	Srp68	Q9VSS2	0.699427	0.141328	0.542783	22.0515	21.7832	21.9237	21.9168	22.7444	23.1954
738	pic	Q9XYZ5	0.696212	0.479483	0.842674	24.2502	23.6975	23.1821	22.7288	25.2155	25.2741
1213	Idh3b	Q9VD58	0.695735	0.233202	0.653952	23.8632	25.2918	24.8994	25.6458	25.6219	24.8739
1043	spoon	Q7KVW1 - Q9W4C4	0.694958	0.478358	0.842674	23.7104	23.7676	23.2856	22.6484	24.5509	25.6492
698	RpL28	D1Z3A1 - Q9VZS5	0.691947	0.00339689	0.150029	27.4692	27.6027	27.4646	28.3465	28.2584	28.0075
165	Khc	P17210	0.691706	0.597733	0.859698	22.802	23.7021	19.8668	22.9882	22.1483	23.3095
600	Vm32E	Q9VKI3 - X2J9F7	0.689752	0.113526	0.515675	26.7112	26.9388	26.8002	28.1754	27.1389	27.2051
228	Prm	A4V1N8 - P35415	0.687539	0.308543	0.697847	26.4834	26.2153	24.9071	26.6629	25.9336	27.0718
710	rad50	A0A0B4K7L0 - Q9W252	0.687539	0.325005	0.711787	19.3373	19.718	19.76	21.0252	19.1068	20.7459
849	Dmel\CG13185	A8DYB0	0.686542	0.25258	0.674394	24.2731	25.0976	23.3985	25.0275	24.6451	25.1561
956	SLIRP1	Q0KHQ1	0.684568	0.344538	0.728743	23.9355	22.6793	23.21	24.9269	23.1202	23.8314
156	DCTN1-p150	P13496	0.683022	0.607462	0.861994	22.1821	22.0587	18.441	21.5971	21.5862	21.5475
361	RpS5a	Q24186 - X2JKU5	0.681068	0.0293302	0.330745	26.1769	26.4247	25.8691	27.0088	26.5889	26.9161
850	Phb2	A8DYI6 - A8DYI7 - Q0E924	0.680625	0.0316914	0.339556	26.9146	27.0473	26.699	27.9296	27.3298	27.4434
1005	vlc	A1Z6H4 - Q7K1T1	0.67802	0.199145	0.607826	23.3961	23.586	22.864	24.5742	24.0542	23.2518
253	RpL13	M9PFF0 - P41126	0.674004	0.0149516	0.230951	28.3413	28.4279	28.2503	29.2931	28.7517	28.9967
675	Elys	Q9VWE6 - X2JG50	0.665425	0.43071	0.802859	20.9167	21.7197	19.3092	20.9008	21.2069	21.8341
1027	Rpt1	Q7KMQ0	0.662694	0.105733	0.515675	25.62	25.8603	24.8824	26.2233	26.2525	25.8749
968	Men	Q2QBM1 - Q9VG31 - Q9VG32	0.65881	0.0570547	0.412649	20.9151	21.5532	21.2517	21.8486	21.6378	22.21
1546	Uch-L5	Q9XZ61	0.658557	0.153622	0.562225	24.514	25.3275	24.1954	25.5689	25.4223	25.0214
93	eIF3e	O77410	0.653821	0.237203	0.659937	25.5961	25.9469	24.4245	26.1551	25.96	25.814
117	Yp3	P06607 - X2JEX8	0.651541	0.139898	0.541212	28.176	28.2275	27.7478	29.2262	28.7583	28.1214
860	Vml	A8JUV4	0.649396	0.0775044	0.464151	29.305	29.2983	29.3054	30.4916	29.5897	29.7756
1447	CCT6	Q9VXQ5	0.64554	0.155983	0.562225	26.1069	26.7208	25.4517	26.7426	26.6479	26.8255
1381	Sec63	Q9VS57	0.644657	0.121793	0.520581	19.8457	20.1682	20.176	20.6926	20.1777	21.2536
309	RpS3A	P55830	0.644188	0.0517068	0.391494	30.3278	30.5547	30.5855	31.5696	30.9696	30.8614
143	Vm26Aa	M9PCA1 - P11449	0.640227	0.157284	0.562225	28.7794	29.2507	28.269	29.3254	29.0456	29.8488
948	Mpcp2	Q0E8E8	0.639148	0.180277	0.593893	25.8239	26.2785	25.0659	26.7013	26.26	26.1245
401	Elp2	Q7K4B3	0.638738	0.0501363	0.387484	21.7649	22.4151	22.081	22.4917	22.7319	22.9537
924	Actn	F0JAG6 - M9MS06 - M9PGA7 - P18091	0.638117	0.529904	0.851324	23.8715	22.8401	21.7179	23.5032	22.2259	24.6148
392	Ak6	Q7JYV7	0.634279	0.303323	0.697847	21.9377	22.6426	20.911	22.8171	22.412	22.1651
1226	Dmel\CG12321	Q9VEC2	0.634196	0.597705	0.859698	23.7893	24.1292	20.7911	24.1638	23.3432	23.1052
658	RpL10Ab	Q9VTP4	0.63327	0.00210431	0.106217	29.4051	29.5308	29.5822	30.2735	30.0252	30.1192
1384	BEST:CK01174	Q9VSH0	0.633039	0.188196	0.597268	19.9148	20.3229	20.4744	20.8598	21.504	20.2474
1495	Nap1	Q9W1G7	0.631281	0.219653	0.63442	25.5993	26.0329	24.6366	26.3189	25.9702	25.8737
648	l(1)G0004	Q9VR89	0.628656	0.135791	0.535089	21.0437	21.3818	21.3457	21.3036	22.4063	21.9473
48	Ndg	A1Z877	0.626825	0.377761	0.758381	25.7687	26.1393	24.2966	26.0375	25.5238	26.5238
513	Prosalpha7	Q9V5C6	0.626794	0.353912	0.734239	22.3914	23.1423	21.1555	22.569	23.0728	22.9278
540	mask	A0A0B4K725 - A0A0B4KHR8 - A0A0B4KHZ8 - A0A0B4LHK4 - Q9VCA8	0.626689	0.176854	0.593893	23.8569	24.9245	24.0752	24.9697	24.5388	25.2281
803	grsm	A0A0C4FEI8 - Q9V3D8	0.626233	0.50888	0.848133	24.1059	25.8027	25.0105	26.5695	26.0168	24.2116
558	spn-E	Q9VF26	0.625352	0.238792	0.659937	21.4855	22.5979	21.618	22.7249	21.9634	22.889
1307	Aldh	Q9VLC5	0.623524	0.0874647	0.482878	25.3388	25.7029	25.898	26.5394	26.4437	25.8271
314	Cam	A0A0B4LF57 - P62152	0.621637	0.573611	0.853443	23.5816	20.9594	21.4096	21.5571	23.6818	22.5765
666	l(3)72Ab	Q9VUV9	0.620174	0.527847	0.851324	24.7604	24.2316	24.6416	23.4007	26.1428	25.9506
1075	Mtpalpha	Q8IPE8 - Q9V397	0.613612	0.261696	0.678234	24.2473	24.6175	23.758	25.1831	25.2555	24.025
843	l(2)k01209	A1ZAS3 - Q8MQK4	0.612169	0.278409	0.687022	22.5041	22.8641	21.3001	23.0198	22.8819	22.6031
857	LpR2	A0A0B4KGZ9 - A0A0B4KH38 - A8JRC4 - A8JRC7 - Q7YTZ6 - Q7YU01 - Q86B77 - Q9VBN2	0.609146	0.365215	0.744477	20.7905	21.4557	21.7299	21.0844	22.9015	21.8176
1529	fs(1)M3	Q9W451	0.608239	0.369251	0.747779	19.907	19.3885	19.7886	19.572	19.8864	21.4505
1246	GCC185	Q9VGE4	0.59561	0.594121	0.859698	20.8626	19.2604	19.1761	21.5205	18.6542	20.9112
340	ATPsynbeta	L0MQ04 - Q05825 - X2JH42	0.591111	0.0322168	0.339556	28.8707	29.2696	28.7978	29.694	29.667	29.3505
1394	ND-13B	Q9VTB4	0.591065	0.308459	0.697847	21.869	23.1748	22.0111	22.3568	23.2553	23.216
618	poe	M9PB68 - Q9VLT5	0.590569	0.208748	0.615337	23.9138	25.2402	24.37	24.9853	25.2112	25.0992
1405	Dmel\CG12301	Q9VUR2	0.589051	0.41727	0.792272	19.9534	20.2826	20.433	21.073	21.7602	19.6029
1505	ND-B12	Q9W2E8	0.587814	0.0360815	0.354133	20.3603	20.6814	20.32	21.3184	20.7987	21.008
1244	Dmel\CG4115	Q9VGA3	0.587163	0.417812	0.792272	27.1437	26.8376	26.8096	28.2504	26.2386	28.0635
377	sesB	Q26365 - X2JB48	0.585085	0.0100231	0.214733	29.005	29.2729	29.0271	29.8593	29.5367	29.6643
633	eIF3f1	Q9VN50	0.583513	0.0658455	0.431154	25.2033	25.771	25.0214	25.8777	25.8461	26.0226
1109	LysRS	Q8SXM8 - Q9W327	0.582527	0.138271	0.539433	23.202	23.7927	23.1502	23.489	24.1658	24.2377
1534	Dmel\CG15570	Q9W4M4	0.580803	0.179946	0.593893	25.3374	25.6296	24.978	26.2791	25.2948	26.1134
275	Rpt2	A0A0B4LIJ0 - P48601	0.579824	0.0380995	0.36264	24.8854	25.4001	25.1989	25.9534	25.5484	25.7221
1064	Saf-B	A0A0B4KGV9 - A0A126GV03 - Q8IMV6	0.578591	0.538534	0.851324	20.8493	21.0532	21.4157	23.3493	20.5973	21.1075
504	Nup154	Q9V463	0.577416	0.1766	0.593893	23.3275	24.391	23.4049	24.1446	24.4331	24.278
1195	RpL27	Q9VBN5	0.576533	0.0150336	0.230951	28.7946	28.7339	28.8172	29.6347	29.195	29.2456
479	Tom40	M9PGL7 - Q9U4L6	0.575993	0.492872	0.842674	21.8355	19.644	19.5266	21.0152	20.6315	21.0873
1293	Tom70	Q9VKC8	0.565659	0.0405637	0.365185	22.3789	22.9085	22.6278	23.0839	23.1006	23.4277
632	eIF3a	Q9VN25	0.563436	0.0538894	0.405126	25.8617	26.3038	25.6498	26.6583	26.3992	26.4481
397	CG5033	Q7K0Y1	0.558607	0.305814	0.697847	21.8173	22.3131	20.7903	22.271	22.4329	21.8927
380	Vha68-2	A4V0N4 - Q27331	0.558144	0.0671825	0.431969	25.0537	24.8798	24.5229	25.685	25.2992	25.1467
302	FK506-bp1	P54397	0.555146	0.270822	0.683503	25.5908	25.7934	24.6898	25.4401	25.9165	26.3828
356	qua	M9NF69 - Q23989	0.552797	0.288133	0.689438	22.3344	22.9935	22.5458	23.6306	23.5378	22.3637
742	Cse1	Q9XZU1	0.552097	0.2591	0.678137	23.7823	23.1937	22.5848	24.0858	23.8501	23.2813
1044	Pdha	Q7KVX1 - Q7YU05 - Q9W4H6	0.551413	0.174368	0.592405	26.9435	27.002	26.1185	27.5875	27.0814	27.0495
399	Rpn13	Q7K2G1	0.547993	0.381962	0.763909	25.1369	25.8359	24.018	25.7217	25.723	25.19
1376	Tnpo	Q9VRV8	0.54589	0.394184	0.778699	22.1921	22.1548	20.7168	22.1654	21.7469	22.7891
791	cg	A0A0B4LF29 - A0A0B4LFC7 - A0A126GUP1 - A1Z9M3 - A1Z9M4 - A8DYD1 - A8DYD2 - A8DYD3 - B7YZE6 - Q7KHK4	0.54483	0.460785	0.826666	22.4923	21.4963	22.3935	23.8303	22.2761	21.9101
734	Prosbeta3	Q9XYN7	0.543421	0.316292	0.702871	21.1382	21.4222	21.9239	21.8627	22.8296	21.4223
1030	wal	Q7KN94	0.542132	0.00681623	0.18063	25.196	25.5092	25.3266	25.8978	25.9729	25.7875
1427	Rpn1	Q9VW54	0.538704	0.223109	0.637455	26.0149	26.593	25.4044	26.7209	26.2479	26.6596
816	Dmel\CG12164	A1Z6X0	0.538635	0.625165	0.866214	25.7964	25.6523	25.1905	27.2282	24.0863	26.9407
709	RpS16	A0A0B4LG52 - Q9W237	0.537869	0.0490513	0.385144	29.1588	29.4878	29.8	30.0818	30.0627	29.9156
1022	Tapdelta	Q7KLX3	0.527143	0.248061	0.669754	23.6061	24.714	23.859	24.9272	24.5976	24.2357
114	r	P05990 - X2JFG0	0.526391	0.11309	0.515675	27.0416	27.5237	26.6416	27.6197	27.4964	27.67
923	Arts - Apl	M9PFR8 - M9PFW8 - Q9I7R5 - Q9VV82	0.524768	0.13842	0.539433	25.4833	25.9452	24.9914	25.8585	26.0672	26.0685
923	Arts - Apl	M9PFR8 - M9PFW8 - Q9I7R5 - Q9VV82	0.524768	0.13842	0.539433	25.4833	25.9452	24.9914	25.8585	26.0672	26.0685
1041	Dmel\CG9485 - BEST:GH22856	E1JGQ5 - Q7KVP4 - Q86BS7 - Q9W2H8	0.52462	0.0202213	0.274802	25.6259	25.7625	25.4192	26.3108	25.9718	26.0989
1041	Dmel\CG9485 - BEST:GH22856	E1JGQ5 - Q7KVP4 - Q86BS7 - Q9W2H8	0.52462	0.0202213	0.274802	25.6259	25.7625	25.4192	26.3108	25.9718	26.0989
714	Treh	A4UZR3 - Q9W2M2	0.519832	0.248315	0.669754	21.4484	20.4721	20.3667	21.4761	21.4319	20.9387
189	mts	P23696 - X2JDI1	0.518782	0.377012	0.758316	23.6953	24.0666	22.3833	23.7026	23.912	24.087
1420	GH07925p	Q9VVU1	0.516325	0.329075	0.716263	23.389	24.2106	22.7235	24.18	24.0837	23.6083
74	Rpt6	O18413	0.514554	0.104149	0.515675	25.5059	26.3094	25.6999	26.3369	26.4306	26.2913
86	PyK	O62619	0.509567	0.156	0.562225	28.7108	29.0107	28.6512	29.7648	29.3073	28.8293
828	Prip	A1Z8L8 - D3DMU9 - J7K3P9 - Q95TS2	0.507124	0.558181	0.851981	25.6135	24.9945	24.6464	26.2859	24.1072	26.3827
576	mRpL19	Q9VHN6	0.507078	0.643705	0.875855	22.5535	23.151	20.6521	22.0014	21.8907	23.9858
1132	Nop56	Q95WY3	0.502708	0.143791	0.548266	26.4761	26.6009	26.4793	26.4929	27.1606	27.4109
720	l(1)G0020	Q9W3C1 - X2JD07	0.502518	0.116821	0.515675	22.8936	23.4042	22.948	23.9482	23.5146	23.2906
287	RpL22	P50887	0.500691	0.0160093	0.239012	26.9977	27.1188	26.8598	27.5859	27.2929	27.5994
493	Rpn2	A0A0B4KHE9 - A0A0B4KI10 - Q9V3P6	0.499774	0.084665	0.477366	26.4997	26.8782	26.2079	27.2278	26.9633	26.8939
789	Sec31	A0A0B4LEY1 - A0A0B4LEZ1 - A1Z7J6 - A1Z7J7	0.495808	0.622879	0.866214	22.5483	22.2777	19.7741	22.1608	21.4606	22.4661
1218	Srp72	Q9VDK7	0.495643	0.524803	0.851324	23.1015	23.3652	21.1233	23.1526	22.8717	23.0527
470	Jupiter	Q9I7K0	0.494701	0.566413	0.853443	23.2374	24.4044	24.4855	25.578	24.7815	23.2519
454	SdhA	Q94523	0.493614	0.124071	0.520581	30.4323	30.6126	30.4783	31.4823	30.8679	30.6537
251	RpL18A	P41093	0.489191	0.0710379	0.440352	28.1644	28.0781	28.5264	29.0056	28.5013	28.7295
1117	slf	Q8SZK9	0.488647	0.400781	0.780015	24.5922	24.421	24.6114	25.4971	23.9983	25.5952
1231	Dmel\CG4009	Q9VEP3	0.487649	0.56387	0.852642	24.1532	24.2131	22.4568	23.4602	23.6988	25.127
616	CG7840	Q9VLP9	0.477921	0.310094	0.697847	19.7966	19.0071	18.9746	20.3607	19.4241	19.4272
1449	Dmel\CG9281	Q9VXR5	0.477414	0.242125	0.661476	24.7799	25.5158	25.0924	25.7396	25.0779	26.0028
601	Nup160	Q9VKJ3 - X2J9F3	0.476711	0.0973773	0.498647	24.2316	24.2842	23.659	24.6171	24.6403	24.3475
727	Zw10	Q9W4X9	0.475465	0.312571	0.698997	21.7181	22.4606	21.9248	23.1977	22.081	22.2513
90	aub	O76922	0.475441	0.454159	0.823288	25.7191	25.7123	26.2781	25.2937	26.8937	26.9484
218	Vha55	E1JIJ5 - P31409	0.473672	0.191307	0.599958	26.507	26.5991	25.9451	27.2352	26.7624	26.4746
212	Chc	P29742 - X2JC31	0.473471	0.0940484	0.496266	28.1649	28.4844	27.7827	28.6526	28.7277	28.4722
941	LD24471	O77477	0.472762	0.0950396	0.496266	20.5928	20.6302	20.295	21.1608	21.1756	20.5999
58	Dmel\CG45076 - CG45076	A0A0B4LGZ7 - C0HK92	0.471529	0.493466	0.842674	24.2986	24.0781	23.6607	24.71	23.3542	25.3878
58	Dmel\CG45076 - CG45076	A0A0B4LGZ7 - C0HK92	0.471529	0.493466	0.842674	24.2986	24.0781	23.6607	24.71	23.3542	25.3878
1153	Rpt5	Q9V3V6	0.470337	0.140509	0.541597	25.838	26.3737	25.4928	26.3749	26.357	26.3835
1317	nop5	Q9VM69	0.470322	0.111087	0.515675	27.2309	27.0404	26.6587	27.1329	27.6315	27.5766
151	Pp1alpha-96A - Pp1-87B - Pp1-13C	A0A0B4KHS9 - P12982 - P48461 - Q05547	0.46329	0.495639	0.842674	23.2308	23.8069	22.6437	22.718	24.4946	23.8586
151	Pp1alpha-96A - Pp1-87B - Pp1-13C	A0A0B4KHS9 - P12982 - P48461 - Q05547	0.46329	0.495639	0.842674	23.2308	23.8069	22.6437	22.718	24.4946	23.8586
151	Pp1alpha-96A - Pp1-87B - Pp1-13C	A0A0B4KHS9 - P12982 - P48461 - Q05547	0.46329	0.495639	0.842674	23.2308	23.8069	22.6437	22.718	24.4946	23.8586
203	shi	A4V4I8 - A4V4J0 - E1JJA4 - E1JJA5 - M9PHQ0 - M9PJN9 - P27619 - X2JE15	0.462305	0.4849	0.842674	21.018	20.4441	19.9267	20.4185	20.4077	21.9495
92	Torsin	F6JQA6 - O77277	0.460887	0.189604	0.598337	23.7811	24.3672	23.9892	24.7435	24.7425	24.0342
217	RpS2	M9PB84 - P31009	0.46066	0.113984	0.515675	29.2919	29.4728	29.4391	30.3025	29.6837	29.5995
1053	mfas	D3DMM4 - Q86B94 - Q86B95 - Q86B96 - Q86B97 - Q9VGE9 - Q9VGF0	0.460545	0.321043	0.70897	23.9734	23.4142	22.9438	23.3981	24.3549	23.96
400	Nup44A	Q7K2X8	0.460519	0.630619	0.867036	21.1372	23.4787	22.6042	21.7445	23.3328	23.5242
528	CG1542	Q9V9Z9	0.458791	0.432413	0.802859	24.3089	25.1353	23.6067	24.2398	25.1371	25.0504
427	Nup205	Q8IQV9	0.456769	0.0763048	0.461864	24.5566	24.829	24.2397	24.8978	24.9214	25.1764
443	MagR	Q8T3X9	0.454041	0.0930856	0.496266	19.6177	19.6542	19.6406	20.4011	19.7	20.1736
986	mRpL18	Q7JVK1	0.451725	0.499279	0.842674	20.9321	22.6162	22.6479	22.0852	22.8247	22.6415
1174	RpL6	Q9V9W2 - Q9V9W3	0.449724	0.0474109	0.379053	29.4355	29.54	29.2105	29.9451	29.9949	29.5951
595	Nnp-1	Q9VJZ7	0.449687	0.742647	0.908717	22.9216	23.4639	19.5623	21.9109	22.2162	23.1697
1011	CCT8	Q7K3J0	0.445888	0.356636	0.734417	24.8124	25.5877	24.3287	25.6415	25.5051	24.9199
1242	poly	Q9VFW4	0.445355	0.41536	0.792272	23.2175	23.7735	24.5744	24.8218	23.8095	24.27
677	Idh3a	Q9VWH4	0.443903	0.113565	0.515675	26.374	26.9914	26.4492	27.048	27.2266	26.8717
1136	rdog	Q961D3	0.43799	0.527983	0.851324	20.6815	20.6834	21.8339	20.6796	22.4223	21.4109
1330	Karybeta3	Q9VN44	0.437577	0.228688	0.646426	26.2298	26.5979	25.7931	26.9784	26.6751	26.28
1194	RpL34a	Q9VBH8	0.435488	0.00134985	0.079491	28.1058	28.1962	28.1369	28.5223	28.5466	28.6764
820	AIMP1	A1Z7K8	0.435302	0.447022	0.819798	23.2968	23.7472	22.0424	23.43	23.3402	23.6221
807	EP(2)2618 - NEST:bs36c04 - Dmel\CG46385 - CG45093 - CG1383	A0A4P7V9T9 - A0A4P7VA97 - A1Z743 - A1Z745 - Q8SXN9	0.434679	0.346718	0.729207	23.4579	23.5869	23.8845	24.7523	24.0726	23.4085
807	EP(2)2618 - NEST:bs36c04 - Dmel\CG46385 - CG45093 - CG1383	A0A4P7V9T9 - A0A4P7VA97 - A1Z743 - A1Z745 - Q8SXN9	0.434679	0.346718	0.729207	23.4579	23.5869	23.8845	24.7523	24.0726	23.4085
807	EP(2)2618 - NEST:bs36c04 - Dmel\CG46385 - CG45093 - CG1383	A0A4P7V9T9 - A0A4P7VA97 - A1Z743 - A1Z745 - Q8SXN9	0.434679	0.346718	0.729207	23.4579	23.5869	23.8845	24.7523	24.0726	23.4085
807	EP(2)2618 - NEST:bs36c04 - Dmel\CG46385 - CG45093 - CG1383	A0A4P7V9T9 - A0A4P7VA97 - A1Z743 - A1Z745 - Q8SXN9	0.434679	0.346718	0.729207	23.4579	23.5869	23.8845	24.7523	24.0726	23.4085
807	EP(2)2618 - NEST:bs36c04 - Dmel\CG46385 - CG45093 - CG1383	A0A4P7V9T9 - A0A4P7VA97 - A1Z743 - A1Z745 - Q8SXN9	0.434679	0.346718	0.729207	23.4579	23.5869	23.8845	24.7523	24.0726	23.4085
448	ND-75	A4V449 - Q94511	0.433437	0.344937	0.728743	24.5232	24.7223	23.5649	24.3758	25.0373	24.6976
725	ttm50	A0A0S0X8K7 - Q9W4V8	0.430867	0.483822	0.842674	20.1731	22.0492	20.7585	21.3383	21.3657	21.5694
867	clone 2.45	B7Z0D3 - B7Z0D4 - M9ND57 - M9PBU3 - M9PEE7 - M9PHN9 - Q9VS82 - Q9VS83	0.430818	0.461984	0.826666	20.5883	21.5598	21.3607	21.8104	20.7561	22.2347
1197	msi	A0A0B4K6K8 - A0A0B4KGY9 - A0A0B4KHV4 - Q8IMS8 - Q9VBQ1	0.430747	0.432676	0.802859	21.2894	21.6581	22.0998	22.2918	22.7617	21.2861
1081	Dmel\CG17221 - DM_7295851	Q8IPZ3 - Q9VQL4	0.427593	0.318963	0.705847	23.2721	23.9736	22.8657	24.1245	23.8084	23.4613
1081	Dmel\CG17221 - DM_7295851	Q8IPZ3 - Q9VQL4	0.427593	0.318963	0.705847	23.2721	23.9736	22.8657	24.1245	23.8084	23.4613
905	wupA	M9NH88 - M9PJQ5	0.427383	0.48995	0.842674	25.8843	25.2054	25.4114	26.5167	24.8789	26.3877
44	Nup75	A1YK02	0.426672	0.194476	0.60453	23.3533	24.0749	23.3541	24.2315	24.0519	23.7788
289	Pgi	P52029	0.426114	0.280163	0.687022	25.9922	26.7867	26.547	27.2631	26.9289	26.4122
184	SERCA	A0A0B4LGB7 - P22700	0.424126	0.0652021	0.431154	25.8365	25.9223	25.6053	26.4895	26.0895	26.0575
153	eEF2	P13060	0.423728	0.292182	0.690393	27.8462	28.2418	27.7457	28.9708	28.227	27.9071
1508	Dmel\CG10527	Q9W2M4	0.422651	0.626363	0.866214	23.664	23.6982	23.002	23.0416	23.175	25.4156
822	Pgm2a	A1Z7P1	0.421773	0.594595	0.859698	24.1839	25.0999	22.7427	24.8898	24.0267	24.3753
1111	Mgstl	Q8SY19	0.421645	0.384056	0.765225	19.3306	18.805	19.4929	20.3859	19.3051	19.2025
298	DNApol-delta	P54358	0.41559	0.783539	0.942232	20.0324	20.2329	17.1191	20.6483	20.4237	17.5592
652	zpg	M9PEB8 - Q9VRX6	0.413372	0.59971	0.860453	22.6516	22.9138	21.3628	21.6561	23.4564	23.0559
1049	p120ctn	Q7PLI0	0.412159	0.318274	0.705797	21.6388	22.0882	20.8841	22.115	21.9107	21.8219
1291	CCT4	Q9VK69	0.410635	0.195644	0.6063	26.1035	26.6585	25.8743	26.8596	26.4309	26.5777
227	blw	P35381	0.408839	0.113403	0.515675	28.4321	28.88	28.6103	29.352	28.8401	28.9569
1188	mRpS22	Q9VAY9	0.405752	0.419568	0.792766	20.5943	21.3395	21.289	21.3664	22.1913	20.8824
1070	Cul3	Q8IP45 - Q9V475	0.404856	0.362934	0.742911	20.0423	20.5662	20.5495	21.3781	20.8435	20.151
343	RpS3	G3M3A2 - Q06559	0.404692	0.0262651	0.31093	29.9197	30.1744	30.047	30.6127	30.2948	30.4477
1389	SrpRbeta	Q9VSN9	0.404173	0.0427198	0.365185	18.8537	19.124	18.9411	19.6014	19.2494	19.2804
1042	l(1)G0193	Q7KVT8 - Q9W3M4	0.400744	0.356164	0.734417	20.7573	21.2464	21.2129	22.1673	21.2112	21.0403
442	RpS23	A0A0B4LFD9 - Q8T3U2	0.400334	0.0687665	0.431969	27.1797	27.1852	27.1072	27.2684	27.5841	27.8206
247	Arf102F	L0MNA8 - P40945	0.400036	0.707501	0.899221	21.81	22.6448	19.4546	21.2643	21.652	22.1933
1268	cg9253	Q9VIF6	0.39923	0.516125	0.851324	20.709	21.222	20.2576	21.8454	21.3421	20.1988
1446	mRpL3	Q9VXQ0	0.396293	0.559414	0.851981	20.7303	21.8745	20.5742	20.8734	22.3849	21.1095
606	Cand1	M9PB90 - Q9VKY2	0.393976	0.41902	0.792766	24.7924	25.785	24.435	25.577	25.557	25.0604
557	msps	A0A0B4K664 - A0A0B4K700 - E1JIM4 - Q9VEZ3	0.392162	0.486958	0.842674	23.6774	23.8893	23.5424	24.5689	24.6263	23.0904
431	Ankle2	Q8MQX9	0.390705	0.33832	0.720133	22.0754	22.4995	21.7183	22.5345	22.9485	21.9824
98	mt:CoII	P00408	0.389716	0.575591	0.853443	24.0305	22.8277	21.86	23.5274	23.0962	23.2638
897	dpy	M9NCR4 - M9NE82 - M9NER8 - M9PB30 - M9PB31 - M9PB32 - M9PBZ0 - M9PBZ4 - M9PC41 - M9PC45 - M9PC48 - M9PCJ6 - M9PCJ8 - M9PEH5 - M9PEI1 - M9PEI7	0.389354	0.737805	0.908051	22.4538	22.837	21.9897	22.8346	20.9766	24.6373
1417	2024-09-15	Q9VVJ7	0.388621	0.13473	0.532886	23.3646	23.609	22.9918	23.6161	23.9194	23.5957
1412	UQCR-C2	Q9VV75	0.388272	0.118531	0.515675	28.0866	28.3324	28.3073	28.9892	28.4345	28.4674
110	RpL32	P04359	0.386158	0.186632	0.597268	28.0439	27.9503	28.5565	28.8081	28.285	28.6161
1154	ND-B17	Q9V3W2	0.383079	0.185562	0.597268	20.4264	21.1064	20.4954	21.2664	20.9745	20.9365
150	Prosalpha6	I0DHK3 - P12881	0.376294	0.414733	0.792272	23.0625	23.9619	22.8999	23.4074	24.1825	23.4633
1241	Droj2	Q9VFV9	0.373239	0.335588	0.718	25.5077	26.1845	25.0304	26.072	25.9238	25.8465
564	RpS5b	A0A0B4K683 - Q9VFE4	0.373042	0.203198	0.614998	24.9436	25.467	24.7567	25.6478	25.4153	25.2233
740	CSN5	A0A0B4KHM2 - Q9XZ58	0.372353	0.549648	0.851324	22.96	23.5566	21.6269	23.0645	23.1149	23.081
106	Hsp83	M9PBL3 - P02828	0.366702	0.158059	0.562225	27.6469	27.9751	27.6958	28.4571	28.1453	27.8156
544	Nup133	Q9VCW3	0.365022	0.451011	0.821429	24.6186	25.4511	23.9829	25.1659	25.1385	24.8432
962	TrpRS	Q0KI98	0.363128	0.645718	0.875855	23.5231	24.652	23.0594	24.5841	24.7446	22.9953
230	Pp2A-29B	H5V8B8 - M9MQH9 - M9NDI6 - P36179	0.362307	0.107635	0.515675	26.4606	26.7071	26.4373	27.2015	26.7243	26.7662
845	Dmel\CG15080	A1ZBD8	0.361367	0.55845	0.851981	24.0714	24.1762	23.5271	24.7766	23.2274	24.8548
862	Dmel\CG13114	A9UN61	0.358005	0.323225	0.710827	25.4438	25.1279	24.4033	25.1912	25.4253	25.4325
1501	RpS24	Q9W229	0.357731	0.399875	0.780015	29.6571	29.7007	29.0613	29.2044	30.2511	30.0368
525	Dmel\CG3107 - CG3107	A0A0B4LES3 - Q9V9E3	0.356799	0.544768	0.851324	22.2753	22.9061	22.1318	21.9817	23.6582	22.7437
525	Dmel\CG3107 - CG3107	A0A0B4LES3 - Q9V9E3	0.356799	0.544768	0.851324	22.2753	22.9061	22.1318	21.9817	23.6582	22.7437
918	Prps	M9PEP5 - M9PEY1 - M9PF46 - M9PHW7 - Q9VT32 - Q9VT33	0.356408	0.105777	0.515675	24.757	24.4761	24.3819	25.0292	25.0179	24.637
478	hoip	D2NUK9 - Q9U3Z7	0.355075	0.548881	0.851324	26.4532	26.6648	26.0684	25.7278	27.1688	27.3551
1162	Rpt3	Q9V405	0.353131	0.285686	0.687022	25.4577	26.1409	25.2288	25.8619	26.131	25.8939
264	RpL7A	P46223 - X2JCS6	0.351801	0.0142839	0.229408	29.8819	29.7745	29.8792	30.3442	30.0836	30.1633
953	muskelin	A0A0B4KFH1 - Q0E9A5	0.348395	0.686011	0.88857	21.5822	20.422	22.8271	21.2532	22.6347	21.9887
701	Sf3b3	Q9W0M7	0.345675	0.658245	0.877188	21.0302	19.6097	20.0316	19.5603	20.5454	21.6027
252	RpS18	P41094	0.345416	0.0811709	0.474315	27.7249	28.0516	28.1307	28.366	28.4238	28.1537
636	RpL13A	Q9VNE9	0.344532	0.0221187	0.285925	28.6546	28.6793	28.8431	29.1648	29.1218	28.924
726	eIF3g1	Q9W4X7	0.343661	0.328465	0.716263	22.5625	23.3356	22.5201	22.8535	23.3976	23.1981
947	smid	M9PEE1 - P91638 - Q7KU82 - Q9VS62	0.342029	0.558918	0.851981	22.5483	24.1833	23.7124	24.0397	24.0648	23.3657
1379	Dmel\CG8607	Q9VS44	0.341161	0.129684	0.520703	20.6119	20.9903	21.1024	21.1167	21.4413	21.1701
1402	Prosbeta2	Q9VUJ1	0.340977	0.284602	0.687022	20.38	20.1384	19.9779	20.0928	20.4691	20.9574
1077	Dmel\CG11109	Q8IPS4 - Q9VNQ1	0.340671	0.529243	0.851324	21.7158	22.6506	21.7138	23.0758	22.2724	21.754
911	Atox1	M9PD88 - Q95RR1	0.337686	0.142085	0.54372	22.4183	22.8368	23.0015	23.204	22.9821	23.0837
108	Yp2	P02844 - X2JB25	0.328655	0.550031	0.851324	27.6129	28.436	27.0916	28.6622	27.6108	27.8534
840	Got1	A1ZAA5 - Q7K221	0.321169	0.267878	0.679695	27.0145	27.1612	26.7789	27.7216	27.2411	26.9554
307	faf	A0A0B4K6W2 - A0A0B4K7S0 - P55824	0.319317	0.654163	0.875922	21.5539	23.3995	21.6236	22.6032	22.9233	22.0084
286	RpL9	P50882 - X2JDU0	0.318842	0.220899	0.63618	28.69	29.3287	28.7507	29.3935	29.1049	29.2275
937	fs(1)N	O76904	0.3181	0.668397	0.880126	22.4521	22.7201	21.4664	21.4908	23.4727	22.6293
786	BcDNA:LD22087 - Dmel\CG10254	A0A0B4KHY8 - Q9XZ32	0.316445	0.275813	0.685105	23.9428	24.1189	24.4847	24.6641	24.7191	24.1126
786	BcDNA:LD22087 - Dmel\CG10254	A0A0B4KHY8 - Q9XZ32	0.316445	0.275813	0.685105	23.9428	24.1189	24.4847	24.6641	24.7191	24.1126
1516	Rbm13	Q9W3B2	0.315326	0.592513	0.859698	20.6628	20.5053	20.681	19.8945	21.7112	21.1895
1170	RpL21	Q9V9M7	0.315038	0.0825256	0.474315	29.6408	29.776	29.3509	30.013	29.8473	29.8525
1217	Dmel\CG17271	Q9VDI5	0.314689	0.596955	0.859698	21.5224	22.0848	21.3421	21.5916	22.9563	21.3454
310	RpL14	P55841	0.308714	0.00888691	0.209336	29.5174	29.6826	29.4872	29.9118	29.8337	29.8679
1339	P5CDh1	Q9VNX4	0.308149	0.665731	0.880126	20.6093	19.9494	19.4598	21.2118	19.2514	20.4799
1076	Dmel\CG31548	Q8IPP8	0.304848	0.545675	0.851324	23.7424	24.3082	23.3794	24.8387	23.9235	23.5823
190	l(2)37Cc	A0A023GQA5 - P24156	0.303163	0.174122	0.592405	27.7101	28.043	27.6652	28.3756	28.0495	27.9027
484	RpL8	Q9V3G1	0.299599	0.166127	0.582327	29.9552	30.1335	29.6676	30.0401	30.1846	30.4304
68	RpL15	A8Y560 - O17445	0.298929	0.311398	0.697847	28.2154	28.5227	28.6489	28.9879	28.9823	28.3136
219	RpL7	P32100 - X2J5G6	0.298718	0.0909867	0.494594	29.4569	29.8462	29.6225	30.0785	29.9169	29.8264
180	GstD1	P20432	0.298547	0.214939	0.627645	26.1111	26.4843	26.1396	26.6421	26.7642	26.2242
1161	Vajk3	Q9V3Z9	0.297797	0.698657	0.893337	26.4838	25.8746	25.0066	26.8682	24.9696	26.4206
1481	RpL23A	Q9W0A8	0.297689	0.579414	0.854213	28.1694	28.653	29.1599	28.1523	29.3589	29.3641
194	Rpn3	M9PG62 - P25161	0.297156	0.546323	0.851324	24.8088	25.7255	24.526	25.4496	25.7038	24.7984
422	gammaCOP	A0A0B4KHL2 - Q8I0G5	0.294713	0.341238	0.724875	23.7944	24.4783	23.8833	24.6647	24.2857	24.0896
67	RpL3	O16797	0.293449	0.078091	0.465036	30.0863	30.0867	30.2358	30.2013	30.5478	30.54
62	how	A0A0B4KHV5 - B3DNL7 - E1JIT0 - O01367	0.293267	0.604217	0.861994	22.1239	22.7137	21.2782	22.8664	21.7773	22.3519
250	RpL27A	M9MRC9 - P41092	0.29184	0.239993	0.660342	28.5608	28.7581	29.1466	28.9385	29.3513	29.0512
1019	Pdhb	Q7K5K3	0.291413	0.282804	0.687022	26.2543	26.5054	25.8298	26.4268	26.3033	26.7337
1503	mRpS29	Q9W253	0.290958	0.0425448	0.365185	19.8788	19.8465	20.0081	20.1472	20.0885	20.3706
215	Hsc70-5	A0A0B4LFD2 - P29845	0.290235	0.25208	0.674394	25.2213	25.954	25.4494	25.859	25.8293	25.807
705	Fib	Q9W1V3	0.290018	0.100163	0.508004	27.1943	27.516	27.343	27.4753	27.8192	27.6289
1025	GCS2alpha	Q7KMM4	0.28864	0.792756	0.942232	23.0398	23.1984	20.8949	21.3135	23.7181	22.9674
1034	Dmel\CG7208	Q7KSE0 - Q9VEC4	0.286575	0.562148	0.852642	24.7282	24.7577	23.5023	24.8547	24.7463	24.2471
1524	Dmel\CG4586	Q9W3U0	0.285018	0.714179	0.899792	19.4433	19.6888	20.439	19.8411	21.4055	19.1795
1051	Tim17b	Q7PLT4	0.284747	0.622511	0.866214	21.1748	19.7235	20.1774	21.1592	20.0587	20.7121
1175	rod	Q9V9W7	0.284138	0.626617	0.866214	22.9766	24.5491	23.736	24.4342	24.2125	23.4674
71	Fs(2)Ket	M9NDC3 - O18388	0.282945	0.308377	0.697847	25.055	25.7206	25.4311	25.9658	25.6236	25.4661
130	eEF1alpha1	P08736	0.282331	0.40942	0.787633	32.3793	32.6779	32.6239	33.4245	32.6073	32.4963
1124	Dmel\CG13088	Q8T4E7	0.280128	0.325962	0.712411	19.7768	20.3784	19.9176	20.6059	20.0089	20.2983
112	RpLP2	P05389	0.278785	0.650751	0.875855	26.3074	26.8676	25.0227	26.1533	26.6745	26.2062
612	Acer	M9PCE8 - Q9VLJ6	0.276519	0.633276	0.869524	21.115	19.7955	20.5111	20.5687	21.4749	20.2074
739	Nup93-1	Q9XZ06	0.272506	0.535273	0.851324	23.7888	23.645	22.7235	23.9738	23.2237	23.7773
526	FeCh	Q9V9S8	0.267501	0.48373	0.842674	21.2884	21.7544	21.0213	21.0833	21.9669	21.8164
270	RpL23	P48159	0.265893	0.00963864	0.214733	29.8396	29.9077	29.7906	30.1113	30.0325	30.1917
125	Gapdh2	M9PJN8 - P07487	0.261065	0.407333	0.786472	25.2747	25.0932	24.3828	25.0944	25.3273	25.1123
42	Nup188	A0A0B4K859	0.258633	0.818206	0.942715	19.9833	22.0543	21.1097	19.7809	22.784	21.3583
182	SdhB	P21914	0.257346	0.411387	0.789982	28.8805	29.0927	28.8925	29.6925	29.1954	28.7497
794	tn	A0A0B4LFP7 - A0A0B4LFW8 - B7YZK8 - Q7JUV6	0.254724	0.722386	0.899792	25.0529	23.7108	25.7503	25.5519	25.1893	24.5371
679	Nup153	A8JV18 - Q9VXE6	0.254594	0.567563	0.853443	22.5338	23.3771	22.9611	22.742	23.0482	23.8456
665	AGO2	M9PFK7 - Q9VUQ5	0.254185	0.552413	0.851324	24.5613	24.4822	24.0013	24.0058	25.2217	24.5799
336	eIF4A	C9QP42 - Q02748	0.251841	0.502782	0.842674	24.7102	25.4286	25.011	25.8097	25.215	24.8805
733	ox	Q9XY35	0.251471	0.367274	0.747019	21.7194	21.8088	21.7886	22.2639	22.2758	21.5315
731	RpL5	Q9W5R8 - R9Q794	0.251241	0.154815	0.562225	28.5979	28.4191	28.7827	28.7694	29.046	28.7381
886	otu	H5V8A9 - P10383	0.249749	0.634207	0.869676	23.0548	22.4494	22.2161	22.4622	22.3537	23.6537
453	Scsalpha1	Q94522	0.249438	0.72541	0.901447	22.1116	22.6545	20.8301	22.8269	21.9963	21.5214
273	RnrL	P48591	0.248935	0.465635	0.829534	28.2107	28.5361	28.6707	29.1601	28.7957	28.2085
1436	CG15051 - Dmel\CG32548	Q9VWU6 - Q9VWU8	0.243322	0.729003	0.902737	23.7416	23.8007	23.1757	24.4051	22.5693	24.4736
1436	CG15051 - Dmel\CG32548	Q9VWU6 - Q9VWU8	0.243322	0.729003	0.902737	23.7416	23.8007	23.1757	24.4051	22.5693	24.4736
178	RpI135	P20028	0.242056	0.88655	0.967298	19.0329	22.5242	23.4596	23.1811	22.2616	20.3002
45	Gp210	A1Z6H7	0.240983	0.563358	0.852642	24.5381	25.4583	24.2329	25.1919	24.8531	24.9074
609	eEF1delta	Q9VL18	0.239107	0.52142	0.851324	25.0087	25.6722	24.5809	25.3555	25.0994	25.5243
1287	ND-B22	Q9VJZ4	0.238428	0.406236	0.786472	21.0824	20.7284	21.0009	20.7184	21.4887	21.3199
518	mRpS16	Q9V6Y3	0.23818	0.173245	0.592387	21.3374	21.7034	21.6217	21.9527	21.6351	21.7891
187	me31B	P23128	0.236639	0.441785	0.814421	30.5312	30.9138	30.8651	31.4334	31.0192	30.5675
1199	RpS27	Q9VBU9	0.23414	0.29244	0.690393	27.3639	27.9938	27.6694	27.976	27.9746	27.7789
166	Cat	P17336	0.233976	0.314913	0.702753	28.6856	28.8097	28.7612	29.3813	28.8482	28.7289
811	Prosbeta1	A0AQH0	0.231	0.698289	0.893337	22.0018	22.4931	21.0495	21.365	22.41	22.4625
933	lic	O62602	0.230111	0.303115	0.697847	22.9644	23.3094	23.0784	23.5604	23.4626	23.0196
1514	CCT2	Q9W392	0.229294	0.467628	0.831687	27.6178	27.8988	27.2125	28.1586	27.8106	27.4477
750	ctrip	A0A0B4JCV6 - A0A0B4JCW5 - A0A0B4JD62 - A0A0B4JDA1 - A0A0B4JDB5 - A0A0B4LGQ5 - A0A0B4LGR2 - A0A0B4LHQ4 - Q9VN58	0.228362	0.718799	0.899792	22.0109	22.3642	20.74	21.3759	22.5027	21.9216
167	RpS17	P17704	0.227867	0.281207	0.687022	29.0167	29.0471	28.6726	28.8877	29.1684	29.3639
63	ATPsyngamma	O01666	0.225493	0.267732	0.679695	26.862	27.0676	26.5159	27.1544	27.0527	26.9148
1547	epsilonCOP	Q9Y0Y5	0.218889	0.626779	0.866214	20.8254	21.6743	21.1868	21.1978	21.0328	22.1125
790	Not1	A0A0B4LEZ3 - A8DY80 - A8DY81 - A8DY82 - E2QCN4	0.218353	0.502752	0.842674	24.8896	25.5736	24.8169	25.6309	25.0356	25.2687
1467	Dlic	Q8IR93 - Q9VZ20	0.218032	0.677752	0.882576	20.7492	20.8305	20.7487	21.9667	20.5388	20.477
500	Trx-2	Q9V429	0.216994	0.586572	0.859698	24.7697	24.5979	25.298	25.3914	25.4215	24.5037
473	sls	M9NDX0 - M9PBI9 - M9PBJ0 - M9PDS3 - M9PDS8 - M9PDZ6 - M9PDZ9 - M9PEA0 - M9PEA5 - M9PEA9 - M9PGY4 - M9PGZ0 - Q9I7U4	0.215647	0.907101	0.978173	25.502	25.3267	22.9107	25.8478	21.798	26.7405
826	Ccs	A1Z850 - E1JH26	0.215114	0.843612	0.952133	19.0668	20.8348	18.6983	19.3035	21.2678	18.674
653	RpL18	M9PHM6 - Q9VS34	0.21278	0.185281	0.597268	29.3547	29.4658	29.1178	29.6339	29.3583	29.5845
137	RpL4	P09180	0.211928	0.058783	0.412649	30.9269	30.9548	30.8841	31.254	31.1605	30.987
374	sn	A4V441 - Q24524	0.211102	0.616685	0.864664	23.9027	24.8028	24.3168	25.083	24.4882	24.0844
1456	mRNA-cap	Q9VY44	0.20992	0.761402	0.925557	21.1407	21.0455	20.374	22.2278	20.7243	20.2378
1259	CCT7	Q9VHL2	0.203134	0.516163	0.851324	26.2554	26.9776	26.5945	27.1825	26.7334	26.5209
322	RpI1	P91875	0.201671	0.518772	0.851324	21.2125	21.8557	21.0197	21.5104	21.3665	21.816
1130	Tom20	Q95RF6	0.201211	0.496612	0.842674	20.8141	20.8409	20.235	20.6856	20.6132	21.1948
1235	UQCR-C1	Q9VFF0	0.200632	0.448751	0.820131	27.7953	28.3313	28.4073	28.5841	28.4453	28.1065
105	Hsp27	P02518 - X2JC82	0.199048	0.424433	0.796282	28.2871	28.4843	28.8871	28.4766	28.8772	28.902
451	HDAC1	Q94517	0.198681	0.709199	0.89927	23.0316	23.3117	23.6698	22.6882	23.6505	24.2705
231	RpL19	P36241	0.197597	0.589861	0.859698	28.8316	28.5899	29.697	29.2998	29.2242	29.1873
269	RpS15Aa	E1JJM9 - P48149	0.197044	0.332657	0.717473	27.9956	28.4802	28.4518	28.6767	28.4392	28.4029
541	anon-WO0118547.372 - CG5902	E1JIV0 - Q9VCF0	0.195485	0.719852	0.899792	22.7614	23.0151	22.0684	23.3455	23.1074	21.9784
541	anon-WO0118547.372 - CG5902	E1JIV0 - Q9VCF0	0.195485	0.719852	0.899792	22.7614	23.0151	22.0684	23.3455	23.1074	21.9784
555	cher	A0A0B4JCY6 - A0A0B4KG47 - A0A0B4KGT8 - A0A0B4KHN1 - Q7KSF4 - Q9VEN1	0.195194	0.825188	0.945675	22.0105	21.615	19.4931	21.6762	21.2922	20.7357
1251	Ranbp9	Q9VGP4	0.194334	0.54176	0.851324	24.6462	25.2157	24.4584	24.7869	25.3325	24.7839
1149	Rab5	Q9V3I2	0.189988	0.650846	0.875855	24.4588	24.8482	23.7082	24.8572	24.1713	24.5567
209	RpS6	P29327	0.187794	0.537799	0.851324	29.9646	29.9612	30.4805	29.904	30.6442	30.4216
902	CG12634 - CG18512	M9NF03 - Q9W2Z6	0.186609	0.864928	0.960409	23.2598	21.7535	21.4138	23.9471	21.0217	22.018
902	CG12634 - CG18512	M9NF03 - Q9W2Z6	0.186609	0.864928	0.960409	23.2598	21.7535	21.4138	23.9471	21.0217	22.018
1142	ergic53	Q9V3A8	0.185247	0.825984	0.945675	23.2188	23.0315	21.0168	23.1455	22.7411	21.9363
798	Galphas	A0A0B4LGI1 - P20354	0.184209	0.596217	0.859698	21.9306	22.5096	22.4261	23.0024	22.2062	22.2104
241	Sam-S	A4UZW2 - P40320	0.183077	0.609728	0.8629	27.4524	27.8571	27.0539	28.0916	27.2967	27.5244
284	RpL36	P49630 - X2JC35	0.182784	0.446214	0.819735	27.9501	27.9897	27.5881	27.7	28.0772	28.2991
649	mal	Q9VRA2 - X2JFY7	0.174554	0.815229	0.942359	21.1923	21.0641	19.0949	20.2953	20.854	20.7256
349	Uggt	Q09332	0.173445	0.457227	0.825657	25.0934	25.4718	25.4797	25.3426	25.8578	25.3649
1350	Tbc1d15-17	Q9VPL5	0.171445	0.829863	0.945675	22.1242	20.8276	21.2698	22.7454	21.4657	20.5248
326	14-3-3epsilon	P92177	0.170748	0.690117	0.889637	23.6528	23.2691	22.6753	22.9423	23.8933	23.274
963	Ank	Q0KIE7	0.170355	0.803273	0.942232	22.0328	21.4371	22.2155	22.658	22.6636	20.8748
1118	Vajk2	Q8SZM2	0.168703	0.850437	0.956582	26.8397	26.6741	25.867	27.5932	25.0776	27.216
884	aspr	E8NH67 - M9MSF5 - Q9W5X1	0.165411	0.805734	0.942232	21.7597	21.9495	20.6229	22.3057	21.8188	20.7038
930	Rab1	O18332	0.164384	0.495921	0.842674	23.6937	23.9873	23.6408	24.1306	24.129	23.5554
476	eEF1gamma	A0A0B4JD11 - Q9NJH0	0.163851	0.624844	0.866214	25.9988	26.9452	26.1242	26.398	26.4692	26.6925
50	Mtor	A0A0B4KFE9 - A1Z8P9	0.162916	0.354487	0.734239	25.0276	25.0344	24.7	25.2412	24.8722	25.1374
1342	Rpb8	Q9VNZ3	0.162079	0.7343	0.907178	22.0034	21.9953	21.155	22.2901	22.1557	21.1942
257	gammaTub37C	M9PDN9 - P42271	0.161399	0.629158	0.867036	24.5014	25.2382	25.359	25.502	25.052	25.0288
66	Hsp60A	O02649	0.158957	0.79332	0.942232	25.5662	26.0547	24.185	25.6142	25.3349	25.3338
994	RpS15	A1ZAH8 - Q7JZW2	0.158636	0.658718	0.877188	28.0369	28.4217	28.0148	27.891	28.1487	28.9096
351	RpS11	A1Z8U9 - Q0E9B6	0.157855	0.592901	0.859698	29.5632	29.2852	30.0604	30.0669	29.7674	29.5481
160	Eno	E1JHR5 - P15007	0.157686	0.693366	0.891952	24.9466	24.1862	24.182	24.5337	25.0942	24.16
547	Nsun5	Q9VDZ4	0.157131	0.713776	0.899792	23.336	23.837	23.0185	24.0341	23.6812	22.9476
767	Dmel\CG8963	A0A0B4K891 - Q7K581	0.15444	0.454362	0.823288	24.5542	24.648	24.6577	25.1239	24.6974	24.5019
847	Dmel\CG10602 - pepCG10602	A4V0U4 - Q9VJ39	0.154236	0.830104	0.945675	22.2397	22.5657	20.726	22.6972	21.8232	21.4736
847	Dmel\CG10602 - pepCG10602	A4V0U4 - Q9VJ39	0.154236	0.830104	0.945675	22.2397	22.5657	20.726	22.6972	21.8232	21.4736
926	CG1726 - CG1735	M9PHP6 - M9PI18 - Q9VRF7	0.15417	0.638038	0.872671	21.3872	21.6204	21.398	21.8987	21.0357	21.9337
926	CG1726 - CG1735	M9PHP6 - M9PI18 - Q9VRF7	0.15417	0.638038	0.872671	21.3872	21.6204	21.398	21.8987	21.0357	21.9337
509	U2A	Q9V4Q8	0.154157	0.72219	0.899792	25.0786	25.0058	24.3653	25.3969	25.2042	24.3111
402	NO66	E2QD64 - Q7K4H4	0.152969	0.499896	0.842674	26.0707	26.2109	25.7307	26.4462	26.0774	25.9477
946	l(1)10Bb	O97454	0.152905	0.672212	0.880884	23.2074	22.9388	22.399	22.5736	23.3911	23.0391
757	gish	A0A0B4K697 - A0A0B4K7C4 - A0A0B4KHL4 - A0A6H2EFD0 - A0A6H2EFT7 - A0A6H2EGC1 - Q4AB31 - Q59DW8 - Q86BR9 - Q86NK8 - Q8IHB0 - Q8INB6 - Q9VEX2	0.152435	0.666889	0.880126	22.3249	22.8823	22.0429	23.0013	22.3918	22.3144
1150	NP15.6	Q9V3L7	0.146601	0.814849	0.942359	22.1654	21.9954	20.6996	21.3427	22.4822	21.4753
1219	CG117799	Q9VDZ7 - Q9VDZ8	0.146365	0.822001	0.945034	25.9495	25.488	26.8497	27.0871	25.505	26.1342
1460	Dmel\CG15717	Q9VYG8	0.144693	0.791255	0.942232	21.6833	22.6794	22.2522	22.0363	23.1854	21.8272
543	eIF3d1	Q9VCK0	0.141682	0.510509	0.848181	27.0155	27.2156	27.0044	27.447	26.8559	27.3577
1334	Dmel\CG2091	Q9VNH5	0.138639	0.758727	0.923365	20.7645	20.705	20.6755	20.0566	21.4856	21.0187
1093	Tim23	Q8MRW1	0.138431	0.718723	0.899792	23.0634	23.1587	23.6325	23.0678	23.1574	24.0448
1478	yellow-g2	Q9W028	0.134777	0.669546	0.880545	29.9616	30.1728	29.68	30.4083	30.2403	29.5701
1469	Dmel\CG1582	Q9VZ55	0.134476	0.812714	0.942232	22.0566	23.4162	22.2485	22.941	23.1069	22.0769
904	HDAC6	M9NEH6 - M9NGF7 - M9PJN5 - Q86NK9 - Q8IR37 - Q8IR38 - Q9XYX1	0.133603	0.862166	0.960409	20.235	22.5061	20.6295	21.488	21.3667	20.9167
136	vas	M9PBB5 - P09052	0.132805	0.552557	0.851324	27.4885	27.7352	27.6629	28.1164	27.7097	27.4589
722	RpL17	Q9W3W8 - X2JIQ5	0.131929	0.399162	0.780015	31.0006	31.2426	31.0379	31.4616	31.1025	31.1128
552	MED17	Q9VEC1	0.131809	0.797336	0.942232	19.9591	20.1682	20.7086	21.251	19.8781	20.1023
501	CaBP1	Q9V438	0.129074	0.836204	0.949702	22.8871	22.6856	21.3454	21.8938	23.0299	22.3817
984	BcDNA:RH17411	Q7JRC0	0.127105	0.8069	0.942232	23.3427	24.8371	23.7552	23.9085	23.9104	24.4974
1522	spidey	Q9W3N1	0.126449	0.662494	0.880004	22.1951	22.3093	21.7926	22.6586	21.9612	22.0565
305	mtSSB	P54622	0.126165	0.808918	0.942232	21.3562	20.0461	19.9244	20.2524	20.8295	20.6232
1021	Prp19	Q7KLW9	0.125764	0.930002	0.987777	26.0221	25.7719	26.2216	23.4664	27.6907	27.2358
919	tral	M9PF14 - M9PF20 - M9PI44 - Q9VTZ0	0.12374	0.696749	0.893052	28.42	28.5122	28.566	29.2013	28.4087	28.2595
1517	CAH3	Q9W3C8	0.122942	0.829035	0.945675	23.4692	23.7472	23.4413	24.3223	24.0672	22.637
1323	psd	Q9VMK3	0.122282	0.585266	0.859255	25.0366	25.7269	25.3383	25.3883	25.555	25.5253
1421	RpL26	Q9VVU2	0.121983	0.841004	0.950389	26.3716	26.1549	27.8167	26.6348	26.7139	27.3605
531	RpS7	Q8IMI7 - Q9VA91	0.120462	0.763157	0.926628	26.2762	26.5549	25.4145	26.0653	26.4961	26.0456
152	RpS26	M9PG47 - P13008	0.117849	0.694823	0.891952	28.4912	28.6427	28.8069	28.8419	29.1787	28.2737
347	sqd	A0A0B4K6U6 - Q08473	0.113364	0.736448	0.908051	25.4403	25.6523	24.6654	25.1845	25.4184	25.495
1236	Dmel\CG9925	Q9VFP5	0.112986	0.741004	0.908051	23.0856	23.9268	23.0023	23.4486	23.2438	23.6612
829	Twdlbeta	A1Z8Q0	0.110185	0.888848	0.967298	28.3578	27.6666	27.9705	28.765	26.6849	28.8756
792	ATPCL	A0A0B4LFH8 - E2QCF1 - Q7KN85	0.109737	0.837078	0.949702	21.6634	23.2733	22.2119	22.5888	22.7159	22.1731
223	Glt	M9NCS8 - P33438	0.108518	0.933079	0.988966	25.5199	25.7985	25.4841	26.6831	23.3037	27.1413
659	eIF3l	Q9VTU4	0.105976	0.345471	0.728743	25.3982	25.6028	25.313	25.6142	25.569	25.4487
271	Fkbp12	P48375	0.104819	0.681294	0.8861	23.3407	23.4766	23.3258	23.4325	23.9121	23.113
394	mRpL41	Q7JZM8	0.103254	0.885466	0.967298	21.8328	21.7363	21.7729	20.6198	22.9126	22.1192
676	RpS10b	M9NEQ9 - Q9VWG3	0.102802	0.621403	0.866214	26.8075	27.1011	26.6327	27.1579	26.9961	26.6957
148	CCT1	A4V391 - P12613	0.101239	0.620406	0.866214	27.7357	27.7886	27.6042	28.1683	27.6782	27.5857
94	eEF1beta	A0A0B4LFL3 - O96827	0.0984889	0.826781	0.945675	25.8481	26.3968	25.9877	25.4681	26.254	26.806
59	RpS14a - RpS14b	C0HKA0 - C0HKA1 - X2JCX8	0.0984593	0.654463	0.875922	29.1843	29.58	29.1729	29.1069	29.6042	29.5216
59	RpS14a - RpS14b	C0HKA0 - C0HKA1 - X2JCX8	0.0984593	0.654463	0.875922	29.1843	29.58	29.1729	29.1069	29.6042	29.5216
116	alphaTub67C	P06606	0.0983899	0.676247	0.882576	27.6894	28.1521	27.9581	27.8709	28.377	27.8468
1539	eIF2Bepsilon	Q9W541	0.0979248	0.363045	0.742911	19.2504	19.3135	19.3258	19.5727	19.2619	19.3488
673	Ltn1	Q9VW09	0.0972189	0.942159	0.988966	20.3726	22.8448	24.5552	22.2887	23.3504	22.4252
769	row	A0A0B4KER0 - Q5U156 - Q95RL2	0.0934673	0.94085	0.988966	20.1285	20.6089	21.9017	18.9339	22.4855	21.5001
248	RpS4	P41042 - X2JGM9	0.0924429	0.728915	0.902737	27.3443	27.8256	27.1518	27.8087	27.4849	27.3055
107	Yp1	P02843 - X2JD55	0.0891112	0.880914	0.967298	28.8336	28.6529	28.392	29.7532	28.4753	27.9174
960	Cnx99A - Cnx14D	Q0KHZ9 - Q9VAL7 - Q9VXF6	0.0864792	0.712293	0.899792	20.1262	20.6369	20.06	20.4115	20.5391	20.1319
960	Cnx99A - Cnx14D	Q0KHZ9 - Q9VAL7 - Q9VXF6	0.0864792	0.712293	0.899792	20.1262	20.6369	20.06	20.4115	20.5391	20.1319
185	Prosalpha4	P22769	0.0840943	0.912628	0.982143	20.5241	22.6483	21.2588	21.0028	22.2364	21.4444
780	RanBP3	A0A0B4KGQ0 - Q9VCI7	0.0840474	0.786069	0.942232	21.7685	22.2134	21.6357	22.3383	21.9909	21.5405
737	Mcm3	Q9XYU1 - X2JAI4	0.0836508	0.786725	0.942232	23.7322	23.9878	23.389	23.9866	24.0479	23.3254
1185	Dmel\CG4849	Q9VAX8	0.0827026	0.951864	0.988966	24.741	24.6007	24.8514	22.2454	26.1951	26.0007
553	Pxt	Q9VEG6	0.082244	0.783793	0.942232	28.0754	28.4207	28.4982	28.7485	28.564	27.9285
198	eff	A0A0B4KHJ1 - P25867	0.0821914	0.730528	0.90357	25.617	26.1134	25.6523	26.1432	25.8787	25.6074
835	tum	A1Z9I5	0.0800368	0.91466	0.98231	22.0495	21.4573	21.9223	20.543	22.4254	22.7007
303	Pdi	P54399 - X2JGP4	0.079187	0.73924	0.908051	21.7945	22.2636	22.0767	22.4397	22.0977	21.835
406	TER94	A0A0B4LFZ4 - Q7KN62	0.0778386	0.795847	0.942232	25.9907	26.3616	25.485	25.7816	26.1322	26.1569
869	Unr	B7Z0E2 - M9ND61 - Q9VSK3	0.0774519	0.878	0.967298	21.55	20.9836	20.4984	21.2478	21.6218	20.3947
888	eIF4B	L7EEF1 - Q7PLL1 - Q7PLL3 - Q8SYL3	0.076739	0.716181	0.899792	25.2973	25.6397	25.2634	25.7745	25.4066	25.2495
262	Moe	C7LAH9 - M9NG50 - M9PHG2 - P46150	0.0741	0.701373	0.894652	18.7846	18.746	18.8274	19.0314	18.5037	19.0453
317	Pym	P82804	0.071198	0.830588	0.945675	22.3848	23.3179	23.2356	22.8839	23.1967	23.0713
1542	Dmel\CG9578	Q9W5W6	0.0662082	0.956369	0.989358	19.5567	21.7536	23.3248	21.2292	22.2366	21.3679
875	Pax	D3DMM0 - Q2PDT4 - Q8INW7 - Q966T5 - Q9VIX2 - Q9VIX3	0.0653551	0.866102	0.960409	24.1561	23.7482	23.462	24.1634	23.2486	24.1503
831	CCT5	A1Z8U4 - Q7KKI0	0.0648225	0.613136	0.863234	25.3262	25.3093	25.1328	25.4292	25.1192	25.4144
1035	Aos1	Q7KSM5	0.0628477	0.905673	0.978173	22.7553	23.6106	22.9338	23.832	23.2806	22.3757
1479	yellow-g	Q9W029	0.0620149	0.837717	0.949702	29.7232	29.8399	29.7792	30.2939	29.9096	29.3247
1437	Tsf1	Q9VWV6	0.0601332	0.7943	0.942232	26.2779	26.5667	26.216	26.7051	26.4703	26.0657
751	ScsbetaA	A0A0B4JCW4 - A0A126GUR6 - Q95U38 - Q9VHJ8	0.0576188	0.874182	0.965243	24.568	25.0444	25.2111	24.8274	25.5496	24.6194
357	BicC	E2QCR4 - Q24009	0.0572434	0.804815	0.942232	26.4475	26.4127	26.2561	26.7096	26.0214	26.5571
625	Daxx	Q9VMD0	0.0539191	0.333375	0.717473	23.9917	24.0553	23.9712	24.0093	24.0274	24.1433
782	Fer2LCH	A0A0B4KHF0 - Q9VA83	0.0530488	0.829196	0.945675	25.5557	26.163	26.0013	26.1974	25.9749	25.7069
428	FBpp0072605 - CG2199	M9PBH8 - Q8IRH5	0.049586	0.921196	0.98454	24.2024	23.9354	23.5224	24.4949	23.097	24.2171
428	FBpp0072605 - CG2199	M9PBH8 - Q8IRH5	0.049586	0.921196	0.98454	24.2024	23.9354	23.5224	24.4949	23.097	24.2171
647	Elp3	Q9VQZ6	0.0495059	0.91912	0.984108	21.5274	21.5689	22.7388	22.4463	21.7126	21.8247
75	Rack1	M9PCC1 - O18640	0.0465637	0.863884	0.960409	30.2196	30.565	30.3781	30.8563	30.3997	30.0464
536	larp	A0A0B4K6K9 - A0A0B4K7Y7 - Q9VAW5	0.0438167	0.929589	0.987777	26.7492	27.071	26.9965	26.114	27.1789	27.6552
1458	CtsB	Q9VY87	0.0367186	0.963048	0.991098	24.1757	25.0942	23.8484	25.2351	24.8548	23.1386
1029	Dp1	Q7KN75	0.0366505	0.878683	0.967298	25.2105	25.6698	25.7778	25.846	25.3506	25.5715
1283	GCS2beta	Q9VJD1	0.0364854	0.913534	0.982143	24.7452	24.9555	23.9742	24.4536	24.5352	24.7955
855	CG34252	A8JNV1	0.0358483	0.968099	0.992441	19.9858	21.734	20.6074	21.629	21.3209	19.4848
76	Nop60B	A0A0B4K8B2 - E1JGV6 - O44081	0.0337973	0.953922	0.988966	24.6483	24.7165	24.4447	23.5626	25.318	25.0303
55	clu	A0A0B4KEX0 - A1ZAB5	0.0328825	0.954445	0.988966	20.7966	20.7299	20.9402	21.3214	21.4607	19.7834
311	RpS9	C6SUW3 - P55935 - Q95RG1	0.0328288	0.927605	0.987777	27.6436	27.9563	28.0895	27.3528	28.4274	28.0075
387	armi	M9NDG7 - Q6J5K9	0.0327042	0.953354	0.988966	25.5021	25.4102	25.5833	24.4865	26.0996	26.0076
1228	SF1	Q9VEJ1	0.0317908	0.87989	0.967298	21.2029	21.0313	20.7091	21.0645	20.7588	21.2154
1221	qin	Q9VE55	0.0265408	0.980836	0.995253	21.1138	23.2082	22.0477	20.6659	22.1964	23.587
225	ben	E1JJN1 - P35128	0.0247366	0.945499	0.988966	20.7843	21.6804	21.7371	21.4116	21.6793	21.1851
104	Hsp26	P02517 - X2JGG6	0.0246167	0.937088	0.988966	29.3201	29.6315	30.0162	29.2577	29.9356	29.8485
878	Dmel\CG14397	E1JHN0	0.0235284	0.978121	0.995253	21.5442	21.915	21.5164	21.9275	20.1969	22.9216
467	mbo	Q9GYU8	0.0225208	0.946324	0.988966	23.813	24.1352	23.602	24.4042	23.7181	23.4955
598	CG6712	Q9VKB4	0.0224697	0.986925	0.99913	19.7291	23.2812	23.7636	21.9483	22.2314	22.6616
101	His2B- His2B:CG17949- His2B:CG33868- His2B:CG33870- His2B:CG33872- His2B:CG33874- His2B:CG33876- His2B:CG33878- His2B:CG33880- His2B:CG33882- His2B:CG33884- His2B:CG33886- His2B:CG33888- His2B:CG33890- His2B:CG33892- His2B:CG33894- His2B:CG33896- His2B:CG33898- His2B:CG33900- His2B:CG33902- His2B:CG33904- His2B:CG33906- His2B:CG33908- His2B:CG33910	P02283	0.022307	0.981169	0.995253	30.0595	28.9511	29.7851	27.9803	30.565	30.3174	His2B:CG33906	His2B:CG33908	His2B:CG33910";0;"ovary_is_int_D1";0;0;0;0
413	Lon	Q7KUT2	0.0203296	0.971416	0.99488	20.3317	20.2478	21.7008	20.8336	21.1847	20.3231
452	Nacalpha	A0A0B4LEY6 - Q94518	0.0193533	0.972828	0.995253	22.3905	23.1491	22.4214	23.5173	22.6207	21.8811
1045	Vap33	Q7KVX5 - Q9W4N8	0.0148585	0.932918	0.988966	24.235	24.3671	24.4748	24.653	24.3322	24.1361
823	Dmel\CG12134	A1Z827 - Q7JZ37	0.0137725	0.976983	0.995253	22.6671	23.3984	22.772	23.57	23.0643	22.2444
718	Lst8	Q9W328	0.0137101	0.980293	0.995253	23.527	23.1794	23.2612	23.9533	23.7334	22.3221
628	RpL37A	M9MRF2 - Q9VMU4	0.00621149	0.98778	0.99913	26.5059	26.3918	26.2143	25.6428	26.845	26.6427
980	CG5364	Q76NQ0	0.00451038	0.992823	0.99913	22.1556	22.807	21.8558	21.5367	22.7841	22.5111
1121	Tsp	Q8T0I9 - Q9VM97	0.0044939	0.994857	0.99913	21.7644	20.4935	20.4411	19.9218	21.4522	21.3385
1127	Dref	Q94883	0.00433182	0.994498	0.99913	21.4788	21.614	21.1082	22.026	20.2646	21.9233
211	Tpi	P29613	0.00420177	0.990776	0.99913	26.346	26.7029	26.9415	27.0765	26.8306	26.0959
65	eIF3i	O02195	0.00195528	0.998283	0.99913	24.5927	25.4126	24.0325	23.1916	25.2186	25.6334
1372	Hlc	Q9VRI0	0.00194287	0.997843	0.99913	21.1116	22.5427	22.4912	21.0778	22.5041	22.5695
566	CG17202	Q9VG76	0.00145086	0.993664	0.99913	21.767	22.0246	21.8547	21.7109	21.7486	22.1912
1269	l(2)05287	Q9VIG1	-0.00118441	0.99913	0.99913	22.3458	23.7689	22.6445	21.1	23.5412	24.1145
73	Surf4	O18405	-0.00205893	0.998044	0.99913	22.1136	22.0333	22.0764	23.0501	22.6564	20.5107
49	nclb	A1Z8D0	-0.00372846	0.993919	0.99913	24.5023	24.4077	24.9481	25.0662	23.7588	25.0219
135	His2Av	A0A0B4KH25 - P08985	-0.00502174	0.996377	0.99913	29.2783	28.0102	29.7213	27.2684	30.3194	29.4069
522	Mtap	A0A0B4KG54 - A0A0B4LFH0 - Q9V813	-0.00693078	0.98095	0.995253	24.2008	24.7658	24.5768	24.8644	24.5416	24.1168
830	Prp8	A1Z8U0	-0.00719672	0.993971	0.99913	25.7306	25.5132	25.4938	23.7896	26.5259	26.4005
1172	Cul2	Q9V9R2	-0.00949533	0.990434	0.99913	18.8998	20.4562	18.6294	19.0496	20.2511	18.6562
1393	vnc	Q9VT75	-0.0111199	0.977771	0.995253	22.9657	23.0702	23.2433	23.2371	22.3844	23.6244
654	CG12262	Q9VSA3	-0.0147388	0.962438	0.991098	24.3623	24.3577	24.3998	24.4298	24.8281	23.8177
414	CG4038	Q7KVQ0	-0.0161966	0.950681	0.988966	24.389	24.2353	24.3144	23.9321	24.7548	24.2032
970	ERp60	Q3YMU0	-0.0165747	0.965224	0.991412	22.5068	22.7003	22.1702	22.8526	22.6675	21.8075
1056	Chro	Q86BS3	-0.0166789	0.976067	0.995253	22.5862	22.4825	21.1611	22.4586	22.1228	21.5984
260	tsr	P45594	-0.0189644	0.886734	0.967298	27.6065	27.7645	27.5917	27.6226	27.8354	27.4478
638	CG1218	Q9VNI3	-0.0194436	0.946	0.988966	25.4259	25.6633	25.8761	26.0639	25.5947	25.2483
594	RpL24	Q9VJY6 - X2JE06	-0.0195533	0.948781	0.988966	28.836	29.1773	29.2882	28.7068	29.5595	28.9765
559	ND-23	Q9VF27	-0.0236544	0.913578	0.982143	23.1295	22.9845	23.2258	22.7129	23.2104	23.3455
1006	Dera	Q7K209	-0.0243563	0.936092	0.988966	22.9634	23.3132	22.607	23.3199	22.6472	22.8434
1110	Dmel\CG8207	Q8SXU3	-0.0243614	0.948579	0.988966	23.4332	23.4056	23.0459	23.8814	23.192	22.7382
1122	Uba1	Q8T0L3	-0.0249178	0.946656	0.988966	27.631	28.0978	28.103	28.3709	28.0684	27.3178
997	mRpL42	Q7K0A0	-0.0261275	0.952365	0.988966	22.4388	21.9	21.3444	21.4305	21.8348	22.3395
201	B52	A0A0C4DHG5 - P26686	-0.0262691	0.952736	0.988966	22.0221	21.9227	21.6776	21.0597	22.0898	22.394
430	RpS8	A0A0B4K6N1 - Q8MLY8	-0.026806	0.890132	0.967298	29.5871	29.685	29.8048	29.3265	29.7963	29.8736
512	RpL31	Q9V597	-0.0280023	0.965039	0.991412	24.1951	23.479	24.7252	25.062	23.6879	23.5654
1414	nudC	Q9VVA6	-0.0287119	0.956691	0.989358	24.2293	25.3712	23.7175	24.2871	24.584	24.3608
498	Non1	A0A0B4LEY9 - Q9V411	-0.0297627	0.92231	0.98454	25.4978	26.1326	25.1982	25.5197	25.4825	25.7371
420	rig	Q86BY9	-0.0306371	0.967428	0.992441	24.7801	24.7996	25.7298	26.1324	25.138	23.9471
983	Echs1	Q7JR58	-0.0320363	0.838605	0.949702	24.6625	24.7114	25.0258	24.9503	24.6398	24.7135
871	AMPdeam	D0IQK3 - M9MS55 - Q76NQ9 - Q76NR0 - Q961Q7 - Q9VY76 - X2JEY5 - X2JFA0	-0.0353487	0.895608	0.970699	23.7109	23.5124	23.0807	23.5926	23.0575	23.5479
1205	Cdc16	Q9VCN6	-0.0357865	0.974977	0.995253	22.206	23.1384	20.1334	20.5948	22.2758	22.4998
863	Nurf-38	B7YZQ7 - O77460	-0.0358634	0.899523	0.973739	29.6305	29.9088	29.973	30.2342	29.7849	29.3857
763	Sin3A	A0A0B4K765 - A0A0B4LF82 - A0A0B4LF93 - A0A126GUN9 - A1Z927 - A1Z928 - Q5U0Y0	-0.0372038	0.868657	0.961145	20.5675	20.399	20.6091	20.4497	20.8538	20.1604
1032	Fer1HCH	A0A0B4KI27 - B8A405 - H1UUD2 - Q7KRU8 - Q8I0T0	-0.0435889	0.921639	0.98454	25.5994	26.5752	26.6257	26.5465	26.3882	25.7349
1545	Stt3B	Q9XZ53	-0.0476912	0.923352	0.984661	22.6104	22.2151	21.6275	21.9688	22.7969	21.5442
102	His3- His3:CG31613- His3:CG33803- His3:CG33806- His3:CG33809- His3:CG33812- His3:CG33815- His3:CG33818- His3:CG33821- His3:CG33824- His3:CG33827- His3:CG33830- His3:CG33833- His3:CG33836- His3:CG33839- His3:CG33842- His3:CG33845- His3:CG33848- His3:CG33851- His3:CG33854- His3:CG33857- His3:CG33860- His3:CG33863- His3:CG33866	P02299	-0.0479414	0.962802	0.991098	27.3988	26.4869	27.8384	26.7254	25.9575	28.8973	His3:CG33860	His3:CG33863	His3:CG33866";0;"ovary_is_int_D1";0;0;0;0
348	Trl	A4V1Y6 - A4V1Y7 - M9PFM7 - Q08605 - Q2PDY1 - Q2PDY2	-0.0482091	0.854378	0.958884	19.7274	20.5657	20.1367	20.0169	20.0923	20.1759
627	CG6907 - Dmel\CG6907	Q9VMQ7 - X2J4N6	-0.049306	0.900249	0.973739	22.0422	22.8876	22.6516	22.7254	22.77	21.9381
627	CG6907 - Dmel\CG6907	Q9VMQ7 - X2J4N6	-0.049306	0.900249	0.973739	22.0422	22.8876	22.6516	22.7254	22.77	21.9381
1104	BcDNA:RE26528	Q8SWS3	-0.0495549	0.94493	0.988966	29.4115	29.0545	27.9394	29.4049	27.752	29.0998
1014	cathD	Q7K485	-0.0502273	0.799855	0.942232	27.2974	27.5268	26.9091	27.1695	27.2783	27.1347
280	Hrb27C	E1JHA4 - P48809	-0.0523782	0.837039	0.949702	27.7995	28.5527	28.4021	28.0801	28.2962	28.221
1359	Drp1	Q9VQE0	-0.0525506	0.888049	0.967298	23.5452	23.8488	23.6744	23.4699	24.2898	23.151
97	Adh	P00334	-0.052696	0.928209	0.987777	21.3165	21.9654	20.7981	20.4608	21.8925	21.5686
761	Nuak - Nuak1	A0A0B4K6D8 - A0A0B4K707 - A0A0B4KGR1 - A0A6H2EDN5 - Q0KI87 - Q7KSS0	-0.0530882	0.936498	0.988966	22.6852	22.1809	24.1211	22.6293	22.8013	23.3973
761	Nuak - Nuak1	A0A0B4K6D8 - A0A0B4K707 - A0A0B4KGR1 - A0A6H2EDN5 - Q0KI87 - Q7KSS0	-0.0530882	0.936498	0.988966	22.6852	22.1809	24.1211	22.6293	22.8013	23.3973
1533	Femcoat	Q9W4M3	-0.0541784	0.960787	0.991098	21.9578	21.7243	22.4316	23.2707	22.6987	19.9817
702	Gale	M9ND19 - Q9W0P5	-0.0566047	0.889307	0.967298	24.4332	25.3791	24.2068	24.6534	24.8204	24.3753
696	CG11583	Q9VZE6	-0.0579105	0.80073	0.942232	25.6369	25.3671	25.858	25.7446	25.7022	25.2415
382	Prat	A0A0B4K6L4 - Q27601	-0.058262	0.820757	0.944628	23.1816	23.6473	22.9952	23.0049	23.4886	23.1559
893	Mur2B	M9MS86 - O76894	-0.0611902	0.96102	0.991098	21.0304	21.1745	22.2623	20.1266	20.5197	23.6374
418	Ppn	Q868Z9	-0.0651734	0.9163	0.982791	30.1182	29.8684	29.415	30.2474	28.6462	30.3125
315	RpS12	P80455	-0.0657976	0.740018	0.908051	29.0987	29.5194	29.6933	29.4817	29.3111	29.3212
70	SelD	O18373	-0.0680718	0.86151	0.960409	20.8409	21.0044	20.1319	20.8131	20.867	20.0929
469	Capr	E4NKG1 - Q9I7D3	-0.0708451	0.867086	0.960409	24.3146	24.6953	24.7477	24.5312	23.8611	25.1528
546	pit	A0A0B4LHF7 - Q9VD51	-0.0716116	0.750654	0.916698	24.0898	24.3935	23.7939	23.9915	23.83	24.241
119	Cp36	P07182	-0.0736279	0.940487	0.988966	27.5264	27.7026	28.4358	26.4152	27.579	29.4496
928	Akr1B	M9PF61 - M9PI17 - Q8IQF8 - Q9VTK9	-0.0776403	0.80459	0.942232	22.0302	22.1593	22.1207	22.5174	22.0504	21.5094
1395	mRpL2	Q9VTF8	-0.0781835	0.850997	0.956582	23.9009	24.1792	23.9476	24.6736	23.7057	23.414
491	rept	M9PFN1 - Q9V3K3	-0.0811864	0.709235	0.89927	23.1681	23.3299	22.8893	23.3611	22.8855	22.8972
1444	dSpb1	Q9VXK5	-0.0825786	0.939685	0.988966	24.1829	24.8212	21.5357	23.0953	23.7862	23.4106
588	RanGAP	M9PBD9 - M9PD65 - Q9VIW3	-0.0860614	0.888105	0.967298	25.7268	26.2356	25.7296	26.3344	24.7143	26.3851
804	mub	A0A0S0WH03 - A4V2A4 - M9NGB9 - M9PIK1 - P91632 - Q95SZ9	-0.0879475	0.768235	0.931727	21.9207	22.2437	22.2846	21.8751	22.5642	21.7458
713	mahj	A0A0B4K8A5 - Q9W2F2	-0.0889553	0.8703	0.961958	20.8034	19.6359	19.2511	20.2245	19.5869	19.6121
842	Dmel\CG15615	A1ZAJ7	-0.0892626	0.891557	0.967298	26.0856	25.7876	25.8605	26.7246	24.6648	26.0764
965	Dmel\CG2034	Q24050	-0.0901274	0.861702	0.960409	21.612	22.5308	22.0162	22.5695	22.127	21.1921
265	Klc	M9PF24 - M9PFG7 - P46824	-0.093038	0.879997	0.967298	21.2059	22.0176	21.8735	22.075	22.1782	20.5646
1536	Dmel\CG2875	Q9W4R1 - Q9W4R2	-0.0933036	0.84018	0.950389	19.3933	19.9626	20.3198	20.4776	19.4654	19.4527
836	mRpL53	A1Z9J6	-0.0949046	0.864415	0.960409	21.07	21.1413	21.1165	21.9302	20.9865	20.1262
800	Unc-115a - Unc-115b	A0A0B4LGY0 - A0A0B4LGY1 - A0A0B4LGZ0 - A0A0B4LI11 - A0A126GUR5 - E1JIH1 - E1JIH2 - E1JIH3 - Q8INN5 - Q8INN6 - Q8INN7 - Q9VH91 - Q9VH92	-0.0951672	0.784914	0.942232	21.7051	22.5337	21.8386	21.6575	21.8119	22.3224
800	Unc-115a - Unc-115b	A0A0B4LGY0 - A0A0B4LGY1 - A0A0B4LGZ0 - A0A0B4LI11 - A0A126GUR5 - E1JIH1 - E1JIH2 - E1JIH3 - Q8INN5 - Q8INN6 - Q8INN7 - Q9VH91 - Q9VH92	-0.0951672	0.784914	0.942232	21.7051	22.5337	21.8386	21.6575	21.8119	22.3224
1537	trol	A0A023GRW4 - A0A6H2EG25 - E1JJC0 - M9NDM1 - M9NE61 - M9NES6 - M9NET2 - M9NFR6 - M9NFS1 - M9NGK3 - M9NGL3 - Q8IRV8 - Q8IRV9 - Q9W4Y3 - Q9W4Y4	-0.0987583	0.907117	0.978173	31.4293	31.1757	30.842	31.9173	29.501	31.7325
1099	Dmel\CG5028	A8JRB8 - A8JRC1 - Q8MT18	-0.100901	0.891335	0.967298	24.1947	23.864	23.8133	24.5525	24.5262	22.4906
1050	l(3)80Fj	Q7PLL6	-0.101795	0.651108	0.875855	26.2598	26.7901	26.2651	26.542	26.1559	26.3116
586	Nbr	Q9VIF1	-0.103135	0.787586	0.942232	20.6272	21.5072	21.7385	21.2948	20.9552	21.3135
730	RpL38	A0A0B4KED0 - Q9W5N2	-0.10342	0.728401	0.902737	27.9643	28.6165	28.1416	28.4937	27.81	28.1084
155	mod	A0A0B4K7G4 - P13469	-0.10427	0.863399	0.960409	23.9466	23.8489	24.2059	24.8481	23.9262	22.9143
320	His2A- His2A:CG31618- His2A:CG33808- His2A:CG33814- His2A:CG33817- His2A:CG33820- His2A:CG33823- His2A:CG33826- His2A:CG33829- His2A:CG33832- His2A:CG33835- His2A:CG33838- His2A:CG33841- His2A:CG33844- His2A:CG33847- His2A:CG33850- His2A:CG33862- His2A:CG33865 - His2A:CG33859	P84051 - Q4AB57	-0.104747	0.9403	0.988966	24.0911	25.3137	24.2297	22.41	26.7366	24.1736
320	His2A- His2A:CG31618- His2A:CG33808- His2A:CG33814- His2A:CG33817- His2A:CG33820- His2A:CG33823- His2A:CG33826- His2A:CG33829- His2A:CG33832- His2A:CG33835- His2A:CG33838- His2A:CG33841- His2A:CG33844- His2A:CG33847- His2A:CG33850- His2A:CG33862- His2A:CG33865 - His2A:CG33859	P84051 - Q4AB57	-0.104747	0.9403	0.988966	24.0911	25.3137	24.2297	22.41	26.7366	24.1736
851	eIF4G1	A8DZ29 - O61380	-0.105504	0.716818	0.899792	27.158	27.3558	27.2015	26.6596	27.166	27.5731
1164	AsnRS	Q9V434	-0.108084	0.472483	0.838645	25.6216	25.8797	25.4454	25.5517	25.4459	25.6249
990	P32	Q7JXC4	-0.108781	0.64606	0.875855	23.0824	23.2981	22.7088	22.7665	22.8043	23.1922
368	Ost48	Q24319	-0.111079	0.865281	0.960409	21.3586	20.8133	22.5081	22.0844	21.4146	20.8478
571	pont	Q9VH07	-0.11167	0.529288	0.851324	23.8163	24.3076	23.8971	23.9774	23.922	23.7866
324	ND-42	A4V383 - P91929	-0.115185	0.916962	0.982791	21.7879	21.9392	21.703	20.3816	20.9649	23.7381
89	dco	A0A0B4KHX3 - O76324	-0.115537	0.639048	0.872927	26.3226	26.4846	26.4323	26.7421	26.044	26.1068
1095	mRpS2	Q8MSS7	-0.11869	0.583539	0.8591	20.439	20.4605	20.3264	20.5605	20.3976	19.9116
1137	GlyRS	Q961R8 - Q9VUK8	-0.119196	0.855775	0.958903	21.2246	20.5406	20.4731	21.0689	21.309	19.5029
1329	Dmel\CG9775	Q9VN39	-0.122296	0.846376	0.95341	22.1884	23.0611	23.1701	21.7488	22.8282	23.4757
927	up	B9EQV5 - E1JJP0 - M9NH07 - M9PHJ0 - M9PHR2 - M9PJM6 - P19351 - X2JBP9	-0.12276	0.807478	0.942232	27.3871	27.0877	27.2489	27.5501	26.192	27.6133
1408	Dmel\CG13048	Q9VV17	-0.124448	0.812489	0.942232	25.494	25.2186	25.0952	25.5748	24.1926	25.667
1538	Dmel\CG3071	Q9W4Z9	-0.12523	0.946283	0.988966	23.4478	22.4037	19.8353	19.0523	22.7362	23.5226
259	betaCOP	P45437	-0.127019	0.573969	0.853443	23.7284	24.1781	24.0501	24.0886	23.9335	23.5535
395	Nup50	Q7K0D8	-0.129139	0.854854	0.958884	23.7721	24.4621	22.7161	23.391	22.8586	24.3133
599	Nfs1	Q9VKD3	-0.132648	0.743262	0.908717	23.2948	23.8737	23.4362	22.7317	23.7417	23.7334
641	CG4858	Q9VPD2	-0.133433	0.57279	0.853443	23.7341	23.637	23.5925	23.3019	23.3134	23.948
664	CTPsyn	Q9VUL1 - X2JCY2	-0.133669	0.541098	0.851324	24.5626	24.9317	24.6047	24.7953	24.251	24.6515
295	Mlp60A	A0A0B4LGF8 - B7YZP9 - P53777	-0.134182	0.537376	0.851324	24.7259	24.9109	24.9994	24.8144	25.0193	24.4001
161	LanB2	P15215 - X2JAW6	-0.13514	0.884637	0.967298	29.3523	28.7954	28.6499	29.6094	27.1026	29.6801
331	Sod2	A0A0B4LGQ1 - Q00637	-0.135985	0.528616	0.851324	25.8681	26.1538	25.6618	25.8799	25.4865	25.9094
327	bsk	E1JHD6 - P92208	-0.136719	0.64153	0.874063	22.359	22.3532	21.843	22.3363	21.6363	22.1724
1247	Ect3	Q9VGE7	-0.137382	0.781136	0.941984	21.935	22.2327	22.7051	22.8833	22.0902	21.4871
1243	Dmel\CG5608	Q9VG59	-0.137701	0.618579	0.866173	18.524	18.8871	18.4438	18.7411	18.6489	18.0517
682	Lsd-2	Q0KHS6 - Q0KHS7 - Q9VXY7 - X2JKC1	-0.141254	0.801092	0.942232	22.8693	23.5209	23.5472	23.9362	23.2783	22.2991
741	Prosalpha1R - Prosalpha1	E1JGZ9 - Q9XZJ4	-0.144174	0.882734	0.967298	22.165	22.862	21.5864	20.4963	23.3736	22.3109
741	Prosalpha1R - Prosalpha1	E1JGZ9 - Q9XZJ4	-0.144174	0.882734	0.967298	22.165	22.862	21.5864	20.4963	23.3736	22.3109
692	Uba5	Q9VYY3	-0.151504	0.700385	0.894468	23.0688	23.5854	22.3689	22.8697	23.0215	22.6773
115	alphaTub84B - alphaTub84D	P06603 - P06605	-0.153556	0.485939	0.842674	29.5049	29.6785	29.6151	29.2436	29.8333	29.261
115	alphaTub84B - alphaTub84D	P06603 - P06605	-0.153556	0.485939	0.842674	29.5049	29.6785	29.6151	29.2436	29.8333	29.261
565	rdx	Q9VFP2	-0.156247	0.66138	0.879628	24.9129	24.7937	24.8332	24.6137	25.2947	24.1627
774	Acsl	A0A0B4KFE4 - A1Z7H2 - A1Z7H3 - Q8T3L1	-0.15647	0.536611	0.851324	22.3314	23.0042	22.6453	22.6385	22.6214	22.2516
1325	Dmel\CG14036	Q9VMU7	-0.157075	0.590948	0.859698	24.6626	24.9705	24.1461	24.6682	24.2606	24.3791
837	tej	A1Z9P1	-0.158429	0.844345	0.952133	20.7922	20.3744	18.9312	20.346	20.4105	18.8661
719	RpS28b	Q9W334 - X2JEM4	-0.158756	0.676999	0.882576	28.6565	28.7276	28.9162	29.1212	28.7518	27.951
957	Imp	E1JJM0 - M9NF14 - Q0KHU2 - Q8IR99 - Q9VZ69	-0.160771	0.464805	0.829451	26.3553	26.7834	26.8112	26.3871	26.7544	26.3261
375	betaTub56D	A1ZBL0 - Q24560	-0.16429	0.352276	0.734239	30.867	31.0644	31.1858	30.8442	31.106	30.6742
1338	Dmel\CG13239	Q9VNQ5	-0.167076	0.795976	0.942232	25.7191	26.0733	26.3218	26.435	24.7136	26.4643
1202	CG13621	Q9VC53	-0.172634	0.521135	0.851324	22.7653	22.6758	23.3121	22.7421	22.9967	22.4965
81	RpL10	M9PIM0 - O61231	-0.175118	0.551508	0.851324	33.4195	33.5224	33.7839	33.893	33.1269	33.1806
1067	CG11688 - CG8775	Q8INH5 - Q8INH6 - Q9VFW7	-0.175677	0.740155	0.908051	22.824	22.5869	23.9105	23.3542	23.037	22.4032
1067	CG11688 - CG8775	Q8INH5 - Q8INH6 - Q9VFW7	-0.175677	0.740155	0.908051	22.824	22.5869	23.9105	23.3542	23.037	22.4032
1490	Dmel\CG3663	Q9W127	-0.1761	0.588894	0.859698	23.4569	23.5116	22.842	23.3974	22.6914	23.1934
801	Dmel\CG13627	A0A0B4LHL1 - Q8IMV7 - Q9VC50	-0.180822	0.866807	0.960409	26.2864	25.961	24.7594	26.2337	23.6992	26.5314
330	LanA	Q00174	-0.183203	0.816989	0.942715	30.324	29.9383	29.4817	30.3636	28.333	30.4977
900	Dmel\CG2247	M9NED4 - M9NF18 - Q9VYW5	-0.183951	0.53897	0.851324	21.2233	21.5007	21.8004	21.7402	21.0049	21.2275
861	Dmel\CG1440	A8JV22 - Q9W3F6 - X2JEJ0	-0.185045	0.710821	0.899792	20.6987	21.4738	20.0427	20.9496	20.4852	20.2252
285	Srp19	P49963	-0.185479	0.809956	0.942232	21.8597	20.6778	22.5087	22.0006	20.529	21.9601
1227	Prx3	Q9VEJ0	-0.185518	0.283256	0.687022	25.87	26.3604	26.1542	25.9011	26.0368	25.8901
245	La	P40796	-0.187953	0.812566	0.942232	23.3488	22.8521	21.7029	21.3507	23.1923	22.797
294	Act57B	P53501	-0.18827	0.673045	0.880884	31.9143	31.6839	31.5866	32.2485	30.8542	31.5172
881	Grip84	E1JJQ3 - E1JJQ4 - Q8IQW7 - Q9XYP7 - X2JG40	-0.190334	0.648917	0.875855	21.2353	21.0253	20.8414	21.5815	20.4198	20.5297
817	ACC	A1Z784 - A8DY67 - Q7JV23	-0.190639	0.789995	0.942232	24.9913	25.7988	23.6487	24.6222	24.2157	25.029
655	UbcE2M	M9PBW0 - Q9VSF3	-0.191927	0.690727	0.889637	21.2292	22.2588	21.7743	22.0145	21.7656	20.9063
1257	rump	Q9VHC7	-0.194168	0.805909	0.942232	24.7617	23.852	24.3019	22.7414	24.6293	24.9624
1475	Usp5	Q9VZU7	-0.195431	0.545739	0.851324	24.5925	25.5134	24.7321	24.8677	24.7755	24.6085
908	rhea	M9NDM3 - M9PBW9 - M9PEJ8 - Q9VSL8	-0.195511	0.607431	0.861994	26.2832	25.9634	26.2652	26.3392	25.3048	26.2812
1224	Nup43	Q9VE85	-0.198229	0.354652	0.734239	24.5845	25.0366	25.2116	24.6949	24.8046	24.7386
408	Pabp2	E2QC83 - Q7KNF2	-0.198315	0.178403	0.593893	26.7196	27.1038	26.8553	26.7873	26.6498	26.6467
1098	U3-55K	Q8MSW9	-0.199374	0.351914	0.734239	20.1043	19.8406	19.7822	19.4775	19.6315	20.02
593	CG17904	Q9VJI9	-0.200375	0.630646	0.867036	22.815	23.0237	22.4244	23.0246	22.7512	21.8861
332	beta-Spec	M9PF16 - M9PHG4 - Q00963	-0.201172	0.477567	0.842674	25.8505	25.9836	25.3702	25.4629	25.2683	25.8695
141	LanB1	P11046	-0.202953	0.778484	0.939855	29.211	28.7294	28.3798	29.1544	27.3116	29.2454
132	betaTub60D	A0A0B4LGH1 - P08841	-0.2051	0.572799	0.853443	23.4391	23.6549	23.1887	23.1438	23.7875	22.7361
1016	Dmel\CG7878	Q7K4L8	-0.207508	0.309082	0.697847	23.8818	24.2882	23.8434	23.8432	23.9555	23.5922
41	Nup358	A0A0B4K7J2	-0.209678	0.571824	0.853443	27.6802	28.1844	28.1312	28.1865	27.1984	27.9819
1432	dHspB8 - HspB8	M9NHC5 - Q8IQW5 - Q9VWG1	-0.211322	0.665396	0.880126	24.2029	24.2985	23.3662	23.5412	23.2783	24.4142
1432	dHspB8 - HspB8	M9NHC5 - Q8IQW5 - Q9VWG1	-0.211322	0.665396	0.880126	24.2029	24.2985	23.3662	23.5412	23.2783	24.4142
809	Cp7Fa	A0A6F7S5S7 - Q5BI73	-0.212815	0.542856	0.851324	26.404	26.4466	26.9345	26.8353	26.4146	25.8967
191	Cyp1	P25007	-0.212928	0.75516	0.920125	24.9328	24.9853	23.3767	23.889	24.9335	23.8335
955	Dmel\CG2915	Q0E9F9	-0.213005	0.628669	0.867036	22.504	22.8758	21.5999	21.9348	22.4109	21.995
1424	Dmel\CG14095	Q9VVZ4	-0.213543	0.755197	0.920125	29.4413	29.2246	28.0942	29.4239	27.7844	28.9111
319	His4r - His4- His4r- His4:CG31611- His4:CG33869- His4:CG33871- His4:CG33873- His4:CG33875- His4:CG33877- His4:CG33879- His4:CG33881- His4:CG33883- His4:CG33885- His4:CG33887- His4:CG33889- His4:CG33891- His4:CG33893- His4:CG33895- His4:CG33897- His4:CG33899- His4:CG33901- His4:CG33903- His4:CG33905- His4:CG33907- His4:CG33909	A0A0B4KFZ9 - P84040	-0.213806	0.817658	0.942715	30.7405	29.7291	30.9341	28.7425	31.3709	30.6488
319	His4r - His4- His4r- His4:CG31611- His4:CG33869- His4:CG33871- His4:CG33873- His4:CG33875- His4:CG33877- His4:CG33879- His4:CG33881- His4:CG33883- His4:CG33885- His4:CG33887- His4:CG33889- His4:CG33891- His4:CG33893- His4:CG33895- His4:CG33897- His4:CG33899- His4:CG33901- His4:CG33903- His4:CG33905- His4:CG33907- His4:CG33909	A0A0B4KFZ9 - P84040	-0.213806	0.817658	0.942715	30.7405	29.7291	30.9341	28.7425	31.3709	30.6488	His4:CG33905	His4:CG33907	His4:CG33909";0;"ovary_is_int_D1";0;0;0;0
833	Dmel\CG8778	A1Z934	-0.214189	0.663414	0.880124	20.9142	22.3457	22.0852	21.7152	21.6598	21.3275
109	RpII215	P04052	-0.216145	0.792013	0.942232	22.4392	23.9547	22.8123	21.6249	23.5665	23.3663
1472	Cpr64Ab	Q9VZG1	-0.217854	0.671809	0.880884	27.4236	27.0464	26.7901	27.6728	26.1549	26.7788
1171	Dmel\CG1416	Q9V9Q4	-0.218693	0.528417	0.851324	23.4057	24.0122	23.8167	24.0449	23.2024	23.3312
288	hyd	A0A0B4LGZ6 - P51592	-0.219775	0.478885	0.842674	23.3918	23.9191	23.7244	23.1883	23.2589	23.9288
944	Rpb3	O97183	-0.21986	0.490916	0.842674	21.3157	21.2061	22.0283	21.0351	21.3829	21.4726
979	Mf	A0A0B4KG65 - C1C553 - E1JIK6 - E1JIK9 - Q70VI1 - Q95U15 - Q9VFC7	-0.220034	0.503219	0.842674	24.4918	24.9835	24.2585	24.7518	24.0359	24.2859
1304	Mulk	Q9VL10	-0.220363	0.585108	0.859255	21.5642	22.5085	22.4287	21.7943	22.3732	21.6728
584	CG1234	Q9VI82	-0.224109	0.647466	0.875855	22.365	22.1047	20.9722	21.5595	21.8684	21.3416
88	Dmel\CG2846 - anon-84Ea	A0A0B4LHX1 - O76206	-0.226613	0.722736	0.899792	21.5185	22.0834	20.3015	21.4676	21.2208	20.5352
88	Dmel\CG2846 - anon-84Ea	A0A0B4LHX1 - O76206	-0.226613	0.722736	0.899792	21.5185	22.0834	20.3015	21.4676	21.2208	20.5352
991	Ns2	Q7JXU4	-0.22781	0.813262	0.942232	20.4473	21.7906	20.9723	19.7354	20.3616	22.4297
1266	l(2)k14505	Q9VID7	-0.229459	0.498063	0.842674	24.4341	25.4138	25.2161	24.9409	24.728	24.7067
325	Trxr-1	A0A6H2EFX8 - P91938	-0.229827	0.568711	0.853443	26.9885	27.0826	27.1632	27.474	26.868	26.2028
1445	mRpS30	Q9VXP3	-0.231547	0.615832	0.864612	23.2885	23.7022	22.8171	22.403	23.1389	23.5713
961	Dmel\CG34117	Q0KI97	-0.231998	0.707073	0.899221	22.7157	22.7384	22.1382	23.0082	22.6493	21.2387
421	lig	A0A0B4K6T1 - A0A0B4K7U5 - A0A0B4KFC5 - A0A126GUM8 - D0Z768 - E1JH02 - Q86S05	-0.232348	0.652106	0.875922	24.675	24.778	24.7852	24.0451	24.0296	25.4663
942	Ccp84Ae	O97062	-0.238892	0.695049	0.891952	28.082	27.7835	27.5591	28.088	26.4774	28.1424
1375	Txl	Q9VRP3	-0.240066	0.458098	0.825823	25.7578	25.9967	26.4753	26.2252	25.7426	25.5418
381	Nlp	A0A0B4KI24 - Q27415	-0.241357	0.723229	0.899792	23.4211	24.1299	23.1261	22.4659	23.1113	24.3757
1143	EG:BACR42I17.10	Q9V3C6	-0.241412	0.824895	0.945675	21.5917	21.188	23.7105	21.1641	21.3695	23.2324
1114	l(2)09851	Q8SYL1	-0.242219	0.646999	0.875855	23.3094	22.5518	22.7296	22.3386	23.4723	22.0533
661	SmD1	Q9VU02	-0.246788	0.718964	0.899792	24.7411	24.7865	25.6448	23.997	24.5329	25.9022
87	beta'COP	O62621	-0.256131	0.636015	0.871028	23.2506	23.2815	23.6106	22.6547	24.0994	22.6201
1494	Stoml2	Q9W1F7	-0.256285	0.450365	0.821429	21.994	22.3312	22.2154	21.3535	22.1152	22.303
663	mRpL39	Q9VUJ0	-0.258736	0.404398	0.785095	22.8008	22.5411	22.7761	22.5605	22.8393	21.9418
876	Agpat3	D5AEK7 - Q961F9 - Q9VV51	-0.262765	0.737127	0.908051	22.0577	21.4122	21.5383	22.258	21.9497	20.0122
1510	ATPsyndelta	Q9W2X6	-0.265134	0.492348	0.842674	24.1972	24.4061	23.9161	23.5369	24.5478	23.6392
1326	vkg	Q9VMV5	-0.268574	0.789636	0.942232	28.0697	27.9731	27.9024	28.8536	25.8477	28.4381
1152	26-29-p	Q9V3U6	-0.271249	0.655974	0.876838	25.6394	26.0802	25.8587	25.1838	26.6763	24.9044
1335	PSMG1	Q9VNI4	-0.271316	0.254235	0.676992	23.9384	23.6614	23.6279	23.512	23.7584	23.1435
1297	Dmel\CG17127	Q9VKQ2	-0.274084	0.772417	0.93466	25.0175	24.3374	25.0408	25.5373	22.8247	25.2115
385	RanBPM	A0A0B4K851 - A0A0B4KFL0 - A0A126GUM4 - Q4Z8K6	-0.274207	0.522815	0.851324	21.1537	22.3979	22.1836	21.6632	21.4898	21.7595
533	Cisd2	Q9VAM6	-0.27552	0.676033	0.882576	21.5714	22.8336	22.4719	22.9837	21.5661	21.5006
716	Naxe	Q9W2Y3	-0.276719	0.578897	0.854213	23.0162	23.6514	22.6895	23.2542	23.151	22.1217
1370	Obp19c	Q9VR96	-0.2782	0.607038	0.861994	24.1332	24.038	24.3547	24.7345	23.9203	23.0365
1189	ALiX	Q9VB05	-0.278896	0.55713	0.851981	23.8279	24.1775	23.8794	24.4867	23.5038	23.0577
1138	CG31687-PA - Cdc23	E1JHM5 - Q9I7L8	-0.280002	0.714557	0.899792	20.2885	21.4926	20.267	21.0481	20.9289	19.2312
1138	CG31687-PA - Cdc23	E1JHM5 - Q9I7L8	-0.280002	0.714557	0.899792	20.2885	21.4926	20.267	21.0481	20.9289	19.2312
743	fl(2)d	A0A0B4K713 - Q9Y091	-0.282109	0.575055	0.853443	19.8206	20.3269	18.8951	19.0455	19.4279	19.7228
996	Bap55	Q7K012	-0.2822	0.640092	0.873228	23.081	23.5673	22.4186	23.414	22.9166	21.8897
914	fon	M9PDP3 - Q8INW9 - Q9VIX7	-0.284457	0.807524	0.942232	25.6139	25.9753	26.3861	23.5685	26.7113	26.8421
1549	Sap-r	Q8IMH4 - Q9Y125	-0.285044	0.551957	0.851324	24.9439	26.3476	25.6167	25.115	25.6806	25.2575
778	Tm1	A0A0B4KG06 - A0A0B4KG68 - A0A6H2EG56 - Q6NN28	-0.286123	0.519163	0.851324	27.8355	27.4416	27.1915	26.9626	26.7374	27.9103
1048	Dmel\CG17691	Q7PLE6	-0.286531	0.263768	0.678626	22.9761	23.0347	22.7316	22.3513	22.5151	23.0165
1409	Dmel\CG13047	Q9VV18	-0.286743	0.611269	0.863234	27.7763	27.3667	27.2832	27.9319	26.2426	27.3914
1086	COX6B	Q8IQW2 - Q9VWD1	-0.288791	0.1679	0.583521	25.2501	24.8521	25.411	24.8431	24.9691	24.8346
987	BEST:GH09055 - Dmel\CG4408	Q7JVX3 - Q9VCM8	-0.296132	0.406959	0.786472	23.3908	24.004	23.7658	23.8641	23.4612	22.9469
987	BEST:GH09055 - Dmel\CG4408	Q7JVX3 - Q9VCM8	-0.296132	0.406959	0.786472	23.3908	24.004	23.7658	23.8641	23.4612	22.9469
1261	anon-WO0118547.344	Q7KSU6 - Q9VHN7	-0.300242	0.504286	0.843128	27.0303	27.1998	27.3318	27.6059	26.8327	26.2225
188	Map205	A0A0B4KI71 - P23226 - Q8IMF5	-0.305705	0.548707	0.851324	22.2527	21.9778	22.313	21.9811	22.6067	21.0385
1340	Dmel\CG14572	Q9VNY6	-0.306372	0.812833	0.942232	24.3	24.4037	22.3764	25.1539	21.6324	23.3747
292	polo	P52304	-0.306998	0.544116	0.851324	27.3434	27.5171	27.9438	27.9071	27.5058	26.4704
896	Nopp140	M9MSM4 - M9PFZ1 - Q7KTV5 - Q9VNX6	-0.311567	0.104758	0.515675	22.4244	22.5229	22.3464	22.2914	22.2254	21.8423
1008	Hacl	Q7K3B7	-0.313394	0.769369	0.932035	21.2348	21.7875	19.251	19.7018	21.71	19.9213
1419	E3	Q9VVL7	-0.317286	0.19786	0.6063	23.5891	23.8921	23.6532	23.5392	23.6144	23.0289
1290	Dmel\CG6180	Q9VK60	-0.317714	0.530376	0.851324	24.2177	24.6257	24.5979	24.6249	24.5884	23.275
196	tud	A0A0B4LG05 - P25823	-0.317831	0.778115	0.939855	21.3577	22.5576	21.5554	19.5467	22.2771	22.6934
208	14-3-3zeta	A0A0B4KEH0 - P29310	-0.319897	0.273851	0.685105	24.205	24.0391	23.6488	23.3741	24.0138	23.5452
906	CG42325	M9PBA3	-0.321217	0.338327	0.720133	23.6274	23.8574	24.2884	23.8822	23.7657	23.1617
1358	ND-B17.2	Q9VQD7	-0.326178	0.285827	0.687022	21.1458	20.8916	21.5444	20.8315	21.2044	20.5674
456	lark	Q94901	-0.326217	0.577282	0.853443	24.9227	26.0925	26.5621	25.7513	25.0756	25.7717
77	SmD3	O44437	-0.326933	0.684375	0.88857	24.7387	25.4581	25.8342	23.6694	25.7569	25.6239
398	DCTN2-p50	Q7K2D2	-0.336982	0.561772	0.852642	21.2431	21.9427	21.4764	21.4843	21.9037	20.2633
274	eIF4E1	M9PBZ9 - P48598	-0.338094	0.492102	0.842674	27.0516	27.3384	27.1587	25.9674	27.3352	27.2319
1094	Dmel\CG33217	Q8MS38	-0.338684	0.687227	0.88857	20.077	22.4361	22.0948	21.6619	21.1807	20.7493
1069	Dmel\CG10237	Q8INW5 - Q9I7M3 - Q9VIW5	-0.34035	0.606854	0.861994	22.191	22.0291	21.567	22.177	22.1625	20.4266
1540	mRpL16	Q9W547	-0.34064	0.289193	0.689968	21.6341	22.0312	21.7513	21.0717	21.9372	21.3858
445	hfp	A4V193 - Q8T6B9	-0.344761	0.304971	0.697847	20.0929	20.0886	20.7137	20.3623	19.8079	19.6907
308	RpS20	P55828	-0.347344	0.241182	0.660601	29.5617	30.0087	29.8069	29.8226	29.442	29.0706
568	RpL24-like	Q9VGN9	-0.34919	0.497327	0.842674	23.2871	23.6774	22.8528	22.2118	22.9499	23.6079
1088	Psa	Q8IRH0 - Q8IRH1 - Q9W0E4	-0.349987	0.48992	0.842674	25.0947	25.2054	25.1792	25.6821	24.1223	24.625
1377	Rexo5	Q9VRX7	-0.353314	0.511756	0.848923	23.0949	23.9187	22.4251	22.36	22.8555	23.1632
899	Dmel\CG5114	M9NE98 - Q9VUI8	-0.354443	0.66804	0.880126	21.3463	22.472	20.4199	20.189	21.1158	21.8701
1373	Prpk	Q9VRJ6	-0.358099	0.0933958	0.496266	21.3029	21.0384	21.1244	20.9713	20.9076	20.5124
304	Vha26	A0A0B4LGS4 - P54611	-0.360757	0.529895	0.851324	20.9694	21.7278	20.8361	20.6184	21.669	20.1636
556	bor	Q9VEX6	-0.361164	0.720765	0.899792	20.8648	23.7962	21.2573	21.4577	21.3585	22.0186
376	Caf1-55	E1JIL4 - Q24572	-0.361768	0.653548	0.875922	23.8287	24.4589	22.0285	22.8731	22.9494	23.4083
1223	Dmel\CG14309	Q9VE79	-0.363478	0.609624	0.8629	24.3976	23.4819	24.096	22.4884	24.5192	23.8775
597	6153 - CG6153	E1JHG8 - Q9VK68	-0.364573	0.433241	0.802859	22.748	23.9731	23.5643	22.997	23.4633	22.7313
597	6153 - CG6153	E1JHG8 - Q9VK68	-0.364573	0.433241	0.802859	22.748	23.9731	23.5643	22.997	23.4633	22.7313
1474	Sc2	Q9VZL3	-0.364711	0.243817	0.664386	23.8529	24.1923	23.4382	23.2178	23.7476	23.4238
1229	cysu	Q9VEJ9	-0.365351	0.813342	0.942232	21.1096	23.1725	24.6319	23.1846	20.6095	24.0239
724	VhaAC39-1	Q9W4P5	-0.365753	0.604812	0.861994	22.9589	22.351	21.7752	20.895	22.4191	22.6738
176	Sxl	M9PGK6 - M9PHB3 - P19339	-0.366991	0.648591	0.875855	22.8609	23.5672	22.4131	23.8681	22.2316	21.6405
232	tws	A0A0B4LGZ3 - P36872	-0.368965	0.291489	0.690393	27.7708	28.1273	28.256	28.1529	27.6659	27.2284
1306	Srp54	Q9VL71	-0.370059	0.204806	0.614998	22.9073	23.0295	22.8279	22.9032	22.6519	22.0993
959	ETFB	Q0KHZ6	-0.375774	0.246535	0.668357	24.0136	24.0149	24.1909	24.0001	23.9349	23.1572
272	RpS25	P48588	-0.383182	0.154895	0.562225	24.1945	24.5864	24.8981	24.2872	24.0201	24.2221
706	Nup214	Q9W1X4	-0.383234	0.371849	0.750309	23.4179	23.5509	22.5348	23.0938	22.8744	22.3857
267	dhd	P47938 - X2JDR5	-0.383333	0.413005	0.791654	28.5886	28.8358	29.7276	28.6254	29.0992	28.2774
139	Act87E - Act79B - Act88F	A0A0B4LH50 - M9PFZ6 - P02574 - P10981 - P83967	-0.390694	0.33597	0.718	23.5668	23.838	23.8102	22.8706	23.1494	24.0228
139	Act87E - Act79B - Act88F	A0A0B4LH50 - M9PFZ6 - P02574 - P10981 - P83967	-0.390694	0.33597	0.718	23.5668	23.838	23.8102	22.8706	23.1494	24.0228
139	Act87E - Act79B - Act88F	A0A0B4LH50 - M9PFZ6 - P02574 - P10981 - P83967	-0.390694	0.33597	0.718	23.5668	23.838	23.8102	22.8706	23.1494	24.0228
622	cup	Q9VMA3 - X2J9P9	-0.396047	0.157175	0.562225	27.9951	28.3685	28.2081	27.3944	27.9703	28.0189
689	wisp	L7XBB9 - Q9VYS4 - X2JEK3	-0.397259	0.575557	0.853443	22.4713	23.6148	24.6539	23.2546	23.4327	22.8608
694	CG17333	Q9VZ64	-0.400803	0.126592	0.520581	27.1042	27.3498	27.1977	27.0942	26.9159	26.4391
1484	scf	Q8IRH7 - Q9W0H8	-0.403279	0.673128	0.880884	23.9191	23.7529	23.7695	21.8412	23.4827	24.9078
1192	Dmel\CG14257	A0A0B4KHY9 - Q9VB83	-0.42024	0.687384	0.88857	24.5575	22.8558	24.5109	24.4573	21.9736	24.2326
1061	BcDNA:LD24586	Q8I937	-0.420547	0.276627	0.685105	25.3305	25.1669	24.4554	24.1747	24.8287	24.6878
1366	Dmel\CG17593	Q9VQR9	-0.422129	0.432224	0.802859	22.4078	21.5243	21.2312	21.7134	21.5372	20.6463
688	Upf1	Q9VYS3 - X2JBC1	-0.424822	0.508592	0.848133	24.6849	24.4849	24.7627	23.0594	24.8167	24.7821
1433	Naa15-16	Q9VWI2	-0.425335	0.305895	0.697847	23.4474	23.1919	22.4237	22.9571	22.5273	22.3026
1345	pzg	Q9VP57	-0.428745	0.181723	0.596365	24.6572	24.9514	24.2115	24.2021	24.4349	23.8969
154	alpha-Spec	M9PBI5 - M9PDQ0 - M9PGV6 - P13395	-0.429034	0.208247	0.615337	27.1219	27.3446	26.8322	26.3363	26.5278	27.1474
939	Dmel\CG13369	O77425	-0.429735	0.440368	0.813223	21.5674	21.9663	21.4911	21.7467	21.7036	20.2854
214	Hsc70-3	F3YDH0 - P29844	-0.430848	0.260478	0.678234	28.655	28.9125	29.3285	28.2146	28.3305	29.0584
610	Fkbp59	Q9VL78 - X2J5E8	-0.438357	0.134271	0.532886	26.4564	26.1173	25.8052	25.9101	25.4314	25.7222
1513	Bap111	Q9W384	-0.439492	0.282631	0.687022	23.2316	23.1358	22.7273	23.0781	21.9916	22.7064
1368	Dmel\CG10031	Q9VQU0	-0.440551	0.353274	0.734239	23.6113	23.9778	24.8088	23.6474	24.1028	23.326
736	Mcm7	Q9XYU0	-0.441884	0.558327	0.851981	20.1324	21.6569	20.1704	19.6844	21.1649	19.7847
1062	alph	A0A0B4K7Q3 - Q8IMK7 - Q961C5 - Q9VAK1	-0.442692	0.703711	0.896555	22.1147	22.7951	20.4809	22.0639	22.3138	19.6849
389	Sod3	A1Z8K9 - Q7JR71	-0.448116	0.600694	0.860453	21.9506	23.1343	24.6242	22.7479	23.081	22.5358
1466	anon-EST:Posey214	Q9VZ01	-0.449411	0.222599	0.637455	22.3679	22.3996	22.1924	21.8847	22.3913	21.3358
1007	CG3364	Q7K332	-0.450398	0.408864	0.787633	21.3012	22.1808	21.8177	21.9533	21.4629	20.5322
53	Zasp52	A0A0B4KER6 - A0A0B4KEW3 - A0A0B4KFR8 - A0A0B4LGL0 - A0A126GUN6 - A1ZA47 - C1C3E7 - G3JX25 - G3JX27 - G3JX28 - G3JX29 - G3JX30 - G3JX31 - G3JX32	-0.450679	0.367872	0.747019	22.2616	22.2843	22.5613	22.6631	21.1605	21.9316
1415	Dmel\CG6664	Q9VVC8	-0.454037	0.685008	0.88857	22.6926	23.1963	23.278	24.6486	21.6336	21.5227
224	Uch	M9MRD0 - M9PE40 - P35122	-0.459464	0.525802	0.851324	21.7101	22.5304	21.2096	20.3343	22.1603	21.577
444	dlt	Q8T626	-0.46598	0.805671	0.942232	26.9992	27.0682	27.6084	25.4909	24.5452	30.2418
1434	Dmel\CG7889	Q9VWJ9	-0.468364	0.399841	0.780015	24.0851	24.0317	23.882	23.7864	24.23	22.5774
1385	Cpr66Cb	Q9VSH7	-0.470345	0.460311	0.826666	24.0155	23.5853	23.3358	24.1392	22.2671	23.1192
1015	l(2)k09848	Q7K4B2	-0.47277	0.538171	0.851324	21.8609	22.236	22.36	21.3988	22.9845	20.6552
1209	Dmel\CG6937	Q9VCY1	-0.473986	0.25483	0.676992	22.0125	22.9902	22.7828	21.7313	22.2645	22.3677
1344	Dmel\CG7519	M9PGB6 - Q9VP29	-0.477343	0.307306	0.697847	23.6808	24.2859	23.2466	22.7199	23.6231	23.4382
1012	Dhx15	Q7K3M5	-0.478648	0.333693	0.717473	23.5269	24.5063	23.5158	23.2274	23.9232	22.9624
910	cmet	M9PCX3 - M9PD87 - M9PFL9 - Q9VKI0	-0.480763	0.0126651	0.220082	23.0052	22.9578	22.8796	22.256	22.5577	22.5865
329	yl	P98163	-0.484207	0.238924	0.659937	30.3556	30.5082	31.1991	30.4248	30.4521	29.7335
1096	betaTub97EF	Q8MST5 - Q9VAX7	-0.484399	0.212705	0.624563	24.4451	24.3519	23.9424	23.2117	24.1863	23.8883
693	Ran	A4V4A5 - Q9VZ23	-0.48509	0.296414	0.696138	26.9436	27.0592	26.8071	26.1253	25.9865	27.2429
651	DNApol-epsilon58	Q9VRQ7	-0.490257	0.0919719	0.496266	24.4725	24.7867	25.1288	24.4121	24.4311	24.0741
1196	Ssadh	Q9VBP6	-0.490798	0.218066	0.632453	20.3587	20.5488	20.97	20.5897	19.6143	20.2012
989	Swim	Q7JWQ7	-0.495768	0.484188	0.842674	26.8659	26.7831	26.2433	26.4394	24.9536	27.0122
492	Jafrac1	Q9V3P0 - X2JF59	-0.499149	0.0288053	0.330745	28.2179	28.1969	28.3657	27.7973	27.9827	27.5031
233	RpII15	A0A0B4K652 - P36958	-0.500805	0.0862954	0.479177	22.0695	21.9319	21.8885	21.8879	21.2034	21.2962
386	CG17486	Q5LJP9	-0.501473	0.549844	0.851324	21.6486	21.8352	22.9011	22.7531	21.6684	20.459
72	scu	D5A7S2 - O18404	-0.501559	0.477402	0.842674	20.9768	22.2505	21.912	22.0015	20.244	21.3891
784	Tm2	A0A0B4KHJ9 - P09491	-0.505223	0.45566	0.824231	27.8903	27.5242	27.811	27.0356	26.3089	28.3654
1355	RFeSP	Q9VQ29	-0.505304	0.399905	0.780015	24.2405	24.6384	23.818	23.1443	24.683	23.3537
410	RpS15Ab	Q7KR04	-0.508559	0.265911	0.679695	22.6494	22.9197	22.9393	22.4099	22.9447	21.6281
703	E(bx)	E1JHV6 - E1JHV7 - M9PBG5 - M9PDH1 - M9PE12 - Q9W0T1	-0.512234	0.473123	0.838645	19.6458	20.0127	20.9453	20.6284	18.8361	19.6025
1176	Chchd3	Q9VA18	-0.513167	0.452062	0.821931	23.5955	21.9145	23.286	22.1628	22.0075	23.0863
1054	Zasp66	E1JI73 - E1JI74 - E1JI76 - Q058U1 - Q7KUB5 - Q86BH5 - Q86BH6 - Q8IQB4 - Q95TZ7 - Q9VSN0 - Q9VSN2	-0.516333	0.536043	0.851324	22.5587	22.0806	21.9326	22.1669	20.2195	22.6366
723	wuho	Q9W415	-0.525005	0.358404	0.736257	20.4296	21.68	20.6004	21.0124	20.1508	19.9717
590	mRpL13	Q9VJ38	-0.525832	0.613308	0.863234	22.8084	23.3885	23.0553	23.5154	23.4931	20.6662
416	AGO3	Q7PLK0	-0.527532	0.555987	0.851981	24.2127	24.6755	24.6374	22.3639	24.7742	24.8049
1328	lost	Q9VN21	-0.530682	0.208982	0.615337	28.5283	28.6201	28.5719	27.3579	28.5388	28.2316
1000	Vajk4	Q7K0W4	-0.53177	0.436167	0.806872	26.9834	26.6789	26.7216	26.9207	25.0486	26.8193
1461	CG4346 - Dmel\CG42237	Q9VYG9 - X2JBI9	-0.533858	0.614036	0.863234	20.8256	20.4882	19.8315	20.8726	17.985	20.6862
1461	CG4346 - Dmel\CG42237	Q9VYG9 - X2JBI9	-0.533858	0.614036	0.863234	20.8256	20.4882	19.8315	20.8726	17.985	20.6862
529	dj-1beta	Q9VA37	-0.536132	0.185245	0.597268	26.8253	27.015	27.6872	26.938	26.7469	26.2342
242	sqh	F6J1D0 - P40423	-0.539302	0.562696	0.852642	23.9137	24.7901	24.5102	22.2517	24.8792	24.4652
379	Hel25E	Q27268	-0.539508	0.52342	0.851324	22.3185	22.9991	22.1978	20.7233	21.9187	23.2548
237	cin	P39205	-0.541615	0.401046	0.780015	21.2229	22.8967	21.6578	21.954	21.1307	21.068
235	sta	P38979	-0.541733	0.0418352	0.365185	27.6899	27.9971	27.5033	27.388	27.1828	26.9943
140	Act5C	P10987 - X2JCP8	-0.545724	0.153938	0.562225	27.1504	27.0912	26.8101	26.7601	25.8865	26.7679
297	Mlc-c	M9NEW1 - P54357	-0.546652	0.226748	0.642655	25.4616	25.6321	24.9254	24.7787	24.2488	25.3517
435	Ns1	Q8MT06	-0.551592	0.0220468	0.285925	24.8239	24.6819	24.8175	24.3371	23.9359	24.3955
396	Dmel\CG7611 - CG7611	E1JHX5 - Q7K0L4	-0.55502	0.345809	0.728743	21.3319	21.7577	20.3713	19.975	21.0314	20.7894
396	Dmel\CG7611 - CG7611	E1JHX5 - Q7K0L4	-0.55502	0.345809	0.728743	21.3319	21.7577	20.3713	19.975	21.0314	20.7894
144	Fcp3C	P11450	-0.557768	0.183274	0.597268	23.4913	24.1325	24.2919	23.4503	23.8211	22.9709
263	RpL11	A0A0B4LGZ5 - P46222	-0.561555	0.0426023	0.365185	28.7778	28.4069	28.2041	27.8157	28.0845	27.804
181	pAbp	P21187	-0.567972	0.514239	0.851324	31.8814	31.8896	32.4274	29.9532	32.3489	32.1924
1441	Dmel\CG34325	Q9VXC1 - X2JFG6	-0.572364	0.104376	0.515675	23.8944	24.6152	23.8216	23.7428	23.4523	23.419
313	Sod1	P61851	-0.572542	0.372323	0.750309	26.2948	26.3379	25.5624	24.5059	26.223	25.7485
359	ctp - Cdlc2	A0A4D6K1L3 - M9NDC7 - M9NDP1 - O96860 - Q24117	-0.573431	0.098331	0.50111	25.1415	25.0088	25.6647	24.4329	25.0333	24.6284
359	ctp - Cdlc2	A0A4D6K1L3 - M9NDC7 - M9NDP1 - O96860 - Q24117	-0.573431	0.098331	0.50111	25.1415	25.0088	25.6647	24.4329	25.0333	24.6284
834	mEFTu1	A1Z9E3	-0.578037	0.0196912	0.271074	26.3354	26.6814	26.3513	25.8071	25.7438	26.0832
1314	Dmel\CG6055	Q9VM07	-0.580838	0.576087	0.853443	23.6163	21.5524	21.9613	20.937	21.2296	23.221
312	eIF6	P56538	-0.588949	0.462465	0.826666	24.3905	24.8337	23.7551	22.43	24.3364	24.4461
1341	Dmel\CG14570	Q9VNZ2	-0.592384	0.595657	0.859698	23.7564	23.043	22.3901	24.1126	22.4791	20.8206
1089	Dis3l2	Q8IRJ7 - Q9W0T7	-0.59577	0.26844	0.679695	21.4618	20.6878	20.2955	20.2091	20.7661	19.6826
489	Sec13	Q9V3J4	-0.598929	0.178407	0.593893	23.3658	23.1891	23.3954	23.3039	22.0575	22.7922
756	Fmr1	A0A0B4K618 - A0A0B4KFN9 - A0A0B4KGP6 - A0A126GUS7 - B3LF78 - Q9NFU0	-0.600753	0.118601	0.515675	23.1567	23.746	23.3851	22.9895	23.1579	22.3381
1040	Uba2	Q7KUA4	-0.612958	0.124643	0.520581	24.2333	25.0657	24.352	24.2213	23.9875	23.6033
704	thoc5	Q9W1F4	-0.612985	0.25707	0.678126	20.3874	21.7322	21.7818	20.6404	20.5747	20.8474
291	Pen	P52295	-0.615356	0.187657	0.597268	23.7162	24.1723	23.6635	22.9172	23.9391	22.8496
712	Rae1	Q9W2E7	-0.617749	0.491729	0.842674	21.8856	21.6002	22.6841	20.1819	22.7761	21.3586
603	piwi	Q9VKM1 - X2J7U0	-0.618592	0.567161	0.853443	26.7653	26.5061	27.0718	24.2031	27.1394	27.145
708	EMC8-9	Q9W1Y1	-0.620782	0.200124	0.607826	22.8757	21.76	22.4884	22.1294	21.8223	21.3101
728	Ns3	Q9W590 - X2JA43	-0.623028	0.378475	0.758381	25.2867	24.3491	26.2131	25.1331	24.0322	24.8146
943	Ccp84Ag	O97064	-0.623809	0.263414	0.678626	28.7088	28.5204	28.6578	28.9457	27.4019	27.668
1023	bic	Q7KM15	-0.63201	0.597711	0.859698	21.0089	21.3426	22.2837	22.5043	21.2672	18.9677
458	Cp1	A0A0B4JD48 - Q95029	-0.635546	0.12302	0.520581	26.5132	26.8366	27.032	25.5866	26.5147	26.3738
393	Dmel\CG1129 - CG1129	E2QCZ9 - Q7JZB4	-0.6419	0.0826546	0.474315	23.6938	24.3704	23.6826	23.5451	23.2884	22.9876
393	Dmel\CG1129 - CG1129	E2QCZ9 - Q7JZB4	-0.6419	0.0826546	0.474315	23.6938	24.3704	23.6826	23.5451	23.2884	22.9876
973	UQCR-6.4	Q500Y7	-0.643352	0.62086	0.866214	23.8112	22.8665	22.303	20.234	24.0368	22.7798
678	SNRPG	Q9VXE0	-0.644809	0.66684	0.880126	24.3097	24.2604	23.3652	20.6892	24.1376	25.1741
391	Nup62	Q7JXF5	-0.64593	0.427627	0.799778	22.8866	23.6402	23.2072	21.2014	23.2556	23.3393
1289	Yip1d1	Q9VK46	-0.650335	0.602551	0.861949	19.9994	22.8536	22.2511	20.6054	20.0212	22.5265
1357	CG31686	Q9VQ96	-0.650637	0.268672	0.679695	20.8586	21.9685	22.0719	20.9041	21.5819	20.4611
570	Mcm5	Q9VGW6	-0.655301	0.132966	0.530052	24.1059	24.0648	24.3427	23.6069	24.0491	22.8915
1135	Dmel\CG2277	Q961B3 - X2JCB6	-0.663586	0.284033	0.687022	20.3096	19.5226	20.3316	20.3113	18.8006	19.0611
615	Akap200	Q86BM5 - Q9VLL3	-0.670153	0.203953	0.614998	22.9528	23.0513	24.0113	22.4605	22.3124	23.232
523	cora	A0A0B4LFX4 - A0A0B4LG23 - Q9V8R9	-0.671421	0.0603551	0.420897	21.0862	20.9015	21.0029	20.4642	19.8344	20.6777
1383	BcDNA:RE24439	Q9VSG0	-0.673059	0.534101	0.851324	25.2866	25.0238	23.7821	24.0262	22.5078	25.5393
1230	Patr-1	Q9VEN9	-0.674534	0.300361	0.697847	22.015	22.1326	23.4074	21.7877	21.2655	22.4782
162	RpS27A	P15357	-0.683316	0.111456	0.515675	29.5155	29.774	30.0711	28.5141	29.402	29.3946
171	2024-12-01	M9NEA7 - M9NEY9 - M9NG31 - P18169 - P18170 - P18171	-0.686953	0.257517	0.678126	25.0486	25.6971	26.1162	24.1387	25.1074	25.5549
457	porin	M9PD75 - Q94920	-0.688548	0.35069	0.734239	27.4211	25.814	25.8535	24.9482	25.8359	26.2389
620	SmE	Q9VLV5	-0.691001	0.599933	0.860453	24.6643	24.9595	24.8027	21.6981	25.4499	25.2056
1483	l(3)02640	Q9W0G4	-0.693313	0.322615	0.710827	23.0935	23.2656	21.6393	22.6203	21.797	21.5012
772	lap	A0A0B4K603 - A0A0B4K631 - A0A0B4K6V2 - A0A0B4KF90 - A0A0B4KFE2 - A0A0B4KGC6 - B7Z0U7 - E1JJ78 - Q9VI75	-0.704117	0.531318	0.851324	23.3996	20.0578	22.4428	21.7701	21.1517	20.8661
1036	CG14729	Q7KSN8 - Q9VGG9	-0.716086	0.588106	0.859698	24.5357	23.8556	25.0309	21.4417	25.1931	24.6391
419	mod(mdg4)	A0A0B4K6B8 - A0A0B4K7A6 - Q86B87	-0.718209	0.0128811	0.220225	21.0608	21.2128	20.7493	20.2936	20.457	20.1177
1380	Dmel\CG14834	Q9VS52	-0.724073	0.240464	0.660342	20.87	20.2041	21.5467	20.2347	20.7176	19.4962
958	Dmel\CG42259	Q0KHX4	-0.728637	0.0688243	0.431969	22.2517	22.7089	23.1338	21.8019	22.2655	21.8411
952	Dmel\CG8547	Q0E980	-0.733509	0.657777	0.877188	24.3247	23.1411	22.2229	23.4642	19.7186	24.3052
1296	CG18499	B7YZV0 - Q9VKQ0	-0.744792	0.275264	0.685105	21.8704	22.9988	23.0008	20.9815	22.2047	22.4493
1303	nmd	Q9VL02 - X2J7P4	-0.746918	0.257816	0.678126	22.0456	21.6806	22.011	20.7393	20.4919	22.2652
1073	bru1	M9PDB0 - Q8IP89 - Q8IP90 - Q960Z4	-0.752659	0.177521	0.593893	25.1654	26.0543	24.5718	24.231	24.5074	24.7952
623	Tango1	Q9VMA7 - X2J786	-0.756558	0.139848	0.541212	22.551	21.9091	21.6545	21.4291	21.7355	20.6803
1471	Cpr64Ad	Q9VZF9	-0.762151	0.231265	0.651807	29.9115	29.6419	29.6086	29.6187	27.9062	29.3507
1519	Cp7Fb	Q9W3E8	-0.769651	0.108916	0.515675	26.6744	26.6419	27.0856	25.4697	26.6621	25.9612
1115	mRpS5	Q8SYP9	-0.770219	0.118702	0.515675	22.601	23.0032	22.8419	21.3906	22.0702	22.6746
134	Lam	M9NE89 - P08928	-0.775149	0.448572	0.820131	25.1658	24.203	24.3666	22.618	23.2823	25.5096
449	COX5A	A0A0B4KFT0 - Q94514	-0.776745	0.356816	0.734417	24.9399	23.4909	25.9619	23.9438	23.7052	24.4135
1237	Dip-B	Q9VFQ9	-0.777477	0.274934	0.685105	24.1636	24.9383	25.3508	24.3972	24.684	23.0391
1260	Dmel\CG8043	Q9VHN4	-0.778151	0.0947847	0.496266	22.0826	21.8199	22.5517	20.9392	21.9122	21.2684
341	SmB	Q05856	-0.783451	0.543868	0.851324	24.16	24.8978	23.8777	21.2473	24.5452	24.7925
1265	NEST:bs33f03	Q9VI70	-0.785982	0.509839	0.848181	19.4966	22.5596	22.8361	20.7391	21.2208	20.5745
1184	Gfat2	Q9VAW3	-0.79019	0.206325	0.615276	23.2449	23.8625	22.473	21.7989	22.963	22.448
1263	Dmel\CG9684	Q9VHR5	-0.806899	0.17961	0.593893	24.0361	25.1141	24.3032	22.9247	24.0543	24.0536
1239	rin	Q9VFT4	-0.811477	0.369657	0.747779	24.7472	24.5479	25.2228	22.6013	24.2022	25.2799
446	CNBP - CG3800	A0A0B4JD46 - Q8T8R1	-0.812415	0.3493	0.733184	31.7499	31.9721	31.8708	31.8912	31.7388	29.5255
446	CNBP - CG3800	A0A0B4JD46 - Q8T8R1	-0.812415	0.3493	0.733184	31.7499	31.9721	31.8708	31.8912	31.7388	29.5255
462	cue	Q95RU0	-0.814897	0.157551	0.562225	24.525	24.2895	25.5561	23.9474	24.4438	23.5348
118	Mlc1	A0A0B4LHS1 - P06742	-0.824395	0.417556	0.792272	24.2522	24.3008	24.2896	22.0796	23.1069	25.183
1101	DmRH5	Q7KU78 - Q8MZI3	-0.831254	0.0321821	0.339556	25.4985	26.1517	25.7013	24.9161	24.6763	25.2653
1535	tyf	E1JJD6 - Q9W4M7	-0.852649	0.256025	0.678126	28.3555	28.3362	29.2838	26.6827	28.3018	28.433
96	Inos	O97477	-0.863148	0.0447967	0.376861	25.9559	26.468	26.4096	25.9007	25.285	25.0584
1131	Rpe	Q95RV5	-0.863177	0.0797182	0.472075	21.7186	22.6362	22.8452	21.7865	21.4726	21.3513
1500	wmd	Q9W1N4	-0.878939	0.0119475	0.214733	22.5647	22.8092	22.8109	22.2023	21.7611	21.5847
283	MAPk-Ak2	A4V402 - P49071	-0.885485	0.186591	0.597268	19.6809	21.1008	21.1537	20.2586	19.3021	19.7183
1145	Srp54k	Q9V3D9	-0.885686	0.28467	0.687022	22.6568	22.9314	22.2513	22.3876	20.3481	22.4467
1400	endos	Q9VUB8	-0.886348	0.364856	0.744477	24.0748	24.6163	24.0033	24.3272	24.0474	21.6608
142	Hsc70-4	C7LA75 - P11147	-0.89522	0.0168455	0.244606	31.3151	31.4559	32.0343	30.6805	30.8115	30.6277
1222	Vha100-2	Q9VE75	-0.903584	0.490616	0.842674	21.4958	19.0251	22.2514	20.0413	18.8207	21.1995
495	CIAPIN1	Q9V3Y2	-0.904566	0.0354825	0.354133	23.298	22.8431	23.0793	22.4687	22.3834	21.6546
1078	tzn	Q8IPU3 - Q9I7P8 - Q9VPB3	-0.923703	0.20637	0.615276	21.7615	22.3449	21.845	20.3577	20.6001	22.2225
436	Atx2	Q8SWR8	-0.932059	0.190635	0.599624	26.9503	26.8817	27.5618	25.1257	26.5176	26.9543
865	FASN1	B7Z001 - Q9VQL7	-0.934553	0.307221	0.697847	20.611	23.1558	20.9626	20.5487	20.5976	20.7795
753	zip	A0A0B4JD57 - A0A0B4JD95 - A0A0B4K7Q4 - Q59E58 - Q59E59	-0.941038	0.0418451	0.365185	28.2383	27.9603	27.7256	27.0922	26.5185	27.4905
1523	154229_at	Q9W3N9	-0.950854	0.00773789	0.200053	24.5125	25.0306	24.474	23.8432	23.7134	23.6079
940	SkpA	O77430	-0.963937	0.194355	0.60453	23.7233	24.2742	24.4898	23.8936	23.645	22.0569
670	MED19	Q9VVL6 - X2J969	-0.969189	0.187661	0.597268	20.0502	21.4978	19.5288	19.7118	19.2264	19.231
1498	egl	Q9W1K4	-0.997057	0.245468	0.667169	22.2591	21.8404	22.5299	19.8028	21.9496	21.8858
438	gw	Q8SY33	-0.998854	0.0827814	0.474315	21.6026	21.1438	21.6325	19.6527	20.8795	20.85
465	Ranbp16	M9MS57 - M9MSB0 - M9MSD3 - M9MSN9 - Q9GQN0 - X2JFC3	-0.999379	0.260154	0.678234	20.5892	20.6048	20.5655	19.2317	21.049	18.4808
300	CkIalpha	E1JJI5 - P54367	-0.999994	0.112274	0.515675	21.2505	22.2321	21.7214	19.9543	21.2997	20.9499
1206	orb	Q8IHC3 - Q8IMZ2 - Q8IMZ3 - Q9VCN7	-1.00046	0.50282	0.842674	24.9203	24.3189	24.1125	20.7773	24.6581	24.9149
362	eIF2gamma	A0A0B4KGP8 - Q24208	-1.01489	0.0567464	0.412649	23.1586	23.0425	22.5807	21.3729	22.5384	21.8257
1279	Dmel\CG17597	Q9VJ44	-1.03852	0.304665	0.697847	23.1977	22.9331	25.233	21.868	23.6044	22.7757
579	CG7483	Q9VHS8	-1.04149	0.689998	0.889637	23.5668	24.0421	24.017	18.0211	24.7551	25.7253
133	awd	A0A0B4LHX6 - A0A0B4LJ12 - P08879	-1.04228	0.310614	0.697847	22.8747	23.9686	21.6178	22.566	22.1413	20.627
1046	Marf1	Q7KWG9 - Q7KWH0 - Q9W5Y4	-1.04726	0.0321234	0.339556	24.948	25.1619	25.35	24.08	24.6438	23.5943
634	CG12163	Q9VN93	-1.07421	0.266483	0.679695	21.8502	24.0254	23.2524	21.2481	23.0173	21.6399
1100	BcDNA:RH08259	Q8MYV9	-1.07853	0.226097	0.642526	23.568	23.6588	21.6278	22.3127	21.1565	22.1498
1178	Nph	Q9VAC4	-1.0901	0.294063	0.692681	23.163	24.3583	23.4339	20.9169	23.5485	23.2194
69	Rab6 - Rab39	O18334 - Q9W3Q0 - X2J5T3	-1.09527	0.0658933	0.431154	22.329	22.7457	23.5263	21.2629	21.9448	22.1075
69	Rab6 - Rab39	O18334 - Q9W3Q0 - X2J5T3	-1.09527	0.0658933	0.431154	22.329	22.7457	23.5263	21.2629	21.9448	22.1075
891	Lmpt	M9MRX0 - M9PFX9 - Q7KUQ5 - Q8IQQ3 - Q9VVB5 - Q9VVB7	-1.10053	0.427806	0.799778	22.5305	21.8636	22.5116	19.6404	20.3374	23.6262
885	CG17454-RA - SPF30	G7H806 - Q95RI7	-1.10172	0.500452	0.842674	22.588	20.7167	25.6892	21.8655	22.4979	21.3254
885	CG17454-RA - SPF30	G7H806 - Q95RI7	-1.10172	0.500452	0.842674	22.588	20.7167	25.6892	21.8655	22.4979	21.3254
367	Cul1	Q24311	-1.11503	0.0587407	0.412649	21.6451	21.3288	21.0799	21.0141	19.7527	19.942
580	SmD2	Q9VI10	-1.12592	0.558599	0.851981	25.7096	24.8096	25.9049	20.8805	26.045	26.121
439	- -	Q8SY96	-1.13238	0.127938	0.520581	24.2547	25.1871	24.9192	22.6896	24.4828	23.7914
293	RfC4	P53034	-1.18359	0.316245	0.702871	19.8492	20.0703	19.7376	20.753	17.5185	17.8348
993	Rpb5	Q7JZF5	-1.22041	0.0968859	0.498539	20.8804	22.6373	21.1078	20.2129	20.5651	20.1863
78	CtBP	A0A0B4KFT4 - A0A0B4KFX5 - A0A0B4KGG9 - A0A0B4KGZ7 - A0A0B4KHB2 - A4V2S3 - O46036	-1.22817	0.0405641	0.365185	23.2228	23.4061	23.4714	21.4102	22.197	22.8087
1133	Prx5	Q960M4	-1.2403	0.0367971	0.357843	22.1294	21.9345	21.1754	20.5337	20.9727	20.0121
894	Vajk1	M9MSI3 - Q9V3G8	-1.24776	0.290369	0.690115	25.4535	24.6104	25.7773	25.0056	22.1044	24.988
437	Dmel\CG1354 - CG1354-RA - CG1354	A0A4D6K4F6 - E6PBV6 - Q8SWU7	-1.26632	0.15552	0.562225	23.529	23.4711	22.7656	23.3084	21.0301	21.6282
437	Dmel\CG1354 - CG1354-RA - CG1354	A0A4D6K4F6 - E6PBV6 - Q8SWU7	-1.26632	0.15552	0.562225	23.529	23.4711	22.7656	23.3084	21.0301	21.6282
437	Dmel\CG1354 - CG1354-RA - CG1354	A0A4D6K4F6 - E6PBV6 - Q8SWU7	-1.26632	0.15552	0.562225	23.529	23.4711	22.7656	23.3084	21.0301	21.6282
624	Phf5a	Q9VMC8	-1.27356	0.0427006	0.365185	23.4461	23.6859	23.8468	23.1363	21.6901	22.3318
1004	Dmel\CG6984	Q7K1C3	-1.28731	0.00188831	0.10008	21.8592	22.4304	22.0201	20.9114	20.756	20.7804
1305	cg4901	Q9VL25	-1.32714	0.332518	0.717473	21.9847	22.667	20.0622	21.9642	19.9426	18.8257
1499	mRpL43	Q9W1L1	-1.35364	0.197905	0.6063	22.4709	22.35	22.4323	20.4606	19.9394	22.7922
602	Ge-1	Q9VKK1	-1.35424	0.0180695	0.258475	24.2371	24.9314	24.1412	22.6678	23.5208	23.0583
91	RpS21	M9PEA6 - O76927	-1.35837	0.00805602	0.203319	25.8494	26.0962	26.4371	25.0764	24.8856	24.3457
120	Cp38	P07183	-1.36288	0.540183	0.851324	26.6946	27.1783	27.7207	21.9597	26.8098	28.7355
1512	l(1)G0320	Q9W335	-1.37203	0.32468	0.711787	25.6832	25.6569	23.4292	25.4517	22.2793	22.9223
159	Mp20	P14318	-1.42353	0.00430937	0.16478	23.091	22.5013	22.8404	21.7361	21.2132	21.2128
1179	eIF2Balpha	Q9VAD4	-1.47603	0.415803	0.792272	22.6184	19.3104	22.2576	19.0736	22.3719	18.3128
323	Mitofilin	A0A0B4KGN2 - A0A0B4KHL7 - P91928	-1.47969	0.083608	0.476214	25.6416	24.403	24.1957	22.5377	24.1209	23.1426
1180	Bub3	Q9VAJ2	-1.48657	0.0963486	0.498193	21.7524	22.1782	21.8618	21.7833	19.9185	19.6308
1378	Dmel\CG9953	Q9VS02	-1.49043	0.197358	0.6063	23.9741	23.3767	21.1128	21.6885	20.5042	21.7996
463	Kcmf1	Q95RX5	-1.49062	0.0630168	0.428191	21.709	22.1938	20.2842	19.7416	20.1146	19.859
832	CG8810	A1Z933	-1.49296	0.034819	0.354133	21.753	23.1501	22.7383	20.7233	21.503	20.9361
749	tacc	A0A0B4JCV4 - A0A0B4JD97 - A0A0B4K6I7 - A0A0B4KFK1 - Q86BB5 - Q8IPN1 - Q95TU9 - Q9VN51	-1.5011	0.00502387	0.16478	23.0605	22.7381	22.1486	21.127	21.1123	21.2045
1166	Kap-alpha3	Q9V455	-1.59529	0.0663114	0.431228	24.8267	25.3199	25.1561	24.0189	22.2719	24.2261
532	Obp99b	D1FYT3 - Q9VAI6	-1.61769	0.109341	0.515675	22.5065	23.0753	23.6142	20.7672	22.8873	20.6883
100	His1- His1:CG31617- His1:CG33804- His1:CG33810- His1:CG33813- His1:CG33816- His1:CG33819- His1:CG33822- His1:CG33825- His1:CG33828- His1:CG33831- His1:CG33837- His1:CG33840- His1:CG33843- His1:CG33846- His1:CG33849- His1:CG33852- His1:CG33864 - His1:CG33861 - His1:CG33834 - His1:CG33807 - His1:CG33801	P02255 - Q4AB54 - Q4AB94 - Q4ABD8 - Q4ABE3	-1.62085	0.00681098	0.18063	24.5939	24.6708	24.9971	22.7798	23.709	22.9106
100	His1- His1:CG31617- His1:CG33804- His1:CG33810- His1:CG33813- His1:CG33816- His1:CG33819- His1:CG33822- His1:CG33825- His1:CG33828- His1:CG33831- His1:CG33837- His1:CG33840- His1:CG33843- His1:CG33846- His1:CG33849- His1:CG33852- His1:CG33864 - His1:CG33861 - His1:CG33834 - His1:CG33807 - His1:CG33801	P02255 - Q4AB54 - Q4AB94 - Q4ABD8 - Q4ABE3	-1.62085	0.00681098	0.18063	24.5939	24.6708	24.9971	22.7798	23.709	22.9106
100	His1- His1:CG31617- His1:CG33804- His1:CG33810- His1:CG33813- His1:CG33816- His1:CG33819- His1:CG33822- His1:CG33825- His1:CG33828- His1:CG33831- His1:CG33837- His1:CG33840- His1:CG33843- His1:CG33846- His1:CG33849- His1:CG33852- His1:CG33864 - His1:CG33861 - His1:CG33834 - His1:CG33807 - His1:CG33801	P02255 - Q4AB54 - Q4AB94 - Q4ABD8 - Q4ABE3	-1.62085	0.00681098	0.18063	24.5939	24.6708	24.9971	22.7798	23.709	22.9106
100	His1- His1:CG31617- His1:CG33804- His1:CG33810- His1:CG33813- His1:CG33816- His1:CG33819- His1:CG33822- His1:CG33825- His1:CG33828- His1:CG33831- His1:CG33837- His1:CG33840- His1:CG33843- His1:CG33846- His1:CG33849- His1:CG33852- His1:CG33864 - His1:CG33861 - His1:CG33834 - His1:CG33807 - His1:CG33801	P02255 - Q4AB54 - Q4AB94 - Q4ABD8 - Q4ABE3	-1.62085	0.00681098	0.18063	24.5939	24.6708	24.9971	22.7798	23.709	22.9106
100	His1- His1:CG31617- His1:CG33804- His1:CG33810- His1:CG33813- His1:CG33816- His1:CG33819- His1:CG33822- His1:CG33825- His1:CG33828- His1:CG33831- His1:CG33837- His1:CG33840- His1:CG33843- His1:CG33846- His1:CG33849- His1:CG33852- His1:CG33864 - His1:CG33861 - His1:CG33834 - His1:CG33807 - His1:CG33801	P02255 - Q4AB54 - Q4AB94 - Q4ABD8 - Q4ABE3	-1.62085	0.00681098	0.18063	24.5939	24.6708	24.9971	22.7798	23.709	22.9106
754	mor	A0A0B4JDA0 - Q9VF03	-1.63561	0.273481	0.685105	21.8755	23.2319	22.3984	18.4278	21.8377	22.3334
868	Idh	B7Z0E0 - Q7KUB0 - Q7KUB1 - Q8IQA7 - Q9VSI6	-1.67098	0.126505	0.520581	20.4112	20.9347	19.2844	18.9063	17.1524	19.5587
254	eIF2alpha	P41374 - X2JFR6	-1.68467	0.0464626	0.379053	23.4561	24.1547	23.7654	21.0103	22.8107	22.5013
1425	Dmel\CG12519 - Dmel\CG18294	Q9VVZ6 - Q9VVZ7	-1.73112	0.11217	0.515675	24.7845	26.0326	25.9401	25.3324	23.3593	22.8721
1425	Dmel\CG12519 - Dmel\CG18294	Q9VVZ6 - Q9VVZ7	-1.73112	0.11217	0.515675	24.7845	26.0326	25.9401	25.3324	23.3593	22.8721
1530	RpL35	Q9W499	-1.75468	0.193219	0.604166	28.0365	27.6009	26.9192	24.8813	27.9032	24.5079
1198	RIOK2	Q9VBU2	-1.79604	0.00475669	0.16478	22.7905	23.393	22.8059	21.441	21.4531	20.7072
1087	PHGPx	Q8IRD3 - Q8IRD4 - Q9VZQ8	-1.82379	0.0614875	0.421194	23.3118	24.2457	23.8184	20.6993	22.8779	22.3274
1074	dUTPase	Q8IPB1 - Q9V3I1	-1.855	0.0102887	0.214733	23.1546	22.7777	23.3735	21.0855	21.9479	20.7075
1331	RpL35A	Q9VNB9	-1.87205	0.0243731	0.303947	25.5395	25.3218	26.0215	22.9017	24.597	23.7679
853	kst	A8JNJ6 - M9PBL6 - Q7KV69 - Q7KV70 - Q9VZQ3	-1.91615	0.0766869	0.461864	21.884	23.3086	21.9689	19.1919	20.8062	21.4149
577	bel	A0A0B4KGU4 - Q9VHP0	-1.99139	0.0140909	0.229408	28.648	28.6787	28.4249	25.7418	27.3699	26.6656
793	Dcr-2	A0A0B4LFK8 - A1ZAW0	-2.02704	0.0138586	0.229408	23.2238	23.7168	23.5867	20.5781	22.0938	21.7743
1085	Dmel\CG32213 - 825-Oak	Q8IQU6 - Q8IQU7	-2.04823	0.0897975	0.490646	25.4897	25.0796	25.656	24.7152	21.6483	23.7171
1085	Dmel\CG32213 - 825-Oak	Q8IQU6 - Q8IQU7	-2.04823	0.0897975	0.490646	25.4897	25.0796	25.656	24.7152	21.6483	23.7171
1548	rgn	M9PFV8 - Q9Y102	-2.08656	0.482333	0.842674	22.2158	27.8902	20.9516	22.5897	18.3781	23.83
514	lola	P42283 - P42284 - Q7KQZ4 - Q867Z4 - Q9V5M3 - Q9V5M6	-2.1032	0.0653845	0.431154	27.4279	29.5825	29.9212	27.292	27.0262	26.3038
848	clos	A8DQW8	-2.1323	0.280281	0.687022	23.3549	23.0452	24.1083	18.0384	23.4101	22.6628
1354	Dmel\CG31928	Q9VQ11	-2.2685	0.169129	0.585872	22.3039	23.6027	21.1435	18.8116	19.0504	22.3826
858	mgl	A8JTM7	-2.62427	0.00185558	0.10008	25.9745	26.6309	25.712	23.8179	23.5908	23.0359
662	CG11263	Q9VU31	-3.61115	0.000793717	0.0525838	23.7313	24.1581	23.9045	20.8154	20.5602	19.5849
1362	SerRS	Q9VQL1	-5.1091	0.000574935	0.0406287	26.311	24.9707	25.9428	21.2761	20.3555	20.2655
256	NA	CON__Q9U6Y5 - P42212	-5.73716	0.000111309	0.0117987	34.3344	34.6258	35.1867	29.5283	28.5727	28.8345

## Sheet: Prod
id	gene_name	Uniprot.ID	FC_Prod_GFP	pval_Prod_GFP	pval_adj_Prod_GFP	GFP_1	GFP_2	GFP_3	Prod_1	Prod_2	Prod_3
981	prod	Q7JNE1	11.4365	5.25645e-06	0.00291046	18.9401	19.367	18.7175	30.6667	30.8054	29.862
1451	Dmel\CG5599	Q9VXY3	4.92743	0.00144548	0.0509535	16.1125	15.3385	16.8518	20.516	21.9346	20.6345
1270	BcDNA:GH07967	Q9VIH9	4.75769	0.0520933	0.278909	19.7319	15.3142	18.1617	21.6095	21.0737	24.7976
1250	Dmel\CG14715	Q9VGK3	4.59135	0.0119388	0.149458	16.6119	14.7231	16.7296	22.171	20.3009	19.3668
1318	Ent2	Q9VMB6	4.5243	0.00495196	0.0969023	14.5584	15.5216	16.8451	21.083	19.7358	19.6792
685	Bap60	Q9VYG2	4.42207	0.00013607	0.0164191	15.457	15.9966	15.7049	20.6332	20.0679	19.7236
1301	Dmel\CG4972	Q9VKZ7	4.31073	0.000116702	0.0160325	17.5086	18.1233	18.1585	21.9147	22.5941	22.2138
920	Pmp70	M9PF96 - Q9VWC8	4.26545	5.35997e-06	0.00291046	16.1739	16.2285	16.3522	20.5269	20.7202	20.3039
680	Nipsnap	M9PJP0 - Q9VXK0	4.24897	0.000838414	0.0441421	17.1698	18.0768	17.939	22.5771	21.2804	22.075
1406	mRpS31	Q9VUX1	4.2249	0.00395941	0.0916557	15.6433	16.8701	16.3536	19.3656	21.4556	20.7204
777	Dmel\CG15107	A0A0B4KFV4 - Q7JW01	4.21875	0.0010982	0.0496934	24.0764	23.8592	22.7859	28.0556	28.1375	27.1846
575	GstZ1	Q9VHD3	4.08992	0.00208859	0.0638336	17.4359	16.3032	17.3459	20.2739	21.7993	21.2815
951	eIF2Bdelta	Q0E8X6 - Q9W1Q8	4.02304	0.000992649	0.0472775	17.377	18.3836	18.4711	22.1787	22.5884	21.5336
510	CSN7	Q9V4S8	4.01416	0.000690419	0.0416553	16.1693	16.9679	16.2205	20.5535	19.8469	20.9998
1275	anon-37B-2	Q9VJ11	3.99682	0.00211603	0.0638336	16.3778	17.573	16.4683	20.0197	21.4328	20.957
935	Sptr	O76752	3.99346	0.00220391	0.0646878	15.4635	15.9459	15.294	19.2252	20.6125	18.8461
83	peng	O61345	3.96652	7.02967e-05	0.0160325	16.2362	15.6801	15.9354	20.1241	19.5816	20.0455
524	Mccc2	Q9V9A7	3.94856	0.000229943	0.0203857	17.7428	17.9988	17.3779	21.8697	21.1431	21.9523
1322	Dmel\CG13992	Q9VMK2	3.92143	0.00461553	0.0945434	17.6218	19.1948	18.9927	22.0046	22.0963	23.4727
611	CG4364	Q9VL96	3.86188	0.000110005	0.0160325	17.2629	17.3824	17.1875	20.7312	21.0994	21.5879
1276	Acn	Q9VJ12	3.80344	0.0131421	0.150108	18.1729	17.4035	15.5881	19.9782	21.5403	21.0564
797	TppII	A0A0B4LF88 - A0A0B4LGC0 - Q9V6K1	3.72763	0.00123511	0.0509535	21.8358	22.5243	21.6292	26.347	25.755	25.0701
1103	Dmel\CG1142	Q8STI6	3.65062	0.000206269	0.0203857	18.1384	18.1025	18.6726	21.5343	22.231	22.1001
1225	Dmel\CG8064	Q9VE98	3.61221	0.0288255	0.221317	19.0261	19.0695	19.0329	20.4931	23.7804	23.6917
866	AAF47782	B7Z0B2 - B7Z0B3	3.59388	0.0106551	0.143399	19.9496	20.4682	18.5837	22.5168	22.903	24.3634
1146	mRpL50	Q9V3E3	3.58547	0.0634432	0.304864	20.8504	20.2454	20.7802	26.9975	22.9003	22.7346
354	Myo31DF	Q23978	3.57077	0.546126	0.756495	34.446	22.1291	23.2621	22.7835	34.7616	33.0045
1413	Dmel\CG13026	Q9VV95	3.54204	0.0424352	0.260365	18.1867	21.2202	18.4391	21.4116	23.3629	23.6975
978	Dmel\CG13220	Q6NP72	3.43672	0.00593314	0.103269	19.4202	18.0219	18.6323	21.1269	22.6393	22.6185
157	Atpalpha	A0A0B4KGG8 - E1JIR4 - P13607	3.37916	0.160299	0.448673	20.3017	21.2056	16.6489	22.378	20.5854	25.3303
668	Mipp1	Q9VV72	3.36054	0.0380226	0.250258	19.5801	20.2144	20.2755	22.9006	21.8039	25.4471
1190	Hmu	Q9VB46	3.34326	0.00100127	0.0472775	20.1127	20.5973	20.4032	23.0649	24.3162	23.7619
928	Akr1B	M9PF61 - M9PI17 - Q8IQF8 - Q9VTK9	3.26845	0.00359343	0.0916557	22.0302	22.1593	22.1077	26.275	25.3951	24.4325
1108	Dmel\CG5612	Q8SXF2	3.08339	0.0544947	0.28611	19.5085	17.1734	16.6301	20.5965	19.74	22.2256
1141	RfC38	Q9U9Q1	2.85203	0.00621101	0.103269	18.6611	19.5434	19.6461	21.2559	22.5054	22.6454
1374	Cyt-c1	Q9VRL0	2.83374	0.0157174	0.160207	20.537	20.9385	20.5608	22.7527	22.8931	24.8917
1107	mRpS9	Q8SXF0	2.75482	0.000108935	0.0160325	19.662	19.6852	19.8164	22.137	22.5728	22.7182
897	dpy	M9NCR4 - M9NE82 - M9NER8 - M9PB30 - M9PB31 - M9PB32 - M9PBZ0 - M9PBZ4 - M9PC41 - M9PC45 - M9PC48 - M9PCJ6 - M9PCJ8 - M9PEH5 - M9PEI1 - M9PEI7	2.67996	0.00922658	0.139168	22.4538	22.4583	22.6131	24.1407	25.3393	26.0851
1252	alpha-KGDHC	Q9VGQ1	2.65228	0.0570558	0.28881	21.6684	22.6324	19.3114	23.7945	24.1808	23.5937
261	Arp1	P45889	2.6354	0.0516255	0.278909	23.548	20.8066	20.6862	24.419	24.6339	23.8942
613	mRpL51	Q9VLJ9	2.6244	0.000244028	0.0203857	19.6184	19.5332	19.5134	22.122	21.8488	22.5673
378	Dmel\CG5504	A0A0B4K7M9 - D3DN23 - Q27237 - Q7KVH7	2.56722	0.0037819	0.0916557	20.7992	20.7555	21.8659	23.2737	23.9941	23.8545
1443	Dmel\CG9921	Q9VXH4	2.52738	0.102636	0.372008	18.3116	17.829	18.3435	18.6331	20.6885	22.7447
1439	ND-24	Q9VX36	2.46556	0.0403428	0.254997	19.3281	22.0596	20.0381	22.7461	23.093	22.9834
631	mRpL24	Q9VMY1	2.42594	0.00470105	0.0945434	20.6463	21.557	20.1149	23.2258	23.0746	23.2957
486	Rpn7	Q9V3G7	2.42462	0.00611357	0.103269	20.6703	21.9849	20.8415	23.9483	23.5607	23.2615
776	Bruce	A0A0B4KFQ0 - A0A0B4KG50 - A0A0B4KGR9 - A0A0B4KH36 - Q9VH01	2.4241	0.0416348	0.258595	18.3181	20.6754	18.8451	21.6903	22.4059	21.0147
156	DCTN1-p150	P13496	2.31776	0.145061	0.428088	22.1821	22.0587	18.441	23.3685	23.7664	22.5002
699	ND-30	Q9VZU4	2.26912	0.00625731	0.103269	21.2323	22.3634	21	23.6988	23.9884	23.7158
1144	mRpL4	Q9V3D0	2.23934	0.0800552	0.33594	22.5672	21.9263	19.5068	23.5508	23.1835	23.9841
1063	mino	Q8IMM7 - Q8IMM8 - Q9Y137	2.23693	0.000303916	0.0235752	19.7997	20.2542	20.2279	22.4755	22.4278	22.0893
950	Dmel\CG17549	Q0E8P1 - Q9VIX6	2.21577	0.00997765	0.139332	20.2169	20.4226	20.0008	21.8525	22.0851	23.35
520	wcd	Q9V7P1	2.18751	0.00174227	0.0573073	21.097	20.4005	20.7855	22.577	23.3188	22.9499
684	CG2691 - Dmel\CG2691	Q9VYA7 - X2JEW2	2.16565	0.00424748	0.0916557	20.2078	20.4906	20.3386	22.6845	23.0313	21.8181
684	CG2691 - Dmel\CG2691	Q9VYA7 - X2JEW2	2.16565	0.00424748	0.0916557	20.2078	20.4906	20.3386	22.6845	23.0313	21.8181
1113	ND-MLRQ	Q8SYJ2	2.14066	0.00645994	0.103594	22.2166	23.2401	21.9373	24.4276	24.8025	24.5858
79	Vinc	O46037 - X2JAB9	2.12957	0.144984	0.428088	22.3958	19.8869	19.8646	22.4901	21.6254	24.4205
1347	ND-39	Q9VPE2	2.05398	0.0168934	0.163806	20.6942	22.1345	21.3521	23.676	22.829	23.8377
54	CG8414	A1ZA92	2.04514	0.127048	0.406676	22.5377	21.6628	19.8151	22.6003	22.7723	24.7785
586	Nbr	Q9VIF1	2.04447	0.0123558	0.150108	20.6272	21.5072	21.7385	23.6321	22.678	23.6962
691	prtp	Q9VYV3	2.00774	0.0454953	0.264868	19.136	19.2558	20.1179	20.7361	22.7537	21.0431
976	Dmel\CG34199	Q6IM52	1.9914	0.00998765	0.139332	24.7192	23.977	25.4317	26.5244	26.6968	26.8809
856	hdly	A8JR58 - Q8SXY1	1.96336	0.0166176	0.162583	20.3465	21.1025	20.3632	22.2105	22.0722	23.4196
681	ArgRS	Q9VXN4	1.94252	0.0583622	0.2913	21.6311	21.8688	19.6175	23.028	23.2882	22.6288
1188	mRpS22	Q9VAY9	1.92685	0.020357	0.188955	20.5943	21.3395	20.597	23.2146	21.8631	23.2336
924	Actn	F0JAG6 - M9MS06 - M9PGA7 - P18091	1.91572	0.148213	0.431526	23.8715	22.8401	21.7179	25.9099	23.0244	25.2424
630	mRpL28	A8E702 - Q9VMX0	1.91043	0.0172917	0.166184	19.5879	20.3082	19.9638	21.2658	21.6008	22.7246
423	Nipped-A	Q8I8U7	1.90533	0.121107	0.40258	20.8602	22.1412	19.1797	21.9049	23.4681	22.5241
57	Unc-89	A8DYP0	1.90352	0.0651325	0.305635	20.2868	19.3051	19.9831	20.3962	22.2081	22.6813
796	Rme-8	A0A0B4LFW6 - A1Z7S0	1.89653	0.12365	0.403746	21.3353	22.0245	20.206	21.4897	23.5664	24.1993
236	RpS19a	E2QD65 - P39018	1.88519	0.00590395	0.103269	26.286	26.3795	26.0429	28.1971	28.6653	27.5015
369	Iswi	Q24368	1.88272	0.0101741	0.139861	19.2494	20.2399	18.9073	21.5073	21.362	21.1754
1382	msk	Q9VSD6	1.87557	0.0616543	0.297585	24.255	25.2979	22.898	25.6474	26.4051	26.0252
364	ATPsynD	A0A0B4LHL7 - Q24251	1.84944	0.000376915	0.0259375	23.0157	23.543	23.2014	25.2055	24.9876	25.1154
55	clu	A0A0B4KEX0 - A1ZAB5	1.84546	0.0161158	0.162053	20.7966	20.7299	20.9402	21.81	22.8229	23.3703
307	faf	A0A0B4K6W2 - A0A0B4K7S0 - P55824	1.84133	0.249081	0.527051	21.5539	23.3995	21.6236	23.0262	26.4729	22.6019
991	Ns2	Q7JXU4	1.83331	0.137343	0.417799	20.4473	21.7906	20.1855	20.9604	23.7517	23.2112
1502	Dmel\CG4554	Q9W246	1.82927	0.0692348	0.319742	19.7224	22.1572	21.2105	22.6288	23.2974	22.6516
1201	anon-WO0118547.410	Q9VC28	1.82649	0.436096	0.676977	21.8643	21.6378	22.1599	27.7624	22.7047	20.6743
922	l(3)72Dn	M9PFG1 - Q9VUZ6	1.82567	0.106618	0.37349	21.0926	21.3879	21.1554	22.1478	22.1771	24.788
878	Dmel\CG14397	E1JHN0	1.8164	0.0049968	0.0969023	21.5442	21.915	21.5164	23.0488	23.3272	24.0486
825	Dmel\CG1371	A1Z843	1.78117	0.0332778	0.236207	22.4623	23.1963	21.4136	24.2602	24.4278	23.7276
975	Dmel\CG12325	Q5U0X8	1.77666	0.199658	0.491674	22.4498	21.3227	20.1208	21.2356	23.6359	24.3518
765	garz	A0A0B4K7N0 - A1Z8W8 - A1Z8W9	1.76936	0.00179415	0.0573073	18.8836	18.8576	18.7566	20.5081	21.0504	20.2474
795	OstDelta	A0A0B4LFR4 - Q7K110	1.75506	0.0100073	0.139332	20.6845	20.8154	20.5668	23.1722	21.9286	22.2311
178	RpI135	P20028	1.72848	0.21787	0.501287	19.0329	22.5242	22.5496	23.0917	23.428	22.7723
177	RpLP0	M9PG76 - P19889	1.69709	0.0147515	0.156656	26.4451	26.9745	26.0867	27.6855	28.1176	28.7945
621	l(2)k09022	Q9VM75	1.69531	0.0443574	0.264868	24.7418	25.1709	23.675	25.4837	26.44	26.7499
165	Khc	P17210	1.68191	0.229249	0.514388	22.802	23.7021	19.8668	23.9283	24.1782	23.3101
787	woc	A0A0B4KHZ0 - A0A0B4KI43 - A8JRE3 - Q9VB55	1.68078	0.061149	0.297585	20.0308	20.1562	21.9464	22.766	22.336	22.0737
42	Nup188	A0A0B4K859	1.67014	0.0898266	0.350905	19.9833	22.0543	21.1097	23.201	23.1394	21.8173
1037	sea	Q7KSQ0	1.67	0.318384	0.592895	21.2037	17.1714	21.8494	21.8582	21.8143	21.5621
556	bor	Q9VEX6	1.66633	0.209243	0.501287	20.8648	23.7962	21.2573	22.6877	23.3963	24.8333
883	PMCA	E6EK15 - E6EK17 - E6EK18 - Q59DP8 - Q59DP9 - Q59DQ0 - Q9V4C7	1.64739	0.0356929	0.24392	19.7826	19.9511	19.8727	20.4803	22.1987	21.8696
907	zormin	M9PBJ1 - M9PE03 - Q0E8J3 - Q0E8J4 - Q0E8J5 - Q9W053	1.64531	0.20524	0.498638	24.8222	23.7806	21.459	24.3763	24.763	25.8585
1423	mRpL21	Q9VVX4	1.6446	0.111232	0.382271	21.1781	22.6409	21.1382	24.4478	23.1987	22.2445
695	mRpS6	M9NDH8 - Q9VZD5	1.63564	0.00543707	0.100681	20.3179	19.7282	19.6246	21.5668	21.8621	21.1487
1399	mRpL20	Q9VU36	1.62895	0.018758	0.178695	20.8292	21.363	22.2536	23.1753	22.923	23.2342
1455	Dmel\CG9411	Q9VY31	1.62808	0.0216016	0.193735	22.2183	21.299	21.6055	22.7967	24.0015	23.2089
657	path	Q9VT03 - Q9VT04	1.61107	0.0862921	0.347086	23.1989	21.5819	20.8413	23.32	23.3554	23.7798
1431	Ranbp21	Q9VWE7	1.60643	0.0272369	0.217189	22.1677	21.0817	21.7118	22.6367	23.8549	23.2889
129	RpLP1	M9PBK5 - P08570	1.59383	0.0482066	0.271074	25.6665	26.3693	24.4944	27.1876	26.8146	27.3095
910	cmet	M9PCX3 - M9PD87 - M9PFL9 - Q9VKI0	1.58547	0.474468	0.706937	20.0173	22.9578	22.266	26.8364	22.3256	20.8355
865	FASN1	B7Z001 - Q9VQL7	1.57861	0.147587	0.430859	20.611	23.1558	20.9626	22.6584	23.8944	22.9124
819	CG2396	A1Z7K2	1.56344	0.357884	0.618889	23.7576	24.2653	20.2049	22.7973	24.6088	25.512
193	Arl1	P25160	1.56331	0.156747	0.442148	20.5562	18.8325	21.1317	20.6376	22.5741	21.9985
1056	Chro	Q86BS3	1.5598	0.0519904	0.278909	22.5862	22.4825	21.1611	23.9217	24.0239	22.9637
72	scu	D5A7S2 - O18404	1.55156	0.00139735	0.0509535	20.9768	20.8204	21.0433	22.6536	22.1293	22.7122
741	Prosalpha1R - Prosalpha1	E1JGZ9 - Q9XZJ4	1.5465	0.0275986	0.217189	22.165	22.862	21.5864	24.2009	23.7818	23.2701
741	Prosalpha1R - Prosalpha1	E1JGZ9 - Q9XZJ4	1.5465	0.0275986	0.217189	22.165	22.862	21.5864	24.2009	23.7818	23.2701
1351	Sf3b1	Q9VPR5	1.54321	0.00147388	0.0509535	18.881	19.107	18.9229	20.3594	20.8835	20.2975
1186	Gp93	Q9VAY2	1.54028	0.006276	0.103269	22.0696	22.0781	21.9468	23.1324	23.4636	24.1194
1454	Dm GMCdelta1	Q9VY06	1.52181	0.175512	0.46603	20.4231	21.1579	19.8958	20.3721	23.218	22.4521
172	Mlc2	P18432	1.51676	0.0819081	0.33594	25.9012	25.8971	24.5177	26.3544	26.6356	27.8762
1177	PH4alphaEFB	Q9VA69	1.50867	0.212513	0.501287	19.9176	23.0217	21.1841	21.9466	23.2264	23.4765
769	row	A0A0B4KER0 - Q5U156 - Q95RL2	1.50083	0.0723384	0.327331	20.1285	20.4024	21.9017	22.1251	22.8649	21.9451
1001	twin	Q7K112 - Q8IMX1 - Q9VCB6	1.49782	0.00132966	0.0509535	21.8	22.1635	22.139	23.3025	23.8037	23.4898
1234	Nup93-2	Q9VFE7	1.49078	0.0881358	0.349327	19.8595	21.0328	19.6096	20.8582	22.5734	21.5427
1403	Prp31	Q9VUM1	1.48989	0.0055625	0.100681	20.1335	19.7337	19.6579	21.2139	21.0035	21.7775
1376	Tnpo	Q9VRV8	1.4773	0.110871	0.382243	20.0737	22.1548	20.7168	22.0737	23.2224	22.0812
234	Dhc64C	M9PBQ0 - M9PBQ3 - M9PE73 - M9PEC8 - M9PEN4 - M9PHG8 - P37276	1.47436	0.0419086	0.258595	25.047	25.5641	23.9916	26.2285	26.7095	26.0877
1200	Dmel\CG11920	Q9VBY2	1.46794	0.351758	0.613176	23.8413	20.2273	20.403	21.7142	22.8617	24.2996
290	Pfk	A0A0B4K7L1 - A0A0B4KFI7 - P52034	1.46589	0.124916	0.403746	20.0499	21.7078	19.8236	21.0665	22.588	22.3244
361	RpS5a	Q24186 - X2JKU5	1.46255	0.00147446	0.0509535	26.1769	26.4247	25.8691	27.7639	27.6611	27.4332
1057	SNF4Agamma	A1A703 - Q0KI34 - Q7JQX9 - Q8I0A1 - Q8SXT8 - Q9VDD2	1.46065	0.151467	0.434017	17.6967	18.8832	18.477	21.3095	19.0719	19.0575
1212	Cchl	Q9VD55	1.45207	0.019427	0.181877	20.2711	20.1874	20.6151	22.2837	21.101	22.0452
56	eIF3c	A0A0B4LFL2 - A1ZAX1	1.43232	0.0417006	0.258595	24.3987	25.2775	23.775	25.8713	26.3029	25.5741
980	CG5364	Q76NQ0	1.42255	0.0130917	0.150108	22.1556	22.807	21.8558	23.6314	23.4182	24.0364
1314	Dmel\CG6055	Q9VM07	1.41402	0.100128	0.372008	23.6163	21.5524	21.9613	23.3799	23.9768	24.0154
745	GlnRS	Q9Y105	1.4108	0.132826	0.412544	22.1102	23.5856	21.1273	23.3349	24.1072	23.6135
1262	mRpS18A	Q9VHQ0	1.40966	0.00150139	0.0509535	20.2464	20.0327	20.3544	21.4653	21.9322	21.4649
1117	slf	Q8SZK9	1.39707	0.00040602	0.0259375	24.5922	24.421	24.6114	25.7262	26.1134	25.9762
223	Glt	M9NCS8 - P33438	1.39245	0.0317981	0.234917	25.5199	25.7985	25.4841	26.6012	26.5486	27.8301
614	CG13096-RA - CG13096	H0RNN8 - Q9VLK2	1.39109	0.131054	0.410971	22.757	23.3462	21.1924	23.1141	24.2157	24.1391
614	CG13096-RA - CG13096	H0RNN8 - Q9VLK2	1.39109	0.131054	0.410971	22.757	23.3462	21.1924	23.1141	24.2157	24.1391
1258	IscU	Q9VHK6	1.38768	0.265912	0.54184	22.4536	20.833	19.6496	23.0585	23.0784	20.9624
1169	ND-49	Q9V4E0	1.38725	0.0552881	0.28611	23.6262	22.9243	22.1286	23.8668	24.1481	24.8259
1446	mRpL3	Q9VXQ0	1.38347	0.0573516	0.28881	20.7303	21.8745	20.5742	21.7992	22.6846	22.8456
567	Elp1	A0A0B4KFR6 - A0A0B4KGU0 - Q9VGK7	1.37879	0.200157	0.491789	20.3668	22.6909	21.7879	22.0708	24.1008	22.8104
1348	mRpL15	Q9VPF6	1.37529	0.131314	0.410971	20.1777	20.7551	20.8286	20.741	21.9921	23.1542
226	alpha-Cat	P35220	1.37365	0.123886	0.403746	19.6737	21.7578	19.6056	21.6665	21.7398	21.7518
1391	DmNAT3	Q9VSV2	1.36505	0.0874667	0.349224	19.6088	19.5924	19.1141	20.2641	20.1758	21.9705
808	wdb	A0A6F7R657 - Q9VB23	1.36094	0.00300131	0.0853052	18.9538	18.7241	18.825	20.3945	20.3975	19.7936
849	Dmel\CG13185	A8DYB0	1.3551	0.121589	0.40258	24.2731	25.0976	23.3985	25.1383	26.586	25.1101
748	Jabba	A0A0B4JCT7 - A0A0B4KFV2 - A0A0B4KG78 - B7YZK4 - B7YZK5 - B7YZK6 - Q7K1Q6	1.3526	0.12983	0.409869	20.4138	20.5874	18.4207	21.4549	20.9776	21.0473
399	Rpn13	Q7K2G1	1.3501	0.0879118	0.349327	25.1369	25.8359	24.018	26.6529	26.6085	25.7797
239	Prosalpha2	P40301	1.35006	0.0299817	0.226112	20.6364	21.7258	20.7373	22.7397	22.4172	21.9928
973	UQCR-6.4	Q500Y7	1.34217	0.103107	0.372008	23.8112	22.8665	22.1697	23.5155	24.3794	24.979
872	bt	D1YSG0 - L0MN91 - L0MPZ1 - Q7KQP6 - X2JD89	1.3407	0.0450002	0.264868	22.4999	22.5757	21.2479	23.223	23.7974	23.3252
1229	cysu	Q9VEJ9	1.33185	0.264627	0.54184	21.1096	23.1725	24.6319	24.0872	24.4273	24.3951
713	mahj	A0A0B4K8A5 - Q9W2F2	1.33148	0.0568171	0.28881	20.8034	19.6359	19.2511	20.8697	21.484	21.3312
1109	LysRS	Q8SXM8 - Q9W327	1.32379	0.0112563	0.146256	23.202	23.7927	23.1502	24.6028	25.1178	24.3957
986	mRpL18	Q7JVK1	1.32322	0.115482	0.389484	20.9321	22.6162	20.8895	22.5969	22.3528	23.4579
1538	Dmel\CG3071	Q9W4Z9	1.32181	0.33022	0.60171	23.4478	22.4037	19.8353	22.3632	23.1243	24.1647
127	Col4a1	P08120	1.31956	0.10599	0.37349	26.9091	25.5408	25.0011	26.8413	26.8667	27.7017
583	Tailor	A0A0B4KGN4 - Q86BP3 - Q9VI58	1.31134	0.297667	0.575207	21.2333	21.9353	19.1593	21.0746	21.7262	23.4612
1390	mRpL12	Q9VSR5	1.30519	0.00421266	0.0916557	23.451	23.639	24.0156	24.8375	25.3021	24.8816
479	Tom40	M9PGL7 - Q9U4L6	1.30483	0.411258	0.654878	21.8355	19.644	19.5266	19.7905	21.2146	23.9154
801	Dmel\CG13627	A0A0B4LHL1 - Q8IMV7 - Q9VC50	1.28509	0.0616334	0.297585	26.2864	25.961	24.7594	26.607	27.0282	27.2268
306	Rpn10	M9PIG8 - P55035	1.28232	0.104699	0.372796	19.9823	20.4773	21.9799	22.2137	22.2248	21.848
409	CG11148	Q7KQM6	1.27776	0.416782	0.656931	18.881	22.9546	23.0813	22.4834	23.4999	22.7667
530	aralar1	A0A0B4K6V1 - A0A0B4KHW3 - Q9VA73	1.26568	0.242698	0.520222	20.7752	23.6518	22.8876	23.0524	24.1844	23.875
886	otu	H5V8A9 - P10383	1.26427	0.0470548	0.27076	23.0548	22.4494	22.2161	23.0995	24.2006	24.2131
646	Naprt	M9PC31 - M9PEF6 - Q9VQX4	1.26202	0.18914	0.478801	21.557	22.671	20.0029	22.3878	23.0515	22.5775
1505	ND-B12	Q9W2E8	1.25318	0.00079773	0.0441421	20.3603	20.6814	20.32	21.6355	21.6271	21.8587
298	DNApol-delta	P54358	1.25011	0.28785	0.561866	20.0324	20.2329	17.1191	20.4903	20.6027	20.0418
302	FK506-bp1	P54397	1.25004	0.0322061	0.235369	25.5908	25.7934	24.6898	26.7598	26.8305	26.2338
576	mRpL19	Q9VHN6	1.24125	0.194366	0.484565	22.5535	23.151	20.6521	23.0425	23.8756	23.1623
880	Pop2	E1JHY7 - Q8I0I5 - Q9VTS4 - X2JCC3	1.24053	0.124509	0.403746	20.6925	21.6876	21.845	23.3443	22.9901	21.6123
817	ACC	A1Z784 - A8DY67 - Q7JV23	1.23436	0.129715	0.409869	24.9913	25.7988	23.6487	25.9866	26.359	25.7963
1493	RpL12	Q9W1B9	1.23206	0.0648227	0.305635	25.8482	26.6376	25.4014	26.8892	26.846	27.8482
739	Nup93-1	Q9XZ06	1.23122	0.0387775	0.253689	23.7888	23.645	22.7235	24.9844	24.1884	24.6781
1508	Dmel\CG10527	Q9W2M4	1.23088	0.216334	0.501287	23.664	23.6982	23.002	24.5932	23.3346	26.129
499	Inx2	E1JJF3 - Q9V427	1.23084	0.234184	0.515121	22.357	21.7119	21.6889	22.3748	22.2243	24.8512
1333	elm	Q9VNF9	1.23066	0.0854114	0.344821	19.6441	20.3787	19.559	20.4689	20.7815	22.0234
816	Dmel\CG12164	A1Z6X0	1.22884	0.00648653	0.103594	25.7964	25.6523	25.1905	26.4769	26.9364	26.9125
314	Cam	A0A0B4LF57 - P62152	1.22567	0.31496	0.589735	23.5816	20.9594	21.4096	23.5817	21.8612	24.1847
51	CG4679	A1Z9A8	1.21587	0.159324	0.448077	20.2625	22.4667	21.0334	21.9574	22.9249	22.5279
1494	Stoml2	Q9W1F7	1.20823	0.00550284	0.100681	21.994	22.3312	22.2154	23.6322	23.5375	22.9955
909	muc	M9PCA2 - M9PCG1 - M9PCU4 - Q7KTK9 - Q9VM14	1.20586	0.265449	0.54184	25.0489	25.9056	23.2171	25.9899	26.7469	25.0524
938	Ip259	O76994	1.20251	0.23558	0.515121	22.0854	22.2607	20.2056	22.5969	21.8216	23.7408
151	Pp1alpha-96A - Pp1-87B - Pp1-13C	A0A0B4KHS9 - P12982 - P48461 - Q05547	1.19534	0.02458	0.203213	23.2308	23.8069	22.6437	24.3138	24.4733	24.4803
151	Pp1alpha-96A - Pp1-87B - Pp1-13C	A0A0B4KHS9 - P12982 - P48461 - Q05547	1.19534	0.02458	0.203213	23.2308	23.8069	22.6437	24.3138	24.4733	24.4803
151	Pp1alpha-96A - Pp1-87B - Pp1-13C	A0A0B4KHS9 - P12982 - P48461 - Q05547	1.19534	0.02458	0.203213	23.2308	23.8069	22.6437	24.3138	24.4733	24.4803
1385	Cpr66Cb	Q9VSH7	1.18042	0.0312868	0.232722	24.0155	23.5853	23.3358	24.4239	24.6325	25.4214
477	emb	A0A0S0WNN6 - Q9TVM2	1.17655	0.0822571	0.33594	21.4174	22.5429	21.4908	22.5988	22.6747	23.7073
894	Vajk1	M9MSI3 - Q9V3G8	1.17405	0.0352529	0.24392	25.4535	24.6104	25.7773	26.5039	26.6704	26.1891
118	Mlc1	A0A0B4LHS1 - P06742	1.17185	0.0342755	0.241709	24.2522	24.3008	24.2873	25.358	24.8617	26.1362
373	ATPsynO	Q24439	1.17026	0.0478692	0.27076	25.1474	24.5624	23.8518	25.6286	25.4169	26.0269
473	sls	M9NDX0 - M9PBI9 - M9PBJ0 - M9PDS3 - M9PDS8 - M9PDZ6 - M9PDZ9 - M9PEA0 - M9PEA5 - M9PEA9 - M9PGY4 - M9PGZ0 - Q9I7U4	1.16895	0.344227	0.607906	25.502	25.3267	22.9107	24.7977	25.3332	27.1154
1389	SrpRbeta	Q9VSN9	1.16771	0.0329944	0.235736	18.9743	19.124	19.4037	20.7784	19.6603	20.5664
710	rad50	A0A0B4K7L0 - Q9W252	1.16674	0.254742	0.533043	19.3373	19.718	19.2142	21.3193	21.5838	18.8665
1503	mRpS29	Q9W253	1.15506	0.0163503	0.162583	20.0464	19.8465	20.2976	21.373	20.7133	21.5694
450	ATPsynB	Q94516	1.14234	0.0769967	0.33031	23.6399	24.3519	23.2918	25.1579	25.3745	24.1783
960	Cnx99A - Cnx14D	Q0KHZ9 - Q9VAL7 - Q9VXF6	1.14129	0.040022	0.254997	20.1262	20.6369	20.4955	21.0503	22.2281	21.404
960	Cnx99A - Cnx14D	Q0KHZ9 - Q9VAL7 - Q9VXF6	1.14129	0.040022	0.254997	20.1262	20.6369	20.4955	21.0503	22.2281	21.404
1293	Tom70	Q9VKC8	1.13654	0.0129198	0.150108	22.3789	22.9085	22.6278	23.3483	24.0627	23.9138
345	ras	A0A4D6K3W6 - A4V488 - Q07152	1.13626	0.18729	0.478801	19.2849	20.6371	19.042	20.0143	20.5933	21.7652
1281	Dmel\CG10211	Q9VJ80	1.13565	0.228533	0.514081	20.0016	21.3851	19.8232	20.2831	22.2306	22.1031
945	ND-B14.5A	O97418	1.13431	0.0608358	0.297585	20.695	20.4677	21.4252	21.4824	21.8969	22.6115
1550	Vps4	Q9Y162	1.13083	0.213512	0.501287	20.4693	21.4574	19.4874	20.6148	21.8611	22.3306
947	smid	M9PEE1 - P91638 - Q7KU82 - Q9VS62	1.12905	0.136433	0.417496	22.5483	24.1833	23.7124	24.0153	25.2709	24.545
65	eIF3i	O02195	1.12008	0.0729478	0.327361	24.5927	25.4126	24.0325	26.1667	25.8626	25.3688
609	eEF1delta	Q9VL18	1.11846	0.0554574	0.28611	25.0087	25.6722	24.5809	26.5361	26.4146	25.6666
1528	Rpt4	Q9W414	1.11763	0.0451362	0.264868	25.3905	25.5979	24.3659	26.1438	26.3874	26.1759
1240	Dmel\CG9799	Q9VFV8	1.11724	0.193881	0.484565	22.4385	22.9576	21.1372	22.4443	23.3777	24.0631
585	CG9246	Q9VIF0	1.11606	0.202979	0.495361	19.4276	18.6976	17.5933	18.717	20.4088	19.9408
400	Nup44A	Q7K2X8	1.11474	0.182806	0.47503	21.1372	23.4787	22.6042	23.4869	23.7345	23.3428
404	Mys45A	Q7KKH3	1.10927	0.0145329	0.156265	20.8564	20.0607	20.4722	21.4046	21.8494	21.4631
1134	alt	Q960Y8 - Q9VEH0	1.10771	0.0524997	0.278909	23.487	24.5494	23.2903	25.0071	24.9763	24.6664
1521	mahe	Q9W3M7	1.10274	0.178898	0.47042	21.5815	21.6182	20.0973	22.6684	22.647	21.2898
828	Prip	A1Z8L8 - D3DMU9 - J7K3P9 - Q95TS2	1.09603	0.121517	0.40258	25.6135	24.9945	24.6464	26.1094	25.3835	27.0497
48	Ndg	A1Z877	1.08266	0.187232	0.478801	25.7687	26.1393	24.2966	25.8061	26.511	27.1355
1482	alphaCOP	Q9W0B8	1.08144	0.0819593	0.33594	23.818	25.0985	23.7976	25.5577	25.4433	24.9574
1163	crp	Q9V406	1.08087	0.0825931	0.33594	20.2896	20.2773	19.9675	21.2279	22.066	20.4832
763	Sin3A	A0A0B4K765 - A0A0B4LF82 - A0A0B4LF93 - A0A126GUN9 - A1Z927 - A1Z928 - Q5U0Y0	1.07835	0.333182	0.60272	20.2307	20.399	20.6091	21.2934	23.2692	19.9112
252	RpS18	P41094	1.07668	0.00149816	0.0509535	27.7249	28.0516	28.1307	28.9891	28.9777	29.1705
1075	Mtpalpha	Q8IPE8 - Q9V397	1.07555	0.015588	0.160207	24.2473	24.6175	23.758	25.1246	25.2742	25.4507
725	ttm50	A0A0S0X8K7 - Q9W4V8	1.06791	0.292985	0.569197	20.1731	22.0492	20.7585	20.7923	22.2397	23.1525
1085	Dmel\CG32213 - 825-Oak	Q8IQU6 - Q8IQU7	1.06529	0.0282289	0.220551	25.4897	25.0796	25.656	26.6377	26.8309	25.9526
1085	Dmel\CG32213 - 825-Oak	Q8IQU6 - Q8IQU7	1.06529	0.0282289	0.220551	25.4897	25.0796	25.656	26.6377	26.8309	25.9526
1132	Nop56	Q95WY3	1.0641	0.0113126	0.146256	26.4761	26.6009	26.4793	27.2913	27.4072	28.0501
1071	mRpS23	Q8IP62	1.06238	0.0760987	0.33031	19.6162	19.8297	19.2497	20.9086	21.1603	19.8139
1526	ND-B16.6	Q9W402	1.06149	0.150324	0.433708	21.231	21.2265	21.2307	21.1759	22.4758	23.221
1525	ND-ASHI	Q9W3X7	1.05828	0.102921	0.372008	19.968	20.345	20.3749	21.0493	20.5923	22.2212
542	Nup98-96	Q9VCH5	1.05307	0.0226236	0.195802	22.9157	23.102	22.9253	23.6981	24.6022	23.8019
328	ndl	P98159	1.05012	0.337308	0.604483	22.376	23.081	20.0343	22.3923	23.3817	22.8676
999	Dmel\CG17754 - BcDNA:LP02641	Q7K0L2 - Q86BQ6 - X2JD28 - X2JE93	1.0358	0.0768756	0.33031	19.385	19.9036	19.3836	21.2372	19.856	20.6864
999	Dmel\CG17754 - BcDNA:LP02641	Q7K0L2 - Q86BQ6 - X2JD28 - X2JE93	1.0358	0.0768756	0.33031	19.385	19.9036	19.3836	21.2372	19.856	20.6864
1027	Rpt1	Q7KMQ0	1.03198	0.0292464	0.222109	25.62	25.8603	24.8824	26.3643	26.6821	26.4122
513	Prosalpha7	Q9V5C6	1.03118	0.249937	0.527051	22.3914	23.1423	21.1555	23.9439	23.5582	22.2806
497	ck	G7H829 - Q9V3Z6	1.01968	0.574907	0.77354	20.6238	18.3478	17.7402	19.5306	17.6787	22.5615
734	Prosbeta3	Q9XYN7	1.01677	0.100923	0.372008	21.1382	21.4222	21.9239	21.8262	23.2751	22.4333
528	CG1542	Q9V9Z9	1.01191	0.096187	0.365818	24.3089	25.1353	23.6067	25.1779	25.663	25.2457
112	RpLP2	P05389	1.00968	0.188225	0.478801	26.3074	26.8676	25.0227	26.7775	26.718	27.7312
1000	Vajk4	Q7K0W4	1.00742	0.00306345	0.0853052	26.9834	26.6789	26.7216	27.5556	27.9656	27.885
758	Dmel\CG7518	A0A0B4K6G6 - A0A0B4K6U2 - E1JIJ7 - Q8INH9 - Q9VG05	1.00611	0.0400507	0.254997	20.8255	20.6686	20.4604	21.051	22.1299	21.7919
1321	ND-51	Q9VMI3	1.0055	0.141382	0.422978	23.0751	23.3022	21.8903	23.398	23.4606	24.4255
405	Rpn6	A0A0B4K7Z5 - Q7KLV9	0.999767	0.340732	0.605622	22.4471	24.4552	21.3989	23.8486	23.3365	24.1153
397	CG5033	Q7K0Y1	0.993283	0.0983506	0.368306	21.8173	22.3131	20.7903	22.4271	22.6527	22.8208
789	Sec31	A0A0B4LEY1 - A0A0B4LEZ1 - A1Z7J6 - A1Z7J7	0.990958	0.339786	0.605622	22.5483	22.2777	19.7741	22.1144	22.5129	22.9456
1065	lqfR	Q8IN05	0.990451	0.0157846	0.160207	19.3605	19.8815	19.1421	20.4518	20.6447	20.2588
275	Rpt2	A0A0B4LIJ0 - P48601	0.982995	0.00398453	0.0916557	24.8854	25.4001	25.1989	26.26	26.1529	26.0205
427	Nup205	Q8IQV9	0.981059	0.0087611	0.134008	24.5566	24.829	24.2397	25.3021	25.5809	25.6854
390	eIF3m	A0A0B4LFB3 - Q7JVI3	0.979572	0.0821914	0.33594	25.659	26.1818	25.0276	26.4723	27.1074	26.2275
134	Lam	M9NE89 - P08928	0.978659	0.0363858	0.24392	25.1658	24.203	24.3666	25.7329	25.363	25.5754
258	spel1	M9ND86 - P43248	0.978412	0.0898256	0.350905	21.5554	22.1957	20.8133	22.3375	22.2978	22.8643
648	l(1)G0004	Q9VR89	0.972774	0.0436129	0.264601	21.0437	21.3818	21.3457	21.6025	22.6163	22.4707
853	kst	A8JNJ6 - M9PBL6 - Q7KV69 - Q7KV70 - Q9VZQ3	0.972468	0.345276	0.608187	21.884	23.3086	21.9689	23.4927	24.646	21.94
1210	Dmel\CG12499	Q9VD07	0.971081	0.391285	0.638041	22.9508	23.1548	20.2483	22.8048	23.8435	22.6187
1447	CCT6	Q9VXQ5	0.966899	0.0943407	0.361497	26.1069	26.7208	25.4517	26.5634	27.3263	27.2903
1444	dSpb1	Q9VXK5	0.966149	0.394757	0.642044	24.1829	24.8212	21.5357	24.2181	24.6071	24.6131
337	RpS13	Q03334 - X2J950	0.962263	0.278423	0.550983	27.2255	27.6149	27.6415	28.1773	27.3087	29.8827
764	BcDNA:RH27395 - BcDNA:RE18604 - Dmel\CG5174	A0A0B4K7G1 - A0A0B4K897 - A0A0B4LGX1 - A1ZB77 - A1ZB78 - A1ZB79 - A1ZB80 - A1ZB83 - E1JGL5 - Q7JRI6	0.958963	0.194433	0.484565	21.4827	20.8376	22.1136	22.3985	21.602	23.3103
764	BcDNA:RH27395 - BcDNA:RE18604 - Dmel\CG5174	A0A0B4K7G1 - A0A0B4K897 - A0A0B4LGX1 - A1ZB77 - A1ZB78 - A1ZB79 - A1ZB80 - A1ZB83 - E1JGL5 - Q7JRI6	0.958963	0.194433	0.484565	21.4827	20.8376	22.1136	22.3985	21.602	23.3103
764	BcDNA:RH27395 - BcDNA:RE18604 - Dmel\CG5174	A0A0B4K7G1 - A0A0B4K897 - A0A0B4LGX1 - A1ZB77 - A1ZB78 - A1ZB79 - A1ZB80 - A1ZB83 - E1JGL5 - Q7JRI6	0.958963	0.194433	0.484565	21.4827	20.8376	22.1136	22.3985	21.602	23.3103
1547	epsilonCOP	Q9Y0Y5	0.954356	0.311778	0.585119	20.8254	21.6743	21.1868	20.6969	23.378	22.4745
1436	CG15051 - Dmel\CG32548	Q9VWU6 - Q9VWU8	0.954206	0.0132692	0.150108	23.7416	23.8007	23.1757	24.3467	24.5243	24.7096
1436	CG15051 - Dmel\CG32548	Q9VWU6 - Q9VWU8	0.954206	0.0132692	0.150108	23.7416	23.8007	23.1757	24.3467	24.5243	24.7096
941	LD24471	O77477	0.9435	0.0325212	0.235369	20.5928	20.6302	20.295	21.9402	20.9932	21.4152
876	Agpat3	D5AEK7 - Q961F9 - Q9VV51	0.943429	0.0548398	0.28611	22.0577	21.4122	21.5791	22.0406	22.9041	22.9346
1277	RpL30	Q9VJ19	0.942708	0.00460309	0.0945434	29.846	29.8045	29.5647	30.6795	30.9233	30.4406
350	eIF3b	E2QCG7 - Q0E940	0.942518	0.169477	0.460129	25.4717	25.931	24.3606	25.906	26.828	25.8569
1317	nop5	Q9VM69	0.935902	0.0823133	0.33594	27.2309	27.0404	26.6587	27.5379	27.5489	28.6509
604	Dmel\CG6724 - CG6724	M9PB96 - Q9VKQ3	0.928133	0.185988	0.478801	21.0277	21.6855	21.9842	21.6359	23.3967	22.4493
604	Dmel\CG6724 - CG6724	M9PB96 - Q9VKQ3	0.928133	0.185988	0.478801	21.0277	21.6855	21.9842	21.6359	23.3967	22.4493
564	RpS5b	A0A0B4K683 - Q9VFE4	0.926366	0.0121065	0.149458	24.9436	25.467	24.7567	25.9959	25.9807	25.9699
1026	Rpn9	Q7KMP8	0.916125	0.088517	0.349562	23.9645	24.0891	22.8947	24.7355	24.7011	24.2602
74	Rpt6	O18413	0.916006	0.0234248	0.199865	25.5059	26.3094	25.6999	26.663	26.9254	26.6747
811	Prosbeta1	A0AQH0	0.915887	0.10059	0.372008	22.0018	22.4931	21.0495	22.8324	22.849	22.6107
474	dom	A0A0B4LFX8 - Q8MLW2 - Q9NDJ2	0.914994	0.33689	0.604483	19.3397	19.726	19.9643	20.3731	22.1073	19.2945
1497	Mtpbeta	Q9W1H8	0.914866	0.123538	0.403746	24.6176	23.6651	23.8476	24.4345	24.7711	25.6694
1244	Dmel\CG4115	Q9VGA3	0.912356	0.0486735	0.271074	27.1437	26.8376	26.8096	27.3622	28.4151	27.7507
493	Rpn2	A0A0B4KHE9 - A0A0B4KI10 - Q9V3P6	0.911668	0.0235569	0.199865	26.4997	26.8782	26.2079	27.6463	27.5648	27.1096
676	RpS10b	M9NEQ9 - Q9VWG3	0.907656	0.00760864	0.119753	26.8075	27.1011	26.6327	27.8355	27.5173	27.9114
595	Nnp-1	Q9VJZ7	0.905074	0.615638	0.79974	22.9216	23.4639	19.5623	20.6475	24.3039	23.7116
1130	Tom20	Q95RF6	0.904297	0.516233	0.739616	20.8141	20.8409	20.235	19.1355	22.0878	23.3796
205	GluProRS	P28668	0.90132	0.0788447	0.333173	25.6498	25.9228	24.8137	26.3402	26.7042	26.0458
293	RfC4	P53034	0.895064	0.0222667	0.195802	19.8492	20.0703	19.9603	20.3987	20.9627	21.2037
174	mt:ND1	P18929	0.89324	0.180912	0.47416	19.3681	20.6084	21.0531	21.6223	20.8439	21.243
277	CCT3	A4V303 - P48605	0.890885	0.077819	0.331417	25.2018	26.2939	25.313	26.6247	26.661	26.1956
85	Flo2	A4V4F2 - C9QP31 - E1JJL2 - F2FB46 - M9PHL7 - M9PHT0 - M9PJN2 - O61492	0.89066	0.457382	0.691023	23.0896	20.9695	21.4101	21.4177	22.3553	24.3682
1539	eIF2Bepsilon	Q9W541	0.890184	0.151314	0.434017	19.0535	19.3135	19.1903	19.8732	21.0202	19.3345
1273	COX4	Q9VIQ8	0.889996	0.359662	0.619988	23.0918	22.519	20.7888	22.219	22.8766	23.974
1159	IKKepsilon	Q9V3Y8	0.884653	0.27349	0.550019	18.2504	19.1227	19.9734	20.1818	19.0771	20.7416
103	Hsp23	M9NE68 - P02516	0.88336	0.071533	0.325041	22.1662	21.8904	22.0433	23.3621	23.17	22.2178
240	Prosbeta6	P40304	0.876563	0.15585	0.441886	24.0846	24.8441	25.3022	25.7363	26.169	24.9552
228	Prm	A4V1N8 - P35415	0.873839	0.19065	0.481502	26.4834	26.2153	24.9071	26.3013	26.7029	27.223
480	eIF3h	Q9U9Q4	0.872569	0.217806	0.501287	25.6366	25.9491	24.3749	25.7788	26.8967	25.9029
1097	IleRS	Q8MSW0	0.868609	0.15056	0.433708	25.9204	26.3999	25.2262	26.8359	27.2579	26.0585
421	lig	A0A0B4K6T1 - A0A0B4K7U5 - A0A0B4KFC5 - A0A126GUM8 - D0Z768 - E1JH02 - Q86S05	0.867674	0.00534296	0.100681	24.675	24.778	24.7852	25.7619	25.7731	25.3062
551	Non3	Q9VEB3	0.866142	0.301987	0.579431	23.5497	24.4427	23.1426	23.3684	25.44	24.925
1457	mRpL38	Q9VY48	0.864076	0.260993	0.53981	22.9221	22.2133	21.3281	23.6793	22.1016	23.2749
253	RpL13	M9PFF0 - P41126	0.858992	0.000853576	0.0441421	28.3413	28.4279	28.2503	29.3604	29.1123	29.1238
1269	l(2)05287	Q9VIG1	0.852527	0.278194	0.550983	22.3458	23.7689	22.6445	22.7794	23.978	24.5594
557	msps	A0A0B4K664 - A0A0B4K700 - E1JIM4 - Q9VEZ3	0.85198	0.0926699	0.358756	23.6774	23.8893	23.5424	25.1562	24.6396	23.8692
1025	GCS2alpha	Q7KMM4	0.851663	0.332052	0.602017	23.0398	23.1984	20.8949	23.3432	22.8193	23.5256
633	eIF3f1	Q9VN50	0.850313	0.0289384	0.221317	25.2033	25.771	25.0214	26.2369	26.3543	25.9555
417	Marf	Q7YU24	0.849965	0.709493	0.854854	18.7084	20.7839	23.7797	25.0029	20.3608	20.4583
842	Dmel\CG15615	A1ZAJ7	0.848849	0.0307989	0.230673	26.0856	25.7876	25.8605	26.3073	27.1424	26.8305
1381	Sec63	Q9VS57	0.846732	0.181194	0.47416	19.8413	20.1682	21.0411	21.5754	20.4328	21.5826
1405	Dmel\CG12301	Q9VUR2	0.846335	0.0131523	0.150108	19.9534	20.2826	20.433	20.8369	21.3207	21.0503
1365	LeuRS	Q9VQR8	0.843662	0.32939	0.60171	23.4443	24.4657	22.4256	23.4672	25.1328	24.2666
997	mRpL42	Q7K0A0	0.836532	0.114961	0.388933	22.4388	21.9	21.3444	22.885	22.2033	23.1044
206	exu	E1JGN9 - P28750	0.832025	0.228638	0.514081	25.8489	26.3186	25.282	25.7343	26.7401	27.4712
1118	Vajk2	Q8SZM2	0.830443	0.108514	0.377712	26.8397	26.6741	25.867	26.7534	27.5386	27.5801
584	CG1234	Q9VI82	0.829812	0.165315	0.456825	22.365	22.1047	20.9722	22.1726	22.8151	22.9436
1427	Rpn1	Q9VW54	0.827797	0.100905	0.372008	26.0149	26.593	25.4044	26.6107	27.1989	26.6861
425	sle - CG12592	Q8INM3 - Q9VGZ8	0.825147	0.458847	0.692094	23.0316	22.8869	20.992	23.4452	24.2649	21.6758
425	sle - CG12592	Q8INM3 - Q9VGZ8	0.825147	0.458847	0.692094	23.0316	22.8869	20.992	23.4452	24.2649	21.6758
791	cg	A0A0B4LF29 - A0A0B4LFC7 - A0A126GUP1 - A1Z9M3 - A1Z9M4 - A8DYD1 - A8DYD2 - A8DYD3 - B7YZE6 - Q7KHK4	0.822623	0.135001	0.415329	22.4923	21.4963	22.7698	23.2652	23.3058	22.6553
128	RpII140	A0A0B4LI86 - P08266	0.820863	0.0574429	0.28881	20.017	20.3973	21.0378	21.2002	21.4804	21.2341
505	Nup107	Q9V466	0.818419	0.400567	0.647345	24.1529	24.3983	26.5816	26.0973	26.4137	25.0771
1492	Dmel\CG3356	Q9W196	0.817705	0.317897	0.592895	20.9543	20.1647	19.1817	20.2198	21.8908	20.6432
1222	Vha100-2	Q9VE75	0.817389	0.604653	0.789247	21.4958	19.0251	20.1147	20.4938	19.1482	23.4459
268	TpnC73F	P47949 - X2JCI6	0.812033	0.214005	0.501287	20.4189	20.0697	20.1962	20.6109	20.3956	22.1144
413	Lon	Q7KUT2	0.807867	0.203885	0.496456	20.3317	20.2478	21.7008	21.075	21.8713	21.7576
1448	HUWE1	Q9VXR3 - X2JC16 - X2JDY2 - X2JF73 - X2JF83 - X2JFK0 - X2JKH9	0.799649	0.376985	0.627924	21.4281	22.7091	20.4465	21.7256	23.2507	22.0064
170	Prosalpha3	P18053	0.798418	0.0456081	0.264868	22.731	22.4871	21.873	23.3736	23.1171	22.9958
1372	Hlc	Q9VRI0	0.797822	0.310318	0.585119	21.1116	22.5427	22.4912	22.287	22.4023	23.8497
478	hoip	D2NUK9 - Q9U3Z7	0.796625	0.0154851	0.160207	26.4532	26.6648	26.0684	27.1238	27.0807	27.3718
1102	Sec61alpha	Q8STG9	0.79587	0.248017	0.527051	23.234	24.3373	23.3556	23.5298	25.1291	24.6556
968	Men	Q2QBM1 - Q9VG31 - Q9VG32	0.79103	0.295574	0.572181	20.9151	21.5532	21.2517	22.4887	20.7825	22.8219
1081	Dmel\CG17221 - DM_7295851	Q8IPZ3 - Q9VQL4	0.789941	0.175152	0.46603	23.2721	23.9736	22.8657	24.3892	24.6272	23.4649
1081	Dmel\CG17221 - DM_7295851	Q8IPZ3 - Q9VQL4	0.789941	0.175152	0.46603	23.2721	23.9736	22.8657	24.3892	24.6272	23.4649
195	brm	M9PFM5 - M9PFS6 - P25439	0.788498	0.381291	0.631223	20.1535	21.301	20.1643	21.443	22.4896	20.0517
1140	CG13372	Q9I7Z8	0.786074	0.277945	0.550983	20.2418	20.0319	20.5018	21.078	22.0869	19.9688
1363	ND-B14.5B	Q9VQM2	0.783984	0.0475877	0.27076	21.4302	21.791	21.3936	22.4785	21.8385	22.6496
673	Ltn1	Q9VW09	0.7807	0.397632	0.645031	20.3726	22.8448	22.6964	22.5974	23.149	22.5096
1484	scf	Q8IRH7 - Q9W0H8	0.778776	0.370444	0.623753	23.9191	23.7529	23.8573	23.0899	25.2359	25.5398
287	RpL22	P50887	0.77769	0.00392937	0.0916557	26.9977	27.1188	26.8598	27.5676	27.8134	27.9283
1332	mRpL44	Q9VNC1	0.775872	0.219166	0.503201	24.4818	24.4788	23.3864	24.1144	25.2996	25.2606
829	Twdlbeta	A1Z8Q0	0.7592	0.0252548	0.206214	28.3578	27.6666	27.9705	28.6847	28.9297	28.6581
487	Rpn11	Q9V3H2	0.751882	0.18291	0.47503	23.3804	24.3163	22.9312	23.9015	24.6907	24.2913
469	Capr	E4NKG1 - Q9I7D3	0.749486	0.210823	0.501287	24.3146	24.6953	24.7477	26.0824	25.4967	24.427
1445	mRpS30	Q9VXP3	0.746468	0.0553452	0.28611	23.2885	23.7022	22.8171	24.2311	23.9546	23.8615
590	mRpL13	Q9VJ38	0.74562	0.0136249	0.151715	22.8084	23.3885	23.0553	23.7174	23.8913	23.8803
1254	mRpL37	Q9VGW9	0.743237	0.126426	0.406676	21.429	22.1276	22.6747	23.0137	22.5535	22.8938
94	eEF1beta	A0A0B4LFL3 - O96827	0.743003	0.0772548	0.33031	25.8481	26.3968	25.9877	27.1613	27.0075	26.2928
1546	Uch-L5	Q9XZ61	0.735646	0.113196	0.387681	24.514	25.3275	24.1954	25.6863	25.3074	25.2501
1123	mRpL47	Q8T3V6	0.73293	0.174371	0.46603	21.1975	22.3215	21.17	22.1396	21.9969	22.7513
1154	ND-B17	Q9V3W2	0.732899	0.213675	0.501287	20.4264	21.1064	21.1343	21.9298	20.7562	22.1798
1430	Ubqn	Q9VWD9	0.726453	0.177395	0.467599	21.4542	22.2098	22.0755	22.5996	23.3143	22.005
554	l(3)07882	A0A126GUW2 - Q9VEJ2	0.720309	0.414127	0.656289	19.6886	19.799	19.8063	20.208	21.9711	19.2757
1386	Dmel\CG7182	Q9VSI1	0.719438	0.612664	0.79683	20.4306	21.2345	19.7226	18.709	22.3404	22.4968
1195	RpL27	Q9VBN5	0.715295	0.0517955	0.278909	28.7946	28.7339	28.8172	28.9951	29.6334	29.8631
1161	Vajk3	Q9V3Z9	0.713408	0.183276	0.47503	26.4838	25.8746	25.0066	26.3132	26.7114	26.4806
683	mRpS25	Q9VY28	0.708083	0.426388	0.667173	19.8252	21.6851	20.4276	20.9132	22.5106	20.6384
448	ND-75	A4V449 - Q94511	0.702329	0.127695	0.406676	24.5232	24.7223	23.5649	25.0763	25.0283	24.8128
93	eIF3e	O77410	0.701784	0.276059	0.550983	25.5961	25.9469	24.4245	25.5997	26.6358	25.8374
675	Elys	Q9VWE6 - X2JG50	0.701781	0.409178	0.654243	20.9167	21.7197	19.3092	20.7905	21.649	21.6114
658	RpL10Ab	Q9VTP4	0.701453	0.00430428	0.0916557	29.4051	29.5308	29.5822	30.063	30.4191	30.1403
1094	Dmel\CG33217	Q8MS38	0.701023	0.441715	0.680864	20.077	22.4361	21.6724	21.3864	22.8975	22.0047
1011	CCT8	Q7K3J0	0.694817	0.147427	0.430859	24.8124	25.5877	24.3287	25.8194	25.6085	25.3853
1158	BG:DS01759.2	Q9V3Y7	0.692427	0.580617	0.774631	19.9322	20.7689	22.6585	21.4113	20.6274	23.3982
44	Nup75	A1YK02	0.689738	0.119936	0.402008	23.3533	24.0749	23.3541	24.4337	24.6296	23.7883
1341	Dmel\CG14570	Q9VNZ2	0.689208	0.217696	0.501287	23.7564	23.043	22.3901	24.1222	23.2551	23.8798
942	Ccp84Ae	O97062	0.686934	0.0240619	0.202568	28.082	27.7835	27.5591	28.3929	28.7372	28.3553
368	Ost48	Q24319	0.685979	0.337103	0.604483	21.3586	20.8133	22.5081	21.9425	21.7884	23.007
698	RpL28	D1Z3A1 - Q9VZS5	0.685099	0.173181	0.46603	27.4692	27.6027	27.4646	28.6688	28.5453	27.3776
790	Not1	A0A0B4LEZ3 - A8DY80 - A8DY81 - A8DY82 - E2QCN4	0.685087	0.0765799	0.33031	24.8896	25.5736	24.8169	25.6736	26.0907	25.571
1236	Dmel\CG9925	Q9VFP5	0.682576	0.234951	0.515121	23.0856	23.9268	23.0023	23.3658	24.7129	23.9837
711	eIF3k	Q9W2D9	0.677822	0.142844	0.425009	24.81	24.8761	24.4519	24.7365	25.9251	25.51
105	Hsp27	P02518 - X2JC82	0.676641	0.0764677	0.33031	28.2871	28.4843	28.8871	29.5971	28.8248	29.2666
845	Dmel\CG15080	A1ZBD8	0.675351	0.138397	0.418662	24.0714	24.1762	23.5271	24.0972	25.1513	24.5522
1411	RAF2	Q9VV52	0.669858	0.141303	0.422978	20.565	21.293	20.7286	21.5778	22.0139	21.0045
754	mor	A0A0B4JDA0 - Q9VF03	0.669681	0.277178	0.550983	21.8755	23.2319	22.3984	23.0065	23.8568	22.6514
476	eEF1gamma	A0A0B4JD11 - Q9NJH0	0.668593	0.168127	0.45876	25.9988	26.9452	26.1242	26.6052	27.5146	26.9542
1327	Jon25Bii	Q9VMX8	0.661932	0.344256	0.607906	21.1267	21.2134	20.7051	20.7928	21.4231	22.8151
202	Dbp73D	P26802	0.659408	0.487059	0.720173	18.724	20.614	20.3047	20.4356	21.6856	19.4997
1015	l(2)k09848	Q7K4B2	0.654898	0.133085	0.412544	21.8609	22.236	22.0187	23.2015	22.0727	22.806
632	eIF3a	Q9VN25	0.649325	0.124846	0.403746	25.8617	26.3038	25.6498	26.5349	27.0872	26.1411
1298	FBgn 32261	Q9VKU3	0.647543	0.0347582	0.243532	20.8375	20.2814	20.8823	21.4524	21.2785	21.2129
1548	rgn	M9PFV8 - Q9Y102	0.64478	0.683887	0.842748	22.2158	19.9293	21.5014	21.5203	19.785	24.2755
1426	Dmel\CG9300	Q9VW10	0.643899	0.578539	0.773761	22.0422	22.1776	21.4676	20.4941	23.2006	23.9244
902	CG12634 - CG18512	M9NF03 - Q9W2Z6	0.64349	0.676127	0.838837	23.2598	21.7535	21.4138	20.2186	24.5495	23.5894
902	CG12634 - CG18512	M9NF03 - Q9W2Z6	0.64349	0.676127	0.838837	23.2598	21.7535	21.4138	20.2186	24.5495	23.5894
445	hfp	A4V193 - Q8T6B9	0.640377	0.214312	0.501287	20.0929	20.0886	20.7137	20.2703	20.9549	21.5912
1136	rdog	Q961D3	0.639654	0.197455	0.487354	20.6815	20.6834	21.8339	21.5034	21.6019	22.0124
1510	ATPsyndelta	Q9W2X6	0.639318	0.0145236	0.156265	24.1972	24.4061	23.9161	24.8446	24.6927	24.9
729	Mybbp1A	Q9W5E4	0.638766	0.711142	0.854854	21.9616	22.6468	20.0715	19.3928	23.834	23.3694
916	nocte	M9PE74 - Q9W2U7	0.638653	0.576168	0.77354	19.1279	20.8333	20.2805	21.6948	21.5887	18.8742
70	SelD	O18373	0.637557	0.578112	0.773761	20.8409	21.0044	20.1319	21.9782	22.6212	19.2905
573	RpS29	A0A0C4DHE8 - Q9VH69	0.635537	0.188703	0.478801	27.957	28.2818	28.2493	29.0182	29.3329	28.0436
494	NHP2	M9PCI2 - Q9V3U2	0.631379	0.42423	0.665772	22.9302	23.7283	22.5248	22.5348	23.9067	24.636
923	Arts - Apl	M9PFR8 - M9PFW8 - Q9I7R5 - Q9VV82	0.631018	0.0897621	0.350905	25.4833	25.9452	24.9914	26.051	26.2355	26.0265
923	Arts - Apl	M9PFR8 - M9PFW8 - Q9I7R5 - Q9VV82	0.631018	0.0897621	0.350905	25.4833	25.9452	24.9914	26.051	26.2355	26.0265
616	CG7840	Q9VLP9	0.623101	0.23082	0.515121	19.7966	19.0071	19.35	19.4553	19.838	20.7296
60	HIP - HIP-R	C4NYP8 - E2QD63 - Q86DS1	0.620612	0.200913	0.49253	22.1867	23.3567	22.5589	23.7458	23.0691	23.1494
60	HIP - HIP-R	C4NYP8 - E2QD63 - Q86DS1	0.620612	0.200913	0.49253	22.1867	23.3567	22.5589	23.7458	23.0691	23.1494
606	Cand1	M9PB90 - Q9VKY2	0.619704	0.23571	0.515121	24.7924	25.785	24.435	25.3397	25.973	25.5589
526	FeCh	Q9V9S8	0.614959	0.232966	0.515121	21.2884	21.7544	21.0213	21.9759	22.6282	21.3049
1371	Stt3A	Q9VRE0	0.613535	0.276004	0.550983	21.5096	20.459	21.7491	22.3868	21.7466	21.4249
1050	l(3)80Fj	Q7PLL6	0.613297	0.121399	0.40258	26.2598	26.7901	26.2651	26.872	27.5614	26.7214
343	RpS3	G3M3A2 - Q06559	0.608485	0.00861972	0.133729	29.9197	30.1744	30.047	30.4822	30.839	30.6454
161	LanB2	P15215 - X2JAW6	0.605519	0.227109	0.514081	29.3523	28.7954	28.6499	29.2185	29.1258	30.2698
1168	CT7856	Q9V4B8	0.604425	0.0610742	0.297585	20.3345	20.6898	20.8877	21.5603	20.9851	21.1799
251	RpL18A	P41093	0.599131	0.0655736	0.305635	28.1644	28.0781	28.5264	29.1866	28.8664	28.5134
1192	Dmel\CG14257	A0A0B4KHY9 - Q9VB83	0.596817	0.399548	0.646661	24.5575	22.8558	24.5109	24.6003	24.0432	25.0711
1060	Mccc1	Q8I0S9 - Q9V9T5	0.592318	0.600896	0.787182	19.9351	22.8985	21.8411	22.562	21.0018	22.8879
1114	l(2)09851	Q8SYL1	0.590098	0.0823124	0.33594	23.3094	22.5518	22.7296	23.5657	23.5707	23.2247
1106	CG11005	Q8SX57	0.586593	0.155928	0.441886	19.9058	20.6669	20.7077	20.8543	21.4336	20.7522
718	Lst8	Q9W328	0.586045	0.0555887	0.28611	23.527	23.1794	23.2612	23.6648	24.2884	23.7726
850	Phb2	A8DYI6 - A8DYI7 - Q0E924	0.583025	0.0247	0.203213	26.9146	27.0473	26.699	27.508	27.6765	27.2255
1055	mRpL27	Q86BM8	0.579285	0.372324	0.623753	20.5641	21.1418	21.4628	22.6475	20.9752	21.2838
967	Dmel\CG12964	Q29QW0	0.578954	0.371546	0.623753	21.598	20.8396	21.7664	21.4053	21.5586	22.9769
1153	Rpt5	Q9V3V6	0.574102	0.259294	0.537934	25.838	26.3737	25.4928	25.8976	27.1189	26.4103
1162	Rpt3	Q9V405	0.572596	0.138014	0.418662	25.4577	26.1409	25.2288	25.948	26.4445	26.1527
726	eIF3g1	Q9W4X7	0.558493	0.311239	0.585119	22.5625	23.3356	22.5201	22.7795	24.1368	23.1773
608	Ufd4	Q9VL06	0.557539	0.368113	0.623753	21.1404	21.2095	21.2041	20.651	22.1731	22.4026
1320	Dmel\CG9175	Q9VMH4	0.552799	0.311955	0.585119	18.8452	18.9594	19.6615	20.5032	19.4389	19.1825
643	shv	Q9VPQ2	0.549849	0.233294	0.515121	21.7177	21.0089	21.6235	21.3553	22.2901	22.3543
533	Cisd2	Q9VAM6	0.549696	0.401335	0.647473	21.5714	22.8336	22.4719	22.0382	22.8929	23.5949
588	RanGAP	M9PBD9 - M9PD65 - Q9VIW3	0.546118	0.410077	0.654243	25.7268	26.2356	25.7296	26.7414	27.2468	25.3421
983	Echs1	Q7JR58	0.545975	0.0492243	0.271358	24.6625	24.7114	25.0258	25.5331	25.4749	25.0296
933	lic	O62602	0.545361	0.216016	0.501287	22.9644	23.3094	23.0784	23.5364	23.1167	24.3352
1383	BcDNA:RE24439	Q9VSG0	0.544352	0.349122	0.611527	25.2866	25.0238	23.7821	25.4636	25.4617	24.8003
109	RpII215	P04052	0.544259	0.299634	0.576954	22.4392	23.9547	22.8123	23.677	23.5626	23.5993
110	RpL32	P04359	0.544058	0.0755799	0.33031	28.0439	27.9503	28.5565	28.7088	28.5149	28.9592
1241	Droj2	Q9VFV9	0.543731	0.188531	0.478801	25.5077	26.1845	25.0304	26.2702	26.0324	26.0511
656	Srp68	Q9VSS2	0.543315	0.486496	0.720173	22.0515	21.7832	22.1894	21.5326	22.2305	23.8908
1394	ND-13B	Q9VTB4	0.542495	0.354909	0.617677	21.869	23.1748	22.0111	22.302	23.3688	23.0116
1295	ATPsynG	Q9VKM3	0.541834	0.324087	0.59553	23.5058	23.9131	22.8591	24.6676	23.8371	23.3989
1185	Dmel\CG4849	Q9VAX8	0.536629	0.588398	0.779269	24.741	24.6007	24.8514	24.3001	24.4156	27.0873
340	ATPsynbeta	L0MQ04 - Q05825 - X2JH42	0.536562	0.0275831	0.217189	28.8707	29.2696	28.7978	29.5982	29.5502	29.3995
1214	fit	Q9VD66	0.536081	0.549531	0.760243	24.746	25.738	24.9205	26.4654	26.4004	24.1469
309	RpS3A	P55830	0.534943	0.142441	0.424975	30.3278	30.5547	30.5855	31.1756	31.4193	30.4781
71	Fs(2)Ket	M9NDC3 - O18388	0.534056	0.0945351	0.361497	25.055	25.7206	25.4311	26.1721	25.9815	25.6552
1340	Dmel\CG14572	Q9VNY6	0.532383	0.596914	0.784805	24.3	24.4037	22.3764	24.6716	25.0665	22.9392
391	Nup62	Q7JXF5	0.523925	0.36032	0.620139	22.8866	23.6402	23.2072	23.9471	24.4578	22.9008
422	gammaCOP	A0A0B4KHL2 - Q8I0G5	0.522995	0.175165	0.46603	23.7944	24.4783	23.8833	24.8461	24.7704	24.1084
563	GlyS	A0A0B4KHJ5 - Q9VFC8	0.522273	0.338919	0.605622	24.0732	25.2176	23.8861	24.8915	25.3445	24.5077
1048	Dmel\CG17691	Q7PLE6	0.521936	0.419174	0.659744	22.9761	23.0347	22.7316	22.5871	23.1947	24.5264
566	CG17202	Q9VG76	0.519576	0.0136906	0.151715	21.767	22.0246	21.6772	22.296	22.4742	22.2574
705	Fib	Q9W1V3	0.514884	0.145538	0.428331	27.1943	27.516	27.343	27.3872	27.8898	28.321
512	RpL31	Q9V597	0.514098	0.627869	0.809904	24.1951	23.479	24.7252	23.5754	23.9051	26.4611
58	Dmel\CG45076 - CG45076	A0A0B4LGZ7 - C0HK92	0.505972	0.201978	0.494026	24.2986	24.0781	23.6607	24.0799	24.4529	25.0226
58	Dmel\CG45076 - CG45076	A0A0B4LGZ7 - C0HK92	0.505972	0.201978	0.494026	24.2986	24.0781	23.6607	24.0799	24.4529	25.0226
1194	RpL34a	Q9VBH8	0.505304	0.0406211	0.254997	28.1058	28.1962	28.1369	28.3186	28.7897	28.8465
196	tud	A0A0B4LG05 - P25823	0.503769	0.323761	0.59553	21.3577	22.5576	21.5554	21.8597	22.7171	22.4052
1408	Dmel\CG13048	Q9VV17	0.503041	0.0208078	0.191502	25.494	25.2186	25.0952	25.8791	25.7908	25.6471
540	mask	A0A0B4K725 - A0A0B4KHR8 - A0A0B4KHZ8 - A0A0B4LHK4 - Q9VCA8	0.50267	0.298671	0.576122	23.8569	24.9245	24.0752	24.8729	25.2028	24.2889
647	Elp3	Q9VQZ6	0.5006	0.436357	0.676977	21.9584	21.5689	22.7388	22.4824	23.4451	21.8404
1291	CCT4	Q9VK69	0.496756	0.147107	0.430859	26.1035	26.6585	25.8743	26.4917	26.9958	26.6389
1481	RpL23A	Q9W0A8	0.492406	0.488073	0.720173	28.1694	28.653	29.1599	28.6756	28.4789	30.305
954	PCB	Q0E9E2 - Q7KN97	0.481451	0.136474	0.417496	23.9161	23.9756	23.5392	24.2606	23.9273	24.6872
1467	Dlic	Q8IR93 - Q9VZ20	0.481003	0.413829	0.656289	20.7492	20.8305	20.8063	20.3951	22.2191	21.2147
498	Non1	A0A0B4LEY9 - Q9V411	0.479644	0.224864	0.511955	25.4978	26.1326	25.1982	25.942	26.4656	25.8599
1330	Karybeta3	Q9VN44	0.479548	0.150413	0.433708	26.2298	26.5979	25.7931	26.6615	26.9356	26.4623
249	Pep	M9NG39 - P41073	0.47878	0.30542	0.581525	23.0816	23.5009	24.2277	24.4904	23.6846	24.0716
735	Grip91	Q9XYP8	0.478611	0.5849	0.778432	22.5419	21.675	20.1171	21.1889	22.4855	22.0954
820	AIMP1	A1Z7K8	0.478598	0.518624	0.740113	23.2968	23.7472	22.0424	22.846	24.3544	23.3218
989	Swim	Q7JWQ7	0.476934	0.380216	0.630403	26.8659	26.7831	26.2433	26.788	26.5522	27.983
1294	cana	Q9VKH9	0.472147	0.128854	0.409167	19.1104	19.0003	19.0431	19.9959	19.4007	19.1735
618	poe	M9PB68 - Q9VLT5	0.470644	0.397948	0.645031	23.9138	25.2402	24.37	24.4022	25.4669	25.0668
194	Rpn3	M9PG62 - P25161	0.469685	0.286157	0.561866	24.8088	25.7255	24.526	25.7116	25.4651	25.2927
1093	Tim23	Q8MRW1	0.467191	0.172243	0.46603	23.0634	23.1587	23.6325	23.4136	24.1638	23.6788
125	Gapdh2	M9PJN8 - P07487	0.466977	0.331654	0.602017	25.2747	25.0932	24.3828	24.7966	25.9146	25.4405
601	Nup160	Q9VKJ3 - X2J9F3	0.465783	0.272232	0.549329	24.2316	24.2842	23.659	24.3572	25.1184	24.0966
895	Hsc70Cb	M9MSL3 - Q9VUC1	0.461683	0.591605	0.782472	19.5294	20.4206	19.9235	20.035	19.3566	21.867
598	CG6712	Q9VKB4	0.461369	0.760602	0.877968	19.7291	23.2812	24.0728	21.9484	23.5338	22.9851
709	RpS16	A0A0B4LG52 - Q9W237	0.460104	0.0810537	0.33594	29.1588	29.4878	29.8	29.8063	29.9753	30.0453
418	Ppn	Q868Z9	0.459453	0.237495	0.516872	30.1182	29.8684	29.415	29.9702	30.0325	30.7773
227	blw	P35381	0.458769	0.139446	0.420663	28.4321	28.88	28.6103	29.2977	29.3261	28.6749
1537	trol	A0A023GRW4 - A0A6H2EG25 - E1JJC0 - M9NDM1 - M9NE61 - M9NES6 - M9NET2 - M9NFR6 - M9NFS1 - M9NGK3 - M9NGL3 - Q8IRV8 - Q8IRV9 - Q9W4Y3 - Q9W4Y4	0.452121	0.288176	0.561866	31.4293	31.1757	30.842	31.209	31.3419	32.2526
644	AIF	M9PBQ4 - Q9VQ79	0.451128	0.552415	0.762692	20.7353	22.2082	20.9275	22.1365	22.3786	20.7092
410	RpS15Ab	Q7KR04	0.4475	0.166931	0.458299	22.6494	22.9197	22.9393	23.1985	22.9025	23.7499
738	pic	Q9XYZ5	0.447061	0.556323	0.762837	24.2502	23.6975	23.1821	23.2302	23.8929	25.3478
1358	ND-B17.2	Q9VQD7	0.441014	0.463186	0.69767	21.0885	20.8916	20.2849	20.6239	20.7983	22.1659
1345	pzg	Q9VP57	0.439394	0.320762	0.592895	24.6572	24.9514	24.2115	25.327	25.4094	24.4019
568	RpL24-like	Q9VGN9	0.438228	0.269243	0.546539	23.2871	23.6774	22.8528	23.8431	24.0537	23.2352
948	Mpcp2	Q0E8E8	0.436529	0.31842	0.592895	25.8239	26.2785	25.0659	25.8634	26.3044	26.31
750	ctrip	A0A0B4JCV6 - A0A0B4JCW5 - A0A0B4JD62 - A0A0B4JDA1 - A0A0B4JDB5 - A0A0B4LGQ5 - A0A0B4LGR2 - A0A0B4LHQ4 - Q9VN58	0.435937	0.470642	0.705962	22.0109	22.3642	20.74	21.6674	22.332	22.4235
217	RpS2	M9PB84 - P31009	0.433768	0.0326164	0.235369	29.2919	29.4728	29.4391	29.6348	30.0596	29.8107
215	Hsc70-5	A0A0B4LFD2 - P29845	0.428509	0.188503	0.478801	25.2213	25.954	25.4494	25.9044	26.2784	25.7275
312	eIF6	P56538	0.426843	0.434725	0.676377	24.3905	24.8337	23.7551	24.5457	25.4899	24.2243
1449	Dmel\CG9281	Q9VXR5	0.425649	0.252414	0.530216	24.7799	25.5158	25.0924	25.1055	25.9081	25.6513
1425	Dmel\CG12519 - Dmel\CG18294	Q9VVZ6 - Q9VVZ7	0.424133	0.610658	0.795173	24.7845	26.0326	25.9401	26.6903	26.641	24.6983
1425	Dmel\CG12519 - Dmel\CG18294	Q9VVZ6 - Q9VVZ7	0.424133	0.610658	0.795173	24.7845	26.0326	25.9401	26.6903	26.641	24.6983
666	l(3)72Ab	Q9VUV9	0.420941	0.692137	0.847419	24.7604	24.2316	24.6416	23.5644	24.4904	26.8416
724	VhaAC39-1	Q9W4P5	0.420005	0.596789	0.784805	22.9589	22.351	21.7752	21.7582	22.6072	23.9798
97	Adh	P00334	0.415361	0.654163	0.82903	21.3165	21.9654	20.7981	20.5741	21.4861	23.2658
114	r	P05990 - X2JFG0	0.40677	0.255641	0.533897	27.0416	27.5237	26.6416	27.4648	27.7768	27.1857
76	Nop60B	A0A0B4K8B2 - E1JGV6 - O44081	0.403744	0.470003	0.705962	24.6483	24.7165	24.4447	24.2992	24.7493	25.9723
1355	RFeSP	Q9VQ29	0.399138	0.230783	0.515121	24.2405	24.6384	23.818	24.7684	24.3236	24.8023
679	Nup153	A8JV18 - Q9VXE6	0.396465	0.576237	0.77354	22.5338	23.3771	22.9611	24.2601	23.5959	22.2054
740	CSN5	A0A0B4KHM2 - Q9XZ58	0.392298	0.622947	0.805381	22.96	23.5566	21.6269	23.9495	23.0361	22.3347
385	RanBPM	A0A0B4K851 - A0A0B4KFL0 - A0A126GUM4 - Q4Z8K6	0.392054	0.4575	0.691023	21.1537	22.3979	22.1836	22.5897	21.7371	22.5845
284	RpL36	P49630 - X2JC35	0.390399	0.104487	0.372796	27.9501	27.9897	27.5881	28.3077	27.9694	28.4221
1378	Dmel\CG9953	Q9VS02	0.38508	0.68829	0.844613	23.9741	23.3767	21.1128	23.1645	22.8973	23.557
728	Ns3	Q9W590 - X2JA43	0.381379	0.804888	0.897442	25.2867	24.3491	26.2131	27.8024	25.9982	23.1925
742	Cse1	Q9XZU1	0.380648	0.575473	0.77354	23.7823	23.1937	22.5848	22.5363	23.9561	24.2104
184	SERCA	A0A0B4LGB7 - P22700	0.37376	0.348371	0.611198	25.8365	25.9223	25.6053	25.6213	26.7871	26.077
330	LanA	Q00174	0.372569	0.471316	0.705999	30.324	29.9383	29.4817	29.7914	29.9899	31.0804
677	Idh3a	Q9VWH4	0.370293	0.159674	0.448077	26.374	26.9914	26.4492	26.8941	26.8747	27.1567
1175	rod	Q9V9W7	0.369749	0.505411	0.728919	22.9766	24.5491	23.736	23.7796	24.5422	24.0491
141	LanB1	P11046	0.368872	0.455426	0.691023	29.211	28.7294	28.3798	28.8727	28.6687	29.8855
66	Hsp60A	O02649	0.367732	0.593353	0.782967	25.5662	26.0547	24.185	25.9546	25.9154	25.0392
727	Zw10	Q9W4X9	0.366452	0.644864	0.821975	21.7181	22.4606	21.7732	20.9573	23.0539	23.0401
994	RpS15	A1ZAH8 - Q7JZW2	0.364737	0.530475	0.747206	28.0369	28.4217	28.0148	27.8608	28.1696	29.5372
167	RpS17	P17704	0.361973	0.174501	0.46603	29.0167	29.0471	28.6726	29.1697	29.0212	29.6315
733	ox	Q9XY35	0.352963	0.322919	0.595399	21.7194	21.8088	21.7886	22.4169	21.5014	22.4574
381	Nlp	A0A0B4KI24 - Q27415	0.350909	0.383734	0.633336	23.4211	24.1299	23.1261	24.1037	24.117	23.509
139	Act87E - Act79B - Act88F	A0A0B4LH50 - M9PFZ6 - P02574 - P10981 - P83967	0.345845	0.635214	0.814042	23.5668	23.838	23.8102	24.1254	22.9052	25.222
139	Act87E - Act79B - Act88F	A0A0B4LH50 - M9PFZ6 - P02574 - P10981 - P83967	0.345845	0.635214	0.814042	23.5668	23.838	23.8102	24.1254	22.9052	25.222
139	Act87E - Act79B - Act88F	A0A0B4LH50 - M9PFZ6 - P02574 - P10981 - P83967	0.345845	0.635214	0.814042	23.5668	23.838	23.8102	24.1254	22.9052	25.222
1280	Grip71	Q9VJ57	0.34288	0.69119	0.847215	19.1371	20.853	19.0199	20.2676	18.9743	20.7968
1231	Dmel\CG4009	Q9VEP3	0.334804	0.707714	0.854854	24.1532	24.2131	22.4568	22.7999	24.1984	24.8292
1002	Not3	Q7K126	0.334261	0.443613	0.680864	21.1465	22.3499	21.9221	22.0163	22.4873	21.9177
451	HDAC1	Q94517	0.332901	0.520469	0.741771	23.0316	23.3117	23.6698	23.523	24.488	23.0009
332	beta-Spec	M9PF16 - M9PHG4 - Q00963	0.329969	0.387228	0.6366	25.8505	25.9836	25.3702	25.8939	26.6209	25.6794
1471	Cpr64Ad	Q9VZF9	0.329225	0.0747978	0.33031	29.9115	29.6419	29.6086	30.1511	30.1457	29.8529
1007	CG3364	Q7K332	0.326207	0.415771	0.656289	21.3012	22.1808	21.8177	22.4802	22.1823	21.6158
917	fmt	M9PEB1 - M9PEH8 - Q9VRV1	0.324746	0.55283	0.762692	22.1222	22.5586	21.912	21.602	23.0897	22.8754
190	l(2)37Cc	A0A023GQA5 - P24156	0.323522	0.2496	0.527051	27.7101	28.043	27.6652	28.3123	28.3636	27.7131
761	Nuak - Nuak1	A0A0B4K6D8 - A0A0B4K707 - A0A0B4KGR1 - A0A6H2EDN5 - Q0KI87 - Q7KSS0	0.321755	0.771302	0.882546	22.6852	22.1809	24.1211	22.7776	22.181	24.9939
761	Nuak - Nuak1	A0A0B4K6D8 - A0A0B4K707 - A0A0B4KGR1 - A0A6H2EDN5 - Q0KI87 - Q7KSS0	0.321755	0.771302	0.882546	22.6852	22.1809	24.1211	22.7776	22.181	24.9939
428	FBpp0072605 - CG2199	M9PBH8 - Q8IRH5	0.319294	0.542657	0.753613	24.2024	23.9354	23.5224	24.5659	24.7174	23.3348
428	FBpp0072605 - CG2199	M9PBH8 - Q8IRH5	0.319294	0.542657	0.753613	24.2024	23.9354	23.5224	24.5659	24.7174	23.3348
45	Gp210	A1Z6H7	0.317757	0.500102	0.72741	24.5381	25.4583	24.2329	24.9796	25.4763	24.7267
1213	Idh3b	Q9VD58	0.309639	0.570226	0.77354	23.8632	25.2918	24.8994	25.465	24.5517	24.9666
1377	Rexo5	Q9VRX7	0.308457	0.555647	0.762837	23.0949	23.9187	22.4251	23.4226	23.8333	23.1081
137	RpL4	P09180	0.30267	0.021764	0.193735	30.9269	30.9548	30.8841	31.3712	31.0944	31.2082
1472	Cpr64Ab	Q9VZG1	0.302625	0.39127	0.638041	27.4236	27.0464	26.7901	27.0814	27.8972	27.1894
1409	Dmel\CG13047	Q9VV18	0.301769	0.19454	0.484565	27.7763	27.3667	27.2832	28.0167	27.6502	27.6645
1392	BcDNA:GH07921	Q9VT61	0.295744	0.752324	0.871958	21.0032	20.4407	21.0887	20.354	20.2256	22.8402
50	Mtor	A0A0B4KFE9 - A1Z8P9	0.294239	0.474546	0.706937	25.0276	25.0344	24.7	25.171	25.8531	24.6205
636	RpL13A	Q9VNE9	0.293981	0.0645086	0.305635	28.6546	28.6793	28.8431	29.1638	29.0674	28.8278
1120	AIMP2	Q8T060 - Q9VUR3	0.293754	0.602649	0.788526	23.7635	23.6112	22.6869	23.1195	24.4257	23.3977
406	TER94	A0A0B4LFZ4 - Q7KN62	0.292416	0.415509	0.656289	25.9907	26.3616	25.485	25.9944	26.6308	26.0893
544	Nup133	Q9VCW3	0.288996	0.571284	0.77354	24.6186	25.4511	23.9829	25.08	25.2511	24.5884
1172	Cul2	Q9V9R2	0.287306	0.631948	0.812184	18.8998	20.4562	20.0866	19.5101	20.3858	20.4087
696	CG11583	Q9VZE6	0.285684	0.341806	0.606539	25.6369	25.3671	25.858	26.2982	25.8981	25.5228
154	alpha-Spec	M9PBI5 - M9PDQ0 - M9PGV6 - P13395	0.285338	0.369916	0.623753	27.1219	27.3446	26.8322	27.5101	27.7248	26.9198
484	RpL8	Q9V3G1	0.284921	0.114754	0.388933	29.9552	30.1335	29.6676	30.19	30.2803	30.1407
1543	Dmel\CG9577	Q9W5W8	0.282942	0.820865	0.905366	18.3175	18.2669	18.6658	17.2707	17.8232	21.0051
501	CaBP1	Q9V438	0.281899	0.678176	0.838837	22.8871	22.6856	21.3454	22.7163	23.2165	21.831
185	Prosalpha4	P22769	0.27892	0.704009	0.853297	20.5241	22.6483	21.2588	21.2776	21.7403	22.2502
199	Rpn8	A0A0B4KFH4 - A0A0B4KGE6 - P26270	0.278251	0.673243	0.838465	23.3327	22.8807	22.2674	23.932	22.1196	23.264
264	RpL7A	P46223 - X2JCS6	0.276882	0.00335737	0.0911526	29.8819	29.7745	29.8792	30.1522	30.1454	30.0686
731	RpL5	Q9W5R8 - R9Q794	0.276744	0.629269	0.810659	28.5979	28.4191	28.7827	28.2155	28.5127	29.9018
1078	tzn	Q8IPU3 - Q9I7P8 - Q9VPB3	0.274152	0.502518	0.7281	21.7615	22.3449	22.6728	22.8097	22.7782	22.0138
712	Rae1	Q9W2E7	0.273136	0.536922	0.7492	21.8856	21.6002	22.6841	22.0727	22.8141	22.1025
867	clone 2.45	B7Z0D3 - B7Z0D4 - M9ND57 - M9PBU3 - M9PEE7 - M9PHN9 - Q9VS82 - Q9VS83	0.271681	0.783613	0.886462	20.5883	21.5598	21.3607	22.1338	22.4895	19.7006
1143	EG:BACR42I17.10	Q9V3C6	0.260454	0.8156	0.903744	21.5917	21.188	23.7105	22.1869	21.3577	23.727
230	Pp2A-29B	H5V8B8 - M9MQH9 - M9NDI6 - P36179	0.260132	0.266009	0.54184	26.4606	26.7071	26.4373	27.0472	26.8964	26.4419
63	ATPsyngamma	O01666	0.259897	0.306827	0.581525	26.862	27.0676	26.5159	27.3553	27.0414	26.8285
245	La	P40796	0.256015	0.816365	0.903744	23.3488	22.8521	21.7029	21.7977	22.1764	24.6977
288	hyd	A0A0B4LGZ6 - P51592	0.255787	0.558222	0.764475	23.3918	23.9191	23.7244	23.3899	24.6412	23.7715
706	Nup214	Q9W1X4	0.255551	0.738696	0.867269	23.4179	23.5509	22.5348	24.0598	24.066	22.1444
489	Sec13	Q9V3J4	0.253974	0.0115714	0.147841	23.1338	23.1891	23.1673	23.3215	23.4178	23.5129
351	RpS11	A1Z8U9 - Q0E9B6	0.253507	0.517699	0.740113	29.5632	29.2852	30.0604	29.6177	29.6084	30.4432
310	RpL14	P55841	0.253167	0.227806	0.514081	29.5174	29.6826	29.4872	30.1126	29.8001	29.534
1432	dHspB8 - HspB8	M9NHC5 - Q8IQW5 - Q9VWG1	0.250323	0.553408	0.762692	24.2029	24.2985	23.3662	23.86	24.0672	24.6914
1432	dHspB8 - HspB8	M9NHC5 - Q8IQW5 - Q9VWG1	0.250323	0.553408	0.762692	24.2029	24.2985	23.3662	23.86	24.0672	24.6914
1043	spoon	Q7KVW1 - Q9W4C4	0.247733	0.799249	0.895912	23.7104	23.7676	23.2856	22.3611	23.6825	25.4632
68	RpL15	A8Y560 - O17445	0.241604	0.382374	0.632052	28.2154	28.5227	28.6489	28.2964	28.8188	28.9966
912	miple2	M9PDI0 - M9PE21 - Q9W0S4	0.240032	0.782038	0.885603	20.0817	21.4988	22.4465	22.3012	21.6355	20.8104
1311	RpL36A	Q9VLT7	0.237071	0.797165	0.895912	23.9017	21.6657	23.9719	24.1004	23.4796	22.6704
442	RpS23	A0A0B4LFD9 - Q8T3U2	0.235338	0.685457	0.843042	27.1797	27.1852	27.1072	26.4341	27.4435	28.3005
559	ND-23	Q9VF27	0.227645	0.378885	0.63012	23.1295	22.9845	23.2258	23.2786	22.9959	23.7482
1360	CG15401	Q9VQI5	0.227218	0.860761	0.923702	21.2236	22.4005	19.2922	20.1471	22.7912	20.6596
1424	Dmel\CG14095	Q9VVZ4	0.223956	0.635642	0.814042	29.4413	29.2246	28.0942	29.1761	29.3516	28.9042
286	RpL9	P50882 - X2JDU0	0.223735	0.373333	0.623753	28.69	29.3287	28.7507	29.0611	29.3312	29.0484
212	Chc	P29742 - X2JC31	0.218141	0.529375	0.74683	28.1649	28.4844	27.7827	28.3928	28.7683	27.9254
1160	Rpn5	Q9V3Z4	0.214921	0.535242	0.7492	25.0548	24.3588	24.0228	24.86	24.6745	24.5465
395	Nup50	Q7K0D8	0.213275	0.778675	0.885488	23.7721	24.4621	22.7161	24.4076	24.3086	22.874
67	RpL3	O16797	0.211727	0.455029	0.691023	30.0863	30.0867	30.2358	30.0973	30.0961	30.8506
1326	vkg	Q9VMV5	0.210598	0.659819	0.829437	28.0697	27.9731	27.9024	27.8136	27.6918	29.0717
1324	Vm26Ac	Q9VMK5	0.203974	0.831901	0.910192	25.0199	25.2602	22.9192	24.9662	25.2444	23.6006
1435	Dmel\CG6617	Q9VWS1	0.201891	0.493054	0.725079	21.4525	21.2563	21.5835	21.989	21.7594	21.1495
1412	UQCR-C2	Q9VV75	0.2015	0.555436	0.762837	28.0866	28.3324	28.3073	28.653	28.8326	27.8452
1495	Nap1	Q9W1G7	0.198342	0.677695	0.838837	25.5993	26.0329	24.6366	25.3467	25.9073	25.6099
1529	fs(1)M3	Q9W451	0.19505	0.81588	0.903744	19.907	19.3885	19.7233	18.7315	19.5372	21.3353
1283	GCS2beta	Q9VJD1	0.194136	0.68729	0.84434	24.7452	24.9555	23.9742	25.1335	25.0383	24.0854
851	eIF4G1	A8DZ29 - O61380	0.193826	0.113877	0.387681	27.158	27.3558	27.2015	27.2882	27.4678	27.5408
752	Dmel\CG2246	A0A0B4JD23 - A0A0B4JDE3 - A0A0B4KHF5 - A0A0B4KHJ3 - A0A0B4KHW7 - Q7KRU0 - Q8IMI0 - Q961V3 - Q9VA53	0.193762	0.703829	0.853297	22.831	21.5187	21.8682	21.7841	22.7041	22.311
905	wupA	M9NH88 - M9PJQ5	0.193303	0.703428	0.853297	25.8843	25.2054	25.4114	25.1447	25.4002	26.5362
133	awd	A0A0B4LHX6 - A0A0B4LJ12 - P08879	0.192709	0.801823	0.895912	22.8747	23.9686	21.6178	23.249	22.5435	23.2467
1205	Cdc16	Q9VCN6	0.191919	0.845479	0.916357	22.206	23.1384	20.1334	21.5285	22.3703	22.1547
946	l(1)10Bb	O97454	0.189137	0.785268	0.88741	23.2074	22.9388	22.399	21.9852	23.0496	24.0777
106	Hsp83	M9PBL3 - P02828	0.188058	0.347097	0.609948	27.6469	27.9751	27.6958	27.6812	28.1612	28.0396
881	Grip84	E1JJQ3 - E1JJQ4 - Q8IQW7 - Q9XYP7 - X2JG40	0.187973	0.684441	0.842748	20.9971	21.0253	20.8414	21.9592	20.5238	20.9447
1199	RpS27	Q9VBU9	0.186357	0.480208	0.71244	27.3639	27.9938	27.6694	27.8085	27.6226	28.1551
453	Scsalpha1	Q94522	0.185594	0.761039	0.877968	22.1116	21.0327	21.9651	21.3449	21.52	22.8013
269	RpS15Aa	E1JJM9 - P48149	0.185127	0.356092	0.617756	27.9956	28.4802	28.4518	28.5535	28.3304	28.5991
1152	26-29-p	Q9V3U6	0.180254	0.631105	0.812061	25.6394	26.0802	25.8587	25.7393	25.6943	26.6854
1359	Drp1	Q9VQE0	0.175513	0.59777	0.784979	23.5452	23.8488	23.6744	24.3512	23.9076	23.3361
1487	mRpL17	Q9W0S6	0.172448	0.735813	0.867033	20.5136	20.5041	20.4498	20.4789	19.9434	21.5625
749	tacc	A0A0B4JCV4 - A0A0B4JD97 - A0A0B4K6I7 - A0A0B4KFK1 - Q86BB5 - Q8IPN1 - Q95TU9 - Q9VN51	0.170387	0.559212	0.764866	23.0605	22.7381	22.1486	22.8546	22.8213	22.7825
1061	BcDNA:LD24586	Q8I937	0.169831	0.729042	0.865363	25.3305	25.1669	24.4554	24.4467	25.6944	25.3213
1196	Ssadh	Q9VBP6	0.169346	0.682161	0.841849	20.4799	20.5488	20.288	19.92	21.2157	20.689
1069	Dmel\CG10237	Q8INW5 - Q9I7M3 - Q9VIW5	0.160466	0.772837	0.882546	22.191	22.0291	21.567	21.1743	22.8239	22.2704
92	Torsin	F6JQA6 - O77277	0.158961	0.565224	0.768252	23.7811	24.3672	23.9892	24.5163	24.229	23.8692
150	Prosalpha6	I0DHK3 - P12881	0.158386	0.769655	0.882068	23.0625	23.9619	22.8999	24.0651	23.58	22.7544
1174	RpL6	Q9V9W2 - Q9V9W3	0.15421	0.61643	0.799813	29.4355	29.54	29.2105	29.0157	29.8393	29.7936
1549	Sap-r	Q8IMH4 - Q9Y125	0.151956	0.735912	0.867033	24.9439	26.3476	25.6167	25.5943	25.9778	25.7919
270	RpL23	P48159	0.151737	0.49455	0.725376	29.8396	29.9077	29.7906	30.1898	30.204	29.5993
219	RpL7	P32100 - X2J5G6	0.151267	0.389921	0.637733	29.4569	29.8462	29.6225	29.6461	29.7268	30.0066
1180	Bub3	Q9VAJ2	0.14958	0.493401	0.725079	21.7524	22.1782	21.6885	22.1473	22.1497	21.7708
654	CG12262	Q9VSA3	0.145044	0.748532	0.869829	24.3623	24.3577	24.3998	24.9112	23.6748	24.9689
1438	Dmel\CG6769	Q9VX08	0.144167	0.731993	0.865985	21.6771	22.0799	21.4413	21.8445	22.4907	21.2956
377	sesB	Q26365 - X2JB48	0.142249	0.445323	0.682116	29.005	29.2729	29.0271	29.0255	29.5174	29.1889
1536	Dmel\CG2875	Q9W4R1 - Q9W4R2	0.141821	0.710537	0.854854	19.3933	19.9626	20.3198	19.7368	20.4908	19.8735
356	qua	M9NF69 - Q23989	0.137301	0.627937	0.809904	22.3344	22.9935	22.5458	22.4784	23.0837	22.7235
918	Prps	M9PEP5 - M9PEY1 - M9PF46 - M9PHW7 - Q9VT32 - Q9VT33	0.133701	0.719887	0.861943	24.757	24.4761	24.3819	24.9673	25.0328	24.016
536	larp	A0A0B4K6K9 - A0A0B4K7Y7 - Q9VAW5	0.133178	0.699321	0.852057	26.7492	27.071	26.9965	26.8495	26.6902	27.6764
394	mRpL41	Q7JZM8	0.129063	0.788875	0.889635	21.8328	21.7363	21.7165	21.0207	22.5205	22.1316
201	B52	A0A0C4DHG5 - P26686	0.128677	0.909432	0.951486	22.0221	21.9227	21.6776	21.0251	20.8677	24.1156
1251	Ranbp9	Q9VGP4	0.123793	0.666487	0.832916	24.6462	25.2157	24.4584	24.6244	25.0756	24.9918
862	Dmel\CG13114	A9UN61	0.122849	0.781364	0.885603	25.4438	25.1279	24.4033	25.5372	24.5945	25.2119
1421	RpL26	Q9VVU2	0.121219	0.858933	0.923632	26.3716	26.1549	27.8167	26.6011	26.4668	27.639
523	cora	A0A0B4LFX4 - A0A0B4LG23 - Q9V8R9	0.121183	0.825146	0.906992	21.0862	20.9015	21.0029	20.0962	21.6504	21.6075
529	dj-1beta	Q9VA37	0.117796	0.854658	0.92099	26.8253	27.015	27.6872	27.9705	27.6916	26.2187
491	rept	M9PFN1 - Q9V3K3	0.115971	0.744317	0.869171	23.1681	23.3299	22.8893	23.199	23.7963	22.7399
965	Dmel\CG2034	Q24050	0.115814	0.729814	0.865363	21.612	22.5308	22.0162	22.3077	22.3576	21.8411
1022	Tapdelta	Q7KLX3	0.112986	0.753974	0.872938	23.6061	24.714	23.859	24.1233	24.2278	24.167
41	Nup358	A0A0B4K7J2	0.108486	0.711591	0.854854	27.6802	28.1844	28.1312	28.3264	28.3308	27.6641
784	Tm2	A0A0B4KHJ9 - P09491	0.107162	0.833276	0.9104	27.8903	27.5242	27.811	27.493	27.2849	28.769
62	how	A0A0B4KHV5 - B3DNL7 - E1JIT0 - O01367	0.106224	0.883518	0.937929	22.1239	22.7137	21.2782	23.0805	22.1375	21.2165
1045	Vap33	Q7KVX5 - Q9W4N8	0.104781	0.283466	0.558399	24.235	24.3671	24.4748	24.5129	24.5116	24.3666
59	RpS14a - RpS14b	C0HKA0 - C0HKA1 - X2JCX8	0.0991193	0.801866	0.895912	29.1843	29.58	29.1729	29.1454	28.994	30.0952
59	RpS14a - RpS14b	C0HKA0 - C0HKA1 - X2JCX8	0.0991193	0.801866	0.895912	29.1843	29.58	29.1729	29.1454	28.994	30.0952
1228	SF1	Q9VEJ1	0.0968116	0.824186	0.906855	21.2029	21.0313	20.7091	20.3146	21.4507	21.4684
682	Lsd-2	Q0KHS6 - Q0KHS7 - Q9VXY7 - X2JKC1	0.0948247	0.777357	0.885422	22.8693	23.5209	23.5472	23.8467	23.137	23.2381
653	RpL18	M9PHM6 - Q9VS34	0.0917586	0.608713	0.793592	29.3547	29.4658	29.1178	29.3026	29.2488	29.6622
547	Nsun5	Q9VDZ4	0.0831581	0.840768	0.914986	23.336	23.837	23.0185	23.4502	24.0251	22.9657
1297	Dmel\CG17127	Q9VKQ2	0.0781315	0.87298	0.934339	25.0175	24.3374	25.0408	24.1521	25.5173	24.9607
599	Nfs1	Q9VKD3	0.0720351	0.874114	0.934339	23.2948	23.8737	23.4362	22.9793	23.5214	24.3202
500	Trx-2	Q9V429	0.0701654	0.903476	0.948678	24.7697	24.5979	25.298	25.9041	24.7724	24.1996
930	Rab1	O18332	0.0699495	0.72281	0.861943	23.6937	23.9873	23.6408	24.1416	23.6922	23.698
1089	Dis3l2	Q8IRJ7 - Q9W0T7	0.069615	0.943014	0.970723	21.4618	20.6878	20.2955	21.1397	19.3041	22.2101
1257	rump	Q9VHC7	0.0694666	0.952863	0.975674	24.7617	23.852	24.3019	22.9624	23.6821	26.4794
366	shg	Q24298	0.0614559	0.873984	0.934339	21.0648	20.889	20.9306	21.2832	21.4736	20.312
934	Kap-alpha1	O76521	0.0603835	0.749213	0.869829	19.1786	19.553	19.0571	19.2182	19.5105	19.2411
693	Ran	A4V4A5 - Q9VZ23	0.0544636	0.912184	0.952926	26.9436	27.0592	26.8071	26.2038	27.7904	26.9791
1224	Nup43	Q9VE85	0.0480517	0.840843	0.914986	24.5845	25.0366	25.2116	24.8353	24.9043	25.2373
152	RpS26	M9PG47 - P13008	0.0437215	0.924813	0.960954	28.4912	28.6427	28.8069	28.1636	28.3754	29.5329
250	RpL27A	M9MRC9 - P41092	0.0429895	0.934195	0.966926	28.5608	28.7581	29.1466	28.717	28.156	29.7215
1305	cg4901	Q9VL25	0.039343	0.946245	0.971287	21.9847	20.899	21.9029	20.794	22.1337	21.977
459	Prosalpha5	Q95083	0.0384669	0.962401	0.977706	21.3469	22.4572	20.4192	22.3307	20.6345	21.3734
1104	BcDNA:RE26528	Q8SWS3	0.0381303	0.945837	0.971287	29.4115	29.0545	27.9394	28.3651	29.3526	28.8021
349	Uggt	Q09332	0.0348932	0.942171	0.970723	25.0934	25.4718	25.4797	25.2131	26.2047	24.7318
555	cher	A0A0B4JCY6 - A0A0B4KG47 - A0A0B4KGT8 - A0A0B4KHN1 - Q7KSF4 - Q9VEN1	0.0340635	0.968895	0.981667	22.0105	21.615	19.4931	20.7782	21.5739	20.8687
1064	Saf-B	A0A0B4KGV9 - A0A126GV03 - Q8IMV6	0.0328976	0.951544	0.975674	20.8493	21.189	21.4157	20.6806	20.7255	22.1467
419	mod(mdg4)	A0A0B4K6B8 - A0A0B4K7A6 - Q86B87	0.0321827	0.879153	0.936039	21.0608	21.2128	20.7493	21.1254	21.2359	20.7581
1053	mfas	D3DMM4 - Q86B94 - Q86B95 - Q86B96 - Q86B97 - Q9VGE9 - Q9VGF0	0.0289225	0.954424	0.975674	23.9734	23.4142	22.9438	22.9149	23.3279	24.1753
674	Clc	E1JI22 - Q9VWA1	0.0281606	0.953601	0.975674	23.7355	24.1252	23.3427	24.1542	24.1606	22.9731
1303	nmd	Q9VL02 - X2J7P4	0.0279161	0.919865	0.957789	22.0456	21.6806	21.8919	22.1425	22.1351	21.4242
571	pont	Q9VH07	0.0260663	0.937544	0.966926	23.8163	24.3076	23.8971	24.0977	24.4703	23.5311
380	Vha68-2	A4V0N4 - Q27331	0.0234269	0.958426	0.975674	25.0537	24.8798	24.5229	24.0823	25.392	25.0524
1164	AsnRS	Q9V434	0.0231077	0.921181	0.95824	25.6216	25.8797	25.4454	25.3179	25.9003	25.7978
116	alphaTub67C	P06606	0.0213534	0.919535	0.957789	27.6894	28.1521	27.9581	27.9782	27.69	28.1954
322	RpI1	P91875	0.019599	0.980277	0.989709	21.2125	21.8557	21.0197	21.2611	22.6525	20.2332
1019	Pdhb	Q7K5K3	0.0175727	0.957998	0.975674	26.2543	26.5054	25.8298	25.8589	26.6811	26.1023
248	RpS4	P41042 - X2JGM9	0.0129164	0.979401	0.989709	27.3443	27.8256	27.1518	26.7929	27.3197	28.248
1393	vnc	Q9VT75	0.0117464	0.987307	0.991279	22.9657	23.0702	23.2433	22.5244	24.478	22.3121
1342	Rpb8	Q9VNZ3	0.0105975	0.984241	0.989709	22.0034	21.9953	21.155	20.9804	22.4275	21.7775
87	beta'COP	O62621	0.00569276	0.98372	0.989709	23.2506	23.2815	23.6106	22.9761	23.3915	23.7921
875	Pax	D3DMM0 - Q2PDT4 - Q8INW7 - Q966T5 - Q9VIX2 - Q9VIX3	0.00425434	0.991101	0.993611	24.1561	23.7482	23.462	23.2253	24.2261	23.9277
456	lark	Q94901	0.00332792	0.995291	0.996209	24.9227	26.0925	26.5621	25.6916	26.277	25.6187
311	RpS9	C6SUW3 - P55935 - Q95RG1	-0.000480626	0.999393	0.999393	27.6436	27.9563	28.0895	27.615	27.0632	29.0097
1005	vlc	A1Z6H4 - Q7K1T1	-0.00606891	0.991781	0.993611	23.3961	23.586	22.864	23.9965	23.5407	22.2908
49	nclb	A1Z8D0	-0.00901354	0.987628	0.991279	24.5023	24.4077	24.9481	23.5805	25.2551	24.9954
398	DCTN2-p50	Q7K2D2	-0.011084	0.982817	0.989709	21.2431	21.9427	21.4764	21.878	22.0761	20.6748
979	Mf	A0A0B4KG65 - C1C553 - E1JIK6 - E1JIK9 - Q70VI1 - Q95U15 - Q9VFC7	-0.0146181	0.983655	0.989709	24.4918	24.9835	24.2585	24.2378	23.6616	25.7905
317	Pym	P82804	-0.0181363	0.981273	0.989709	22.3848	23.3179	23.2356	23.7996	23.43	21.6542
572	Timp	Q9VH14	-0.0190742	0.959007	0.975674	20.6737	20.8388	21.2594	20.3096	21.2915	21.1136
659	eIF3l	Q9VTU4	-0.0213354	0.927826	0.961691	25.3982	25.6028	25.313	25.1886	25.8234	25.2379
1220	CstF64	Q9VE52	-0.0219487	0.981452	0.989709	19.772	20.7199	19.2482	19.5711	21.3665	18.7366
1042	l(1)G0193	Q7KVT8 - Q9W3M4	-0.0245687	0.969012	0.981667	20.7573	21.2464	20.8816	21.6745	21.3352	19.802
274	eIF4E1	M9PBZ9 - P48598	-0.0255409	0.878344	0.936039	27.0516	27.3384	27.1587	26.8967	27.3276	27.2478
778	Tm1	A0A0B4KG06 - A0A0B4KG68 - A0A6H2EG56 - Q6NN28	-0.0292937	0.92804	0.961691	27.8355	27.4416	27.1915	27.4687	27.04	27.8721
1016	Dmel\CG7878	Q7K4L8	-0.0335723	0.843968	0.916357	23.8818	24.2882	23.8434	23.9019	24.1168	23.894
1127	Dref	Q94883	-0.0366078	0.968735	0.981667	21.4788	21.614	21.1082	21.0823	22.9822	20.0266
1263	Dmel\CG9684	Q9VHR5	-0.0434058	0.902219	0.948509	24.0361	25.1141	24.3032	24.3265	24.5703	24.4264
1024	Smyd4-4	Q7KMH5	-0.0461967	0.958286	0.975674	20.3029	21.7149	21.8512	20.8904	22.5329	20.3071
546	pit	A0A0B4LHF7 - Q9VD51	-0.0542171	0.888289	0.942072	24.0898	24.3935	23.7939	23.6964	24.6742	23.744
543	eIF3d1	Q9VCK0	-0.0555334	0.860051	0.923702	27.0155	27.2156	27.0044	27.1132	27.4694	26.4863
1267	mAcon1	Q9VIE8	-0.055656	0.828625	0.908262	23.2343	22.6907	22.4612	22.6052	22.8607	22.7532
899	Dmel\CG5114	M9NE98 - Q9VUI8	-0.0571508	0.935027	0.966926	21.3463	22.472	20.4199	21.0476	21.9271	21.0921
1522	spidey	Q9W3N1	-0.0592908	0.729901	0.865363	22.1951	22.3093	21.7926	22.0581	22.0849	21.976
1288	Tap42	Q9VJZ5	-0.0603341	0.848094	0.918275	20.8371	20.2197	21.2331	20.734	20.677	20.698
830	Prp8	A1Z8U0	-0.0630177	0.959503	0.975674	25.7306	25.5132	25.4938	23.8642	24.9219	27.7624
111	Su(var)205	P05205	-0.067463	0.945413	0.971287	23.565	23.396	23.8649	22.1848	23.1537	25.285
104	Hsp26	P02517 - X2JGG6	-0.0690435	0.858995	0.923632	29.3201	29.6315	30.0162	30.1771	29.1661	29.4176
1366	Dmel\CG17593	Q9VQR9	-0.0704448	0.890284	0.942348	22.1037	21.5243	21.3866	20.8886	22.3622	21.5524
1176	Chchd3	Q9VA18	-0.0715469	0.899127	0.947092	23.5955	21.9145	23.286	22.6263	23.009	22.9461
792	ATPCL	A0A0B4LFH8 - E2QCF1 - Q7KN85	-0.0733668	0.92556	0.960954	21.6634	23.2733	22.2119	22.9404	22.809	21.1792
927	up	B9EQV5 - E1JJP0 - M9NH07 - M9PHJ0 - M9PHR2 - M9PJM6 - P19351 - X2JBP9	-0.0763659	0.875253	0.934635	27.3871	27.0877	27.2489	27.0231	26.4692	28.0022
123	Cp19	P07186	-0.0771181	0.956348	0.975674	24.0282	23.9045	24.6381	22.9789	22.6455	26.715
347	sqd	A0A0B4K6U6 - Q08473	-0.0779287	0.896604	0.947092	25.4403	25.6523	24.6654	24.2648	25.8748	25.3846
1514	CCT2	Q9W392	-0.0833927	0.845477	0.916357	27.6178	27.8988	27.2125	27.6835	27.9778	26.8176
188	Map205	A0A0B4KI71 - P23226 - Q8IMF5	-0.0841172	0.876545	0.935096	22.2527	21.9778	22.313	22.9135	22.1813	21.1962
214	Hsc70-3	F3YDH0 - P29844	-0.0853453	0.820043	0.905366	28.655	28.9125	29.3285	28.3949	28.8426	29.4026
98	mt:CoII	P00408	-0.0867632	0.936593	0.966926	24.0305	22.8277	21.86	21.5928	22.5163	24.3488
751	ScsbetaA	A0A0B4JCW4 - A0A126GUR6 - Q95U38 - Q9VHJ8	-0.0874153	0.850255	0.919698	24.568	25.0444	25.2111	24.5994	24.3441	25.6178
798	Galphas	A0A0B4LGI1 - P20354	-0.0909173	0.652795	0.82903	21.9306	22.5096	22.4261	22.2641	22.2282	22.1013
235	sta	P38979	-0.0911431	0.769982	0.882068	27.6899	27.9971	27.5033	27.3648	28.1448	27.4073
1534	Dmel\CG15570	Q9W4M4	-0.0915667	0.822208	0.905597	25.3374	25.6296	24.978	25.7226	25.3528	24.5948
265	Klc	M9PF24 - M9PFG7 - P46824	-0.0918188	0.820783	0.905366	21.2059	22.0176	21.8735	21.8183	21.9614	21.0418
1021	Prp19	Q7KLW9	-0.0966916	0.937284	0.966926	26.0221	25.7719	26.2216	25.389	24.2327	28.1038
454	SdhA	Q94523	-0.0988231	0.82881	0.908262	30.4323	30.6126	30.4783	30.5394	31.0707	29.6166
847	Dmel\CG10602 - pepCG10602	A4V0U4 - Q9VJ39	-0.0999075	0.882175	0.937418	22.2397	22.5657	20.726	21.429	22.3047	21.4979
847	Dmel\CG10602 - pepCG10602	A4V0U4 - Q9VJ39	-0.0999075	0.882175	0.937418	22.2397	22.5657	20.726	21.429	22.3047	21.4979
75	Rack1	M9PCC1 - O18640	-0.100272	0.76544	0.879649	30.2196	30.565	30.3781	30.5816	30.5883	29.6919
1218	Srp72	Q9VDK7	-0.105008	0.912563	0.952926	23.1015	23.3652	21.1233	21.3209	22.9123	23.0418
662	CG11263	Q9VU31	-0.10505	0.768049	0.881714	23.7313	24.1581	23.9045	23.9603	24.2814	23.237
73	Surf4	O18405	-0.105227	0.896114	0.947092	22.1136	22.0333	22.0548	20.5102	23.0552	22.3206
1309	Dmel\CG13097	Q9VLK1	-0.110583	0.916631	0.956255	22.1414	22.2685	22.1334	20.1155	23.3332	22.763
115	alphaTub84B - alphaTub84D	P06603 - P06605	-0.111209	0.586467	0.77861	29.5049	29.6785	29.6151	29.5882	29.1365	29.7403
115	alphaTub84B - alphaTub84D	P06603 - P06605	-0.111209	0.586467	0.77861	29.5049	29.6785	29.6151	29.5882	29.1365	29.7403
996	Bap55	Q7K012	-0.111585	0.90104	0.948188	23.081	23.5673	22.4186	22.8492	24.2811	21.6018
952	Dmel\CG8547	Q0E980	-0.112426	0.906434	0.950057	24.3247	23.1411	22.2229	22.9306	22.0771	24.3436
420	rig	Q86BY9	-0.114138	0.747736	0.869829	24.7801	24.7996	25.7298	25.0979	25.0944	24.7747
376	Caf1-55	E1JIL4 - Q24572	-0.114227	0.88941	0.942341	23.8287	24.4589	22.0285	23.3389	23.7567	22.8779
1121	Tsp	Q8T0I9 - Q9VM97	-0.114341	0.821165	0.905366	21.7644	20.4935	20.4411	20.4208	21.0782	20.857
664	CTPsyn	Q9VUL1 - X2JCY2	-0.114581	0.811705	0.901341	24.5626	24.9317	24.6047	24.5521	25.3544	23.8487
431	Ankle2	Q8MQX9	-0.11515	0.799872	0.895912	22.0754	22.4995	21.7183	22.4842	22.1794	21.2842
670	MED19	Q9VVL6 - X2J969	-0.117273	0.897531	0.947092	20.0502	21.4978	20.0203	21.7363	20.1295	19.3508
176	Sxl	M9PGK6 - M9PHB3 - P19339	-0.119706	0.880474	0.936528	22.8609	23.5672	22.4131	22.8288	23.9826	21.6707
1232	Dmel\CG5903	Q9VEY5	-0.120762	0.907191	0.950057	25.1494	22.3723	22.9672	22.9227	22.8624	24.3415
430	RpS8	A0A0B4K6N1 - Q8MLY8	-0.122032	0.669727	0.835688	29.5871	29.685	29.8048	29.2746	29.3518	30.0843
90	aub	O76922	-0.122385	0.904127	0.948678	25.7191	25.7123	26.2781	24.4326	25.3312	27.5785
1197	msi	A0A0B4K6K8 - A0A0B4KGY9 - A0A0B4KHV4 - Q8IMS8 - Q9VBQ1	-0.123564	0.780685	0.885603	21.2894	21.6581	22.0998	21.117	22.233	21.3266
1030	wal	Q7KN94	-0.124703	0.529521	0.74683	25.196	25.5092	25.3266	24.962	25.1919	25.5038
1149	Rab5	Q9V3I2	-0.125989	0.742714	0.869171	24.4588	24.8482	23.7082	23.9592	24.3104	24.3676
259	betaCOP	P45437	-0.1261	0.719492	0.861943	23.7284	24.1781	24.0501	23.2638	24.1224	24.1922
1338	Dmel\CG13239	Q9VNQ5	-0.128636	0.700057	0.852057	25.7191	26.0733	26.3218	25.4267	26.3026	25.9988
1041	Dmel\CG9485 - BEST:GH22856	E1JGQ5 - Q7KVP4 - Q86BS7 - Q9W2H8	-0.131268	0.657636	0.829437	25.6259	25.7625	25.4192	25.5422	25.8747	24.9969
1041	Dmel\CG9485 - BEST:GH22856	E1JGQ5 - Q7KVP4 - Q86BS7 - Q9W2H8	-0.131268	0.657636	0.829437	25.6259	25.7625	25.4192	25.5422	25.8747	24.9969
843	l(2)k01209	A1ZAS3 - Q8MQK4	-0.131528	0.832247	0.910192	22.5041	22.8641	21.3001	22.3484	22.506	21.4193
1242	poly	Q9VFW4	-0.136278	0.807671	0.897824	23.2175	23.7735	24.5744	23.5786	24.3754	23.2025
943	Ccp84Ag	O97064	-0.138298	0.737696	0.867033	28.7088	28.5204	28.6578	28.4216	29.1825	27.868
774	Acsl	A0A0B4KFE4 - A1Z7H2 - A1Z7H3 - Q8T3L1	-0.141324	0.732338	0.865985	22.3314	23.0042	22.6453	22.5362	23.0863	21.9344
1513	Bap111	Q9W384	-0.144141	0.595215	0.78447	23.2316	23.1358	22.7273	22.7323	22.6522	23.2777
962	TrpRS	Q0KI98	-0.144198	0.791221	0.891355	23.5231	24.652	23.0594	23.7713	23.8087	23.2219
414	CG4038	Q7KVQ0	-0.145191	0.704978	0.853518	24.389	24.2353	24.3144	23.6872	23.9574	24.8586
831	CCT5	A1Z8U4 - Q7KKI0	-0.145472	0.492193	0.725079	25.3262	25.3093	25.1328	25.0295	25.4593	24.8431
1044	Pdha	Q7KVX1 - Q7YU05 - Q9W4H6	-0.149486	0.737398	0.867033	26.9435	27.002	26.1185	26.394	27.1197	26.1019
794	tn	A0A0B4LFP7 - A0A0B4LFW8 - B7YZK8 - Q7JUV6	-0.150629	0.826587	0.907657	25.0529	23.7108	25.7503	24.5329	24.3744	25.1549
130	eEF1alpha1	P08736	-0.153139	0.677984	0.838837	32.3793	32.6779	32.6239	32.7758	32.6971	31.7488
237	cin	P39205	-0.155481	0.845284	0.916357	21.2229	22.8967	21.6578	20.9763	22.8357	21.499
91	RpS21	M9PEA6 - O76927	-0.155539	0.620189	0.802771	25.8494	26.0962	26.4371	26.236	26.1763	25.5039
1379	Dmel\CG8607	Q9VS44	-0.157799	0.835932	0.912384	20.6119	20.9903	21.0495	20.7358	21.9351	19.5074
357	BicC	E2QCR4 - Q24009	-0.161114	0.653974	0.82903	26.4475	26.4127	26.2561	26.4402	26.6286	25.5642
189	mts	P23696 - X2JDI1	-0.161174	0.805827	0.897567	23.6953	24.0666	22.3833	22.5616	23.6991	23.401
622	cup	Q9VMA3 - X2J9P9	-0.16182	0.536723	0.7492	27.9951	28.3685	28.2081	27.8879	27.7492	28.4492
1182	ND-20L - ND-20	Q9VAK5 - Q9VXK7	-0.163015	0.746336	0.869658	22.4467	21.6921	22.7849	21.4712	22.5826	22.3808
1182	ND-20L - ND-20	Q9VAK5 - Q9VXK7	-0.163015	0.746336	0.869658	22.4467	21.6921	22.7849	21.4712	22.5826	22.3808
136	vas	M9PBB5 - P09052	-0.165522	0.655135	0.829227	27.4885	27.7352	27.6629	27.6244	27.9472	26.8184
1306	Srp54	Q9VL71	-0.166685	0.228479	0.514081	22.9073	23.0295	22.8279	22.9394	22.5888	22.7362
1259	CCT7	Q9VHL2	-0.167047	0.665353	0.832457	26.2554	26.9776	26.5945	26.5356	26.8935	25.8973
771	cno	A0A0B4KF82 - A0A0B4KFK9 - A0A0B4KG43 - A0A0B4KGI6 - Q8IPP3 - Q8IPP4 - Q9VN82	-0.168408	0.722671	0.861943	20.5553	19.595	20.9185	20.4625	19.8009	20.3002
908	rhea	M9NDM3 - M9PBW9 - M9PEJ8 - Q9VSL8	-0.168586	0.40605	0.652348	26.2832	25.9634	26.2652	26.0888	25.7114	26.2058
990	P32	Q7JXC4	-0.169058	0.674706	0.838837	23.0824	23.2981	22.7088	22.5292	23.5249	22.5281
209	RpS6	P29327	-0.169896	0.657061	0.829437	29.9646	29.9612	30.4805	29.6171	29.6956	30.584
1319	COX5B	Q9VMB9	-0.170405	0.838622	0.914401	23.8244	21.9079	21.8991	23.0011	21.4942	22.6249
1289	Yip1d1	Q9VK46	-0.171973	0.89867	0.947092	19.9994	22.8536	22.2511	22.4714	22.4348	19.6818
665	AGO2	M9PFK7 - Q9VUQ5	-0.172043	0.777801	0.885422	24.5613	24.4822	24.0013	23.5157	23.7612	25.2517
1542	Dmel\CG9578	Q9W5W6	-0.176632	0.863551	0.925781	19.5567	21.7536	21.718	20.5859	22.0333	19.8793
857	LpR2	A0A0B4KGZ9 - A0A0B4KH38 - A8JRC4 - A8JRC7 - Q7YTZ6 - Q7YU01 - Q86B77 - Q9VBN2	-0.179539	0.710641	0.854854	20.7905	21.4557	21.7299	20.6137	21.0077	21.8161
855	CG34252	A8JNV1	-0.180087	0.854841	0.92099	19.9858	21.734	20.6074	21.1842	21.5308	19.0719
132	betaTub60D	A0A0B4LGH1 - P08841	-0.185462	0.761553	0.877968	23.4391	23.6549	23.1887	23.7019	22.1378	23.8867
1417	2024-09-15	Q9VVJ7	-0.190456	0.711468	0.854854	23.3646	23.609	22.9918	23.1178	23.908	22.3681
944	Rpb3	O97183	-0.194544	0.502878	0.7281	21.3157	21.2061	22.0283	21.4326	21.2284	21.3056
1235	UQCR-C1	Q9VFF0	-0.19549	0.665178	0.832457	27.7953	28.3313	28.4073	28.3629	28.3465	27.238
1151	Jafrac2	Q9V3Q4	-0.200086	0.696975	0.850721	23.9327	23.3491	23.5245	23.6139	24.0457	22.5465
936	eIF2Bbeta	O76863	-0.201307	0.749687	0.869829	22.1918	21.0409	21.2895	21.6412	21.9064	20.3708
1076	Dmel\CG31548	Q8IPP8	-0.211045	0.583476	0.777491	23.7424	24.3082	23.3794	23.7804	23.8727	23.1438
392	Ak6	Q7JYV7	-0.212682	0.803554	0.896875	21.9377	22.6426	20.911	20.5405	22.6974	21.6154
401	Elp2	Q7K4B3	-0.216814	0.853524	0.92099	21.7649	22.4151	22.081	23.1191	22.783	19.7086
272	RpS25	P48588	-0.220336	0.578274	0.773761	24.1945	24.5864	24.8981	24.0075	24.0671	24.9434
372	Mlp84B	Q24400	-0.221368	0.853953	0.92099	22.1575	22.0495	21.1826	22.2158	23.0499	19.4598
135	His2Av	A0A0B4KH25 - P08985	-0.223042	0.798461	0.895912	29.2783	28.0102	29.7213	29.078	27.5594	29.7033
1440	Dmel\CG5162	Q9VX69	-0.225525	0.743941	0.869171	22.7112	23.5585	22.1749	23.5654	22.311	21.8917
1165	Rpn12	Q9V436	-0.228183	0.634035	0.813903	23.0916	23.452	22.8515	22.113	23.1253	23.4722
955	Dmel\CG2915	Q0E9F9	-0.232956	0.79353	0.89303	22.504	22.8758	21.5999	23.0816	22.5575	20.6418
1217	Dmel\CG17271	Q9VDI5	-0.23305	0.722837	0.861943	21.5224	22.0848	21.3421	21.3663	22.4282	20.4556
1247	Ect3	Q9VGE7	-0.234789	0.694079	0.84884	21.935	22.2327	22.7051	22.4177	21.0534	22.6973
458	Cp1	A0A0B4JD48 - Q95029	-0.238212	0.47356	0.706937	26.5132	26.8366	27.032	26.2875	26.3026	27.077
722	RpL17	Q9W3W8 - X2JIQ5	-0.243077	0.501015	0.72741	31.0006	31.2426	31.0379	30.9427	31.3536	30.2556
231	RpL19	P36241	-0.244811	0.677692	0.838837	28.8316	28.5899	29.697	27.9318	29.1995	29.2527
467	mbo	Q9GYU8	-0.245817	0.644263	0.821975	23.813	24.1352	23.602	23.4352	24.4861	22.8914
623	Tango1	Q9VMA7 - X2J786	-0.249943	0.576158	0.77354	22.551	21.9091	21.6545	21.8558	22.2935	21.2155
153	eEF2	P13060	-0.250814	0.442155	0.680864	27.8462	28.2418	27.7457	27.4462	28.1986	27.4365
1054	Zasp66	E1JI73 - E1JI74 - E1JI76 - Q058U1 - Q7KUB5 - Q86BH5 - Q86BH6 - Q8IQB4 - Q95TZ7 - Q9VSN0 - Q9VSN2	-0.252522	0.726947	0.864693	22.5587	22.0806	22.0173	22.1238	23.0087	20.7666
838	Dmel\CG12863	A1Z9S8	-0.254638	0.74618	0.869658	23.9451	23.9418	23.6589	22.7777	25.0462	22.9579
375	betaTub56D	A1ZBL0 - Q24560	-0.254652	0.274764	0.550777	30.867	31.0644	31.1858	30.8765	30.4393	31.0374
846	MetRS	A1ZBE9	-0.255755	0.723048	0.861943	24.8889	25.155	23.4184	23.8975	25.0297	23.7677
1458	CtsB	Q9VY87	-0.255781	0.736621	0.867033	24.1757	25.0942	23.8484	24.2381	23.0167	25.0962
628	RpL37A	M9MRF2 - Q9VMU4	-0.256211	0.764436	0.879425	26.5059	26.3918	26.2143	27.0438	24.5342	26.7653
807	EP(2)2618 - NEST:bs36c04 - Dmel\CG46385 - CG45093 - CG1383	A0A4P7V9T9 - A0A4P7VA97 - A1Z743 - A1Z745 - Q8SXN9	-0.25768	0.533453	0.7492	23.4579	23.5869	23.8845	23.8	23.6813	22.6749
807	EP(2)2618 - NEST:bs36c04 - Dmel\CG46385 - CG45093 - CG1383	A0A4P7V9T9 - A0A4P7VA97 - A1Z743 - A1Z745 - Q8SXN9	-0.25768	0.533453	0.7492	23.4579	23.5869	23.8845	23.8	23.6813	22.6749
807	EP(2)2618 - NEST:bs36c04 - Dmel\CG46385 - CG45093 - CG1383	A0A4P7V9T9 - A0A4P7VA97 - A1Z743 - A1Z745 - Q8SXN9	-0.25768	0.533453	0.7492	23.4579	23.5869	23.8845	23.8	23.6813	22.6749
807	EP(2)2618 - NEST:bs36c04 - Dmel\CG46385 - CG45093 - CG1383	A0A4P7V9T9 - A0A4P7VA97 - A1Z743 - A1Z745 - Q8SXN9	-0.25768	0.533453	0.7492	23.4579	23.5869	23.8845	23.8	23.6813	22.6749
807	EP(2)2618 - NEST:bs36c04 - Dmel\CG46385 - CG45093 - CG1383	A0A4P7V9T9 - A0A4P7VA97 - A1Z743 - A1Z745 - Q8SXN9	-0.25768	0.533453	0.7492	23.4579	23.5869	23.8845	23.8	23.6813	22.6749
1086	COX6B	Q8IQW2 - Q9VWD1	-0.259599	0.206645	0.499815	25.2501	24.8521	25.411	24.9781	24.9337	24.8226
187	me31B	P23128	-0.265143	0.475987	0.708113	30.5312	30.9138	30.8651	30.7757	30.8628	29.8763
1501	RpS24	Q9W229	-0.272388	0.732818	0.865985	29.6571	29.7007	29.0613	27.962	29.2019	30.4382
1029	Dp1	Q7KN75	-0.274878	0.514557	0.739165	25.2105	25.6698	25.7778	25.4198	25.7886	24.625
518	mRpS16	Q9V6Y3	-0.278225	0.206415	0.499815	21.3374	21.7034	21.2914	21.1609	21.3949	20.9417
273	RnrL	P48591	-0.281098	0.498809	0.727124	28.2107	28.5361	28.6707	28.6151	28.4684	27.4907
1170	RpL21	Q9V9M7	-0.283026	0.487837	0.720173	29.6408	29.776	29.3509	28.673	29.877	29.3687
1465	Dmel\CG1737	Q9VZ00 - X2JEU3	-0.286594	0.661411	0.829437	22.0289	22.0017	20.5392	21.4429	21.7225	20.5446
435	Ns1	Q8MT06	-0.292132	0.186282	0.478801	24.8239	24.6819	24.8175	24.2829	24.8361	24.3279
721	Miga	Q9W3F7	-0.29876	0.807711	0.897824	19.73	19.9343	22.769	19.3144	21.1212	21.1014
182	SdhB	P21914	-0.298991	0.52657	0.746547	28.8805	29.0927	28.8925	29.0139	29.1472	27.8076
336	eIF4A	C9QP42 - Q02748	-0.302982	0.422113	0.663408	24.7102	25.4286	25.011	24.7015	25.2314	24.3078
1014	cathD	Q7K485	-0.30347	0.349732	0.611608	27.2974	27.5268	26.9091	26.9776	27.3078	26.5375
102	His3- His3:CG31613- His3:CG33803- His3:CG33806- His3:CG33809- His3:CG33812- His3:CG33815- His3:CG33818- His3:CG33821- His3:CG33824- His3:CG33827- His3:CG33830- His3:CG33833- His3:CG33836- His3:CG33839- His3:CG33842- His3:CG33845- His3:CG33848- His3:CG33851- His3:CG33854- His3:CG33857- His3:CG33860- His3:CG33863- His3:CG33866	P02299	-0.307841	0.772239	0.882546	27.3988	26.4869	27.8384	26.0651	25.9809	28.7544
925	kri	M9PHI7 - Q9VRQ1	-0.310459	0.787894	0.889453	20.4496	22.0929	23.616	21.1024	22.8867	21.2381
1049	p120ctn	Q7PLI0	-0.310941	0.657075	0.829437	21.6388	22.0882	20.8841	20.6468	22.3178	20.7138
692	Uba5	Q9VYY3	-0.311343	0.660772	0.829437	23.0688	23.5854	22.3689	23.1427	23.3545	21.5918
531	RpS7	Q8IMI7 - Q9VA91	-0.312948	0.697184	0.850721	26.2762	26.5549	25.4145	24.715	25.5942	26.9976
341	SmB	Q05856	-0.315253	0.763273	0.879018	24.16	24.8978	23.8777	23.5752	22.6396	25.7748
86	PyK	O62619	-0.316743	0.320473	0.592895	28.7108	29.0107	28.6512	28.7169	28.744	27.9615
957	Imp	E1JJM0 - M9NF14 - Q0KHU2 - Q8IR99 - Q9VZ69	-0.317075	0.326989	0.599848	26.3553	26.7834	26.8112	25.8666	26.4484	26.6837
218	Vha55	E1JIJ5 - P31409	-0.321362	0.426966	0.667173	26.507	26.5991	25.9451	25.741	26.6308	25.7153
1150	NP15.6	Q9V3L7	-0.325631	0.525434	0.746547	22.1654	21.9954	20.6996	21.219	21.4417	21.2229
257	gammaTub37C	M9PDN9 - P42271	-0.328502	0.356079	0.617756	24.5014	25.2382	25.359	24.5364	24.5408	25.036
688	Upf1	Q9VYS3 - X2JBC1	-0.333681	0.726499	0.864693	24.6849	24.4849	24.7627	23.4689	23.3823	26.0804
1230	Patr-1	Q9VEN9	-0.338874	0.541555	0.753046	22.015	22.1326	23.4074	21.9434	21.9268	22.6682
786	BcDNA:LD22087 - Dmel\CG10254	A0A0B4KHY8 - Q9XZ32	-0.34188	0.528956	0.74683	23.9428	24.1189	24.4847	23.0055	23.8828	24.6325
786	BcDNA:LD22087 - Dmel\CG10254	A0A0B4KHY8 - Q9XZ32	-0.34188	0.528956	0.74683	23.9428	24.1189	24.4847	23.0055	23.8828	24.6325
974	Cul4	Q5BI50	-0.342002	0.80118	0.895912	23.293	20.9568	20.6069	19.9644	20.7406	23.1256
1073	bru1	M9PDB0 - Q8IP89 - Q8IP90 - Q960Z4	-0.343515	0.503502	0.7281	25.1654	26.0543	24.5718	24.7225	24.7536	25.2849
504	Nup154	Q9V463	-0.34601	0.740991	0.869024	23.3275	24.391	23.4049	21.5445	24.4509	24.0899
1296	CG18499	B7YZV0 - Q9VKQ0	-0.346086	0.658749	0.829437	21.8704	22.9988	21.5044	21.4331	22.8935	21.0086
1198	RIOK2	Q9VBU2	-0.348562	0.554656	0.762837	22.7905	23.393	22.8059	22.7839	23.4442	21.7156
767	Dmel\CG8963	A0A0B4K891 - Q7K581	-0.3493	0.370275	0.623753	24.5542	24.648	24.6577	24.5388	24.6868	23.5864
1523	154229_at	Q9W3N9	-0.352138	0.183974	0.475705	24.5125	25.0306	24.474	24.3355	24.094	24.5312
1138	CG31687-PA - Cdc23	E1JHM5 - Q9I7L8	-0.354897	0.448937	0.686272	20.2885	21.4926	20.267	20.4341	20.0827	20.4667
1138	CG31687-PA - Cdc23	E1JHM5 - Q9I7L8	-0.354897	0.448937	0.686272	20.2885	21.4926	20.267	20.4341	20.0827	20.4667
166	Cat	P17336	-0.355898	0.431628	0.672522	28.6856	28.8097	28.7612	28.2731	29.1525	27.7631
315	RpS12	P80455	-0.35597	0.428839	0.669136	29.0987	29.5194	29.6933	29.4957	29.3927	28.3551
506	apolpp	L0MPS3 - Q9V496	-0.357297	0.0741166	0.33031	28.5798	28.9313	28.5665	28.3823	28.1638	28.4596
1239	rin	Q9VFT4	-0.359898	0.572994	0.77354	24.7472	24.5479	25.2228	24.5733	23.48	25.3849
69	Rab6 - Rab39	O18334 - Q9W3Q0 - X2J5T3	-0.366193	0.425071	0.666129	22.329	22.7457	23.5263	22.9322	22.3307	22.2396
69	Rab6 - Rab39	O18334 - Q9W3Q0 - X2J5T3	-0.366193	0.425071	0.666129	22.329	22.7457	23.5263	22.9322	22.3307	22.2396
160	Eno	E1JHR5 - P15007	-0.36632	0.291371	0.567077	24.9466	24.1862	24.182	23.7501	24.195	24.2707
703	E(bx)	E1JHV6 - E1JHV7 - M9PBG5 - M9PDH1 - M9PE12 - Q9W0T1	-0.367336	0.775879	0.885089	19.6458	21.5423	20.9453	19.8503	22.3907	18.7903
294	Act57B	P53501	-0.367729	0.123796	0.403746	31.9143	31.6839	31.5866	31.3199	31.1019	31.6597
1227	Prx3	Q9VEJ0	-0.369119	0.238015	0.516968	25.87	26.3604	26.1542	25.9396	26.0261	25.3114
148	CCT1	A4V391 - P12613	-0.378701	0.0484828	0.271074	27.7357	27.7886	27.6042	27.2733	27.5672	27.1519
1336	anon-f	Q9VNL6	-0.38232	0.343843	0.607906	24.7575	24.8991	24.4301	24.9168	23.7877	24.2353
1479	yellow-g	Q9W029	-0.389903	0.23148	0.515121	29.7232	29.8399	29.7792	29.8482	29.4253	28.899
180	GstD1	P20432	-0.392349	0.0964826	0.365818	26.1111	26.4843	26.1396	26.0775	25.8726	25.6077
342	Vm34Ca	Q06521	-0.397514	0.497962	0.726864	28.1278	28.5564	28.3768	28.0244	28.8195	27.0244
594	RpL24	Q9VJY6 - X2JE06	-0.398095	0.064473	0.305635	28.836	29.1773	29.2882	28.7445	28.55	28.8127
438	gw	Q8SY33	-0.400033	0.533366	0.7492	21.6026	21.1438	21.6325	21.8985	19.9822	21.298
457	porin	M9PD75 - Q94920	-0.403126	0.780555	0.885603	27.4211	25.814	25.8535	24.6925	24.737	28.4497
1395	mRpL2	Q9VTF8	-0.406103	0.26231	0.53981	23.9009	24.1792	23.9476	23.5739	24.1357	23.0998
408	Pabp2	E2QC83 - Q7KNF2	-0.407026	0.495607	0.725376	26.7196	27.1038	26.8553	26.9946	27.0405	25.4226
280	Hrb27C	E1JHA4 - P48809	-0.411848	0.367231	0.623753	27.7995	28.5527	28.4021	27.5226	28.5071	27.4891
402	NO66	E2QD64 - Q7K4H4	-0.412576	0.363258	0.623753	26.0707	26.2109	25.7307	25.6241	26.2265	24.924
919	tral	M9PF14 - M9PF20 - M9PI44 - Q9VTZ0	-0.416377	0.259556	0.537934	28.42	28.5122	28.566	28.4571	28.3336	27.4584
803	grsm	A0A0C4FEI8 - Q9V3D8	-0.416858	0.592257	0.782472	24.1059	25.8027	25.0105	25.3729	24.7154	23.5804
1478	yellow-g2	Q9W028	-0.425777	0.247199	0.526387	29.9616	30.1728	29.68	30.0543	29.3649	29.1178
578	COX7A	A0A0B4K6C3 - Q9VHS2	-0.425809	0.571385	0.77354	23.1034	21.9725	22.3851	21.5562	21.3566	23.2707
900	Dmel\CG2247	M9NED4 - M9NF18 - Q9VYW5	-0.42639	0.350894	0.612654	21.2233	21.5007	21.8004	20.515	21.7723	20.9579
382	Prat	A0A0B4K6L4 - Q27601	-0.428724	0.33355	0.60272	23.1816	23.6473	22.9952	23.1393	23.2279	22.1708
446	CNBP - CG3800	A0A0B4JD46 - Q8T8R1	-0.428819	0.321015	0.592895	31.7499	31.9721	31.8708	31.6434	31.9527	30.7102
446	CNBP - CG3800	A0A0B4JD46 - Q8T8R1	-0.428819	0.321015	0.592895	31.7499	31.9721	31.8708	31.6434	31.9527	30.7102
1067	CG11688 - CG8775	Q8INH5 - Q8INH6 - Q9VFW7	-0.43014	0.373048	0.623753	22.824	22.5869	23.9105	22.9202	22.6575	22.4533
1067	CG11688 - CG8775	Q8INH5 - Q8INH6 - Q9VFW7	-0.43014	0.373048	0.623753	22.824	22.5869	23.9105	22.9202	22.6575	22.4533
211	Tpi	P29613	-0.434676	0.319779	0.592895	26.346	26.7029	26.9415	26.777	26.3079	25.6014
89	dco	A0A0B4KHX3 - O76324	-0.435119	0.414509	0.656289	26.3226	26.4846	26.4323	25.9766	26.8032	25.1543
591	ncm	Q9VJ87	-0.43871	0.6188	0.801929	21.5747	21.3785	20.7061	19.7146	20.3495	22.279
463	Kcmf1	Q95RX5	-0.439815	0.759625	0.877968	21.709	22.1938	20.2842	20.0584	23.3583	19.4509
834	mEFTu1	A1Z9E3	-0.440291	0.20729	0.500261	26.3354	26.6814	26.3513	25.885	26.5356	25.6267
1498	egl	Q9W1K4	-0.441439	0.357532	0.618889	22.2591	21.8404	22.5299	21.8273	21.0921	22.3857
359	ctp - Cdlc2	A0A4D6K1L3 - M9NDC7 - M9NDP1 - O96860 - Q24117	-0.448971	0.308664	0.583987	25.1415	25.0088	25.6647	25.4596	24.3598	24.6487
359	ctp - Cdlc2	A0A4D6K1L3 - M9NDC7 - M9NDP1 - O96860 - Q24117	-0.448971	0.308664	0.583987	25.1415	25.0088	25.6647	25.4596	24.3598	24.6487
47	PAN2	A0A0B4LEY4 - A1Z7K9	-0.449391	0.365337	0.623753	20.0013	19.7379	20.1851	19.849	18.6904	20.0367
1328	lost	Q9VN21	-0.4511	0.528767	0.74683	28.5283	28.6201	28.5719	27.934	27.0951	29.338
1012	Dhx15	Q7K3M5	-0.45257	0.389557	0.637733	23.5269	24.5063	23.5158	23.0125	24.0655	23.1133
225	ben	E1JJN1 - P35128	-0.452937	0.565053	0.768252	20.7843	21.6804	21.7371	19.6428	21.5221	21.6781
719	RpS28b	Q9W334 - X2JEM4	-0.453813	0.102462	0.372008	28.6565	28.7276	28.9162	28.1728	28.7086	28.0574
323	Mitofilin	A0A0B4KGN2 - A0A0B4KHL7 - P91928	-0.455362	0.579865	0.77458	25.6416	24.403	24.1957	24.4309	23.1763	25.267
1400	endos	Q9VUB8	-0.455785	0.336373	0.604483	24.0748	24.6163	24.0033	24.3576	23.8806	23.0888
1096	betaTub97EF	Q8MST5 - Q9VAX7	-0.460856	0.195923	0.486193	24.4451	24.3519	23.9424	23.33	23.8192	24.2077
1035	Aos1	Q7KSM5	-0.462527	0.257315	0.5363	22.7553	23.6106	22.9338	22.3823	23.1055	22.4243
615	Akap200	Q86BM5 - Q9VLL3	-0.462995	0.364233	0.623753	22.9528	23.0513	24.0113	22.788	23.436	22.4024
1468	DIGF-1	Q9VZ37	-0.464756	0.388514	0.63735	24.3975	24.368	24.5069	24.3923	24.483	23.0028
1517	CAH3	Q9W3C8	-0.468105	0.251677	0.529692	23.4692	23.7472	23.4413	22.518	23.68	23.0553
552	MED17	Q9VEC1	-0.468489	0.642252	0.820571	20.7549	20.1682	20.7086	19.2063	21.904	19.116
1006	Dera	Q7K209	-0.468961	0.604094	0.789247	22.9634	23.3132	22.607	23.0905	23.4952	20.891
720	l(1)G0020	Q9W3C1 - X2JD07	-0.469784	0.560393	0.765517	22.8936	23.4042	22.948	21.5381	23.9871	22.3112
362	eIF2gamma	A0A0B4KGP8 - Q24208	-0.469876	0.0694836	0.319742	23.1586	23.0425	22.5807	22.409	22.3632	22.5999
1018	Gasz	Q7K5K0	-0.478663	0.538649	0.749965	21.3752	21.2819	21.3381	20.5928	22.1961	19.7704
634	CG12163	Q9VN93	-0.483934	0.504543	0.728635	21.8502	24.0254	23.2524	22.3556	22.4091	22.9114
804	mub	A0A0S0WH03 - A4V2A4 - M9NGB9 - M9PIK1 - P91632 - Q95SZ9	-0.484995	0.587902	0.779269	21.9207	22.2437	22.2846	22.4708	22.4909	20.0322
641	CG4858	Q9VPD2	-0.486544	0.0476541	0.27076	23.7341	23.637	23.6886	22.8806	23.2587	23.4607
911	Atox1	M9PD88 - Q95RR1	-0.495026	0.401838	0.647473	22.4183	22.8368	23.0015	22.7007	22.8098	21.2611
1202	CG13621	Q9VC53	-0.50197	0.410257	0.654243	22.7653	22.6758	23.3121	23.2938	22.4227	21.5308
873	FDY - vig2	D2A6L8 - Q960D3 - Q9VBX3	-0.502966	0.0109463	0.144972	21.2149	21.0145	21.2878	20.8042	20.6658	20.5383
873	FDY - vig2	D2A6L8 - Q960D3 - Q9VBX3	-0.502966	0.0109463	0.144972	21.2149	21.0145	21.2878	20.8042	20.6658	20.5383
1062	alph	A0A0B4K7Q3 - Q8IMK7 - Q961C5 - Q9VAK1	-0.503492	0.654217	0.82903	22.1147	22.7951	20.4809	22.7365	20.0418	21.1019
241	Sam-S	A4UZW2 - P40320	-0.508892	0.340196	0.605622	27.4524	27.8571	27.0539	27.0489	27.5972	26.1907
580	SmD2	Q9VI10	-0.508926	0.659952	0.829437	25.7096	24.8096	25.9049	24.146	23.761	26.9904
331	Sod2	A0A0B4LGQ1 - Q00637	-0.509102	0.24951	0.527051	25.8681	26.1538	25.6618	25.9949	25.38	24.7815
1490	Dmel\CG3663	Q9W127	-0.510276	0.573407	0.77354	23.4569	23.5116	22.842	23.1222	23.9376	21.2199
1187	BCAS2	Q9VAY6	-0.511174	0.74318	0.869171	22.7385	22.1924	22.2555	20.1278	20.7743	24.7509
1178	Nph	Q9VAC4	-0.511688	0.479354	0.712146	23.163	24.3583	23.285	23.9716	22.122	23.1777
1115	mRpS5	Q8SYP9	-0.517712	0.513879	0.739165	22.601	23.0032	22.8419	21.2153	22.0317	23.6459
963	Ank	Q0KIE7	-0.518014	0.222556	0.507764	22.0328	21.4371	22.2097	21.6093	21.6844	20.8317
295	Mlp60A	A0A0B4LGF8 - B7YZP9 - P53777	-0.523225	0.328155	0.600972	24.7259	24.9109	24.9994	24.9338	24.6932	23.4395
1219	CG117799	Q9VDZ7 - Q9VDZ8	-0.527826	0.283827	0.558399	25.9495	25.488	26.8497	25.4968	25.8545	25.3524
452	Nacalpha	A0A0B4LEY6 - Q94518	-0.532376	0.217638	0.501287	22.3905	23.1491	22.4214	21.5882	22.365	22.4107
1307	Aldh	Q9VLC5	-0.53259	0.10433	0.372796	25.3388	25.7029	25.898	24.8236	25.0351	25.4832
1034	Dmel\CG7208	Q7KSE0 - Q9VEC4	-0.532879	0.438624	0.678556	24.7282	24.7577	23.5023	22.8741	24.2108	24.3048
1304	Mulk	Q9VL10	-0.533279	0.369706	0.623753	21.5642	22.5085	22.4287	22.4231	21.5478	20.9306
101	His2B- His2B:CG17949- His2B:CG33868- His2B:CG33870- His2B:CG33872- His2B:CG33874- His2B:CG33876- His2B:CG33878- His2B:CG33880- His2B:CG33882- His2B:CG33884- His2B:CG33886- His2B:CG33888- His2B:CG33890- His2B:CG33892- His2B:CG33894- His2B:CG33896- His2B:CG33898- His2B:CG33900- His2B:CG33902- His2B:CG33904- His2B:CG33906- His2B:CG33908- His2B:CG33910	P02283	-0.536323	0.516004	0.739616	30.0595	28.9511	29.7851	28.0507	28.7912	30.3448
81	RpL10	M9PIM0 - O61231	-0.536352	0.243901	0.520387	33.4195	33.5224	33.7839	33.2445	33.5654	32.3068
757	gish	A0A0B4K697 - A0A0B4K7C4 - A0A0B4KHL4 - A0A6H2EFD0 - A0A6H2EFT7 - A0A6H2EGC1 - Q4AB31 - Q59DW8 - Q86BR9 - Q86NK8 - Q8IHB0 - Q8INB6 - Q9VEX2	-0.538402	0.500766	0.72741	22.3249	22.8823	22.0429	22.3658	22.7438	20.5253
1415	Dmel\CG6664	Q9VVC8	-0.54207	0.372801	0.623753	22.6926	23.1963	23.278	21.811	23.5023	22.2275
1058	1A3 - anon-WO0118547.745 - anon-WO0118547.398	Q8I0J1 - Q8IMG1 - Q9V9U3	-0.542697	0.300947	0.578458	20.8071	21.2357	21.3613	20.5111	21.3659	19.8991
1058	1A3 - anon-WO0118547.745 - anon-WO0118547.398	Q8I0J1 - Q8IMG1 - Q9V9U3	-0.542697	0.300947	0.578458	20.8071	21.2357	21.3613	20.5111	21.3659	19.8991
1058	1A3 - anon-WO0118547.745 - anon-WO0118547.398	Q8I0J1 - Q8IMG1 - Q9V9U3	-0.542697	0.300947	0.578458	20.8071	21.2357	21.3613	20.5111	21.3659	19.8991
289	Pgi	P52029	-0.546433	0.20918	0.501287	25.9922	26.7867	26.547	26.1291	26.2188	25.3387
840	Got1	A1ZAA5 - Q7K221	-0.547579	0.253381	0.531219	27.0145	27.1612	26.7789	26.7327	26.9249	25.6543
263	RpL11	A0A0B4LGZ5 - P46222	-0.548053	0.0653274	0.305635	28.7778	28.4069	28.2041	27.9918	27.6467	28.1061
1099	Dmel\CG5028	A8JRB8 - A8JRC1 - Q8MT18	-0.548728	0.167508	0.458299	24.1947	23.864	23.8133	24.0076	23.0276	23.1906
800	Unc-115a - Unc-115b	A0A0B4LGY0 - A0A0B4LGY1 - A0A0B4LGZ0 - A0A0B4LI11 - A0A126GUR5 - E1JIH1 - E1JIH2 - E1JIH3 - Q8INN5 - Q8INN6 - Q8INN7 - Q9VH91 - Q9VH92	-0.553329	0.406666	0.652348	21.7051	22.5337	21.8386	21.3687	22.454	20.5947
800	Unc-115a - Unc-115b	A0A0B4LGY0 - A0A0B4LGY1 - A0A0B4LGZ0 - A0A0B4LI11 - A0A126GUR5 - E1JIH1 - E1JIH2 - E1JIH3 - Q8INN5 - Q8INN6 - Q8INN7 - Q9VH91 - Q9VH92	-0.553329	0.406666	0.652348	21.7051	22.5337	21.8386	21.3687	22.454	20.5947
959	ETFB	Q0KHZ6	-0.558217	0.133621	0.412544	24.0136	24.0149	24.1909	23.7432	22.9364	23.8652
888	eIF4B	L7EEF1 - Q7PLL1 - Q7PLL3 - Q8SYL3	-0.559229	0.164104	0.454634	25.2973	25.6397	25.2634	25.0191	25.2587	24.2449
625	Daxx	Q9VMD0	-0.569376	0.368504	0.623753	24.5631	24.0553	23.5496	24.2859	22.626	23.5479
610	Fkbp59	Q9VL78 - X2J5E8	-0.569478	0.345535	0.608187	26.4564	26.1173	25.8052	26.4715	24.7547	25.4442
550	Rpb4	Q9VEA5	-0.570617	0.443878	0.680864	19.66	20.279	20.2646	18.4142	19.4457	20.6319
953	muskelin	A0A0B4KFH1 - Q0E9A5	-0.572984	0.53552	0.7492	21.5822	20.422	22.8271	21.8477	20.1744	21.0902
271	Fkbp12	P48375	-0.575772	0.372939	0.623753	23.3407	23.4766	23.3258	23.37	23.3854	21.6604
492	Jafrac1	Q9V3P0 - X2JF59	-0.576798	0.272007	0.549329	28.2179	28.1969	28.3657	28.2604	27.993	26.7967
522	Mtap	A0A0B4KG54 - A0A0B4LFH0 - Q9V813	-0.577172	0.241086	0.519482	24.2008	24.7658	24.5768	24.4172	24.2199	23.1748
1486	Cdc5	Q9W0R0	-0.578201	0.717555	0.861065	23.7855	23.5012	24.026	21.7648	21.6588	26.1545
638	CG1218	Q9VNI3	-0.591496	0.0928272	0.358756	25.4259	25.6633	25.8761	25.0187	25.4922	24.6799
509	U2A	Q9V4Q8	-0.591571	0.165909	0.457303	25.0786	25.0058	24.3653	24.1382	24.7234	23.8134
863	Nurf-38	B7YZQ7 - O77460	-0.592179	0.242866	0.520222	29.6305	29.9088	29.973	29.7271	29.5995	28.4092
465	Ranbp16	M9MS57 - M9MSB0 - M9MSD3 - M9MSN9 - Q9GQN0 - X2JFC3	-0.593541	0.451477	0.687664	20.612	20.6048	20.5655	19.0451	21.3928	19.5639
198	eff	A0A0B4KHJ1 - P25867	-0.593885	0.210898	0.501287	25.617	26.1134	25.6523	25.3983	25.711	24.4918
1206	orb	Q8IHC3 - Q8IMZ2 - Q8IMZ3 - Q9VCN7	-0.596298	0.63947	0.817979	24.9203	24.3189	24.1125	22.4655	22.9538	26.1435
396	Dmel\CG7611 - CG7611	E1JHX5 - Q7K0L4	-0.596691	0.26643	0.54184	21.3319	21.7577	20.3713	20.5611	20.925	20.1847
396	Dmel\CG7611 - CG7611	E1JHX5 - Q7K0L4	-0.596691	0.26643	0.54184	21.3319	21.7577	20.3713	20.5611	20.925	20.1847
1331	RpL35A	Q9VNB9	-0.597795	0.544761	0.755569	25.5395	25.3218	26.0215	26.1057	23.2846	25.6991
1325	Dmel\CG14036	Q9VMU7	-0.600271	0.22825	0.514081	24.6626	24.9705	24.1461	24.4525	24.2134	23.3124
651	DNApol-epsilon58	Q9VRQ7	-0.607667	0.113729	0.387681	24.4725	24.7867	25.1288	24.0891	24.634	23.842
416	AGO3	Q7PLK0	-0.608093	0.670243	0.835688	24.2127	24.6755	24.6374	21.5244	24.1029	26.0741
1474	Sc2	Q9VZL3	-0.609267	0.0838601	0.339821	23.8529	24.1923	23.4382	22.9415	23.2466	23.4674
1499	mRpL43	Q9W1L1	-0.609338	0.278536	0.550983	22.3893	22.35	22.4323	20.9075	22.5862	21.8498
627	CG6907 - Dmel\CG6907	Q9VMQ7 - X2J4N6	-0.610988	0.371989	0.623753	22.0422	22.8876	22.6516	22.5363	22.4007	20.8116
627	CG6907 - Dmel\CG6907	Q9VMQ7 - X2J4N6	-0.610988	0.371989	0.623753	22.0422	22.8876	22.6516	22.5363	22.4007	20.8116
1469	Dmel\CG1582	Q9VZ55	-0.611062	0.5341	0.7492	22.0566	23.4162	22.2485	22.6935	22.8155	20.3791
308	RpS20	P55828	-0.6121	0.0923696	0.358756	29.5617	30.0087	29.8069	29.342	29.5019	28.6971
714	Treh	A4UZR3 - Q9W2M2	-0.615997	0.272641	0.549329	21.4484	20.4721	20.3667	20.8197	19.9047	19.7148
1485	Dci	Q9W0M0	-0.618282	0.518136	0.740113	22.3076	22.0106	20.4466	20.4159	20.2179	22.2762
171	2024-12-01	M9NEA7 - M9NEY9 - M9NG31 - P18169 - P18170 - P18171	-0.620273	0.387156	0.6366	25.0486	25.6971	26.1162	25.1308	23.973	25.8973
860	Vml	A8JUV4	-0.627601	0.233402	0.515121	29.305	29.2983	29.3054	28.7194	29.4273	27.8791
191	Cyp1	P25007	-0.633933	0.30267	0.579718	24.9328	24.9853	23.3767	23.775	23.644	23.974
1092	Dmel\CG1578	Q8MRI4	-0.634742	0.564865	0.768252	19.9264	22.3598	22.0001	19.7167	22.0271	20.6384
319	His4r - His4- His4r- His4:CG31611- His4:CG33869- His4:CG33871- His4:CG33873- His4:CG33875- His4:CG33877- His4:CG33879- His4:CG33881- His4:CG33883- His4:CG33885- His4:CG33887- His4:CG33889- His4:CG33891- His4:CG33893- His4:CG33895- His4:CG33897- His4:CG33899- His4:CG33901- His4:CG33903- His4:CG33905- His4:CG33907- His4:CG33909	A0A0B4KFZ9 - P84040	-0.635757	0.449722	0.686272	30.7405	29.7291	30.9341	29.593	28.825	31.0784
319	His4r - His4- His4r- His4:CG31611- His4:CG33869- His4:CG33871- His4:CG33873- His4:CG33875- His4:CG33877- His4:CG33879- His4:CG33881- His4:CG33883- His4:CG33885- His4:CG33887- His4:CG33889- His4:CG33891- His4:CG33893- His4:CG33895- His4:CG33897- His4:CG33899- His4:CG33901- His4:CG33903- His4:CG33905- His4:CG33907- His4:CG33909	A0A0B4KFZ9 - P84040	-0.635757	0.449722	0.686272	30.7405	29.7291	30.9341	29.593	28.825	31.0784
84	Flo1	O61491	-0.638167	0.65281	0.82903	22.5254	22.9504	22.7739	21.0042	20.6111	24.72
107	Yp1	P02843 - X2JD55	-0.64445	0.193163	0.484565	28.8336	28.6529	28.392	27.4402	27.7616	28.7434
208	14-3-3zeta	A0A0B4KEH0 - P29310	-0.650395	0.238956	0.517977	24.205	24.0391	23.6488	22.6994	23.0742	24.168
806	psq	A0A126GUM1 - A1Z8A4 - A1Z8A6 - A4UZC9 - Q0E9C8 - Q7K0T7	-0.650746	0.599715	0.786582	24.1354	22.2454	20.5095	21.7456	22.3876	20.8048
119	Cp36	P07182	-0.653081	0.449932	0.686272	27.5264	27.7026	28.4358	26.6632	26.359	28.6833
1256	PpD3	Q9VH81	-0.663928	0.0935251	0.360171	21.2447	20.678	21.2371	20.8104	20.3703	19.9873
736	Mcm7	Q9XYU0	-0.670874	0.53741	0.7492	20.1324	21.6569	20.1704	18.4041	20.1796	21.3635
303	Pdi	P54399 - X2JGP4	-0.671763	0.394922	0.642044	21.7945	22.2636	22.0767	20.0004	21.9044	22.2147
108	Yp2	P02844 - X2JB25	-0.672196	0.210912	0.501287	27.6129	28.436	27.0916	26.8524	26.7811	27.4905
1087	PHGPx	Q8IRD3 - Q8IRD4 - Q9VZQ8	-0.68168	0.213229	0.501287	23.3118	24.2457	23.8184	23.8275	22.9334	22.5701
326	14-3-3epsilon	P92177	-0.686212	0.463967	0.697879	23.6528	23.2691	22.6753	20.9165	23.2379	23.3843
1101	DmRH5	Q7KU78 - Q8MZI3	-0.68872	0.211106	0.501287	25.4985	26.1517	25.7013	24.2681	25.3729	25.6443
449	COX5A	A0A0B4KFT0 - Q94514	-0.694112	0.51356	0.739165	24.9399	23.4909	25.9505	23.1578	23.7796	25.3615
737	Mcm3	Q9XYU1 - X2JAI4	-0.694495	0.19636	0.486193	23.7322	23.9878	23.389	23.5455	23.2847	22.1953
655	UbcE2M	M9PBW0 - Q9VSF3	-0.699198	0.27958	0.552043	21.2292	22.2588	21.7743	21.8832	21.04	20.2414
1344	Dmel\CG7519	M9PGB6 - Q9VP29	-0.702312	0.137298	0.417799	23.6808	24.2859	23.2466	23.0929	23.4009	22.6125
1110	Dmel\CG8207	Q8SXU3	-0.710129	0.101553	0.372008	23.4332	23.4056	23.0459	22.8348	22.9533	21.9662
1088	Psa	Q8IRH0 - Q8IRH1 - Q9W0E4	-0.713428	0.0478404	0.27076	25.0947	25.2054	25.1792	24.5776	24.8	23.9615
782	Fer2LCH	A0A0B4KHF0 - Q9VA83	-0.716608	0.174534	0.46603	25.5557	26.163	26.0013	25.3664	25.7686	24.4352
756	Fmr1	A0A0B4K618 - A0A0B4KFN9 - A0A0B4KGP6 - A0A126GUS7 - B3LF78 - Q9NFU0	-0.717453	0.0327262	0.235369	23.1567	23.746	23.3851	22.4934	22.6591	22.9829
1414	nudC	Q9VVA6	-0.720089	0.2881	0.561866	24.2293	25.3712	23.7175	23.5288	24.357	23.2719
1032	Fer1HCH	A0A0B4KI27 - B8A405 - H1UUD2 - Q7KRU8 - Q8I0T0	-0.72447	0.12466	0.403746	25.5994	26.5752	26.6257	25.8585	25.4821	25.2864
1456	mRNA-cap	Q9VY44	-0.732353	0.153314	0.437006	21.1407	21.0455	20.374	20.2278	20.6479	19.4875
260	tsr	P45594	-0.733023	0.262449	0.53981	27.6065	27.7645	27.5917	27.4763	27.4856	25.8017
143	Vm26Aa	M9PCA1 - P11449	-0.737189	0.272361	0.549329	28.7794	29.2507	28.269	28.6283	28.4351	27.0241
661	SmD1	Q9VU02	-0.741819	0.526202	0.746547	24.7411	24.7865	25.6448	23.3818	23.1951	26.37
579	CG7483	Q9VHS8	-0.744647	0.680617	0.840899	23.5668	24.0421	24.017	21.5217	21.3934	26.4769
689	wisp	L7XBB9 - Q9VYS4 - X2JEK3	-0.749925	0.311052	0.585119	22.4713	23.6148	24.6539	22.5369	22.9567	22.9965
1142	ergic53	Q9V3A8	-0.755414	0.437267	0.677421	23.2188	23.0315	21.0168	20.7737	21.6501	22.577
835	tum	A1Z9I5	-0.76952	0.406561	0.652348	22.0495	21.4573	21.9223	20.3335	20.1297	22.6573
338	LamC	A0A0B4KFY9 - Q03427	-0.773394	0.209964	0.501287	24.0337	22.5866	23.5037	22.8851	22.0016	22.9171
708	EMC8-9	Q9W1Y1	-0.775533	0.168898	0.459707	22.8757	21.76	22.4884	21.9684	21.8823	20.9469
649	mal	Q9VRA2 - X2JFY7	-0.778637	0.441336	0.680864	21.1923	21.0641	19.0949	19.4388	20.8237	18.7528
1171	Dmel\CG1416	Q9V9Q4	-0.77987	0.415374	0.656289	23.4057	24.0122	23.8167	21.5187	24.4297	22.9466
1460	Dmel\CG15717	Q9VYG8	-0.781729	0.521752	0.742625	21.6833	22.6794	22.2522	22.6718	22.3183	19.2796
142	Hsc70-4	C7LA75 - P11147	-0.802392	0.0683122	0.317039	31.3151	31.4559	32.0343	31.1082	30.9574	30.3326
162	RpS27A	P15357	-0.803816	0.0106955	0.143399	29.5155	29.774	30.0711	29.0597	28.8292	29.0602
203	shi	A4V4I8 - A4V4J0 - E1JJA4 - E1JJA5 - M9PHQ0 - M9PJN9 - P27619 - X2JE15	-0.803916	0.700633	0.852057	20.284	20.4441	25.1654	18.962	22.4562	22.0635
730	RpL38	A0A0B4KED0 - Q9W5N2	-0.805266	0.216992	0.501287	27.9643	28.6165	28.1416	26.5988	28.3722	27.3356
117	Yp3	P06607 - X2JEX8	-0.805371	0.176462	0.466271	28.176	28.2275	27.7478	26.5389	27.0684	28.1279
313	Sod1	P61851	-0.805618	0.105811	0.37349	26.2948	26.3379	25.5624	25.2567	25.77	24.7515
893	Mur2B	M9MS86 - O76894	-0.812424	0.152911	0.437005	21.0304	21.1745	22.2623	20.7868	21.0403	20.2029
267	dhd	P47938 - X2JDR5	-0.814276	0.236438	0.515605	28.5886	28.8358	29.7276	29.1558	27.9619	27.5916
956	SLIRP1	Q0KHQ1	-0.815332	0.304594	0.581525	23.9355	22.6793	23.21	22.6497	23.3724	21.3567
861	Dmel\CG1440	A8JV22 - Q9W3F6 - X2JEJ0	-0.830953	0.31966	0.592895	20.6987	21.4738	20.0427	20.8081	20.1538	18.7603
704	thoc5	Q9W1F4	-0.841183	0.293583	0.569341	20.3874	21.7322	21.7818	21.0193	20.9497	19.4089
678	SNRPG	Q9VXE0	-0.846522	0.586378	0.77861	24.3097	24.2604	23.3652	21.0026	22.6235	25.7696
292	polo	P52304	-0.849958	0.0970126	0.365818	27.3434	27.5171	27.9438	27.226	26.9621	26.0662
970	ERp60	Q3YMU0	-0.850222	0.0873328	0.349224	22.5068	22.7003	22.1702	20.9573	21.7429	22.1265
1074	dUTPase	Q8IPB1 - Q9V3I1	-0.855533	0.0404997	0.254997	23.1546	22.7777	23.3735	22.1194	22.6885	21.9313
140	Act5C	P10987 - X2JCP8	-0.857095	0.00399064	0.0916557	27.1504	27.0912	26.8101	25.966	26.2856	26.2289
1122	Uba1	Q8T0L3	-0.857408	0.078631	0.333173	27.631	28.0978	28.103	27.3788	27.4526	26.4283
1380	Dmel\CG14834	Q9VS52	-0.861437	0.286784	0.561866	20.87	20.2041	21.5467	19.3681	19.4888	21.1795
320	His2A- His2A:CG31618- His2A:CG33808- His2A:CG33814- His2A:CG33817- His2A:CG33820- His2A:CG33823- His2A:CG33826- His2A:CG33829- His2A:CG33832- His2A:CG33835- His2A:CG33838- His2A:CG33841- His2A:CG33844- His2A:CG33847- His2A:CG33850- His2A:CG33862- His2A:CG33865 - His2A:CG33859	P84051 - Q4AB57	-0.863636	0.497699	0.726864	24.0911	25.3137	24.2297	22.8254	22.367	25.8512
320	His2A- His2A:CG31618- His2A:CG33808- His2A:CG33814- His2A:CG33817- His2A:CG33820- His2A:CG33823- His2A:CG33826- His2A:CG33829- His2A:CG33832- His2A:CG33835- His2A:CG33838- His2A:CG33841- His2A:CG33844- His2A:CG33847- His2A:CG33850- His2A:CG33862- His2A:CG33865 - His2A:CG33859	P84051 - Q4AB57	-0.863636	0.497699	0.726864	24.0911	25.3137	24.2297	22.8254	22.367	25.8512
78	CtBP	A0A0B4KFT4 - A0A0B4KFX5 - A0A0B4KGG9 - A0A0B4KGZ7 - A0A0B4KHB2 - A4V2S3 - O46036	-0.867868	0.07544	0.33031	23.2228	23.4061	23.4714	23.2101	22.1696	22.117
1167	ScsbetaG	Q9V470	-0.869505	0.0979381	0.36803	21.7167	22.3811	22.3261	21.9541	20.8573	21.0039
937	fs(1)N	O76904	-0.879439	0.56133	0.765834	22.4521	22.7201	21.4664	18.7668	21.968	23.2654
581	Neurochondrin	Q9VI25	-0.886569	0.00949926	0.139332	19.4278	19.324	19.5771	18.3474	18.9039	18.4178
723	wuho	Q9W415	-0.899145	0.240494	0.519238	20.4296	21.68	20.6004	20.5362	20.5172	18.9592
1145	Srp54k	Q9V3D9	-0.90469	0.0121108	0.149458	22.6568	22.9314	22.2513	21.7905	21.7534	21.5816
939	Dmel\CG13369	O77425	-0.911454	0.106231	0.37349	21.5674	21.9663	21.4911	20.7082	21.505	20.0772
891	Lmpt	M9MRX0 - M9PFX9 - Q7KUQ5 - Q8IQQ3 - Q9VVB5 - Q9VVB7	-0.912421	0.25778	0.5363	22.5305	21.8636	21.9585	21.7394	21.9832	19.8927
1323	psd	Q9VMK3	-0.912854	0.0727285	0.327361	25.0366	25.7269	25.3383	23.9858	25.0658	24.3117
1131	Rpe	Q95RV5	-0.918023	0.235741	0.515121	21.7186	22.6362	22.8452	22.4718	21.442	20.5321
1437	Tsf1	Q9VWV6	-0.925284	0.222083	0.507764	26.2779	26.5667	26.216	26.5889	25.2785	24.4174
1375	Txl	Q9VRP3	-0.925387	0.059491	0.29501	25.7578	25.9967	26.4753	25.2006	25.6186	24.6345
1040	Uba2	Q7KUA4	-0.930111	0.126599	0.406676	24.2333	25.0657	24.352	23.9905	24.0637	22.8065
387	armi	M9NDG7 - Q6J5K9	-0.957887	0.443642	0.680864	25.5021	25.4102	25.5833	22.7204	24.2996	26.602
914	fon	M9PDP3 - Q8INW9 - Q9VIX7	-0.958916	0.38747	0.6366	25.6139	25.9753	26.3861	24.6669	23.576	26.8556
386	CG17486	Q5LJP9	-0.964049	0.306539	0.581525	21.6486	21.8352	22.9011	22.1955	21.531	19.7663
822	Pgm2a	A1Z7P1	-0.966281	0.330007	0.60171	24.1839	25.0999	22.7427	23.6174	23.5437	21.9665
437	Dmel\CG1354 - CG1354-RA - CG1354	A0A4D6K4F6 - E6PBV6 - Q8SWU7	-0.971751	0.331055	0.602017	23.529	23.4711	22.7656	22.625	23.5448	20.6806
437	Dmel\CG1354 - CG1354-RA - CG1354	A0A4D6K4F6 - E6PBV6 - Q8SWU7	-0.971751	0.331055	0.602017	23.529	23.4711	22.7656	22.625	23.5448	20.6806
437	Dmel\CG1354 - CG1354-RA - CG1354	A0A4D6K4F6 - E6PBV6 - Q8SWU7	-0.971751	0.331055	0.602017	23.529	23.4711	22.7656	22.625	23.5448	20.6806
1290	Dmel\CG6180	Q9VK60	-0.980888	0.0969414	0.365818	24.2177	24.6257	24.5979	24.0181	23.8447	22.6359
570	Mcm5	Q9VGW6	-0.981445	0.0363323	0.24392	24.1059	24.0648	24.3427	23.6036	23.3704	22.595
131	MsrA	M9PCL6 - M9PI66 - P08761 - Q7KUM8	-0.984662	0.0713281	0.325041	21.2692	21.579	20.9056	19.7648	20.9496	20.0853
329	yl	P98163	-0.992308	0.0193384	0.181877	30.3556	30.5082	31.1991	29.7622	29.689	29.6349
871	AMPdeam	D0IQK3 - M9MS55 - Q76NQ9 - Q76NR0 - Q961Q7 - Q9VY76 - X2JEY5 - X2JFA0	-0.998343	0.196537	0.486193	23.7109	23.5124	23.0807	23.0192	23.0879	21.2019
823	Dmel\CG12134	A1Z827 - Q7JZ37	-0.998481	0.379483	0.630151	22.6671	23.3984	22.772	22.8591	23.0046	19.9782
602	Ge-1	Q9VKK1	-1.00033	0.156247	0.441886	24.2371	24.9314	24.1412	22.6726	23.2143	24.4218
100	His1- His1:CG31617- His1:CG33804- His1:CG33810- His1:CG33813- His1:CG33816- His1:CG33819- His1:CG33822- His1:CG33825- His1:CG33828- His1:CG33831- His1:CG33837- His1:CG33840- His1:CG33843- His1:CG33846- His1:CG33849- His1:CG33852- His1:CG33864 - His1:CG33861 - His1:CG33834 - His1:CG33807 - His1:CG33801	P02255 - Q4AB54 - Q4AB94 - Q4ABD8 - Q4ABE3	-1.00517	0.181763	0.474507	24.5939	24.6708	24.9971	22.6873	23.7577	24.8013
100	His1- His1:CG31617- His1:CG33804- His1:CG33810- His1:CG33813- His1:CG33816- His1:CG33819- His1:CG33822- His1:CG33825- His1:CG33828- His1:CG33831- His1:CG33837- His1:CG33840- His1:CG33843- His1:CG33846- His1:CG33849- His1:CG33852- His1:CG33864 - His1:CG33861 - His1:CG33834 - His1:CG33807 - His1:CG33801	P02255 - Q4AB54 - Q4AB94 - Q4ABD8 - Q4ABE3	-1.00517	0.181763	0.474507	24.5939	24.6708	24.9971	22.6873	23.7577	24.8013
100	His1- His1:CG31617- His1:CG33804- His1:CG33810- His1:CG33813- His1:CG33816- His1:CG33819- His1:CG33822- His1:CG33825- His1:CG33828- His1:CG33831- His1:CG33837- His1:CG33840- His1:CG33843- His1:CG33846- His1:CG33849- His1:CG33852- His1:CG33864 - His1:CG33861 - His1:CG33834 - His1:CG33807 - His1:CG33801	P02255 - Q4AB54 - Q4AB94 - Q4ABD8 - Q4ABE3	-1.00517	0.181763	0.474507	24.5939	24.6708	24.9971	22.6873	23.7577	24.8013
100	His1- His1:CG31617- His1:CG33804- His1:CG33810- His1:CG33813- His1:CG33816- His1:CG33819- His1:CG33822- His1:CG33825- His1:CG33828- His1:CG33831- His1:CG33837- His1:CG33840- His1:CG33843- His1:CG33846- His1:CG33849- His1:CG33852- His1:CG33864 - His1:CG33861 - His1:CG33834 - His1:CG33807 - His1:CG33801	P02255 - Q4AB54 - Q4AB94 - Q4ABD8 - Q4ABE3	-1.00517	0.181763	0.474507	24.5939	24.6708	24.9971	22.6873	23.7577	24.8013
100	His1- His1:CG31617- His1:CG33804- His1:CG33810- His1:CG33813- His1:CG33816- His1:CG33819- His1:CG33822- His1:CG33825- His1:CG33828- His1:CG33831- His1:CG33837- His1:CG33840- His1:CG33843- His1:CG33846- His1:CG33849- His1:CG33852- His1:CG33864 - His1:CG33861 - His1:CG33834 - His1:CG33807 - His1:CG33801	P02255 - Q4AB54 - Q4AB94 - Q4ABD8 - Q4ABE3	-1.00517	0.181763	0.474507	24.5939	24.6708	24.9971	22.6873	23.7577	24.8013
325	Trxr-1	A0A6H2EFX8 - P91938	-1.00547	0.0760032	0.33031	26.9885	27.0826	27.1632	26.468	26.5158	25.2342
833	Dmel\CG8778	A1Z934	-1.0091	0.161265	0.449024	20.9142	22.3457	22.0852	21.5509	20.4218	20.3451
374	sn	A4V441 - Q24524	-1.00975	0.109382	0.378308	23.9027	24.8028	24.3168	23.7167	23.7797	22.4967
1046	Marf1	Q7KWG9 - Q7KWH0 - Q9W5Y4	-1.02167	0.143517	0.425844	24.948	25.1619	25.35	24.0309	23.2326	25.1314
1004	Dmel\CG6984	Q7K1C3	-1.02307	0.0817527	0.33594	21.8592	22.4304	22.0201	21.4269	21.5471	20.2665
904	HDAC6	M9NEH6 - M9NGF7 - M9PJN5 - Q86NK9 - Q8IR37 - Q8IR38 - Q9XYX1	-1.03008	0.217363	0.501287	20.235	22.5061	20.6295	19.9993	20.048	20.2329
1483	l(3)02640	Q9W0G4	-1.03423	0.22225	0.507764	23.0935	23.2656	21.6393	21.1359	22.6258	21.134
687	Lsm12a	Q9VYR0	-1.04041	0.274882	0.550777	24.476	23.7845	25.2761	23.1921	22.4214	24.8019
1335	PSMG1	Q9VNI4	-1.05904	0.0497103	0.272653	23.9384	23.6614	23.6279	22.9563	23.1387	21.9557
1266	l(2)k14505	Q9VID7	-1.06317	0.0489839	0.271358	24.4341	25.4138	25.2161	24.105	24.2708	23.4987
1475	Usp5	Q9VZU7	-1.06358	0.0214687	0.193735	24.5925	25.5134	24.7321	23.9223	23.9331	23.7919
624	Phf5a	Q9VMC8	-1.06582	0.00996382	0.139332	23.4461	23.6859	23.8468	22.3186	22.9823	22.4804
462	cue	Q95RU0	-1.0731	0.133716	0.412544	24.525	24.2895	25.5561	23.2083	23.395	24.5481
455	Rga	A0A0B4LHS9 - Q94547	-1.07609	0.261695	0.53981	23.0268	21.677	23.1466	22.2873	22.144	20.1908
1184	Gfat2	Q9VAW3	-1.08131	0.234289	0.515121	23.2449	23.8625	22.473	21.4263	21.4784	23.4318
603	piwi	Q9VKM1 - X2J7U0	-1.08273	0.456149	0.691023	26.7653	26.5061	27.0718	24.4708	24.3203	28.3039
1261	anon-WO0118547.344	Q7KSU6 - Q9VHN7	-1.08415	0.045558	0.264868	27.0303	27.1998	27.3318	26.704	26.1702	25.4353
297	Mlc-c	M9NEW1 - P54357	-1.11292	0.167537	0.458299	25.4616	25.6321	24.9254	23.2712	24.0046	25.4045
984	BcDNA:RH17411	Q7JRC0	-1.11506	0.359521	0.619988	23.3427	24.8371	23.7552	23.6216	24.053	20.9152
155	mod	A0A0B4K7G4 - P13469	-1.12551	0.0450113	0.264868	23.9466	23.8489	24.2059	22.154	23.0504	23.4205
300	CkIalpha	E1JJI5 - P54367	-1.14081	0.306056	0.581525	21.2505	22.2321	21.7214	18.7655	21.2049	21.8111
694	CG17333	Q9VZ64	-1.15115	0.0400999	0.254997	27.1042	27.3498	27.1977	26.3274	26.5488	25.3219
824	Dmel\CG12128	A1Z830 - A1Z831	-1.15816	0.241999	0.520222	23.4896	23.2984	23.3784	23.4716	22.597	20.6234
877	uif	E1JHA6 - Q9VM55	-1.1604	0.0138472	0.151899	21.7145	21.3469	22.1581	20.4595	20.8732	20.4056
1370	Obp19c	Q9VR96	-1.1632	0.0148578	0.156656	24.1332	24.038	24.3547	23.5095	22.5916	22.9352
1461	CG4346 - Dmel\CG42237	Q9VYG9 - X2JBI9	-1.1642	0.119441	0.401588	20.8256	20.4882	19.8315	18.5563	18.871	20.2254
1461	CG4346 - Dmel\CG42237	Q9VYG9 - X2JBI9	-1.1642	0.119441	0.401588	20.8256	20.4882	19.8315	18.5563	18.871	20.2254
858	mgl	A8JTM7	-1.18496	0.028756	0.221317	25.9745	26.6309	25.712	24.916	25.3142	24.5323
1189	ALiX	Q9VB05	-1.18802	0.0702996	0.322132	23.8279	24.1775	23.8794	23.0155	23.4431	21.8622
318	Stim	P83094 - Q7KUZ1	-1.19503	0.104533	0.372796	20.3588	21.7035	20.6993	20.1879	20.0681	18.9205
1535	tyf	E1JJD6 - Q9W4M7	-1.19635	0.127524	0.406676	28.3555	28.3362	29.2838	27.0965	26.7656	28.5243
327	bsk	E1JHD6 - P92208	-1.20169	0.24047	0.519238	22.359	22.3532	21.843	21.4279	22.1921	19.3301
181	pAbp	P21187	-1.23062	0.161665	0.449024	31.8814	31.8896	32.4274	30.3654	29.938	32.2031
1470	pav	Q9VZF5	-1.2458	0.243721	0.520387	23.005	21.378	21.9114	21.6758	19.3008	21.5803
353	mtrm	Q23973	-1.25708	0.264471	0.54184	21.9758	22.9116	24.5427	23.0706	21.0114	21.5768
1013	CG8728-RA	Q7K3W2	-1.25997	0.0215869	0.193735	23.9711	24.2243	23.728	22.406	22.3969	23.3406
1286	loqs	M9MRT5 - Q4TZM6 - Q8IP72 - Q9VJY9 - X2J5X6 - X2JAB1	-1.26869	0.473254	0.706937	22.8112	22.3347	23.5625	19.4272	20.8183	24.6568
1533	Femcoat	Q9W4M3	-1.27532	0.456598	0.691023	21.9578	21.7243	22.4316	21.9518	17.7168	22.6191
1279	Dmel\CG17597	Q9VJ44	-1.29024	0.339694	0.605622	23.1977	22.9331	25.233	21.8594	21.278	24.3556
1223	Dmel\CG14309	Q9VE79	-1.30281	0.192742	0.484565	24.3976	23.4819	24.096	22.6355	21.3518	24.0797
1133	Prx5	Q960M4	-1.3059	0.172926	0.46603	22.1294	21.9345	21.1754	21.718	20.4233	19.1804
987	BEST:GH09055 - Dmel\CG4408	Q7JVX3 - Q9VCM8	-1.31888	0.376164	0.627518	23.3908	24.004	23.7658	23.722	23.7082	19.7737
987	BEST:GH09055 - Dmel\CG4408	Q7JVX3 - Q9VCM8	-1.31888	0.376164	0.627518	23.3908	24.004	23.7658	23.722	23.7082	19.7737
232	tws	A0A0B4LGZ3 - P36872	-1.32007	0.0584745	0.2913	27.7708	28.1273	28.256	27.3548	27.055	25.7841
77	SmD3	O44437	-1.32055	0.369679	0.623753	24.7387	25.4581	25.8342	22.0168	23.6843	26.3682
482	Cpsf100	Q9V3D6	-1.33633	0.372747	0.623753	23.4559	20.7444	20.0414	20.7184	21.0875	18.4269
958	Dmel\CG42259	Q0KHX4	-1.3384	0.076301	0.33031	22.2517	22.7089	23.1338	22.099	21.5794	20.4008
1139	mRpL36	Q9I7Q9	-1.34753	0.102626	0.372008	25.4217	25.0192	25.2367	25.0033	22.8309	23.8009
393	Dmel\CG1129 - CG1129	E2QCZ9 - Q7JZB4	-1.35244	0.0361277	0.24392	23.6938	24.3704	23.6826	23.0868	22.7587	21.844
393	Dmel\CG1129 - CG1129	E2QCZ9 - Q7JZB4	-1.35244	0.0361277	0.24392	23.6938	24.3704	23.6826	23.0868	22.7587	21.844
1433	Naa15-16	Q9VWI2	-1.35298	0.130935	0.410971	23.4474	23.1919	22.4237	22.1	22.5031	20.4009
1420	GH07925p	Q9VVU1	-1.36409	0.0379745	0.250258	23.389	24.2106	22.7235	21.8584	22.0927	22.2797
1519	Cp7Fb	Q9W3E8	-1.36882	0.0400477	0.254997	26.6744	26.6419	27.0856	24.9843	25.0119	26.2992
254	eIF2alpha	P41374 - X2JFR6	-1.39798	0.0225898	0.195802	23.4561	24.1547	24.3394	23.0439	22.0812	22.6312
1441	Dmel\CG34325	Q9VXC1 - X2JFG6	-1.40283	0.101216	0.372008	23.8944	24.6152	23.8216	23.3411	23.2956	21.4859
793	Dcr-2	A0A0B4LFK8 - A1ZAW0	-1.41342	0.495004	0.725376	23.2238	23.7168	23.5867	19.0099	21.7811	25.496
593	CG17904	Q9VJI9	-1.435	0.176166	0.466271	22.815	23.0237	22.4244	22.7128	21.4861	19.7592
291	Pen	P52295	-1.45404	0.106957	0.37349	23.7162	24.1723	23.6635	22.2022	21.3232	23.6645
96	Inos	O97477	-1.46777	0.0254444	0.206214	25.9559	26.468	26.4096	25.1881	25.2119	24.0301
436	Atx2	Q8SWR8	-1.48187	0.0612144	0.297585	26.9503	26.8817	27.5618	25.6049	24.7515	26.5918
702	Gale	M9ND19 - Q9W0P5	-1.50416	0.0432017	0.263579	24.4332	25.3791	24.2068	23.6805	23.374	22.4521
144	Fcp3C	P11450	-1.50577	0.016584	0.162583	23.4913	24.1325	24.2919	23.0138	22.3586	22.0258
940	SkpA	O77430	-1.50594	0.231592	0.515121	23.7233	24.2742	24.4898	20.5961	23.9805	23.3929
620	SmE	Q9VLV5	-1.56012	0.306396	0.581525	24.6643	24.9595	24.8027	21.7479	22.0994	25.8988
753	zip	A0A0B4JD57 - A0A0B4JD95 - A0A0B4K7Q4 - Q59E58 - Q59E59	-1.56908	0.0246532	0.203213	28.2383	27.9603	27.7256	26.2374	25.7742	27.2054
282	mago	P49028	-1.72407	0.335218	0.604483	23.1263	23.3759	22.0552	20.2788	19.0214	24.085
1166	Kap-alpha3	Q9V455	-1.72954	0.16081	0.448945	24.8267	25.3199	25.1561	21.4252	23.9777	24.7112
600	Vm32E	Q9VKI3 - X2J9F7	-1.76681	0.0359435	0.24392	26.7112	26.9388	26.8002	25.6529	25.5753	23.9216
496	Sp7	Q9V3Z2	-1.77703	0.00982203	0.139332	21.7565	21.5013	22.3192	20.1197	19.5473	20.579
514	lola	P42283 - P42284 - Q7KQZ4 - Q867Z4 - Q9V5M3 - Q9V5M6	-1.78104	0.109022	0.378267	27.4279	29.5825	29.9212	26.8286	26.8121	27.9478
597	6153 - CG6153	E1JHG8 - Q9VK68	-1.7811	0.0562517	0.288157	22.748	23.9731	23.5643	22.0346	22.3708	20.5366
597	6153 - CG6153	E1JHG8 - Q9VK68	-1.7811	0.0562517	0.288157	22.748	23.9731	23.5643	22.0346	22.3708	20.5366
1368	Dmel\CG10031	Q9VQU0	-1.812	0.0639727	0.305635	23.6113	23.9778	24.8088	23.4649	22.1583	21.3386
832	CG8810	A1Z933	-1.82289	0.0526485	0.278909	21.753	23.1501	22.7383	21.6548	20.6788	19.839
906	CG42325	M9PBA3	-1.84023	0.00410369	0.0916557	23.6274	23.8574	24.2884	22.4251	22.2156	21.6118
809	Cp7Fa	A0A6F7S5S7 - Q5BI73	-1.93596	0.013072	0.150108	26.404	26.4466	26.9345	25.4841	24.3972	24.0959
1419	E3	Q9VVL7	-2.00302	0.131754	0.411164	23.5891	23.8921	23.6532	23.0196	22.4863	19.6194
903	GS	M9NFH8 - Q9VVA4	-2.01028	0.0449442	0.264868	22.6076	22.7211	21.9885	21.074	21.1024	19.11
1500	wmd	Q9W1N4	-2.02115	0.00413947	0.0916557	22.5647	22.8092	22.8109	21.3586	20.5007	20.2621
1434	Dmel\CG7889	Q9VWJ9	-2.08921	0.106697	0.37349	24.0851	24.0317	23.882	23.5335	22.1265	20.0712
439	- -	Q8SY96	-2.0967	0.0227174	0.195802	24.2547	25.1871	24.9192	23.4327	22.9295	21.7086
848	clos	A8DQW8	-2.11355	0.140697	0.422978	23.3549	23.0452	24.1083	20.6517	19.9467	23.5692
885	CG17454-RA - SPF30	G7H806 - Q95RI7	-2.17072	0.408183	0.653815	22.588	20.7167	25.6892	24.5269	18.8557	19.0991
885	CG17454-RA - SPF30	G7H806 - Q95RI7	-2.17072	0.408183	0.653815	22.588	20.7167	25.6892	24.5269	18.8557	19.0991
716	Naxe	Q9W2Y3	-2.25637	0.0524677	0.278909	23.0162	23.6514	22.6895	21.3077	21.9294	19.3509
1530	RpL35	Q9W499	-2.28179	0.0132555	0.150108	28.0365	27.6009	26.9192	25.9	24.4346	25.3765
553	Pxt	Q9VEG6	-2.31612	0.000118103	0.0160325	28.0754	28.4207	28.4982	25.9217	26.1855	25.9387
1038	Dmel\CG13083	Q7KT36	-2.52925	0.0373599	0.248913	24.4636	24.0752	24.9057	21.7283	20.712	23.4164
1237	Dip-B	Q9VFQ9	-2.67515	0.0268876	0.216296	24.1636	24.9383	25.3508	23.3548	22.1482	20.9243
577	bel	A0A0B4KGU4 - Q9VHP0	-2.72707	0.0359459	0.24392	28.648	28.6787	28.4249	24.8107	25.1674	27.5922
444	dlt	Q8T626	-2.76533	0.150392	0.433708	26.9992	27.0682	27.6084	26.4507	21.4176	25.5115
1512	l(1)G0320	Q9W335	-2.84031	0.211602	0.501287	25.6832	25.6569	23.4292	19.6049	21.1564	25.4871
502	Kr-h2	Q9V447 - X2J4W8	-3.33903	0.00022614	0.0203857	24.2838	23.8477	24.3811	20.4172	21.0434	21.0348
667	Pgm1	Q9VUY9	-3.64439	0.000405107	0.0259375	23.0502	23.5435	22.9562	20.1002	19.2294	19.2871
256	NA	CON__Q9U6Y5 - P42212	-8.64682	0.000108972	0.0160325	34.3344	34.6258	35.1867	26.1698	26.8983	25.1383
