# Supplementary material for: Multi-tissue characterization of the constitutive heterochromatin proteome in Drosophila identifies a link between satellite DNA organization and transposon repression
Source: PLoS Biol. 2025 Jan 15;23(1):e3002984. doi: 10.1371/journal.pbio.3002984 (PMC11734925; doi:10.1371/journal.pbio.3002984)
Supplement: S3 Table — Fold change of average MS1 intensity and adjusted p-value for the GFP-D1 strain relative to the NLS-GFP control strain are shown for detected proteins. (XLSX) [file pbio.3002984.s012.xlsx]

## Sheet: D1_Testis
id	gene_name	Uniprot.ID	FC_D1_GFP	pval_D1_GFP	pval_adj_D1_GFP	GFP_1	GFP_2	GFP_3	D1_1	D1_2	D1_3
1504	TSG101	Q9VVA7	4.08282	0.0315993	0.28322	26.9863	26.1257	26.2162	24.7993	20.8756	21.405
847	Spn43Ab	A1Z6V5	4.07135	0.00675213	0.153971	23.8826	25.486	24.5721	19.4929	20.5252	21.7086
169	D1	A4V2K7 - P22058	3.80817	0.000154193	0.0536205	29.6715	30.4806	29.7221	26.0293	26.2997	26.1206
1526	Tsf1	Q9VWV6	3.39772	0.014027	0.214413	25.1073	24.9006	25.306	21.3279	23.2538	20.539
205	bnb	P29746	2.93909	0.000285061	0.0648634	28.2929	27.8994	27.9186	25.1829	25.4134	24.6974
902	mfas	D3DMM4 - Q86B94 - Q86B95 - Q86B96 - Q86B97 - Q9VGE9 - Q9VGF0	2.76535	0.0072748	0.155954	24.1582	24.1403	24.1936	20.8108	20.8909	22.4943
215	Glt	M9NCS8 - P33438	2.70162	0.115381	0.47602	24.8679	23.0205	22.7355	19.7696	19.5734	23.176
1401	vkg	Q9VMV5	2.38916	0.14948	0.509625	26.021	23.2344	23.6275	20.6127	21.1839	23.9188
377	Lsp2	Q24388 - X2JCV2	2.31449	0.1255	0.490322	23.5069	23.2758	23.3271	19.719	20.006	23.4413
216	Fas2	M9PGF6 - M9PJ19 - P34082 - X2JAF4 - X2JCI0	1.98227	0.0875379	0.450407	23.6897	23.7774	23.0108	21.9509	22.7059	19.8742
543	U2A	Q9V4Q8	1.97492	0.0993704	0.469696	24.5878	23.4425	23.3935	20.4032	21.7922	23.3036
1245	jnj	Q9VCB8	1.95066	0.156978	0.51499	23.4541	23.3471	23.4587	19.4911	21.5448	23.372
1177	glu	Q9V3A7	1.85541	0.0222081	0.254939	22.9328	22.1433	22.6664	21.6372	20.2801	20.2591
1196	BcDNA.LD23634	Q9V3Y5	1.82114	0.017743	0.241886	22.9494	22.8781	23.1961	20.2714	21.6942	21.5945
1338	BcDNA:GH07967	Q9VIH9	1.76601	0.00162094	0.107175	23.7093	23.1288	23.4222	21.3432	21.7323	21.8867
1017	Swim	Q7JWQ7	1.7356	0.139569	0.502668	25.3049	23.6204	23.7684	23.5326	22.9732	20.981
1105	BcDNA:LD24586	Q8I937	1.68701	0.0610999	0.374713	22.9757	24.1161	22.0548	20.846	21.7353	21.5042
1308	Ranbp9	Q9VGP4	1.67721	0.116569	0.47602	28.568	27.8442	28.1358	27.0388	27.5696	24.908
1199	vig	Q9V426	1.64911	0.0875076	0.450407	23.5644	22.8664	23.9452	22.624	22.3038	20.5008
395	Prat	A0A0B4K6L4 - Q27601	1.5564	0.0385445	0.297863	25.1034	24.8682	24.6937	22.3775	24.0597	23.5589
485	Ldh	B5RJQ0 - Q95028	1.55181	0.26827	0.625928	23.4876	24.565	22.3457	23.0948	22.7735	19.8747
694	Nplp2	A0A0S0WH10 - Q9VU58 - X2JB24	1.53256	0.00595381	0.148923	26.6588	26.6323	26.2802	25.5095	24.6921	24.772
949	SMC5	M9PGC9 - Q7KTV9 - Q8IPT2 - Q9VP12	1.51989	0.0882056	0.450407	23.8453	23.4466	23.2496	22.4341	22.8409	20.7068
912	trol	A0A023GRW4 - A0A6H2EG25 - E1JJC0 - M9NDL5 - M9NDM1 - M9NE56 - M9NE61 - M9NES6 - M9NET2 - M9NFR6 - M9NFS1 - M9NGK3 - M9NGL3 - Q7KVZ0 - Q8IRV7 - Q8IRV8 - Q8IRV9 - Q9W4Y3 - Q9W4Y4 - X2JAC7 - X2JCE8 - X2JDK9 - X2JE09	1.49595	0.087785	0.450407	29.081	27.259	27.5226	26.7003	26.8978	25.7767
1336	l(2)05287	Q9VIG1	1.49144	0.11501	0.47602	21.6913	22.8685	20.2995	20.1495	20.1361	20.0993
1209	CstF50	Q9V9V0	1.46107	0.00335665	0.122871	22.9191	22.5317	22.51	21.1185	21.557	20.902
538	Nup107	Q9V466	1.43765	0.000752541	0.0747703	23.0981	23.331	23.1731	21.9136	21.8903	21.4853
1550	Dmel\CG1703	Q9VYW4	1.40286	0.00188677	0.107175	22.9013	22.9789	23.3339	21.603	21.4671	21.9354
433	CSN8	Q7KTH8	1.38252	0.0262008	0.267681	23.8823	23.3537	24.6964	22.6297	22.7359	22.4192
1144	kuk	Q8SX89	1.34573	0.354598	0.686016	24.9311	27	27.2707	24.5651	27.074	23.5256
168	SdhB	P21914	1.32653	0.1114	0.47602	23.3353	24.0434	24.0369	23.2492	22.9072	21.2797
926	BcDNA:RE71975 - Dmel\CG9336	M9NEV7 - Q9VII1	1.28537	0.00555253	0.145161	25.7818	25.5808	25.6912	24.522	24.7203	23.9555
1476	vnc	Q9VT75	1.26484	0.0349938	0.283388	22.593	23.1505	22.7018	22.1743	20.9085	21.5678
1018	Dmel\CG14480	Q7JWU9	1.25633	0.112739	0.47602	21.141	22.7739	21.4224	20.4337	21.1884	19.9462
1091	Vps35	Q7KVL7 - Q9W277	1.24903	0.249267	0.606173	22.9002	22.895	22.3411	22.2219	22.5136	19.6536
558	FeCh	Q9V9S8	1.23372	0.0350415	0.283388	24.6199	24.6878	24.1979	23.9349	23.1817	22.6878
539	apolpp	L0MPS3 - Q9V496	1.22873	0.00264785	0.111111	29.4017	29.5642	29.4747	28.0267	28.1235	28.6042
1038	Dmel\CG1902	Q7K1M4	1.20677	0.280564	0.635835	22.0735	21.9824	21.6938	19.2697	22.5329	20.3268
1529	CC4 - Dmel\CG8289	Q9VX35 - X2JFW6	1.20209	0.00348169	0.123109	22.2546	22.2062	22.1061	21.3302	20.6761	20.9543
104	RpLP2	P05389	1.20181	0.05553	0.355955	27.5481	26.4308	27.267	25.9205	25.3436	26.3764
1335	cg9253	Q9VIF6	1.17743	0.0215329	0.254939	23.9831	24.0293	24.3387	22.8533	23.4995	22.4659
933	Rbp9	M9PBZ2 - Q24474 - Q9VQJ0	1.16205	0.323644	0.667937	23.0412	22.0742	23.4376	22.7036	22.574	19.7893
347	slgA	M9NFJ2 - Q04499	1.15914	0.00507191	0.141101	23.6215	23.9979	23.3866	22.716	22.3554	22.4572
868	eIF2Bgamma	A1ZA22	1.15278	0.128963	0.492823	22.3735	20.6635	22.186	20.0567	20.7985	20.9094
1081	CG14729	Q7KSN8 - Q9VGG9	1.13599	0.00381852	0.123109	24.0118	24.5704	24.2045	23.2972	23.1053	22.9763
1522	Dmel\CG7889	Q9VWJ9	1.12019	0.249109	0.606173	22.146	22.972	22.7423	23.0877	20.6761	20.7359
1359	Pih1D1	Q9VK57	1.11759	0.114438	0.47602	23.945	24.9841	24.2744	24.157	22.5807	23.1132
1045	CG3364	Q7K332	1.10073	0.0284383	0.275718	21.6349	21.7066	22.2096	20.9728	21.071	20.205
1462	BEST:CK01174	Q9VSH0	1.09258	0.0265564	0.267681	26.8538	27.6237	27.0234	26.4034	26.1542	25.6655
1332	Dmel\CG1943	Q9VI56	1.08045	0.031246	0.28322	25.3123	25.8906	25.6818	24.7491	24.9103	23.984
1008	Rs1	Q7JQN4	1.06074	0.00486915	0.138224	23.6089	23.8396	23.6204	22.5069	22.9694	22.4104
365	RpL29	Q24154	1.05371	0.327806	0.670809	23.3204	24.2919	23.0907	23.4891	23.2776	20.7751
725	Lsm12a	Q9VYR0	1.03649	0.629064	0.855596	26.326	26.0504	22.1611	26.618	21.7167	23.0932
461	Ns1	Q8MT06	1.03508	0.159997	0.517559	23.7696	24.3334	23.5433	23.3572	23.4416	21.7423
569	DNApol-alpha73	Q9VB62	1.02476	0.18616	0.551957	22.7363	22.5048	22.5629	22.0711	22.3501	20.3086
1445	HP6	Q9VR09	1.02375	0.102847	0.470967	22.8182	23.3325	22.8857	22.4443	22.4492	21.0717
1606	BcDNA:RH09070	Q9W4U2	1.02227	0.124301	0.489811	22.0503	22.832	22.9107	21.398	22.4274	20.9008
479	Dlc90F	Q94524	1.0129	0.179915	0.542866	24.5674	23.7486	24.4011	22.0854	23.8694	23.7235
743	E(bx)	E1JHV6 - E1JHV7 - M9PBG5 - M9PDH1 - M9PE12 - Q9W0T1	0.99228	0.176338	0.537596	23.7245	24.0228	23.5111	22.4849	21.9109	23.8858
1495	Prp31	Q9VUM1	0.985275	0.134902	0.499101	22.3791	22.9678	23.0712	22.4083	20.8675	22.1866
458	Sym	Q8MSU4	0.98128	0.0960256	0.467464	20.9695	20.2976	21.6579	20.3547	19.5805	20.046
1349	Dmel\CG10333	Q9VJ74	0.974792	0.162641	0.521275	22.8769	22.835	22.8787	22.5631	22.348	20.7551
1331	Dmel\CG10286	Q9VI15	0.956556	0.195453	0.557823	22.1327	21.9775	22.1413	20.6491	20.3873	22.3454
497	Jupiter	Q9I7K0	0.942408	0.00527901	0.143982	26.225	25.943	26.1127	25.4507	24.9883	25.0145
222	Gnf1	P35600	0.941284	0.257296	0.613892	23.7412	23.7105	23.6548	23.557	23.3866	21.339
465	gw	Q8SY33	0.940811	0.293214	0.649364	22.0254	23.4332	22.4362	22.6132	20.4208	22.0384
1001	Egm	Q5U117	0.931	0.20349	0.561616	22.0157	22.6719	21.6423	21.626	21.7957	20.1152
820	Synd	A0A0B4KH28 - Q9VDI1	0.928395	0.246734	0.606173	22.4086	21.9185	22.7852	21.0566	22.6873	20.5833
979	MEP-1	Q0E8J0	0.924975	0.133289	0.49748	21.6171	22.3626	21.7962	21.1704	21.659	20.1716
1490	endos	Q9VUB8	0.913774	0.003824	0.123109	24.8608	25.1989	24.7902	24.099	23.8694	24.1403
784	Mcm3	Q9XYU1 - X2JAI4	0.912939	0.00551242	0.145161	26.2802	26.3895	26.1144	25.6224	25.3051	25.1179
275	cpb	M9PBN7 - P48603	0.905276	0.242769	0.600874	21.5051	22.559	21.9966	20.8122	20.2842	22.2484
897	anon-WO0140519.33 - bs15h04.y1 - Dmel\CG4836 - SODH-1	B7Z0M7 - B7Z0M8 - Q8IN62 - Q8MRL0 - Q9VDQ9	0.901374	0.334681	0.670809	26.1872	27.27	26.6917	26.4372	26.7061	24.3015
1233	Ssadh	Q9VBP6	0.898002	0.103165	0.470967	23.8501	24.3664	24.4558	23.4668	23.9073	22.604
618	CG9246	Q9VIF0	0.894981	0.0868214	0.450407	23.406	23.9722	23.5083	23.4423	22.319	22.4404
818	RanBP3	A0A0B4KGQ0 - Q9VCI7	0.894796	0.210116	0.570844	24.493	24.4757	24.1659	23.955	24.1853	22.31
839	cg10407	A0A126GUV0 - Q9VEZ6	0.886695	0.0775388	0.431426	25.4085	25.429	25.1295	24.8999	24.6866	23.7205
326	RpI1	P91875	0.882775	0.0300484	0.282045	22.9919	23.4678	23.205	22.6767	22.4395	21.9002
1324	Cks85A	Q9VHN1	0.876109	0.159078	0.517559	21.4223	22.2857	22.8531	20.7911	21.7932	21.3484
1116	CG4831 - CG16917	Q8IPA5 - Q8IPA6 - Q8IPA7 - Q8IPA8	0.874388	0.26864	0.625928	21.1051	22.7856	21.4227	21.4989	20.0269	21.1644
921	Reps	M9NDL7 - Q8MQS4	0.869716	0.240843	0.599307	23.478	23.321	23.7741	23.0379	23.4806	21.4455
822	woc	A0A0B4KHZ0 - A0A0B4KI43 - A8JRE3 - Q9VB55	0.867414	0.106655	0.47602	23.7399	23.8946	23.1766	23.3576	22.1222	22.7292
1296	Dmel\CG9799	Q9VFV8	0.863221	0.111608	0.47602	22.2984	21.0874	21.8448	21.3103	20.8295	20.5012
1598	Dmel\CG14434	Q9W3U9 - X2JAQ5	0.852378	0.299119	0.649833	23.8173	24.6491	23.0094	23.5939	23.4189	21.9058
1387	Mcr	Q9VLT3	0.850854	0.215193	0.575225	21.3763	23.3246	21.951	21.407	21.3471	21.3453
1216	Bub3	Q9VAJ2	0.848496	0.0686706	0.398004	24.2551	25.0469	24.3966	24.1671	23.6451	23.3408
234	Sam-S	A4UZW2 - P40320	0.836544	0.231241	0.594946	24.2855	25.2003	24.5222	24.1575	24.537	22.8039
896	clone 1.14	B7Z0I8	0.824712	0.182129	0.546662	23.1246	23.2674	22.6364	22.5274	21.2472	22.7797
1164	TBCC	Q95TP0	0.824431	0.0912726	0.456691	21.6319	22.0432	21.7638	20.3	21.204	21.4615
1203	ScsbetaG	Q9V470	0.823198	0.235254	0.596716	23.939	24.1009	24.2642	23.9673	23.7466	22.1207
440	unk	A0A0B4K6Y4 - A0A0B4K7D1 - A0A0B4KGS7 - A0A126GV12 - Q86B79	0.820055	0.1321	0.49748	22.2087	22.6265	22.5846	21.5456	22.4173	20.9967
1477	Dmel\CG8003	Q9VTB0	0.819984	0.0986881	0.468516	24.0361	24.1233	24.0064	22.4952	23.7619	23.4488
74	peng	O61345	0.815018	0.0745102	0.421142	22.664	22.8762	22.5226	22.0266	21.2506	22.3406
481	U2af38	M9PBM1 - Q94535	0.814325	0.114512	0.47602	21.2454	22.4164	21.5855	20.5246	21.0918	21.1879
1187	26-29-p	Q9V3U6	0.813983	0.2031	0.561616	23.4842	23.6695	23.8328	22.8277	23.7691	21.9477
102	Su(var)205	P05205	0.811618	0.126732	0.490322	25.9991	25.5326	25.8347	25.6711	24.9722	24.2883
595	spn-E	Q9VF26	0.808722	0.0469766	0.331698	24.5854	25.1584	24.1934	23.8368	23.7471	23.9271
651	Phf5a	Q9VMC8	0.804167	0.0943182	0.466892	23.6253	24.0708	23.8352	22.8717	23.7031	22.544
287	RpL22	P50887	0.803578	0.00133628	0.100081	26.4547	26.5115	26.7291	25.8671	25.676	25.7415
849	phr	A1Z757 - Q7JY97	0.799954	0.169852	0.529742	20.8092	21.5292	21.5177	19.6817	21.0668	20.7077
296	TfIIA-S	P52656	0.782744	0.120482	0.481581	21.6337	20.7094	20.3643	20.1176	20.3304	19.9113
549	CG8858	Q9V677	0.779424	0.340347	0.671763	24.4331	23.412	23.9505	23.584	24.0127	21.8607
1242	Dis3	Q9VC93	0.773335	0.353954	0.686016	23.9359	24.2809	23.5498	24.0306	23.6661	21.7499
1432	ND-B17.2	Q9VQD7	0.770191	0.0223598	0.254939	22.5511	22.4569	22.785	22.1397	21.4865	21.8562
625	ApepP	Q9VJG0	0.769774	0.292912	0.649364	24.0884	23.0454	23.0292	23.1907	23.106	21.557
401	Dmel\CG8635 - CG8635	A0A0B4LEV3 - Q7JWR9	0.769487	0.143175	0.502668	23.9301	23.5263	23.6553	23.0083	23.598	22.197
1572	Cdc5	Q9W0R0	0.767786	0.126267	0.490322	22.4988	23.4258	23.4555	22.2546	22.8261	21.996
1064	SMC2	Q7KK96	0.766398	0.0231334	0.261615	24.7504	25.0374	24.9999	24.3665	24.3472	23.7748
726	Upf1	Q9VYS3 - X2JBC1	0.76227	0.0778528	0.431447	23.5983	23.6793	23.5344	23.4771	22.5984	22.4497
490	ebi	Q95RJ9	0.759678	0.164857	0.524751	22.0053	23.5138	22.8506	21.9475	22.2271	21.9161
1406	BEST:LD29996	Q9VNA3	0.758262	0.0323596	0.283388	22.5464	22.0728	22.205	21.894	21.334	21.3215
1214	Naa40	Q9VAI4	0.757945	0.142462	0.502668	22.1969	22.7139	21.8099	21.773	21.8367	20.8372
354	ras	A0A4D6K3W6 - A4V488 - Q07152	0.750351	0.0662666	0.393409	22.2888	22.0938	22.0184	21.878	20.8796	21.3924
712	hang	B7Z0Z1 - Q9VXG1	0.749601	0.0271465	0.270672	23.3528	23.2097	22.8511	22.2432	22.7113	22.2101
409	DCTN2-p50	Q7K2D2	0.748293	0.0684308	0.398004	23.1204	23.0284	23.1793	22.6428	22.6768	21.7636
867	tej	A1Z9P1	0.739859	0.293638	0.649364	21.7038	22.8283	22.2948	22.1831	21.9157	20.5086
536	Mcm6	Q9V461	0.737292	0.019373	0.250654	25.7892	25.9675	25.6561	24.7553	25.0939	25.3518
284	Mcm2	P49735	0.730466	0.0436942	0.314915	25.1426	25.8633	25.3743	24.9669	24.7182	24.5037
1417	Dmel\CG10565	Q9VP77	0.729255	0.0391407	0.299147	24.6684	24.7504	25.1516	23.9158	24.5061	23.9607
1499	RAF2	Q9VV52	0.726196	0.115809	0.47602	23.0769	23.7232	23.5006	23.174	22.8255	22.1226
346	Nmdmc	A0A0B4KFE5 - Q04448	0.725037	0.698492	0.88607	24.2294	20.015	21.7383	22.5643	22.4514	18.7919
288	bys	P51406	0.722102	0.398696	0.724862	20.7117	22.2901	22.2701	21.1755	21.9248	20.0053
502	Sh3beta	M9MRQ6 - M9MRR7 - M9MSK4 - Q9NFP5	0.71125	0.477735	0.781191	24.1941	22.7658	22.7448	23.6033	22.9404	21.0272
916	tho2	E2QCS8 - M9PE28 - Q9VQ76	0.710867	0.080199	0.432391	22.9216	23.7781	22.885	22.4397	22.3571	22.6552
420	Fen1	Q7K7A9	0.708949	0.278995	0.635835	21.1991	22.4238	20.9822	20.4386	21.5159	20.5237
761	Rae1	Q9W2E7	0.708462	0.0595024	0.373223	24.0748	24.4785	24.1561	23.8179	23.7187	23.0474
1215	Obp99c	Q9VAI9	0.707124	0.538039	0.819729	23.1899	24.3775	24.5072	21.3907	24.2235	24.339
940	nocte	M9PE74 - Q9W2U7	0.705002	0.115095	0.47602	23.7093	23.6234	23.4801	23.0605	23.3991	22.2381
552	Vha44	B7YZI0 - Q9V7N5	0.704966	0.198773	0.55866	24.5907	23.2648	24.6134	23.58	23.5328	23.2411
671	Tsr1	Q9VP47	0.703126	0.0457722	0.324842	23.1338	23.6769	23.7317	22.9858	22.9443	22.5028
190	DNApol-alpha180	P26019	0.701823	0.303669	0.652864	21.993	22.8039	21.1314	20.7446	21.93	21.1482
128	Fas1	A0A0B4KH94 - A8JR25 - B7Z0L0 - B7Z0L1 - P10674 - Q8INA9 - Q9VES3	0.699299	0.00106565	0.0988209	27.2254	27.101	27.1957	26.6177	26.3731	26.4334
1134	BcDNA:GH08902	Q8MR63	0.692232	0.5697	0.833433	23.5515	25.6781	24.8381	24.772	25.0791	22.1399
423	nito	Q7KMJ6	0.691877	0.0792646	0.432391	23.7841	23.5503	23.1849	22.5779	23.2917	22.574
707	Pfdn6	M9PD09 - Q9VW56	0.688586	0.232247	0.594946	24.8604	23.9835	24.1311	24.0347	24.0532	22.8213
798	zip	A0A0B4JD57 - A0A0B4JD95 - A0A0B4K7Q4 - Q59E58 - Q59E59 - Q99323	0.687877	0.190068	0.553702	29.7546	28.4972	28.4714	28.159	28.076	28.4246
105	r	P05990 - X2JFG0	0.685875	0.113202	0.47602	24.0646	25.1398	24.8826	24.1486	24.0647	23.8162
157	Syb	H1UUB1 - P18489	0.684003	0.582328	0.837661	23.3484	21.9848	22.5819	21.5124	20.354	23.9967
542	scra	Q8T0J3 - Q9V4P1	0.68362	0.247665	0.606173	22.2606	20.8135	20.839	20.9203	20.3552	20.5867
381	Cp190	Q24478	0.682742	0.214602	0.575225	21.9062	22.8757	22.193	21.8712	22.1249	20.9305
1301	Sccpdh2	Q9VG81	0.67622	0.630166	0.855596	23.6198	24.9097	22.6573	20.8877	23.6157	24.6547
826	Opa1	A0A0B4LFB8 - A0A0B4LGF5 - A1Z9N0 - Q95U20	0.673661	0.0287413	0.275718	24.1104	23.8815	24.4953	23.6396	23.321	23.5056
1354	LSm7	Q9VJI7	0.672918	0.280928	0.635835	23.5054	22.5955	23.0375	22.7995	22.8897	21.4304
1386	Snx6	M9NDI3 - Q9VLQ9	0.671521	0.324384	0.668472	23.2113	23.5675	23.5192	23.3104	23.3863	21.5867
1617	epsilonCOP	Q9Y0Y5	0.670608	0.32112	0.667937	24.2126	24.398	24.0963	24.4687	23.7599	22.4664
389	dpa	A0A0B4LEV2 - Q26454	0.66907	0.207332	0.566827	25.0294	25.131	24.8326	24.7621	24.7682	23.4555
460	enc	A8JNJ9 - M9PBM2 - M9PE05 - M9PH77 - Q8MSX1	0.664735	0.528603	0.817894	23.1105	24.5866	24.0414	24.1885	24.0311	21.5247
62	Rab6	O18334 - X2J5T3	0.664244	0.441597	0.747876	24.2725	24.6827	22.1722	23.0156	22.9984	23.1206
375	Iswi	Q24368	0.661345	0.277611	0.635835	23.9577	22.9908	23.1742	21.8422	23.1373	23.1591
1012	BcDNA:RH17411	Q7JRC0	0.661184	0.170641	0.531011	24.7322	24.7366	24.7402	23.3682	24.118	24.7393
1173	stai	M9NEA1 - Q8IPK0 - Q9GQR5 - Q9VMH3	0.659851	0.308669	0.658526	25.8985	24.2844	25.6983	24.4808	24.2977	25.1231
691	eIF3l	Q9VTU4	0.658642	0.00970744	0.180588	25.882	26.0638	26.0347	25.4732	25.0747	25.4566
1492	Tdrd3	Q9VUH8	0.657927	0.267152	0.625604	21.978	22.1538	21.8154	20.4222	21.3969	22.1543
527	NHP2	M9PCI2 - Q9V3U2	0.655208	0.0235107	0.263736	25.3188	25.1229	25.5933	24.4597	24.8814	24.7283
402	Nup62	Q7JXF5	0.654037	0.37297	0.70319	25.1195	24.0413	25.5201	24.7197	23.2785	24.7206
953	sti	M9PI41 - Q9VTY8	0.643064	0.244855	0.603889	24.1235	25.0275	24.1928	24.0288	24.3078	23.078
421	Mys45A	Q7KKH3	0.637169	0.300874	0.64987	20.9008	21.6423	21.0194	20.0562	20.0745	21.5202
835	mub	A0A0S0WH03 - A4IJ59 - A4V2A4 - M9NDY6 - M9NEH9 - M9NGB9 - M9PIK1 - P91632 - Q0E8A7 - Q95SZ9	0.636551	0.0955081	0.467464	24.1365	24.7874	24.4168	24.1367	23.9136	23.3807
1273	CG32920	Q9VEC8	0.634858	0.0332738	0.283388	22.5278	22.7605	22.6452	22.1245	22.2613	21.6431
551	Vha36-3 - Vha36-1	Q9NEF6 - Q9V7D2 - X2JE14	0.633592	0.0341068	0.283388	22.2117	21.9782	22.1962	21.6618	21.699	21.1244
603	GstD3	Q9VG97	0.63323	0.441951	0.747876	23.7622	23.9862	23.743	24.2927	23.5077	21.7912
735	RpL28	D1Z3A1 - Q9VZS5	0.632768	0.30426	0.653126	26.1546	27.0488	26.65	26.4641	26.448	25.043
978	Cpsf5	Q0E8G6 - Q9VSY2	0.631183	0.319785	0.667937	23.0922	23.1189	22.25	22.6597	22.6734	21.2345
703	Dmel\CG9705 - CG9705	M9PFS8 - Q9VVA0	0.627189	0.131711	0.49748	23.6399	23.0072	23.4507	23.2809	22.5335	22.4019
475	HDAC1	Q94517	0.626184	0.0185798	0.246138	25.4217	25.5814	25.6807	24.8312	24.7527	25.2214
607	Mcm5	Q9VGW6	0.62516	0.0260421	0.267681	25.7844	26.0883	25.547	25.3199	25.2144	25.0099
292	Pen	P52295	0.625069	0.0120512	0.201478	25.4699	25.3607	25.468	24.6587	25.0849	24.6797
341	Rbp1-like - Rbp1	M9MS48 - Q02427 - Q9VYD8	0.623511	0.126899	0.490322	24.6838	25.0092	24.3791	24.6009	23.8512	23.7494
1458	BcDNA:AT30027	Q9VS03	0.623402	0.406266	0.728645	25.3696	24.6293	25.1906	25.0605	25.0874	23.1714
631	piwi	Q9VKM1 - X2J7U0	0.622217	0.00607852	0.148923	28.4901	28.7308	28.4563	27.8043	27.9274	28.0788
1456	Rexo5	Q9VRX7	0.621753	0.500334	0.802401	21.3567	22.5181	21.6338	22.7289	20.6281	20.2863
52	eIF3c	A0A0B4LFL2 - A1ZAX1	0.621277	0.187689	0.551957	26.6247	26.4511	26.2483	26.1165	26.2705	25.0733
1575	Fcp1	Q9W147	0.617519	0.121315	0.482141	23.0818	23.0979	23.237	22.663	22.9749	21.9262
1159	Dmel\CG5068	Q95R98	0.616674	0.0489269	0.33652	21.56	21.7067	21.1881	21.1557	20.8355	20.6136
663	eIF3f1	Q9VN50	0.615988	0.18701	0.551957	23.6871	23.9797	23.2457	23.6105	22.9583	22.4958
1570	BcDNA:LD06317	Q9W0P4	0.614445	0.404704	0.728602	21.6759	23.4254	22.7137	21.8792	22.7703	21.3222
1510	TrpRS-m	Q9VVL8	0.614028	0.399169	0.724862	23.2546	22.5036	22.8876	22.5362	23.1717	21.0957
1282	mor	A0A0B4JDA0 - Q9VF03	0.610631	0.0408603	0.307225	24.0584	24.3465	24.1219	23.742	23.759	23.194
153	PCNA	P17917	0.602892	0.182352	0.546662	26.2908	26.7044	26.2853	26.3231	25.9929	25.1558
939	AspRS-m	M9PDL2 - Q9VJH2	0.602417	0.229551	0.593575	23.52	24.1946	23.8665	23.5159	23.7445	22.5135
639	CG13096-RA - CG13096	H0RNN8 - Q9VLK2	0.602404	0.0383335	0.297863	26.004	26.3411	26.398	25.5191	25.4627	25.9541
1463	Dmel\CG7182	Q9VSI1	0.599867	0.01649	0.234057	24.1906	23.7591	24.0773	23.3728	23.559	23.2957
351	SmB	Q05856	0.597448	0.0272423	0.270672	24.8694	24.8794	24.4083	23.9778	24.1253	24.2615
1559	Sc2	Q9VZL3	0.596951	0.377323	0.704478	23.7174	23.8707	25.4655	23.6798	23.4109	24.1721
567	larp	A0A0B4K6K9 - A0A0B4K7Y7 - Q9VAW5	0.592707	0.00240566	0.107175	25.6189	25.4819	25.6027	25.1148	24.9538	24.8567
1217	Cyt-c1L	Q9VAM8	0.592536	0.537687	0.819729	21.7701	23.8334	22.3488	22.6391	22.7363	20.7993
1182	dUTPase	Q8IPB1 - Q9V3I1	0.589438	0.025417	0.267681	28.073	27.7883	27.9399	27.6179	27.3064	27.1086
488	GILT1	Q95RA9	0.589434	0.308216	0.658526	24.0908	23.6533	24.2116	23.8257	23.9164	22.4452
1519	Ubqn	Q9VWD9	0.580734	0.51944	0.811844	23.9474	23.2201	23.3433	23.9457	23.4586	21.3642
1241	CG13621	Q9VC53	0.576943	0.173368	0.534918	22.9659	23.9977	23.4259	23.2003	22.8828	22.5755
143	Eno	E1JHR5 - P15007	0.573854	0.00463905	0.134436	28.5316	28.369	28.3611	27.8902	27.9648	27.6851
1614	snama	Q9XZ21	0.573418	0.193649	0.557823	22.6815	22.9992	23.1864	22.9717	22.3693	21.8059
1039	RpLP0-like	Q7K1Q7	0.57315	0.0294549	0.280629	24.6474	24.7812	25.0589	24.0726	24.2052	24.4901
737	AhcyL1	Q9VZX9	0.572535	0.155522	0.514508	21.9262	21.3615	21.4742	21.5665	20.6716	20.8063
1078	Fer1HCH	A0A0B4KI27 - B8A405 - H1UUD2 - Q7KRU8 - Q8I0T0	0.565961	0.0625585	0.375082	25.1789	25.2512	25.1698	24.1988	24.9012	24.802
717	ArgRS	Q9VXN4	0.557764	0.278267	0.635835	24.4239	25.573	24.826	24.9242	24.2979	23.9274
1150	Dmel\CG5089	Q8T0U2	0.556962	0.260209	0.618718	22.9351	23.3244	23.2461	22.0491	22.3807	23.4049
815	hrg	A0A0B4KG96 - Q9N6D7	0.55686	0.20214	0.561616	24.001	24.6249	24.1161	24.2717	23.208	23.5917
500	Larp4B	Q9I7T7	0.556389	0.328599	0.670809	25.7127	26.0151	25.393	25.5893	25.6456	24.2168
682	Sf3b6	Q9VRV7	0.5553	0.424644	0.737669	22.2131	21.9845	22.3118	20.3872	22.1063	22.3501
1394	Arpc4	Q9VMH2	0.551137	0.176622	0.537596	23.3349	23.2796	22.7195	22.953	22.0356	22.692
873	Psi	A1ZAK7 - A1ZAK8 - A1ZAK9	0.54582	0.114373	0.47602	24.7948	25.2899	24.6999	24.6257	24.5359	23.9856
86	Mi-2	E1JI46 - M9PIA6 - O97159 - Q59E34	0.544685	0.0735044	0.419035	24.2743	24.7033	24.5536	24.2806	23.9855	23.6311
1049	Dhx15	Q7K3M5	0.5441	0.0373442	0.295147	25.5864	26.168	25.8448	25.434	25.2585	25.2744
1363	RpL7-like	Q9VKC1	0.543397	0.0796071	0.432391	22.1829	22.7085	22.1396	21.9396	21.948	21.5132
548	lola	P42283 - P42284 - Q7KQZ4 - Q867Z4 - Q9V5M3 - Q9V5M6	0.543078	0.87227	0.962964	21.4174	28.3509	27.2002	27.5455	27.3455	20.4483
1298	poly	Q9VFW4	0.542049	0.215451	0.575225	23.7289	24.2411	24.3926	23.9105	23.865	22.961
1327	Dmel\CG9684	Q9VHR5	0.539851	0.39411	0.72281	23.4523	24.0064	24.1781	23.6641	24.0354	22.3178
1442	Snx1	Q9VQQ6 - X2J8I7	0.538804	0.162585	0.521275	22.9854	23.2485	22.7872	22.9824	21.9961	22.4262
43	eIF3f2	A1Z6K7	0.538358	0.0067214	0.153971	23.5033	23.4727	23.738	23.0163	22.9343	23.1483
1281	Dmel\CG5903	Q9VEY5	0.538059	0.43617	0.744432	21.97	22.1774	23.2088	21.3637	22.8929	21.4854
422	Rpn6	A0A0B4K7Z5 - Q7KLV9	0.532919	0.144178	0.503899	26.5979	26.2038	25.9876	25.9583	25.9692	25.2631
519	Rpn11	Q9V3H2	0.531511	0.0418429	0.308112	24.5346	23.9705	24.4575	23.7601	23.7495	23.8585
166	ncd	A0A0B4LI25 - P20480	0.525395	0.21601	0.575552	22.5719	23.5805	22.9951	22.5896	22.8437	22.138
386	Caf1-55	E1JIL4 - Q24572	0.525118	0.418553	0.7371	24.6333	23.3623	24.0318	24.0867	23.7678	22.5975
581	CSN6	Q9VCY3	0.525015	0.191064	0.553702	24.2407	24.8342	24.6785	24.4066	24.2727	23.4991
1235	Dmel\CG11920	Q9VBY2	0.522976	0.235104	0.596716	21.9405	23.0701	22.0537	21.9886	21.8774	21.6294
853	Pgm2a	A1Z7P1	0.522581	0.361224	0.693051	24.8474	25.8269	25.0504	25.2739	24.965	23.918
1573	Dmel\CG4806	Q9W124	0.521586	0.575876	0.836834	21.3459	22.3682	20.3851	19.7184	20.8876	21.9286
1364	Tom70	Q9VKC8	0.521015	0.196913	0.55866	25.4093	25.7956	25.4211	25.2893	25.375	24.3987
1375	ClpP	Q9VKY3	0.520406	0.285416	0.642418	23.1298	23.7932	23.4858	23.1256	23.4949	22.2272
859	Dmel\CG8545	A1Z909	0.514027	0.132886	0.49748	26.2671	25.9135	26.2513	25.2502	25.5449	26.0948
241	Arf102F	L0MNA8 - P40945	0.51401	0.239377	0.59894	21.6291	22.2391	22.5461	21.8135	21.9425	21.1162
330	Mitofilin	A0A0B4KGN2 - A0A0B4KHL7 - P91928	0.511899	0.289365	0.645042	24.3211	24.3405	24.9854	24.3063	24.4774	23.3275
1415	Rpb8	Q9VNZ3	0.509942	0.10538	0.472849	21.4694	21.6771	21.4529	21.0953	21.387	20.5873
1574	Dmel\CG3663	Q9W127	0.506782	0.0333161	0.283388	22.1637	22.566	22.1607	21.7983	21.6394	21.9324
821	Fer2LCH	A0A0B4KHF0 - Q9VA83	0.502333	0.229092	0.593575	25.0887	25.0255	25.2187	24.7793	25.1105	23.9361
830	OstDelta	A0A0B4LFR4 - Q7K110	0.501637	0.0314308	0.28322	24.5985	24.9521	24.4296	24.183	24.1475	24.1448
919	anon-EST:fe2C9 - CG3760-RB - CG3760	A0A0B4LGI9 - H0RNI8 - Q8MMC4	0.500132	0.331862	0.670809	25.7469	24.5565	24.4676	24.7928	24.3028	24.175
503	san	Q9NHD5	0.499957	0.456682	0.760771	23.0044	22.1079	23.2224	23.2758	21.6719	21.8872
1258	Srp72	Q9VDK7	0.494944	0.200419	0.560932	24.7009	24.0217	24.3164	23.4608	24.3347	23.7586
1168	vig2	Q960D3 - Q9VBX3	0.494935	0.093019	0.462299	26.4018	25.7865	26.1544	25.3452	25.7674	25.7452
783	Mcm7	Q9XYU0	0.494357	0.153952	0.514508	24.5224	25.3944	24.906	24.643	24.482	24.2148
1147	Mgstl	Q8SY19	0.491177	0.392412	0.72281	22.6964	22.3872	21.4029	22.1617	21.8155	21.0357
435	CG4038	Q7KVQ0	0.491033	0.00398268	0.123109	25.8719	25.9404	25.9376	25.4828	25.2689	25.5251
991	Cdk7	Q24216	0.486584	0.579605	0.836834	20.8048	22.5705	21.1277	21.5428	21.681	19.8194
650	l(2)k09022	Q9VM75	0.484176	0.272221	0.63005	22.6826	23.6081	23.0082	23.033	22.6954	22.118
1280	Dmel\CG17565	Q9VEV7	0.482675	0.110564	0.47602	21.6883	21.5088	21.4161	20.8631	20.8038	21.4984
1554	pav	Q9VZF5	0.481702	0.0258405	0.267681	24.554	24.3904	24.8275	24.0297	24.2171	24.0801
1062	sxc	Q7KJA9	0.481549	0.306244	0.655362	23.2629	23.5959	23.6076	23.4661	23.3348	22.2208
248	RpL13	M9PFF0 - P41126	0.480664	0.0666935	0.393409	27.7248	27.9062	28.0297	27.0704	27.5221	27.6262
1342	Acn	Q9VJ12	0.479856	0.230619	0.594946	22.5459	22.8947	21.9545	22.055	22.2916	21.6088
1107	alph	A0A0B4K7Q3 - Q8IMK7 - Q961C5 - Q9VAK1	0.478463	0.342612	0.673126	23.8602	23.8106	23.8763	23.9324	23.686	22.4933
1130	AIMP3	Q8MKK1	0.47768	0.0761658	0.425488	23.9113	24.3359	23.9739	23.7614	23.7326	23.2942
1531	Dmel\CG8915	Q9VX63	0.476459	0.235475	0.596716	23.7294	23.3726	23.4932	22.4965	23.0469	23.6224
197	GluProRS	P28668	0.473882	0.110251	0.47602	26.9973	27.195	27.0108	26.6726	26.934	26.1747
521	Sec13	Q9V3J4	0.471467	0.434121	0.743533	23.4972	23.8429	23.4638	23.6833	23.6343	22.0719
530	Non1	A0A0B4LEY9 - Q9V411	0.470139	0.270367	0.627847	21.7545	22.3266	22.6672	22.2251	21.7666	21.3462
950	Trf2	M9PHD8 - Q07DP5 - Q8T052	0.469709	0.610243	0.84729	23.0578	23.6539	21.6487	21.8878	21.5456	23.5179
546	RpL31	Q9V597	0.46609	0.0137274	0.214413	27.1247	26.9423	26.8995	26.3663	26.5352	26.6668
1170	alt	Q960Y8 - Q9VEH0	0.462849	0.298091	0.649833	22.3185	22.0927	22.5312	21.1771	22.4354	21.9413
122	Lam	M9NE89 - P08928	0.462625	0.0419438	0.308112	29.0901	29.0791	28.6989	28.6349	28.5181	28.3272
476	Nacalpha	A0A0B4LEY6 - Q94518	0.460424	0.129995	0.494052	26.7163	26.8526	26.4649	26.6017	26.1883	25.8626
285	Srp19	P49963	0.45884	0.456271	0.760771	22.5795	21.4212	22.204	22.4369	20.9359	21.4554
1133	velo	Q8MR14 - Q9VRY4	0.458585	0.282424	0.637746	22.1022	22.2701	22.1322	22.0375	22.1122	20.9791
1425	capt	Q9VPX6 - Q9VPX7	0.456369	0.150414	0.510307	25.449	24.9139	25.2064	24.8675	25.0023	24.3304
739	Ptp61F	Q8IRH4 - Q9W0G1	0.456084	0.137075	0.502668	24.0379	23.8361	23.8342	22.9792	23.7406	23.6202
1098	Akap200	Q86BM5 - Q9VLL3	0.455786	0.124719	0.49007	28.2344	27.7417	28.0377	27.5915	27.8486	27.2063
971	SkpA	O77430	0.453199	0.204603	0.5632	24.3779	23.9041	23.5211	23.6996	23.593	23.1509
1076	Mad1	Q7KND8	0.452279	0.553714	0.828761	22.8058	22.6084	22.7646	23.1379	22.7916	20.8924
449	Akt1	A0A0B4LIA3 - Q8INB9	0.450867	0.542356	0.822006	21.2048	23.039	23.2851	22.0209	21.7857	22.3697
675	AIF	M9PBQ4 - Q9VQ79	0.450468	0.216401	0.575552	21.8253	22.2969	21.9682	22.0551	21.5765	21.1073
1558	mge	Q9I7T5 - Q9VZL1	0.450304	0.385365	0.712823	24.1459	23.865	23.8962	24.2024	23.6941	22.6597
1603	RpL35	Q9W499	0.450067	0.134317	0.499101	24.7029	25.3555	24.6907	24.3221	24.652	24.4247
1501	CG10162	Q9VV61	0.449566	0.137684	0.502668	22.8247	23.5069	22.7844	22.6723	22.4653	22.6298
230	cin	P39205	0.448821	0.64517	0.858559	22.0125	22.3854	22.0425	22.4978	22.6846	19.9115
698	AGO2	M9PFK7 - Q9VUQ5	0.448092	0.11657	0.47602	23.8318	23.9028	24.0365	23.6016	23.7709	23.0543
299	Mlp60A	A0A0B4LGF8 - B7YZP9 - P53777	0.447522	0.315815	0.667439	23.1682	24.1449	23.6697	22.8659	23.0285	23.7458
888	eIF4G1	A8DZ29 - O61380	0.444233	0.33922	0.671763	25.5494	25.3865	25.931	25.6936	25.3958	24.4447
411	Nup44A	Q7K2X8	0.443902	0.375253	0.703474	22.7441	23.167	22.4687	22.6549	21.5633	22.83
891	Dmel\CG1440	A8JV22 - A8JV24 - Q9W3F6 - X2JEJ0	0.443622	0.0252252	0.267681	25.9324	26.0723	26.0333	25.3354	25.7352	25.6365
1088	eIF4H1	Q7KUX7 - Q8IR13 - Q9VXF8 - X2JC79 - X2JE34	0.443478	0.21359	0.575225	25.8438	25.1135	25.0102	25.1074	24.9219	24.6078
1037	Map60	Q7K180	0.443429	0.025531	0.267681	22.606	22.611	22.6298	22.0226	22.4258	22.0681
1174	Ku80	Q9I7M8	0.44328	0.21493	0.575225	20.6675	20.8728	20.0106	20.1462	20.2927	19.7821
78	dco	A0A0B4KHX3 - O76324	0.439014	0.474618	0.779449	23.1874	23.7391	24.1171	23.6783	23.7787	22.2697
989	Snr1	Q24090	0.437852	0.430247	0.738857	20.3344	20.4843	21.5446	20.2027	19.8784	20.9687
934	FoxK	M9PC64 - M9PF47 - M9PI07 - Q0E8F8 - Q8IQE9	0.436725	0.566974	0.833433	23.2407	23.1784	22.6711	23.4858	23.0295	21.2647
201	RpS6	P29327 - Q95TP9	0.435202	0.286859	0.643583	27.5825	28.6849	28.2675	28.0064	27.7346	27.4883
1110	Dph5	Q8IN02	0.435129	0.417506	0.7371	23.7563	22.2309	23.4831	22.612	22.9369	22.6161
1481	Dmel\CG7839	Q9VTE6	0.43148	0.433997	0.743533	21.5448	22.5027	23.1163	21.6156	22.287	21.9667
294	Ubc4	P52486 - X2JAX3	0.431471	0.496933	0.800965	22.5387	23.7882	22.6578	23.0625	22.8971	21.7306
177	gammaTub23C	P23257	0.430873	0.383842	0.712094	23.3391	23.6313	23.4978	23.5427	23.4378	22.1951
438	AGO3	Q7PLK0	0.429421	0.171952	0.533897	26.0727	26.2832	26.1088	25.6179	25.3562	26.2024
1372	RfC3	Q9VKW3	0.428686	0.174204	0.534918	22.9619	23.1916	23.3625	23.048	22.8948	22.287
80	RpS21	M9PEA6 - O76927	0.428652	0.12974	0.494052	27.325	27.8436	27.386	26.9767	27.3955	26.8965
400	eIF3m	A0A0B4LFB3 - Q7JVI3	0.419176	0.0595654	0.373223	26.2782	26.3674	26.2884	25.9565	26.1284	25.5916
1053	l(2)k09848	Q7K4B2	0.417627	0.386026	0.713097	20.789	21.838	21.7436	21.5648	20.8751	20.6779
952	Akr1B	M9PF61 - M9PI17 - Q8IQF8 - Q9VTK9	0.415095	0.0167777	0.234428	27.58	27.3341	27.2412	27.0158	26.9765	26.9178
492	Klp10A	A4V4A1 - Q960Z0	0.408933	0.421192	0.737669	24.2259	24.1897	24.5172	24.0063	24.6149	23.0847
1141	Sec61alpha	Q8STG9	0.407738	0.0123627	0.202312	25.0111	25.1275	25.0286	24.801	24.5	24.6431
787	CSN5	A0A0B4KHM2 - Q9XZ58	0.406118	0.505059	0.804739	23.4358	24.2547	23.6718	23.6979	24.0428	22.4032
711	SNRPG	Q9VXE0	0.404394	0.096123	0.467464	24.8076	24.9677	24.6397	24.643	24.4625	24.0963
680	l(1)G0004	Q9VR89	0.402928	0.0259284	0.267681	21.677	21.8338	21.6772	21.3113	21.1538	21.5141
832	Dmel\CG5554	A0A0B4LHC9 - Q9W1I7	0.402193	0.268321	0.625928	23.2701	23.0959	22.9482	23.1731	22.7868	22.1477
160	TfIIS	M9PFV9 - P20232	0.398914	0.0983384	0.468516	24.7895	24.659	24.2188	24.2943	24.085	24.0912
142	CycA	M9NFR3 - P14785	0.397359	0.236637	0.598477	20.3531	20.9481	20.8252	20.0358	20.1505	20.7479
1181	spag	Q9V3E9	0.396995	0.0964501	0.467464	24.9187	25.2826	25.2947	24.9092	24.899	24.4968
687	Srp68	Q9VSS2	0.396472	0.250653	0.60687	24.9423	24.6856	24.925	24.5754	24.8738	23.9142
858	Prp8	A1Z8U0	0.393905	0.427009	0.737669	23.0443	23.9578	24.0711	23.3797	23.78	22.7318
1137	U3-55K	Q8MSW9	0.393823	0.460511	0.764404	21.3837	22.6472	21.4333	21.9048	21.3181	21.0599
1223	ALiX	Q9VB05	0.393193	0.165802	0.525354	24.9965	25.4953	25.4238	24.6597	25.2416	24.8347
920	Dmel\CG42854	M9MSF6	0.392166	0.581083	0.837407	22.6901	20.9967	22.5562	21.0373	22.2951	21.734
917	PMCA	E6EK15 - E6EK17 - E6EK18 - Q59DP8 - Q59DP9 - Q59DQ0 - Q9V4C7	0.391914	0.0245144	0.267681	23.9633	24.2504	24.0403	23.5518	23.7795	23.747
188	chic	M9NEU5 - P25843	0.391612	0.339302	0.671763	26.9448	25.8194	26.8179	26.0479	26.1038	26.2556
1095	eIF4B	L7EEF1 - Q7PLL1 - Q7PLL3 - Q8SYL3	0.390765	0.315333	0.667439	24.9682	25.865	25.1669	25.1976	25.0936	24.5366
1070	Rpn9	Q7KMP8	0.386886	0.047551	0.334058	25.5145	25.8841	25.6145	25.1722	25.4416	25.2386
724	Usp7	Q9VYQ8 - X2JEX7	0.386648	0.222917	0.586631	25.8715	25.9583	25.5981	25.7091	25.6243	24.9345
883	CtBP	A4V2S3 - O46036	0.386576	0.0156581	0.231706	27.4284	27.363	27.1885	26.8697	26.8835	27.0671
161	Ote	P20240	0.385854	0.238649	0.59894	25.0794	24.548	25.1223	24.7619	24.7164	24.1137
804	Dmel\CG8963	A0A0B4K891 - Q7K581	0.384775	0.333619	0.670809	23.9597	24.8852	23.9216	24.0043	24.0425	23.5655
1054	Dmel\CG7878	Q7K4L8	0.383618	0.143299	0.502668	26.3757	26.5524	26.4162	26.2218	26.3121	25.6594
441	mod(mdg4)	A0A0B4K6B8 - A0A0B4K7A6 - Q86B87	0.382926	0.266706	0.625604	21.9014	21.3787	21.2662	20.7353	21.1542	21.508
540	Hcf	Q9V4C8	0.381738	0.395262	0.72281	23.6416	24.0311	24.1137	24.0184	23.8141	22.8086
264	Klc	M9PF24 - M9PFG7 - P46824	0.380994	0.20557	0.564001	24.0625	23.4908	24.0313	23.7059	23.1451	23.5906
1441	Ptpa	Q9VQQ0	0.380116	0.488081	0.790361	21.4665	22.3851	22.6354	22.224	22.0301	21.0925
369	sw - Sdic4 - Sdic1 - Sdic2 - Sdic3 - SdicC	A4V4T4 - B5RJJ8 - E8NH77 - M9NE47 - Q24246 - Q7KWG3 - Q8IRZ3 - Q9W5W4 - T2FGB0 - X2JCQ7 - X2JLF7	0.379729	0.126544	0.490322	20.8959	20.7367	20.8549	20.4551	20.1151	20.7781
1249	bb8	Q9VCN3	0.379136	0.56219	0.832807	24.7281	25.7544	24.8773	25.4922	24.958	23.7722
151	Cat	P17336	0.378782	0.427853	0.737669	27.5917	28.9719	28.4349	27.9906	28.1984	27.6732
1423	Dmel\CG4415	Q9VPV7	0.376597	0.140725	0.502668	26.368	26.1664	26.5494	25.6728	26.2709	26.0104
406	CG5033	Q7K0Y1	0.376548	0.101019	0.470967	24.4019	24.1261	23.9239	23.896	23.8734	23.5529
1197	Rpn5	Q9V3Z4	0.373393	0.16026	0.517559	26.2833	26.2307	25.808	25.7752	25.9816	25.445
1579	Nap1	Q9W1G7	0.373378	0.216822	0.57557	27.9357	28.3344	27.5268	27.6764	27.6467	27.3536
983	Imp	E1JJM0 - M9NF14 - Q0KHU2 - Q8IR99 - Q9VZ69	0.372924	0.159957	0.517559	27.8143	28.43	27.9069	27.7805	27.7755	27.4765
1236	Dmel\CG11771	Q9VC06	0.371358	0.596286	0.844358	21.8581	21.8587	22.4051	20.5943	21.6716	22.7419
1268	Dmel\CG8064	Q9VE98	0.367431	0.24083	0.599307	22.0362	22.1145	22.0451	21.906	21.17	22.0175
1500	TyrRS	Q9VV60	0.365956	0.334492	0.670809	25.5576	25.386	25.0131	25.1091	25.3632	24.3865
553	Mtap	A0A0B4KG54 - A0A0B4LFH0 - Q9V813	0.365694	0.430089	0.738857	24.0707	25.0061	24.3454	24.3654	24.4709	23.4888
456	LBR	Q8MLV1	0.365577	0.150304	0.510307	22.006	22.0388	21.8944	21.4771	21.3552	22.0101
699	AIMP2	Q8T060 - Q9VUR3	0.363751	0.51094	0.809083	23.7139	24.8176	23.2066	23.731	23.2113	23.7045
464	bai	Q8SXY6	0.363612	0.478104	0.781191	22.6162	22.2537	22.5085	21.2171	22.3473	22.7233
1023	anon-WO0140519.132	Q7JY07	0.363164	0.530859	0.818653	22.0661	23.0402	22.662	22.2686	22.9798	21.4304
1189	EndoGI	Q9V3V9	0.363085	0.178725	0.540447	23.4593	23.4946	23.4204	23.3085	23.3252	22.6513
1610	Dmel\CG9577	Q9W5W8	0.362225	0.647828	0.858559	22.4968	22.1201	22.6941	22.6053	22.9597	20.6592
48	CG4679	A1Z9A8	0.358251	0.717311	0.893726	21.3414	22.3166	20.0308	21.0613	21.8746	19.6783
696	CTPsyn	Q9VUL1 - X2JCY2	0.356411	0.157762	0.516347	25.9803	26.5279	25.8839	25.7936	25.8401	25.6892
1472	pix	Q9VSS1	0.356258	0.576573	0.836834	24.1445	23.4999	23.5466	23.9694	23.8753	22.2776
1100	TFAM	Q86BR8 - Q9VDL2	0.356088	0.207483	0.566827	24.2822	23.5424	23.9166	23.548	23.3845	23.7405
1461	msk	Q9VSD6	0.353247	0.145146	0.504324	26.6438	27.0216	26.8087	26.3496	26.7926	26.2722
616	SmD2	Q9VI10	0.351065	0.0377979	0.295419	25.6115	25.4164	25.2825	25.1088	24.9655	25.183
1278	Sf3a1	Q9VEP9	0.346434	0.231914	0.594946	23.7204	23.0462	23.7635	23.1394	23.0364	23.315
194	shi	A4V4I8 - A4V4J0 - E1JJA4 - E1JJA5 - M9PHQ0 - M9PJN9 - P27619 - X2JE15	0.34597	0.347501	0.677944	23.0076	23.5175	23.5486	23.5274	22.9151	22.5932
914	pcm	E1JJR3 - Q9VWI1	0.345139	0.518108	0.810963	21.1006	21.4027	20.4261	20.1597	20.3227	21.4116
447	Mat89Ba	Q8IH00	0.342496	0.563805	0.833433	21.3511	22.9871	22.0326	22.0082	22.0882	21.2468
1568	Dmel\CG13887	Q9W0M4	0.342427	0.298706	0.649833	24.8643	24.1717	24.7415	24.3624	24.5117	23.8761
1343	RpL30	Q9VJ19	0.340268	0.048641	0.33652	27.6129	27.8983	27.7895	27.2625	27.5658	27.4516
955	Df31	O16043	0.338051	0.340056	0.671763	29.0642	28.4847	28.8201	28.7659	28.6606	27.9284
195	Rrp1	B7YZZ9 - P27864	0.336211	0.330348	0.670809	24.0707	23.8943	23.8707	23.0498	23.715	24.0623
1292	Dmel\CG9925	Q9VFP5	0.334345	0.0413558	0.307625	27.1129	27.4004	27.0944	26.7605	26.9229	26.9212
1486	Dmel\CG10749	Q9VU29	0.332519	0.700856	0.88607	21.2059	21.8906	22.0564	21.8715	22.3929	19.891
1533	rngo	Q9VXF9	0.332247	0.347346	0.677944	22.3274	22.5437	22.6759	22.6876	22.1977	21.6649
987	Hat1	Q0KIB3	0.330805	0.443752	0.750011	23.0272	24.2434	23.351	23.185	23.4637	22.9804
373	Ost48	Q24319	0.330032	0.333217	0.670809	24.3455	24.5243	24.2667	24.6293	23.7509	23.7662
599	Cyp6d5	Q9VFP1	0.327174	0.646753	0.858559	20.4841	21.4572	21.03	21.2001	19.4685	21.3212
564	Mesh1	Q9VAM9	0.324826	0.51456	0.81001	21.9323	22.5911	21.0333	21.5473	21.611	21.4239
828	casp	A0A0B4LFH2 - Q7JUP3	0.323928	0.27648	0.635674	22.9058	23.3104	23.1098	22.9445	23.0771	22.3327
311	Rpn10	M9PIG8 - P55035	0.32354	0.371982	0.70319	25.4201	25.8607	25.6171	25.7934	25.3613	24.7726
566	CG11837	Q9VAQ5	0.323297	0.605757	0.84729	21.3945	22.7095	23.103	21.562	22.3031	22.372
352	RpS3	G3M3A2 - Q06559	0.322131	0.0173641	0.239144	29.2984	29.5099	29.2678	29.089	28.9805	29.0402
1422	Sf3b1	Q9VPR5	0.32208	0.399955	0.725341	24.2327	24.7101	24.5479	24.5028	24.471	23.5506
769	alpha-PheRS	Q9W3J5	0.321772	0.0548616	0.353298	24.2522	24.2538	24.3886	24.1182	24.0534	23.7578
946	Arts - Apl	M9PFR8 - M9PFW8 - Q9I7R5 - Q9VV82	0.321169	0.211773	0.574081	24.785	25.1999	25.3387	24.5706	25.0442	24.7453
529	CIAPIN1	Q9V3Y2	0.320665	0.437741	0.745202	24.0311	24.5946	24.2935	24.43	24.1977	23.3295
348	Ssrp	Q05344	0.31973	0.0344134	0.283388	27.3655	27.6889	27.4782	27.137	27.2594	27.177
1243	Dmel\CG5728	Q9VC94	0.318739	0.0518999	0.343775	26.8841	27.0678	26.8469	26.4274	26.6864	26.7288
588	Non3	Q9VEB3	0.315829	0.0982438	0.468516	22.805	22.9512	23.1769	22.4789	22.8215	22.6853
1454	mad2	Q9VRQ2	0.31194	0.161345	0.519516	22.9373	23.3448	23.415	22.7372	22.9258	23.0983
233	Prosbeta6	P40304	0.311645	0.0249253	0.267681	26.4928	26.7983	26.6375	26.3542	26.327	26.3124
1444	LeuRS	Q9VQR8	0.311637	0.242706	0.600874	25.7233	25.7248	25.9074	25.5333	25.8197	25.0675
617	CG1234	Q9VI82	0.311109	0.209347	0.569865	21.1252	21.748	21.4948	20.9954	21.3427	21.0966
753	Fib	Q9W1V3	0.309882	0.0905224	0.454573	27.7718	28.1701	27.856	27.6148	27.5071	27.7463
1416	pzg	Q9VP57	0.308913	0.141243	0.502668	25.9972	26.3021	25.8758	25.9454	25.5595	25.7434
1507	UQCR-Q	Q9VVH5	0.306491	0.811537	0.939923	21.2471	24.2998	23.2659	24.2303	21.7027	21.9604
1272	Dmel\CG12321	Q9VEC2	0.304984	0.325903	0.670608	24.0813	24.5718	24.1571	23.5568	24.0013	24.3372
1512	RpL26	Q9VVU2	0.304384	0.477705	0.781191	25.6719	26.8913	26.4401	26.3135	26.0054	25.7712
1167	Nop56	Q95WY3	0.303816	0.13855	0.502668	26.9419	27.504	27.174	26.9453	26.8905	26.8728
748	thoc5	Q9W1F4	0.301304	0.353697	0.686016	21.4665	21.8439	21.223	21.4464	21.4203	20.7628
486	Cp1	A0A0B4JD48 - Q95029	0.299161	0.288002	0.645042	25.7614	25.976	25.7641	25.5897	25.9092	25.105
594	msps	A0A0B4K664 - A0A0B4K700 - E1JIM4 - Q9VEZ3	0.299039	0.513281	0.81001	24.3739	24.3581	24.4858	24.5376	24.5068	23.2763
604	Elp1	A0A0B4KFR6 - A0A0B4KGU0 - Q9VGK7	0.298042	0.524219	0.815736	23.0132	23.1861	22.4132	22.1928	22.2377	23.288
507	hoip	D2NUK9 - Q9U3Z7	0.297417	0.0483262	0.336112	26.6773	26.604	26.3947	26.251	26.376	26.1567
638	CG4364	Q9VL96	0.296872	0.354243	0.686016	22.9433	23.33	23.2552	23.0273	23.2328	22.3778
723	Bap60	Q9VYG2	0.29413	0.494155	0.798339	22.3924	21.5268	22.2118	21.591	21.347	22.3107
1399	cype	Q9VMS1	0.293125	0.414069	0.7371	24.8611	24.0165	24.6989	24.2707	23.8832	24.5433
964	Fim	O61604 - Q8IQZ7 - Q8IQZ8	0.291355	0.0494704	0.337118	24.1422	24.1446	24.4051	24.0545	23.8798	23.8835
145	Top2	P15348	0.291139	0.102423	0.470967	28.4081	28.8045	28.5326	28.146	28.3459	28.3799
1545	Pdcd4	Q9VY91	0.289344	0.164211	0.523895	27.1622	27.296	27.3971	27.3026	26.794	26.8907
1388	RpL36A	Q9VLT7	0.288828	0.511275	0.809083	25.1965	26.202	25.7515	25.7039	25.7043	24.8754
493	Ranbp16	M9MS57 - M9MSD3 - M9MSN9 - Q9GQN0 - X2JFC3	0.2885	0.378213	0.704478	20.3794	20.5355	20.0354	20.5238	19.7089	19.852
1046	Hacl	Q7K3B7	0.286798	0.322701	0.667937	24.0064	24.4928	24.058	24.271	23.8506	23.5751
531	Trx-2	Q9V429	0.286207	0.74113	0.90661	25.3321	24.6792	23.6491	24.7684	25.042	22.9914
1026	Eb1	A1Z6P3 - Q7JZD3 - Q9XZ57	0.285301	0.140575	0.502668	26.4753	26.5348	26.2126	26.2699	26.2123	25.8845
649	Rat1	M9PEY6 - Q9VM71	0.283149	0.733415	0.903825	22.1885	23.0089	21.6514	21.6252	21.078	23.2963
148	Galphao	P16378	0.281391	0.181448	0.546309	22.9283	22.8712	22.9082	22.5548	22.3597	22.9491
1192	SF2	Q9V3W7	0.279409	0.00123198	0.100081	25.4488	25.38	25.3344	25.0971	25.1243	25.1036
764	Naxe	Q9W2Y3	0.278421	0.70443	0.88607	21.743	22.3338	21.777	21.4671	22.8973	20.6541
609	RpS29	A0A0C4DHE8 - Q9VH69	0.278342	0.160365	0.517559	24.7677	24.7852	24.5489	24.423	24.6692	24.1746
825	TppII	A0A0B4LF88 - A0A0B4LGC0 - Q9V6K1	0.275973	0.167984	0.528311	27.0764	27.3973	26.9582	26.876	27.0348	26.6933
1414	Nopp140	Q9VNX6	0.275145	0.0977144	0.468516	26.4006	26.5429	26.6471	26.0515	26.4082	26.3054
875	MetRS	A1ZBE9	0.27372	0.114083	0.47602	26.4073	26.2931	26.363	25.8976	26.0085	26.3362
1595	mahe	Q9W3M7	0.273091	0.117302	0.47602	26.8708	27.0865	27.1544	26.7694	26.9472	26.5758
1436	Prx6005	Q9VQI7	0.273041	0.198283	0.55866	25.9547	26.019	25.6865	25.601	25.8711	25.369
1289	UQCR-C1	Q9VFF0	0.272722	0.426773	0.737669	27.5394	28.4318	27.9256	27.6576	28.0011	27.4199
852	AIMP1	A1Z7K8	0.271795	0.595477	0.844358	23.8086	25.3792	24.6389	24.155	24.2676	24.5887
600	CG9286	Q9VFR0	0.27167	0.378106	0.704478	22.7524	22.9287	22.6076	22.2099	23.0069	22.257
261	RpL7A	P46223 - X2JCS6	0.271344	0.369755	0.70319	26.9328	27.6858	27.395	27.0529	27.3422	26.8044
1099	HINT1	Q86BQ4 - Q8STA5	0.270918	0.633464	0.855596	24.1321	23.6429	23.5075	24.0832	23.8693	22.5172
1288	Nup93-2	Q9VFE7	0.269759	0.775468	0.914918	20.2119	21.6241	22.0187	22.2037	19.8024	21.0393
1580	DCP1	Q9W1H5	0.26931	0.55761	0.830445	23.3885	24.5782	24.2382	24.2133	23.7611	23.4224
442	rig	Q86BY9	0.268921	0.6614	0.865482	24.6382	25.4598	24.2933	24.3369	25.3897	23.858
184	Rpn3	M9PG62 - P25161	0.266746	0.229295	0.593575	26.3844	26.6358	26.1179	26.2438	25.885	26.2091
776	Ns3	Q9W590 - X2JA43	0.26506	0.490977	0.794127	24.1013	25.101	24.4469	24.004	24.2002	24.6498
647	SmE	Q9VLV5	0.264067	0.204873	0.5632	24.6328	24.3181	24.1561	23.9751	24.0283	24.3113
173	Prosalpha4	P22769	0.262997	0.384895	0.712823	26.8699	27.3261	27.1045	27.1105	27.0326	26.3683
1465	Pus7	Q9VSK9	0.26293	0.311537	0.662611	24.7659	24.1969	24.3418	24.2952	24.347	23.8737
58	eIF3i	O02195	0.256671	0.52685	0.817	25.0452	24.0305	24.2999	24.6083	24.1092	23.8881
633	Dmel\CG6724 - CG6724	M9PB96 - Q9VKQ3	0.255911	0.466864	0.771559	24.022	24.6088	24.3764	24.1596	24.5009	23.5791
316	RpS9	C6SUW3 - P55935 - Q95RG1	0.253925	0.288951	0.645042	28.1116	28.4279	27.8321	28.0872	27.6879	27.8347
444	gammaCOP	A0A0B4KHL2 - Q8I0G5	0.25231	0.187496	0.551957	24.6194	24.9744	24.917	24.5557	24.402	24.796
257	tsr	P45594	0.252178	0.185913	0.551957	29.599	30.0196	29.6928	29.5966	29.6262	29.332
834	grsm	A0A0C4FEI8 - Q9V3D8	0.249308	0.406301	0.728645	26.0441	26.4215	26.286	25.5147	26.1913	26.2977
218	ben	E1JJN1 - P35128	0.248851	0.528423	0.817894	24.2825	24.7384	24.0925	23.8594	23.7754	24.732
1539	Dmel\CG9281	Q9VXR5	0.248519	0.362861	0.695233	24.5027	25.1514	24.8418	24.7356	24.7384	24.2764
1193	Rad23	Q8IMB7 - Q9V3W9	0.247928	0.395647	0.72281	24.2908	24.1001	24.4985	24.1764	24.3747	23.5946
430	ball	A4V3G8 - Q7KRY6	0.247643	0.599153	0.845256	22.0396	23.4567	22.8303	22.7205	22.6163	22.2469
1022	Eip55E	Q7JXZ2	0.246673	0.681268	0.87421	24.8208	23.4979	24.8585	24.1682	24.7116	23.5573
637	Fkbp59	Q9VL78 - X2J5E8	0.245179	0.234375	0.596716	28.2385	28.3286	27.934	28.0563	28.0439	27.6653
417	PP2Cg - CG10417	E2QC56 - Q7K4Q5	0.245169	0.298723	0.649833	26.0043	26.4017	26.0108	25.8198	26.1968	25.6647
557	Ars2	A0A0B4KEI5 - Q9V9K7	0.244476	0.68906	0.879341	24.0092	25.3537	24.9214	25.2544	24.4463	23.8502
115	RpII140	A0A0B4LI86 - P08266	0.243981	0.718322	0.893726	21.1473	22.4637	22.6396	22.1556	22.3531	21.0099
1246	Dmel\CG5515	Q9VCB9	0.243921	0.561771	0.832807	23.2508	24.561	23.7317	23.6807	23.508	23.623
872	Dek	A1ZAK3 - A1ZAK4 - Q8IFW6 - Q8T0D3	0.24341	0.191069	0.553702	26.7086	26.2836	26.6743	26.1665	26.4026	26.3671
1066	Prp19	Q7KLW9	0.243367	0.0168532	0.234428	25.7348	25.9061	25.8197	25.6011	25.6249	25.5045
1238	anon-WO0118547.410	Q9VC28	0.242239	0.250863	0.60687	23.7663	24.2616	24.1565	23.7951	24.0025	23.6601
1506	Dmel\CG6664	Q9VVC8	0.242043	0.602596	0.847094	22.9458	23.3674	23.8147	23.4297	23.5312	22.4408
762	mahj	A0A0B4K8A5 - Q9W2F2	0.241196	0.39694	0.723012	22.4023	22.875	22.5057	21.9327	22.568	22.5587
429	lolal	E1JGK7 - Q7KRI2	0.239468	0.544953	0.822006	23.8371	22.7912	23.174	22.9244	22.7541	23.4054
1392	nop5	Q9VM69	0.239432	0.0220424	0.254939	27.245	27.4561	27.4139	27.1058	27.1459	27.1451
1329	Dmel\CG3223	Q9VHX2	0.239021	0.65583	0.863882	22.5655	23.7874	22.9137	23.2845	23.0838	22.1811
1183	Rab5	Q9V3I2	0.238745	0.296982	0.649833	24.0781	24.5785	24.0718	24.2155	23.931	23.8657
1171	GlyRS	Q961R8 - Q9VUK8	0.238281	0.0587279	0.371321	26.1348	26.1517	26.1144	25.7745	26.0719	25.8396
1027	Sec61beta	Q7JZN0	0.237922	0.569548	0.833433	24.3642	24.0889	24.0183	24.2442	24.3318	23.1815
451	sle	Q8INM3	0.237912	0.481369	0.783139	27.3219	28.1921	27.7678	27.4466	27.8585	27.2629
1383	Dmel\CG9314	Q9VLI6	0.236711	0.712819	0.890864	24.8457	26.2429	25.8919	25.8198	25.8809	24.5697
41	Nup75	A1YK02	0.235761	0.647135	0.858559	20.8794	22.3661	22.1773	21.3812	21.641	21.6933
1033	AspRS	Q7K0E6	0.235329	0.262093	0.622136	26.1928	25.7482	25.6181	25.5553	25.7115	25.5864
945	mbf1	M9PFR6 - Q9XZ03	0.233624	0.0744513	0.421142	25.1845	25.1034	25.0071	24.8761	25.0021	24.716
728	Ran	A4V4A5 - Q9VZ23	0.233102	0.371888	0.70319	28.5267	29.1939	28.4776	28.4914	28.4672	28.5403
1340	COX4	Q9VIQ8	0.232551	0.554096	0.828761	25.2098	24.4033	24.9014	24.3938	24.2747	25.1483
1505	Nc73EF	A8JNU6 - Q9VVC5	0.229277	0.195764	0.557823	26.816	26.5354	26.411	26.5296	26.2937	26.2514
1561	Usp5	Q9VZU7	0.229212	0.271918	0.63005	26.4741	26.6371	26.3755	26.4212	26.4375	25.9403
98	RpII215	P04052	0.227655	0.272953	0.630693	22.3199	22.2573	22.5167	22.3506	21.8207	22.2396
1538	CCT6	Q9VXQ5	0.226797	0.27969	0.635835	28.0342	28.5961	28.2208	28.0646	28.1832	27.9229
457	RpS8	A0A0B4K6N1 - Q8MLY8	0.226566	0.151547	0.512898	27.7894	28.1501	27.9368	27.8548	27.6	27.7418
1438	Sf3b2	Q9VQK7	0.226222	0.148352	0.507022	23.2015	23.1878	22.9603	22.7333	22.863	23.0746
1251	Gclm	Q9VCW6	0.224277	0.546467	0.822006	23.9207	24.7532	24.4939	24.164	24.5742	23.7568
697	Msh6	Q9VUM0	0.223896	0.371296	0.70319	25.8588	26.0484	25.9038	26.0203	25.8203	25.2988
250	eIF2beta	P41375	0.223372	0.678311	0.874015	25.0167	26.0583	26.5462	25.8309	25.9003	25.2198
592	Arl6IP1	A0A0B4KG41 - Q9VES1	0.219915	0.188212	0.552328	24.3715	24.1223	24.3195	23.8682	24.0188	24.2667
1069	GCS2alpha	Q7KMM4	0.21795	0.685466	0.877409	22.8376	21.9837	22.6502	23.072	21.6091	22.1366
228	sta	P38979	0.21649	0.00226214	0.107175	27.3387	27.2979	27.3649	27.1078	27.1635	27.0808
963	Mkk4	O61444	0.216196	0.400699	0.725745	20.8256	21.2449	20.7631	20.8454	20.9526	20.3871
1523	Ulp1	Q9VWK5	0.215451	0.704164	0.88607	22.5795	21.3293	22.4581	21.7014	22.5836	21.4354
467	Ndf	M9MRG2 - Q8T079 - X2JDP6	0.215135	0.317486	0.667439	25.8335	25.3114	25.6683	25.5891	25.3632	25.2155
1036	Prosbeta5	Q7K148	0.21345	0.203465	0.561616	25.6984	25.6272	25.8766	25.4469	25.3608	25.7542
1198	Rpt3	Q9V405	0.212987	0.32327	0.667937	25.931	26.4944	26.1182	26.0126	26.0996	25.7924
1478	Dmel\CG11811	Q9VTB3	0.212969	0.617432	0.850344	24.7016	24.5325	23.5623	24.0514	23.7573	24.3488
247	RpS18	P41094	0.211919	0.337918	0.671763	27.5502	27.6493	27.5873	27.2396	27.7653	27.1462
494	eEF5	Q9GU68	0.21168	0.514668	0.81001	27.6849	27.3874	27.4182	27.5669	27.5655	26.7231
1176	RfC38	Q9U9Q1	0.210135	0.327496	0.670809	24.6023	24.2597	24.3925	24.281	24.4414	23.9017
838	Fmr1	A0A0B4K618 - A0A0B4KFN9 - A0A0B4KGP6 - A0A126GUS7 - B3LF78 - Q9NFU0	0.209361	0.688762	0.879341	25.4473	26.0137	25.3574	25.7204	25.9443	24.5257
1101	Chro	Q86BS3	0.209071	0.018207	0.243518	23.552	23.6565	23.738	23.4268	23.4476	23.4448
579	eIF3d1	Q9VCK0	0.208638	0.54267	0.822006	25.5808	26.2936	25.775	25.7569	26.0267	25.2398
454	dre4	Q8IRG6	0.208122	0.0727878	0.416658	27.6706	27.9039	27.9347	27.5864	27.6445	27.654
534	Kr-h2	Q9V447 - X2J4W8	0.20812	0.441642	0.747876	23.3235	23.6929	23.3451	23.4307	23.4847	22.8217
792	GlnRS	Q9Y105	0.206203	0.60386	0.84729	23.4806	24.3665	24.4409	24.2533	23.8448	23.5712
1035	Not3	Q7K126	0.204775	0.579948	0.836834	23.014	22.7081	22.8906	22.0145	23.0665	22.9173
297	RfC4	P53034	0.204593	0.436857	0.744691	24.1941	24.7543	24.614	24.2506	24.6327	24.0655
310	mtSSB	P54622	0.202098	0.320374	0.667937	24.3786	23.791	24.0702	23.7885	23.8675	23.9776
856	Dmel\CG1371	A1Z843	0.20021	0.685653	0.877409	23.4463	23.4885	23.572	23.9968	22.4371	23.4722
710	Ubr1	M9NFA7 - Q9VX91	0.199739	0.352454	0.686016	25.4672	26.0567	25.6408	25.6607	25.4979	25.4069
1219	Apc - Apc2	A0A126GV30 - A0A1Z1CN92 - Q9VAS9 - Q9Y1T2	0.199514	0.75773	0.908845	27.5478	27.2012	27.8485	26.5048	27.0578	28.4363
79	aub	O76922	0.198996	0.428495	0.737669	28.5525	29.1902	28.5245	28.4713	28.5211	28.6777
744	pain	A0A0B4KEZ8 - A0A0B4KFI2 - Q9W0Y6	0.197181	0.857202	0.957789	22.1599	23.9631	22.7211	22.2906	21.5117	24.4502
1443	ND-PDSW	Q9VQR2	0.196593	0.301985	0.651258	24.3762	24.4355	24.2504	24.375	24.2444	23.853
1420	anon-21Cb	M9PAY6 - M9PDS0 - Q9VPM7	0.196149	0.298361	0.649833	24.2904	24.356	24.4185	24.0615	23.9434	24.4715
1014	trsn	Q7JVK6	0.194514	0.111192	0.47602	26.0196	26.2873	26.2162	25.8931	26.0727	25.9738
225	tws	A0A0B4LGZ3 - P36872	0.194	0.629244	0.855596	26.8653	28.0578	27.7289	27.1564	27.527	27.3867
977	Mpcp2	Q0E8E8	0.193849	0.3917	0.722619	27.1017	27.5745	27.1484	27.0628	27.3232	26.857
276	Roe1	P48604	0.193816	0.706235	0.886618	23.3892	23.8743	23.7216	23.7956	24.0424	22.5657
1190	Tpr2	M9PDJ9 - Q8IP18 - Q9V3W1	0.19234	0.469276	0.773415	23.7189	23.6162	23.1021	23.5802	23.1564	23.1236
240	pnut	P40797	0.191964	0.11352	0.47602	24.0867	24.1252	23.8856	23.7826	23.7799	23.959
1205	RpL21	Q9V9M7	0.19186	0.553784	0.828761	25.6903	26.5431	25.9797	26.1831	25.8151	25.6393
740	Sf3b3	Q9W0M7	0.191811	0.112964	0.47602	24.5608	24.8016	24.7146	24.5572	24.5705	24.3738
1106	1A3 - anon-WO0118547.745 - anon-WO0118547.398	Q8I0J1 - Q8IMG1 - Q9V9U3	0.191153	0.269883	0.627772	26.2941	26.4679	26.4157	26.0148	26.4761	26.1133
807	ValRS	A0A0B4KF06 - Q0E993	0.191002	0.339624	0.671763	25.3408	24.9653	24.8305	24.8487	25.0101	24.7048
927	GS - Dmel\CG9674	M9NFH8 - M9PCU8 - Q9VVA4	0.190836	0.824795	0.942835	27.2011	27.5793	27.2693	27.9369	27.9792	25.561
229	RpS19a	E2QD65 - P39018	0.190247	0.298183	0.649833	26.5956	26.4591	26.8633	26.3243	26.6601	26.3627
1591	ATPsyndelta	Q9W2X6	0.189389	0.565681	0.833433	26.4752	25.5429	25.71	25.5268	25.8273	25.8058
434	Lon	Q7KUT2	0.188735	0.45065	0.756157	23.5901	23.8131	23.645	23.9205	23.3381	23.2234
976	smid	M9PEE1 - P91638 - Q7KU82 - Q9VS62	0.18792	0.143115	0.502668	27.4123	27.5062	27.5517	27.4115	27.3817	27.1133
775	eIF3g1	Q9W4X7	0.186855	0.775477	0.914918	22.9003	22.6194	23.9959	22.3247	23.8337	22.7966
66	Rpt6	O18413	0.186394	0.499057	0.802374	26.4686	27.1588	26.9585	26.8372	26.8031	26.3864
779	RpL5	Q9W5R8 - R9Q794	0.18614	0.277121	0.635835	27.6623	28.1382	27.91	27.7718	27.607	27.7732
974	smt3	O97102	0.185845	0.479004	0.781191	28.5825	28.3898	28.1876	28.6168	28.0319	27.9537
720	CG2691 - Dmel\CG2691	Q9VYA7 - X2JEW2	0.18551	0.670531	0.871382	23.1725	23.9824	22.7671	23.3642	22.7465	23.2548
271	RpS25	P48588	0.185157	0.294866	0.649833	26.0883	25.6023	25.8289	25.7605	25.6598	25.5437
340	r-l	Q01637	0.184939	0.256856	0.613892	26.1385	26.3234	25.8633	25.9387	25.9864	25.8452
1135	Tim23	Q8MRW1	0.183579	0.758376	0.908845	20.924	22.1723	21.2396	22.027	21.146	20.6122
410	Rpn13	Q7K2G1	0.183464	0.666717	0.86917	25.33	24.9341	25.0768	25.2721	25.3431	24.1753
314	RpS3A	P55830	0.181342	0.355564	0.686929	28.7138	29.1874	28.9943	28.7442	28.9844	28.6228
1277	AdSL	Q9VEP6	0.177409	0.575151	0.836834	24.1337	23.5961	24.1189	24.2051	23.6967	23.4147
577	Nup98-96	Q9VCH5	0.177342	0.471666	0.775516	24.4813	24.2298	24.0025	23.93	24.4078	23.8438
283	RpL36	P49630 - X2JC35	0.176383	0.240709	0.599307	26.0001	26.1599	26.3921	25.8909	26.0794	26.0526
568	RpS10a	Q9VB14	0.17591	0.1961	0.557823	24.7261	24.5554	24.7916	24.4286	24.6931	24.4236
1516	Mtr3	Q9VW53	0.174321	0.313863	0.66654	20.6923	21.047	20.5911	20.4792	20.6537	20.6745
512	eIF3h	Q9U9Q4	0.173509	0.338909	0.671763	25.5997	25.4337	25.1214	25.285	25.2916	25.0577
268	RpS15Aa	E1JJM9 - P48149	0.171955	0.239376	0.59894	27.5907	27.7544	27.6699	27.3454	27.4287	27.725
576	mask	A0A0B4K725 - A0A0B4KHR8 - A0A0B4KHZ8 - A0A0B4LHK4 - Q9VCA8	0.171746	0.745309	0.90661	23.0286	23.6051	23.0749	23.7367	23.2657	22.191
235	rl	P40417	0.171352	0.83845	0.946659	22.4617	24.3653	22.6821	23.0295	23.8641	22.1014
385	U2af50	M9NDZ4 - M9NF89 - M9NH51 - Q24562	0.17065	0.679438	0.874015	22.2494	23.0677	22.9225	22.8439	22.8857	21.9981
627	Sfmbt	B7YZV6 - M9PFS7 - Q9VK33	0.170008	0.568337	0.833433	19.6193	19.7759	20.0587	19.169	19.8298	19.9452
1206	Dmel\CG1416	Q9V9Q4	0.169788	0.544148	0.822006	25.1953	25.8104	25.4395	25.3328	25.6195	24.9836
274	Rpt2	A0A0B4LIJ0 - P48601	0.169336	0.288493	0.645042	25.7208	25.9933	25.7465	25.8334	25.4602	25.659
260	RpL11	A0A0B4LGZ5 - P46222	0.169203	0.233583	0.596716	27.7617	28.1329	27.8371	27.7381	27.6708	27.815
1083	sgll	Q7KSW3 - Q9VHZ5	0.168929	0.299456	0.649833	22.3715	22.062	22.281	21.9975	21.9286	22.2816
1562	Non2	Q9VZY0	0.168597	0.679822	0.874015	23.4955	23.0044	23.4574	22.4955	23.6666	23.2895
319	Sod1	P61851	0.168501	0.43597	0.744432	27.8424	28.0997	27.4548	27.7022	27.663	27.5263
483	lark	Q94901	0.168189	0.596324	0.844358	25.0002	24.6754	24.3756	24.6979	24.7911	24.0576
1353	cg12288	Q9VJG2	0.167529	0.356918	0.68859	23.6129	23.8801	23.7864	23.3108	23.7295	23.7364
1044	loopin-1	Q7K2S9	0.166652	0.748882	0.90661	26.0357	27.4957	26.7198	26.1306	26.9542	26.6664
474	ATPsynB	Q94516	0.164541	0.104106	0.470967	25.6393	25.763	25.6943	25.6621	25.4215	25.5194
398	Adi1	Q6AWN0	0.162921	0.69698	0.88607	21.2317	21.2636	20.4802	20.7848	20.3447	21.3573
159	RpLP0	M9PG76 - P19889	0.161536	0.392859	0.72281	28.1019	27.8987	27.9887	27.8171	28.1175	27.5701
1234	RpS27	Q9VBU9	0.161149	0.344196	0.675284	26.6678	27.175	26.9644	26.7595	26.8342	26.73
1557	Chd64	M9PE30 - Q9VZI1	0.160713	0.762016	0.909314	25.8422	26.811	26.3881	26.6238	26.5659	25.3696
809	CG31367 - CG33097	A0A0B4KFB8 - A0A0B4LGR1 - Q6NN86 - Q9VI14	0.159817	0.717902	0.893726	22.4473	22.0572	21.383	22.155	21.9821	21.2709
598	RpS5b	A0A0B4K683 - Q9VFE4	0.159736	0.594166	0.844213	24.7878	25.4752	24.6418	24.6281	24.8177	24.9797
54	RpS14a - RpS14b	C0HKA0 - C0HKA1 - X2JCX8	0.159183	0.0620632	0.374713	27.5301	27.7366	27.6678	27.5066	27.4866	27.4637
1411	Hpr1	Q9VNI8	0.158831	0.759411	0.909071	22.6223	22.9964	21.5876	22.1209	22.7044	21.9044
313	RpS20	P55828	0.157442	0.536426	0.819729	27.0218	27.7793	27.2077	27.2569	27.089	27.1905
51	clu	A0A0B4KEX0 - A1ZAB5	0.156986	0.615176	0.848918	25.4317	26.1134	25.9334	25.7459	25.9778	25.2839
958	Rab11	O18335	0.154022	0.76379	0.909617	25.4449	24.1718	24.9381	25.2639	24.2237	24.6051
786	Nup93-1	Q9XZ06	0.153636	0.581549	0.837407	23.575	23.0854	22.7726	22.9745	23.1824	22.8151
1138	Cndp2	A0A0B4LEQ0 - Q8MT58	0.153456	0.632866	0.855596	27.009	26.8015	26.7133	26.9507	26.9923	26.1203
432	RpS19b	A0A0B4KGR4 - Q7KS38	0.152983	0.557056	0.830445	26.5703	26.6067	26.3103	26.4766	26.6392	25.9127
827	Dmel\CG10139	A0A0B4LFE1 - Q7K5M2	0.152221	0.816975	0.941518	20.7059	22.1432	20.5194	20.4862	21.6283	20.7973
1200	AsnRS	Q9V434	0.152138	0.0311611	0.28322	24.8825	24.8472	24.7547	24.6571	24.6416	24.7293
721	Tim9a	Q9VYD7 - X2JEU5	0.149477	0.451442	0.756573	23.0004	23.097	22.5561	22.8598	22.633	22.7123
823	Sec31	A0A0B4LEY1 - A0A0B4LEZ1 - A1Z7J6 - A1Z7J7	0.149137	0.578746	0.836834	24.0509	24.4142	24.855	24.1668	24.4507	24.2552
593	bor	Q9VEX6	0.148224	0.294414	0.649833	24.7189	24.6024	24.746	24.3139	24.6244	24.6843
1453	Txl	Q9VRP3	0.146626	0.115399	0.47602	24.9106	24.9438	24.7747	24.8121	24.7426	24.6345
1065	CCT5	A1Z8U4 - Q7KKI0	0.146269	0.395384	0.72281	27.6093	27.917	28.0486	27.5555	27.7486	27.832
368	eIF2gamma	A0A0B4KGP8 - Q24208	0.145541	0.225498	0.589684	27.5482	27.8451	27.7007	27.4433	27.6124	27.6017
1434	Drp1	Q9VQE0	0.144	0.64762	0.858559	25.1649	25.4709	25.2681	25.1613	25.6363	24.6743
462	Atx2	A0A0B4LH64 - Q8SWR8	0.142656	0.613992	0.848918	24.7859	24.4413	25.2491	24.6625	24.4927	24.8931
246	RpL18A	P41093	0.142554	0.537097	0.819729	27.7796	28.4823	28.0373	27.9308	27.8856	28.0553
1248	eIF4G2	Q9VCH1	0.142014	0.448478	0.754333	25.6522	25.6224	25.8484	25.5636	25.8328	25.3007
988	Dmel\CG2034	Q24050	0.141149	0.746764	0.90661	21.4844	22.3928	22.4235	22.2585	22.1931	21.4256
1127	Psa	Q8IRH0 - Q8IRH1 - Q9W0E4	0.140389	0.525561	0.81591	27.4065	27.9224	27.3922	27.5998	27.4527	27.2475
969	Rab7	O76742	0.140119	0.940527	0.975682	22.273	25.1764	22.3965	26.058	21.1652	22.2023
459	shep	Q8MSV2	0.13971	0.849021	0.95241	20.1625	21.5448	21.123	21.2534	21.4547	19.7031
1546	Dmel\CG15717	Q9VYG8	0.139521	0.777119	0.915468	21.3379	22.2704	20.7922	21.1184	21.6447	21.2188
700	l(3)72Ab	Q9VUV9	0.138743	0.737753	0.904951	24.0567	25.2533	24.9199	24.3073	24.7311	24.7752
1317	SpdS	Q9VHA1 - Q9VHA2	0.138613	0.359353	0.690414	22.2479	22.1157	22.2395	22.1879	21.8084	22.1909
382	RpA-70	Q24492	0.138161	0.321976	0.667937	27.0453	26.9955	27.0409	26.8665	27.1096	26.6912
954	stwl	M9PI58 - Q9VUE5	0.137981	0.565317	0.833433	24.2761	24.3234	23.7079	24.1492	23.8186	23.9257
793	Tim8	Q9Y1A3 - X2JB87	0.135967	0.747004	0.90661	23.5313	22.6566	22.88	23.2491	23.1043	22.3066
200	14-3-3zeta	A0A0B4KEH0 - P29310	0.134172	0.378321	0.704478	28.002	27.6313	27.7734	27.7899	27.7021	27.5122
71	noi	O46106	0.133985	0.786535	0.921172	21.9575	21.2752	22.6447	22.1411	21.3532	21.9811
605	Dmel\CG6693 - CG6693	A0A0B4KFR1 - Q9VGR7	0.133278	0.750615	0.907917	21.9183	21.8999	22.7279	22.4955	22.1194	21.5314
393	Nlp	A0A0B4KI24 - Q27415	0.133032	0.556533	0.830445	28.1397	27.5129	28.0713	27.8642	27.8019	27.6587
1080	Aos1	Q7KSM5	0.132099	0.561743	0.832807	26.9925	27.5578	27.2412	27.1207	27.3624	26.912
140	Atpalpha	A0A0B4KGG8 - E1JIR4 - P13607	0.131699	0.605953	0.84729	25.7016	25.6052	25.3124	25.2709	25.8103	25.143
811	RanBPM	A0A0B4K851 - A0A0B4KFL0 - A0A126GUM4 - Q4Z8K6	0.131504	0.650213	0.858923	21.4567	22.162	21.5396	21.2877	21.7169	21.7592
765	Idgf4	Q9W303 - X2JEB6	0.127931	0.642979	0.858559	24.2241	24.0776	23.4704	24.0055	23.633	23.7499
318	Arf79F	M9PG22 - P61209	0.126429	0.534869	0.819729	25.5389	25.5072	25.7495	25.1818	25.4632	25.7712
893	Nurf-38	A0A0B4K7G9 - B7YZQ7 - O77460	0.126178	0.787299	0.921172	29.36	30.6368	29.865	29.9992	30.114	29.3701
67	Rack1	M9PCC1 - O18640	0.124725	0.242384	0.600874	29.0182	29.2519	29.0109	28.9028	28.9493	29.0547
1295	rin	Q9VFT4	0.124669	0.621287	0.85172	27.6708	27.7163	27.0651	27.5608	27.2831	27.2344
746	ATPsynF	Q9W141	0.124556	0.0530123	0.346341	24.4133	24.3072	24.4373	24.269	24.2194	24.2958
1439	SerRS	Q9VQL1	0.123782	0.156542	0.514777	26.8642	26.8524	26.7698	26.8319	26.6624	26.6207
996	Datp	Q4V6M1	0.123178	0.855374	0.957221	20.6483	22.4349	21.6119	21.6062	21.9803	20.739
1071	Rpt1	Q7KMQ0	0.122977	0.41601	0.7371	26.4038	26.7883	26.5749	26.5808	26.4993	26.3179
1622	Mtr4	Q9Y134	0.1225	0.660637	0.865402	24.7131	25.3674	24.5663	24.7636	24.8957	24.6201
640	Dad1	Q9VLM5	0.121612	0.800646	0.931965	22.2046	21.8935	22.8179	22.8795	21.9941	21.6775
1503	nudC	Q9VVA6	0.121035	0.340788	0.671763	26.7765	26.9407	26.7972	26.7436	26.8746	26.5332
286	RpL9	P50882 - X2JDU0	0.119697	0.506804	0.806595	28.0164	28.5474	28.3809	28.1085	28.1981	28.279
967	AP-2mu	O62530	0.118308	0.757129	0.908845	22.5337	21.6003	22.7439	22.1295	22.0929	22.3005
1487	Dmel\CG11267	Q9VU35	0.117203	0.467219	0.771559	26.97	26.5671	26.7924	26.7206	26.7715	26.4858
1309	alpha-KGDHC	Q9VGQ1	0.11708	0.762882	0.909314	25.8816	25.8383	26.0281	25.0838	26.1834	26.1296
768	Ppt1	Q9W3C7 - S5WMX5	0.116741	0.819207	0.942516	21.5842	21.5602	21.6536	21.9794	21.9406	20.5278
158	Rm62	A0A0B4K624 - A0A0B4K6A3 - A0A0B4K6K1 - A0A0B4K6T7 - C7LAE4 - E1JJ68 - P19109	0.11585	0.449703	0.755479	27.5366	27.9026	27.6067	27.5265	27.4497	27.7221
68	Nop60B	A0A0B4K8B2 - E1JGV6 - O44081	0.115819	0.265724	0.625604	26.97	27.1804	26.9631	26.826	26.9263	27.0137
1352	Sgt	Q9VJD4	0.115229	0.609823	0.84729	25.656	25.7687	25.388	25.8387	25.3326	25.2956
1320	Dmel\CG8149	Q9VHC8	0.114731	0.0799953	0.432391	22.7965	22.8088	22.7884	22.7773	22.6585	22.6137
193	B52	A0A0C4DHG5 - P26686	0.114503	0.317645	0.667439	26.4686	26.3105	26.1763	26.2061	26.109	26.2968
60	RpL3	O16797	0.111881	0.680311	0.874015	27.9142	28.6452	28.3274	28.195	28.4157	27.9405
1311	Art1	Q9VGW7	0.111216	0.447053	0.752846	25.7023	25.8891	25.6122	25.4657	25.585	25.8192
1346	ScpX - Dmel\CG17597	Q9VJ43 - Q9VJ44	0.109888	0.561244	0.832807	23.914	23.8811	23.8995	23.8794	24.0325	23.453
231	Bx42	M9PGQ6 - P39736	0.109616	0.846985	0.951661	21.6909	20.7473	20.2905	21.0206	21.2414	20.1378
517	RpL8	Q9V3G1	0.109492	0.753361	0.908845	27.1695	27.8669	27.7425	27.8192	27.6232	27.008
1358	dUfd2	Q9VK44	0.106232	0.403331	0.727669	23.6565	23.6368	23.8915	23.7668	23.4945	23.6048
1310	Dmel\CG4511	Q9VGV8	0.104967	0.735177	0.903825	21.5503	22.0395	21.5217	21.7931	21.13	21.8737
643	Ssb-c31a	Q9VLR5	0.10388	0.754761	0.908845	25.728	24.794	25.3876	25.1401	24.9777	25.4802
885	Phb2	A8DYI6 - A8DYI7 - Q0E924	0.103773	0.510966	0.809083	27.4047	27.8383	27.5751	27.5112	27.6178	27.3777
119	eEF1alpha1	P08736	0.10177	0.422396	0.737669	31.5762	31.893	31.7043	31.6818	31.6979	31.4886
133	Prosalpha6	I0DHK3 - P12881	0.0994711	0.649091	0.858559	27.0314	27.4869	27.3758	27.2042	27.4539	26.9376
315	RpL14	P55841	0.099033	0.618673	0.851211	27.065	27.5438	27.4343	27.0909	27.4683	27.1868
1067	bic	Q7KM15	0.0987728	0.703837	0.88607	27.5206	26.9883	27.0419	27.1567	27.3415	26.7563
1180	Ref1	Q9V3E7	0.0963547	0.6233	0.853145	26.0594	25.7218	26.0745	25.7799	26.127	25.6597
667	kra	Q9VNE2	0.095665	0.700896	0.88607	24.8581	24.7554	24.2579	24.7373	24.5823	24.2647
870	krimp	A1ZAC4	0.0943764	0.741941	0.90661	24.1306	24.8248	24.8728	24.3423	24.7415	24.4614
1264	CG117799	Q9VDZ7 - Q9VDZ8	0.09353	0.898738	0.96879	23.2064	23.6774	22.3916	23.4045	23.7341	21.8561
803	BcDNA:RH27395 - BcDNA:RE18604 - Dmel\CG5174	A0A0B4K7G1 - A0A0B4K897 - A0A0B4LGX1 - A1ZB77 - A1ZB78 - A1ZB79 - A1ZB80 - A1ZB83 - E1JGL5 - Q7JRI6	0.0931666	0.583219	0.838076	25.0261	24.8058	24.8702	25.0629	24.7873	24.5724
269	RpL23	P48159	0.0928023	0.73415	0.903825	27.3404	28.0713	27.4273	27.594	27.6603	27.3065
309	Vha26	A0A0B4LGS4 - P54611	0.0921274	0.672937	0.873186	25.2418	24.6402	24.8894	24.8688	24.9885	24.6377
61	RpL15	A8Y560 - O17445	0.091146	0.63616	0.855802	27.1376	27.6567	27.479	27.1785	27.4992	27.3222
210	RpS2	M9PB84 - P31009	0.0893757	0.592803	0.843146	28.3481	28.7629	28.7083	28.6213	28.5754	28.3545
1060	deltaCOP	Q7K7G0 - Q9W555	0.0886477	0.841983	0.949108	24.268	24.0796	23.5297	24.1166	24.3206	23.1741
1048	CCT8	Q7K3J0	0.0882575	0.524276	0.815736	27.9568	28.0826	27.9346	27.9218	28.0974	27.69
138	mod	A0A0B4K7G4 - P13469	0.0875053	0.418967	0.7371	28.5729	28.652	28.8743	28.5463	28.6192	28.6712
1158	S-Lap4	Q95R35	0.0861052	0.874233	0.962964	23.8963	25.3189	25.4099	24.5629	25.053	24.7509
293	polo	P52304	0.0854787	0.779999	0.916805	24.5947	25.3278	25.0594	25.0267	25.1618	24.5371
181	l(2)37Cc	A0A023GQA5 - P24156	0.0851107	0.296483	0.649833	27.195	27.4205	27.3204	27.2808	27.212	27.1877
679	Elp3	Q9VQZ6	0.0845495	0.891506	0.96748	20.2689	21.782	20.1253	21.1012	20.531	20.2903
249	eIF2alpha	P41374 - X2JFR6	0.0844157	0.0115184	0.200276	26.6802	26.6732	26.6628	26.6194	26.588	26.5556
1252	Dmel\CG13850	Q9VD14	0.083157	0.743564	0.90661	22.4568	22.7957	22.1713	22.3864	22.6605	22.1275
1104	Dmel\CG1236	Q8I725	0.0820309	0.709751	0.889427	24.3643	24.2982	23.9928	24.1228	24.438	23.8484
307	FK506-bp1	P54397	0.0815137	0.518294	0.810963	29.2608	29.4017	29.3953	29.1438	29.1887	29.4808
1361	Dmel\CG6180	Q9VK60	0.0808205	0.780372	0.916805	26.3912	26.5556	26.234	26.5037	26.6261	25.8085
1143	pch2	Q8SX76	0.0804372	0.659857	0.865402	24.7175	25.2121	25.1786	24.9817	24.8462	25.0391
532	cass	Q9V431	0.0797283	0.15644	0.514777	24.1946	24.2754	24.2219	24.2131	24.1611	24.0786
550	CG16935-RA - CG16935	H8F4T6 - Q9V6U9	0.079631	0.701911	0.88607	24.457	24.7649	24.5537	24.5557	24.7842	24.1969
1543	Clic	Q9VY78	0.0790482	0.860514	0.959115	22.3122	21.4	21.7009	22.3758	21.4265	21.3736
755	Gmer	Q9W1X8	0.0785329	0.912118	0.973384	22.1942	21.482	21.0182	21.8005	22.2857	20.3727
797	ScsbetaA	A0A0B4JCW4 - A0A126GUR6 - Q95U38 - Q9VHJ8	0.0781369	0.438228	0.745202	26.3274	26.463	26.4269	26.2704	26.488	26.2244
1323	CCT7	Q9VHL2	0.0778037	0.715096	0.892106	27.9758	28.5292	28.2849	28.2569	28.3434	27.9561
366	RpS5a	Q24186 - X2JKU5	0.0769377	0.715038	0.892106	26.6802	26.2743	26.8222	26.3968	26.73	26.419
152	RpS17	P17704	0.0756082	0.704964	0.88607	27.1316	27.2169	27.092	26.8445	26.9376	27.4315
1455	Tnpo	Q9VRV8	0.074369	0.880156	0.965082	21.094	22.1037	20.8717	20.9438	21.8061	21.0964
851	CG2396	A1Z7K2	0.0732742	0.92666	0.975648	22.4081	20.8172	22.6434	22.7335	21.8428	21.0726
789	Prosalpha1R - Prosalpha1	E1JGZ9 - Q9XZJ4	0.0727093	0.69202	0.881501	27.3032	27.6241	27.3162	27.6108	27.2194	27.1953
256	betaCOP	P45437	0.0724908	0.588855	0.841659	24.1873	24.5217	24.4347	24.1893	24.439	24.2979
525	Rpn2	A0A0B4KHE9 - A0A0B4KI10 - Q9V3P6	0.0718871	0.566857	0.833433	27.1903	26.9526	27.3437	27.1257	27.0614	27.0839
686	Cpsf6	M9NF33 - Q9VSH4	0.0718275	0.928085	0.975648	22.8909	20.8746	22.9633	21.6735	22.1273	22.7126
242	RpS4	P41042 - X2JGM9	0.0709448	0.756198	0.908845	28.4157	29.0436	28.87	28.5171	28.7303	28.869
861	Dmel\CG8778	A1Z934	0.0707678	0.932161	0.975648	22.4383	24.1758	23.5405	23.8655	23.9491	22.1278
641	AlaRS	Q9VLM8	0.0707355	0.544972	0.822006	27.2167	26.8982	27.0272	26.8688	27.0291	27.032
469	RpS23	A0A0B4LFD9 - Q8T3U2	0.0698993	0.667831	0.869457	26.5087	26.5687	26.7532	26.2789	26.6382	26.7038
571	Clbn	Q9VBX1	0.0695801	0.824022	0.942835	21.0304	21.8144	21.652	21.3015	21.7658	21.2208
654	Oscillin	M9NCR7 - M9ND31 - M9NE92 - Q9VMP9	0.0690204	0.857259	0.957789	22.4592	22.3954	22.2146	22.9338	22.2072	21.7211
172	SERCA	A0A0B4LGB7 - P22700	0.0686184	0.678463	0.874015	26.0933	26.0314	25.8774	25.8284	25.7593	26.2086
1518	RhoGDI	Q9VW59	0.0682946	0.835051	0.945122	24.9163	24.5384	24.3832	25.02	24.5028	24.1102
46	Mtor	A0A0B4KFE9 - A1Z8P9	0.0668336	0.631622	0.855596	27.5231	27.9622	27.7331	27.7108	27.6775	27.6296
213	128up	P32234	0.0666394	0.805979	0.935043	25.4005	26.1415	25.9529	25.7736	25.5482	25.9731
1269	eIF1A	Q9VEA1	0.0665662	0.719871	0.894054	23.7504	23.1612	23.4402	23.4064	23.4224	23.3232
812	Bruce	A0A0B4KFQ0 - A0A0B4KG50 - A0A0B4KGR9 - A0A0B4KH36 - Q9VH01	0.0665225	0.866751	0.962537	21.7602	22.2133	21.325	21.7976	22.1096	21.1918
448	osa	A0A0B4KGD1 - A0A0B4KHB1 - E1JIN6 - Q7KSE8 - Q8IN94	0.066285	0.664527	0.867941	22.4443	22.7576	22.3378	22.3168	22.5139	22.5102
533	CaBP1	Q9V438	0.0658896	0.787735	0.921172	24.74	25.0573	25.0145	25.1119	25.0412	24.4611
942	Prps	M9PEP5 - M9PEY1 - M9PF46 - M9PHW7 - Q9VT32 - Q9VT33	0.0636361	0.742854	0.90661	24.8283	24.8896	24.5516	24.5057	24.5876	24.9853
1409	Dmel\CG2091	Q9VNH5	0.0634219	0.913112	0.973384	23.2621	24.1448	23.6627	24.1406	24.0767	22.6619
752	shu	Q9W1I9	0.0618187	0.873998	0.962964	22.0039	22.3327	21.4772	21.3634	21.9981	22.2668
125	RpL4	P09180	0.0616343	0.789701	0.922312	28.049	28.7333	28.5476	28.2496	28.4913	28.4041
59	Hsp60A	O02649	0.0602588	0.633556	0.855596	29.6206	29.6849	29.7954	29.5981	29.8396	29.4824
1108	Saf-B	Q8IMV6	0.0597887	0.823734	0.942835	24.2807	24.7689	24.5991	24.5046	24.8402	24.1245
1393	COX5B	Q9VMB9	0.0591529	0.875795	0.963029	24.7633	24.1295	23.5711	24.1897	23.9223	24.1745
504	eEF1gamma	A0A0B4JD11 - Q9NJH0	0.0590891	0.771105	0.913296	28.0403	28.4554	28.424	28.2563	28.4768	28.0094
1356	ND-B22	Q9VJZ4	0.0587963	0.893875	0.968364	23.3527	24.1076	23.3387	23.4802	24.1345	23.0078
380	ATPsynO	Q24439	0.0584777	0.772132	0.913296	26.3524	26.5403	26.3153	26.2746	26.6767	26.0812
70	Vinc	O46037 - X2JAB9	0.0581127	0.933112	0.975682	19.9894	19.6488	21.6815	20.4308	20.6446	20.0699
1431	Dmel\CG3609	Q9VQB4	0.0576215	0.621492	0.85172	25.6076	25.8605	25.9548	25.8096	25.7167	25.7238
1376	Usp14	Q9VKZ8	0.0575304	0.828363	0.942835	25.0378	25.2873	25.0843	24.841	25.552	24.8438
1028	RpS15	A1ZAH8 - Q7JZW2	0.0565625	0.928103	0.975648	25.7434	24.9021	24.1605	24.9094	25.5057	24.2212
1421	Stip1	Q9VPN5	0.0530026	0.755865	0.908845	28.7895	28.6148	28.7635	28.6729	28.927	28.4089
265	Klp61F	P46863	0.0524958	0.894709	0.968514	25.0805	26.091	25.2259	25.1335	25.7959	25.3106
94	Hsp26	P02517 - X2JGG6	0.0519801	0.748585	0.90661	28.9441	29.1603	29.1943	29.2289	29.1172	28.7967
524	Jafrac1	Q9V3P0 - X2JF59	0.0516124	0.608078	0.84729	28.4037	28.5964	28.4178	28.2938	28.5317	28.4375
239	La	P40796	0.0492594	0.40274	0.727547	26.2591	26.2307	26.2488	26.122	26.1718	26.2969
404	Nup50	Q7K0D8	0.0488912	0.901929	0.96879	24.6932	25.6939	25.078	25.0066	25.5485	24.7632
510	csul	Q9U6Y9	0.0470686	0.935129	0.975682	21.0837	20.1331	20.8208	20.9182	21.2528	19.7253
1021	P32	Q7JXC4	0.0464524	0.62869	0.855596	26.3384	26.0955	26.1553	26.2358	26.1532	26.0609
1451	blanks	Q9VRL8	0.0443189	0.875044	0.962964	25.9183	25.9507	26.354	25.9	26.4668	25.7233
484	porin	M9PD75 - Q94920	0.0440896	0.841237	0.949036	29.6351	30.2349	29.6874	29.6906	29.9504	29.7842
1321	RpL34a - RpL34b	Q9VBH8 - Q9VHE5	0.0427638	0.800328	0.931965	25.2756	25.7936	25.3917	25.4611	25.4041	25.4674
1470	mRpL12	Q9VSR5	0.0422522	0.866332	0.962537	25.0253	24.4484	25.0015	24.6025	25.0612	24.6848
1360	Dmel\CG5787	Q9VK59	0.0412369	0.867044	0.962537	23.5972	23.3754	23.0544	23.3485	23.5673	22.9875
302	dod	P54353	0.0407176	0.94015	0.975682	24.8321	24.432	24.6432	25.1126	25.0697	23.6028
1494	Prosbeta2	Q9VUJ1	0.0404988	0.910866	0.973384	25.7407	26.5075	26.2653	26.5125	26.2284	25.6511
790	Cse1	Q9XZU1	0.0404088	0.913078	0.973384	25.2049	26.0195	25.6894	25.5377	26.0657	25.1891
766	RpS28b	Q9W334 - X2JEM4	0.0398886	0.929038	0.975648	25.9678	27.1696	26.6681	26.8614	26.7278	26.0966
596	ND-23	Q9VF27	0.0398846	0.826833	0.942835	22.0472	22.4259	21.9486	22.0309	22.2783	21.9929
175	me31B	P23128	0.0398542	0.848871	0.95241	25.9147	26.5723	26.1086	26.1578	26.1243	26.1939
124	vas	M9PBB5 - P09052	0.0397916	0.653338	0.862233	29.0422	29.2876	29.0489	29.1049	29.098	29.0564
1051	p47	Q7K3Z3	0.0395162	0.819874	0.942516	25.3381	25.1238	25.3604	25.4089	25.3459	24.9489
1019	geminin	Q7JX41	0.0371682	0.930622	0.975648	23.3572	22.5431	23.3566	22.5276	23.0673	23.5505
100	RpL32	P04359	0.036175	0.939631	0.975682	25.4627	26.8197	26.6713	26.2195	26.5304	26.0952
514	CSN4	E1JH01 - Q9V345	0.0357538	0.734488	0.903825	25.0275	24.9778	25.1914	24.9297	24.9852	25.1746
672	DNApol-alpha60	Q9VPH2	0.0352706	0.928547	0.975648	21.0069	21.2036	21.3308	21.4437	21.5582	20.4336
278	pr	P48611	0.0339211	0.959246	0.985458	21.1101	22.3693	21.1984	22.0613	21.9343	20.5806
1333	bur	Q9VIE7	0.0332756	0.72077	0.894372	25.707	25.9181	25.7664	25.8256	25.8218	25.6444
116	RpLP1	M9PBK5 - P08570	0.0328467	0.919775	0.975079	27.5537	27.0632	27.5379	26.9323	27.8297	27.2944
554	Mapmodulin - Anp32a	B7YZR7 - E1JGK5 - Q9V895	0.0327158	0.868639	0.96277	26.4084	26.0614	26.6401	26.1854	26.3785	26.4478
439	Ppn	Q868Z9	0.032319	0.901668	0.96879	24.5209	24.5118	24.1835	24.376	24.7511	23.9921
1577	RpL12	Q9W1B9	0.0321562	0.88069	0.965082	27.1116	26.685	26.7435	26.8727	26.53	27.041
630	Ge-1	Q9VKK1	0.0317876	0.891667	0.96748	21.7236	21.2503	21.6227	21.3796	21.2944	21.8271
279	pelo	P48612	0.0314008	0.960564	0.985744	21.1982	22.3753	22.0363	22.0499	22.5502	20.9155
1583	RpL22-like	Q9W1T1	0.0309722	0.880333	0.965082	26.5213	26.9916	26.9832	26.5734	26.9379	26.8919
1560	eIF5B	M9ND37 - M9NFL1 - Q9VZP5	0.0290554	0.90151	0.96879	24.5009	24.5972	24.7815	24.4447	25.0024	24.3453
619	nesd	Q9VIP0	0.0283376	0.931981	0.975648	23.1132	23.6711	24.1277	23.609	23.4253	23.7927
304	DNApol-delta	P54358	0.0265451	0.976579	0.990103	21.3576	22.4403	20.5481	22.1371	22.0039	20.1254
83	eEF1beta	A0A0B4LFL3 - O96827	0.0263254	0.913974	0.973384	27.8076	27.4751	27.7995	27.6933	28.0025	27.3076
1565	RpL23A	Q9W0A8	0.0246614	0.935817	0.975682	26.9072	27.8434	27.5291	27.2364	27.4557	27.5136
1185	REG	Q9V3P3	0.0243072	0.93128	0.975648	25.8335	25.58	25.6955	25.9772	25.8864	25.1724
396	egg	Q32KD2	0.0241566	0.961067	0.985744	22.0456	22.1586	21.1047	22.2404	21.1369	21.8592
1226	pins	Q9VB22	0.0240985	0.914182	0.973384	22.4761	22.7461	22.197	22.6848	22.4544	22.2076
1221	Gp93	Q9VAY2	0.0232849	0.91787	0.974623	26.2736	26.7269	26.4488	26.4568	26.7489	26.1737
1136	IleRS	Q8MSW0	0.023001	0.874812	0.962964	26.2638	26.5471	26.5646	26.4027	26.6162	26.2877
938	eRF3	M9PD08 - Q9VK85	0.0228454	0.821508	0.942835	25.8081	25.9228	25.9952	25.7325	25.9412	25.9838
1468	S-Lap1	Q9VSM6	0.0218662	0.952019	0.981127	26.935	27.8077	27.4321	26.9409	27.7265	27.4418
1328	unc-45	Q9VHW4	0.0215137	0.970147	0.989173	21.0711	22.5056	22.3105	21.7429	22.5308	21.5489
995	Ctf4	Q494K2	0.0181673	0.979681	0.99108	23.4812	21.9368	21.9225	21.8229	23.252	22.2111
50	CG8414	A1ZA92	0.0176068	0.914603	0.973384	24.2214	24.4983	24.3014	24.2697	24.5705	24.1281
180	mts	P23696 - X2JDI1	0.016007	0.978941	0.991053	23.7238	22.8792	24.182	23.8716	24.121	22.7445
1362	CCT4	Q9VK69	0.0155516	0.941755	0.975682	27.1737	27.2144	27.7118	27.1721	27.5193	27.3618
466	CSN3	Q8SYG2	0.0153279	0.969467	0.989173	23.584	24.4847	23.8023	24.3571	24.0075	23.4605
121	awd	A0A0B4LHX6 - A0A0B4LJ12 - P08879	0.0110006	0.96165	0.985744	28.7034	28.0594	28.1697	28.4484	28.285	28.1662
356	drk	Q08012	0.0100613	0.987519	0.993138	22.8585	21.7034	22.583	23.2991	22.2034	21.6122
150	Khc	P17210	0.00984203	0.974371	0.989173	24.6045	24.6029	25.1503	24.9473	25.047	24.3338
1450	Uev1A	Q8IQ53 - Q9VRL1	0.00946711	0.972693	0.989173	25.319	25.1972	25.6549	25.6063	25.5975	24.9389
270	Fkbp12	P48375	0.00847839	0.974699	0.989173	28.3509	27.605	27.911	28.1226	28.02	27.6989
57	ATPsyngamma	O01666	0.00835861	0.934057	0.975682	27.3969	27.3874	27.3385	27.2508	27.2966	27.5504
751	bgcn	A0A0B4LGG1 - Q9W1I2	0.00581494	0.984159	0.993026	22.4503	22.8011	22.3558	22.6604	22.864	22.0652
690	RpL10Ab	Q9VTP4	0.00535787	0.973704	0.989173	27.3861	27.7833	27.7222	27.5413	27.8049	27.5293
496	Capr	E4NKG1 - Q9I7D3	0.00412568	0.982412	0.9924	26.2384	26.4543	26.6505	26.5472	26.5975	26.1862
1179	Srp54k	Q9V3D9	0.00355613	0.989505	0.993138	23.913	24.6071	24.4225	24.5129	24.3934	24.0256
1145	LysRS	Q8SXM8 - Q9W327	0.00345768	0.986589	0.993138	25.5416	26.0919	26.0792	25.9091	26.0124	25.7806
244	Pep	M9NG39 - P41073	0.00304786	0.987198	0.993138	26.7099	26.5154	26.6407	26.2888	26.8486	26.7194
547	Prosalpha7	Q9V5C6	-0.00235855	0.969693	0.989173	26.9234	27.0003	27.0016	26.8875	26.9762	27.0687
1225	tau	Q9VB15	-0.00352003	0.995902	0.996619	25.2119	24.1047	25.3921	24.6066	24.2246	25.8881
788	Manf	Q9XZ63	-0.00451686	0.996706	0.996706	22.1683	22.108	20.9292	23.1078	22.1879	19.9234
132	CCT1	A4V391 - P12613	-0.00482586	0.952121	0.981127	27.86	28.0656	28.0403	27.9177	28.0466	28.016
925	Dmel\CG14200	M9NEP8 - M9NFE1 - Q9VWH5	-0.00505789	0.989978	0.993138	20.6674	21.7814	21.4143	21.6634	21.174	21.0407
1452	BEST:CK00496	Q9VRP2	-0.00594737	0.985173	0.993026	27.2949	26.4087	26.7187	26.8349	27.0651	26.5402
455	FBpp0072605 - CG2199	M9PBH8 - Q8IRH5	-0.00624025	0.990996	0.993138	22.8365	21.6482	22.5401	21.6268	22.9035	22.5132
255	snf	P43332	-0.00695398	0.993907	0.995338	23.2043	21.4124	21.5852	22.4431	22.9476	20.8321
452	Rrp40	Q8IPX7	-0.00706266	0.953445	0.981674	23.8894	23.8897	23.6689	23.9129	23.9066	23.6497
602	CG5641	Q9VG73	-0.00720994	0.990594	0.993138	21.9341	23.5102	22.852	22.8091	23.3575	22.1513
72	RpL10	M9PIM0 - O61231	-0.0088861	0.98946	0.993138	26.1432	26.7579	27.8313	26.7766	27.665	26.3175
471	CNBP - CG3800	A0A0B4JD46 - Q8T8R1	-0.0098079	0.971939	0.989173	26.6329	26.6289	26.5609	26.9144	26.8406	26.0971
608	pont	Q9VH07	-0.0102064	0.897503	0.96879	26.9324	27.0959	26.9827	26.9035	27.0477	27.0904
586	Nup58	Q9VDV3	-0.0112807	0.910447	0.973384	21.0373	21.0994	21.3299	21.1304	21.2282	21.1417
773	Rnp4F	A8JUY0 - Q9W4D2	-0.0115184	0.950748	0.981127	25.252	25.4415	24.9125	25.2544	25.0551	25.3311
468	CG14722	Q8T088	-0.0115502	0.985069	0.993026	22.2908	21.8127	20.6266	22.1157	21.583	21.066
518	Rpn7	Q9V3G7	-0.0124372	0.968857	0.989173	25.8334	26.472	26.1704	26.418	26.3957	25.6995
360	RpS11	A1Z8U9 - Q0E9B6	-0.0130331	0.878255	0.96497	26.7163	26.901	26.76	26.6939	26.8393	26.8831
794	Su(var)2-10	A0A0B4JCQ7 - A0A0B4JD03 - A0A0B4JD33 - A0A0B4K6T9 - A0A0B4LEH9 - A1Z7P5 - A1Z7P7 - A1Z7P8 - A1Z7P9 - A1Z7Q1 - Q5BIG7 - Q7KNF5 - Q8IGK3 - Q9XYM5	-0.0145854	0.982074	0.9924	21.628	20.6017	20.725	21.9269	20.9331	20.1385
742	Tudor-SN	Q9W0S7	-0.0146952	0.803758	0.933245	27.7246	27.7099	27.7188	27.7495	27.6295	27.8183
1396	Dmel\CG9135	Q9VMI5	-0.0153558	0.974733	0.989173	24.508	24.4628	24.9416	25.2473	24.8922	23.8189
1016	EloC	Q7JWD6	-0.0157939	0.929114	0.975648	23.437	23.9275	23.4488	23.54	23.6429	23.6778
245	RpL27A	M9MRC9 - P41092	-0.0162054	0.931993	0.975648	25.7727	26.1488	26.2293	25.8534	26.1276	26.2184
665	CG12173	Q9VN95	-0.0183742	0.920665	0.975079	22.0891	21.8031	21.5811	21.7927	22.0207	21.715
405	Dmel\CG7611 - CG7611	E1JHX5 - Q7K0L4	-0.0185119	0.977753	0.990572	20.8341	22.7481	21.6991	22.2785	21.7785	21.2799
1602	Rpt4	Q9W414	-0.0195445	0.830347	0.942867	24.7426	24.7791	25.0108	24.8345	24.8672	24.8895
1593	Dmel\CG2004	Q9W3C3	-0.0200894	0.973858	0.989173	22.6982	22.8521	22.8557	21.7124	23.1232	23.6307
146	RpS27A	P15357	-0.0212857	0.907664	0.973384	29.6968	29.2525	29.3396	29.4473	29.6362	29.2692
681	CG4603-RA - dYOD1 - CG4603	B6IDQ5 - M9PED6 - Q9VRJ9	-0.0224362	0.955183	0.982737	26.1322	27.1521	27.296	26.7299	26.9109	27.0069
772	Spt6	N0D8I3 - Q9W420	-0.0225371	0.974951	0.989173	20.591	20.382	21.9397	20.9285	21.8304	20.2213
860	CG8810	A1Z933	-0.0228792	0.833078	0.944426	23.2095	23.2908	23.271	23.1488	23.4734	23.2177
1020	Prx2540-2	Q7JX87	-0.0244967	0.891543	0.96748	26.2083	26.2126	26.0346	26.4065	26.2492	25.8734
1267	Nup43	Q9VE85	-0.0262866	0.969145	0.989173	20.3217	21.7303	20.6689	21.6294	20.0178	21.1525
874	hnRNP U - CG5477 - Dmel\CG30122	A1ZBB4 - A8E6M1 - E1JGL8	-0.0264014	0.874755	0.962964	25.7319	25.5558	25.7317	25.4913	25.9805	25.6268
1549	RPA3	Q9VYW3	-0.0268082	0.910165	0.973384	25.2769	24.7569	24.9536	24.7536	24.9954	25.3188
757	RpS16	A0A0B4LG52 - Q9W237	-0.0270994	0.969417	0.989173	27.6698	29.3457	28.0843	28.868	28.7838	27.5294
733	PIG-B	Q9VZM5	-0.0273767	0.947482	0.979887	22.8613	22.8346	22.4368	23.3792	22.7228	22.1128
1381	Gdi	Q9VLB7	-0.0285773	0.854446	0.956952	27.6773	27.3054	27.3034	27.555	27.5108	27.306
1621	Sap-r	Q8IMH4 - Q9Y125	-0.029041	0.940823	0.975682	25.289	25.413	25.4626	25.7922	25.77	24.6895
730	CG15014	Q9VZD8	-0.0302827	0.747775	0.90661	25.5813	25.4683	25.3721	25.5131	25.61	25.3896
1227	Hmu	Q9VB46	-0.0308879	0.930499	0.975648	24.4636	24.0785	23.6495	24.5116	23.6968	24.0758
1087	Uba2	Q7KUA4	-0.0313522	0.867946	0.962769	27.4164	27.8601	27.7606	27.5702	27.9384	27.6225
562	RpS7	Q8IMI7 - Q9VA91	-0.032329	0.788062	0.921172	28.1953	28.4453	28.42	28.2723	28.5393	28.3459
799	Sec23	A0A0B4K5Z8 - A0A0B4K6T4 - Q9VNF8	-0.0329044	0.952208	0.981127	23.1832	24.164	23.1521	23.798	24.0439	22.7561
621	RtcB	Q9VIW7	-0.033056	0.942014	0.975682	23.3134	23.3174	22.5117	23.497	23.3214	22.4233
357	sqd	A0A0B4K6U6 - Q08473	-0.0333804	0.872168	0.962964	26.6349	26.9867	26.9821	26.8875	27.178	26.6384
770	RpL17	Q9W3W8 - X2JIQ5	-0.0342076	0.92322	0.975648	26.6255	27.1524	26.697	26.3221	26.9394	27.3161
778	RpL38	A0A0B4KED0 - Q9W5N2	-0.0348104	0.949575	0.981127	24.0973	22.9403	24.3153	24.3984	23.5988	23.4601
1195	Mtch	Q9V3Y4	-0.0348123	0.923027	0.975648	24.341	23.3402	24.2767	23.9806	23.8715	24.2102
898	Shmt	B7Z0X1 - Q9W457	-0.0349849	0.889756	0.96748	25.1871	24.3895	24.7299	24.9064	24.7703	24.7347
515	Coprox	Q9V3D2 - X2J9R2	-0.0350891	0.891299	0.96748	22.2915	22.8551	22.3959	22.5287	22.8495	22.2695
212	RpL7	P32100 - X2J5G6	-0.0354128	0.827765	0.942835	27.441	27.231	27.1246	27.1485	27.2146	27.5397
1410	PSMG1	Q9VNI4	-0.0365659	0.800485	0.931965	23.601	23.6163	23.3226	23.3679	23.5873	23.6943
73	Dbp80	L7EEU0 - L7EFC0 - L7EGI4 - O61305 - Q5LK13	-0.0366953	0.802039	0.932806	25.0567	25.5152	25.1832	25.2898	25.273	25.3024
82	eIF3e	O77410	-0.0373373	0.900594	0.96879	25.9262	26.6076	25.9744	26.4057	26.3564	25.8582
305	2024-09-02	A0A0B4KGJ1 - P54359	-0.038495	0.845957	0.951274	23.6941	23.2629	23.8577	23.7303	23.6585	23.5413
1009	Dmel\CG1671	Q7JQT9	-0.0395911	0.941661	0.975682	21.9387	22.8388	22.7052	21.7195	23.1458	22.7362
1521	Naa15-16	Q9VWI2	-0.0399346	0.700226	0.88607	25.4997	25.5299	25.3975	25.388	25.6839	25.475
1528	Rfc37	Q9VX15	-0.0412519	0.91713	0.974582	23.1525	23.9346	23.679	23.9634	23.8799	23.0466
796	tacc	A0A0B4JCV4 - A0A0B4JD97 - A0A0B4K6I7 - A0A0B4KFK1 - Q86BB5 - Q8IPN1 - Q95TU9 - Q9VN51	-0.0427999	0.874426	0.962964	22.0555	22.7793	22.6	22.7403	22.5364	22.2865
478	SdhA	Q94523	-0.0434598	0.611626	0.84729	25.8135	25.892	25.7585	25.914	25.9516	25.7288
123	His2Av	A0A0B4KH25 - P08985	-0.0444647	0.824923	0.942835	28.7656	28.6584	28.3984	28.9429	28.5913	28.4215
277	CCT3	A4V303 - P48605	-0.0452615	0.885525	0.96748	27.7562	28.4874	28.5163	28.4914	28.4208	27.9835
178	Cdk1	P23572	-0.0463433	0.944334	0.977357	22.2071	23.5806	24.28	23.3755	23.6487	23.1825
824	Not1	A0A0B4LEZ3 - A8DY80 - A8DY81 - A8DY82 - E2QCN4	-0.0471295	0.836659	0.94547	26.0763	26.7267	26.3316	26.411	26.6061	26.2588
1186	Jafrac2	Q9V3Q4	-0.0489473	0.897904	0.96879	23.1503	23.5984	23.5148	23.9252	23.6582	22.8269
1371	Wdfy2	Q9VKW1	-0.0498055	0.938253	0.975682	22.1292	20.6272	20.9884	22.036	21.197	20.6613
1139	BcDNA:RE12890	Q8MZ22	-0.0503007	0.863016	0.960365	21.7787	21.9034	21.471	21.3888	22.2165	21.6988
903	tapas	D5AEP3 - E1JGN5 - Q0E910 - Q7KN83	-0.0515981	0.907123	0.973384	22.5524	22.7543	21.784	22.6435	22.7661	21.8359
864	mEFTu1	A1Z9E3	-0.0516666	0.765979	0.911443	25.8369	25.7269	25.9395	25.8463	25.6483	26.1637
415	NO66	E2QD64 - Q7K4H4	-0.0533087	0.735939	0.903825	25.6879	25.9131	25.8701	25.6984	26.1306	25.802
1030	Obp44a	Q7K084	-0.0533537	0.881825	0.965082	26.709	26.2989	26.7527	26.9128	26.9751	26.0327
64	Fs(2)Ket	M9NDC3 - O18388	-0.0536748	0.675543	0.874015	26.529	26.5584	26.3762	26.5314	26.728	26.3653
1040	Got1	A1ZAA5 - Q7K221	-0.0539689	0.887748	0.96748	25.5973	26.4655	25.8952	26.2747	26.3105	25.5347
1366	ATPsynG	Q9VKM3	-0.0543468	0.733395	0.903825	25.1146	24.9459	25.1012	24.9143	25.3767	25.0337
970	ATPsynE	O77134	-0.0553398	0.921103	0.975079	23.4197	24.1866	23.9073	24.2813	24.4494	22.949
1015	Rcd-1	M9PF85 - Q7JVP2	-0.0569977	0.836717	0.94547	24.0401	24.1134	24.0529	23.9331	23.8072	24.6371
1114	ThrRS	Q8IP94 - Q9VKB0	-0.0576204	0.611218	0.84729	27.6128	27.8629	27.7607	27.8524	27.9018	27.655
394	Ahcy	M9PHN8 - Q27580 - X2JF40	-0.0592352	0.736185	0.903825	24.1894	23.8875	23.918	24.0516	24.2907	23.8302
384	betaTub56D	A1ZBL0 - Q24560	-0.0594204	0.744656	0.90661	30.2492	30.6173	30.6306	30.4737	30.7871	30.4146
361	CalpA	A0A0B4LG26 - A8DYJ3 - Q11002	-0.0599906	0.842774	0.949229	23.1833	22.7318	22.8252	23.0364	22.516	23.3679
1274	Prx3	Q9VEJ0	-0.0601013	0.673761	0.87344	26.0299	26.0357	25.6572	26.0234	25.9978	25.8819
416	Cbp80	E2QD75 - Q7K4N3	-0.0609155	0.884965	0.96748	23.6758	24.3046	23.2023	24.1142	23.914	23.3372
648	mEFG1	Q9VM33	-0.0614187	0.892445	0.967569	25.0652	26.4763	25.5851	25.9125	25.5538	25.8446
1006	CG5364	Q76NQ0	-0.0614288	0.816654	0.941518	24.3097	25.0836	24.4144	24.5981	24.7687	24.6253
1318	JHDM2	Q9VHC5	-0.0614338	0.870622	0.962964	24.4105	25.4315	24.4336	24.8803	24.9721	24.6075
1551	anon-EST:Posey214	Q9VZ01	-0.0650015	0.901475	0.96879	21.8082	23.0903	22.3574	22.8939	22.7135	21.8435
65	scu	O18404	-0.0650601	0.76141	0.909314	25.8805	25.8994	25.9727	26.2595	26.0896	25.5986
1367	CG6089 - CG6087	Q9VKM7 - Q9VKM8	-0.0685274	0.827999	0.942835	23.1295	22.6456	23.2112	23.4912	23.0281	22.6726
418	eIF3j	A0A0B4LF26 - Q7K550	-0.0698671	0.834005	0.944708	24.802	23.9279	24.3444	24.2202	24.7951	24.2686
1210	RpL6	Q9V9W2 - Q9V9W3	-0.0710649	0.82336	0.942835	26.725	27.7202	27.4288	27.2819	27.4157	27.3897
154	Prosalpha3	P18053	-0.0720965	0.516507	0.810297	26.1725	26.3496	26.5064	26.3956	26.4765	26.3727
1623	ocn	Q9Y170	-0.0723235	0.886148	0.96748	22.3083	23.3076	23.49	23.4277	23.3868	22.5084
575	beta-PheRS	Q9VCA5	-0.0723484	0.744878	0.90661	24.4238	23.8797	23.8207	24.1459	24.2313	23.9642
523	rept	M9PFN1 - Q9V3K3	-0.0725924	0.725031	0.898858	26.5926	26.2774	26.8693	26.5133	26.8156	26.6282
342	eIF4A	C9QP42 - Q02748	-0.074944	0.214758	0.575225	29.421	29.586	29.4658	29.5841	29.5722	29.5413
1126	PHGPx	Q8IRD3 - Q8IRD4 - Q9VZQ8	-0.0751443	0.908906	0.973384	25.5595	23.7898	25.1872	24.8678	25.4654	24.4287
1426	Plap	Q9VPY2	-0.0752644	0.626085	0.855399	24.1516	24.433	24.4686	24.5646	24.4864	24.228
1319	rump	Q9VHC7	-0.0756966	0.499537	0.802374	25.9865	26.0959	25.8018	26.1426	26.013	25.9557
965	PRL-1	O61722	-0.0764769	0.936694	0.975682	20.6519	22.3186	20.214	21.6843	21.864	19.8656
219	blw	P35381	-0.0765478	0.592809	0.843146	29.6309	29.6331	29.8309	29.6021	29.9902	29.7323
135	RpS26	M9PG47 - P13008	-0.0767506	0.819707	0.942516	24.8323	25.7472	25.7224	25.3304	25.6499	25.5519
683	RpL18	M9PHM6 - Q9VS34	-0.0772267	0.900278	0.96879	26.6699	28.5305	27.4192	27.8102	27.8372	27.204
391	caz	M9PH94 - Q27294	-0.0787073	0.832935	0.944426	24.3768	24.0661	23.6907	24.4251	24.3971	23.5475
992	AP-1-2beta	Q24253	-0.0793457	0.814826	0.941518	23.4031	23.6313	24.2598	24.0436	23.47	24.0187
1625	HUWE1	Q9VXR3 - X2JC16 - X2JDY2 - X2JF73 - X2JF83 - X2JFK0 - X2JKH9	-0.0796762	0.916195	0.974333	23.8065	25.5787	25.279	25.4855	25.3543	24.0634
1261	Dmel\CG6195	Q9VDV2	-0.0802848	0.862422	0.960365	21.5315	22.8901	22.2232	22.3851	21.9356	22.565
1119	tzn	Q8IPU3 - Q9I7P8 - Q9VPB3	-0.0805439	0.88834	0.96748	23.0222	22.6058	23.3266	23.5022	23.619	22.0751
709	Idh3a	Q9VWH4	-0.080717	0.588031	0.841514	25.1422	25.1266	25.4685	25.1664	25.4099	25.4032
785	pic	Q9XYZ5	-0.0815011	0.64932	0.858559	26.4124	26.8539	26.3364	26.5653	26.6934	26.5884
1592	CCT2	Q9W392	-0.0826797	0.747281	0.90661	27.2735	27.8065	27.7376	27.6883	27.9853	27.3921
202	Calr	P29413 - Q53YH3	-0.0830362	0.709241	0.889427	25.8927	25.6635	25.965	25.7663	26.2946	25.7093
1355	Prosbeta4	Q9VJJ0	-0.0832148	0.728003	0.900937	24.2915	24.4525	24.4959	24.6429	24.772	24.0747
1350	bsf	Q9VJ86	-0.0840938	0.844887	0.95084	24.6561	24.612	24.7142	24.7818	25.4217	24.0311
601	CG9588	Q9VFS8	-0.0872179	0.732613	0.903825	21.6937	22.0897	21.5365	22.0945	21.9618	21.5252
353	Arl2	Q06849	-0.0879572	0.937028	0.975682	19.4355	22.4476	22.1067	22.1792	21.3938	20.6807
1544	CtsB	Q9VY87	-0.0885995	0.889166	0.96748	21.8842	23.862	23.3315	22.951	23.2201	23.1723
308	Pdi	P54399 - X2JGP4	-0.0891502	0.704233	0.88607	26.9561	26.2259	26.5072	26.7533	26.6054	26.5979
1155	AFG3L2	Q8IQQ9 - Q8T4G5	-0.090268	0.778452	0.916097	23.8207	24.4442	24.3591	24.4377	24.604	23.853
1316	PpD3	Q9VH81	-0.0910073	0.412405	0.736249	24.4819	24.5326	24.5156	24.7471	24.6425	24.4137
706	CSN1b	Q9VVU5	-0.0919599	0.479609	0.781191	24.3692	24.3917	24.4016	24.377	24.3472	24.7142
1429	RFeSP	Q9VQ29	-0.0920837	0.931535	0.975648	23.0598	22.7921	23.0698	24.3231	23.7909	21.084
884	Dmel\CG13185	A8DYB0	-0.0926255	0.762307	0.909314	24.9191	25.6527	24.8593	25.345	25.3854	24.9785
1142	CG11005	Q8SX57	-0.0927162	0.543855	0.822006	22.4351	22.3283	22.2053	22.4838	22.5865	22.1765
966	Ant2	O62526	-0.0943572	0.758568	0.908845	25.7683	26.0776	25.8337	25.6812	25.7539	26.5275
258	Arp1	P45889	-0.0952738	0.958357	0.985273	21.3436	24.688	21.745	24.5129	23.5034	20.0462
511	Adk2	Q9U915	-0.095583	0.82964	0.942835	22.2014	21.6943	22.5235	22.2426	22.819	21.6444
1212	Nph	Q9VAC4	-0.0959384	0.589343	0.841659	26.953	26.9673	27.3607	27.3608	27.1738	27.0341
106	alphaTub84B - alphaTub84D	P06603 - P06605	-0.0973853	0.609406	0.84729	30.7649	31.3216	31.156	31.0926	31.2962	31.1459
350	ATPsynbeta	L0MQ04 - Q05825 - X2JH42	-0.0977806	0.190443	0.553702	29.3657	29.1733	29.268	29.3138	29.4075	29.379
272	RnrL	P48591	-0.0985798	0.815658	0.941518	24.0215	25.2396	24.1874	24.7943	24.4801	24.4698
136	eEF2	P13060	-0.0993055	0.120412	0.481581	29.805	29.8883	29.7237	29.9166	29.9266	29.8716
668	RpL13A	Q9VNE9	-0.100449	0.610123	0.84729	26.5135	26.5685	26.5586	26.502	26.4327	27.0072
130	LanB1	P11046	-0.100877	0.851711	0.954658	24.3731	24.5667	23.9107	24.8286	24.874	23.4505
1303	Dmel\CG10013	Q9VGA7	-0.103753	0.658481	0.865402	21.166	20.8815	20.6239	20.9414	21.2785	20.7627
890	Dmel\CG5028	A8JRB8 - A8JRC1 - Q8MT18	-0.105462	0.829127	0.942835	22.8905	23.5551	23.1152	23.7885	23.6188	22.4699
626	RpL24	Q9VJY6 - X2JE06	-0.106144	0.64906	0.858559	25.6902	25.6868	26.115	25.6239	26.0154	26.1711
1253	Sar1	Q9VD29	-0.106532	0.632207	0.855596	22.832	22.9011	23.0937	23.1941	23.2811	22.6712
813	qkr54B	A0A0B4KFT9 - Q7KNS5	-0.1078	0.859784	0.95907	22.6112	22.1994	21.3498	22.5874	22.6061	21.2902
666	Prosbeta7	Q9VNA5	-0.108411	0.63077	0.855596	25.4165	25.4926	25.9092	25.4327	25.8295	25.8814
658	CG8891	Q9VMW7	-0.109269	0.643535	0.858559	22.5661	22.4762	22.6418	22.6058	23.0683	22.3377
652	lid	M9NEV0 - Q9VMJ7	-0.112369	0.881413	0.965082	22.1547	22.553	20.3854	21.6326	22.279	21.5186
1590	Dmel\CG9344	Q9W2P5	-0.112658	0.677229	0.874015	21.8733	22.0188	21.4339	22.1819	21.92	21.562
1224	Dmel\CG5590	Q9VB10	-0.113345	0.689807	0.879488	23.5165	23.8775	23.6179	23.8997	24.1316	23.3207
1063	GstE1	Q7KK90	-0.113758	0.859283	0.95907	21.1934	22.4688	22.1696	22.3246	22.6912	21.1572
1578	Stoml2	Q9W1F7	-0.114878	0.677468	0.874015	23.1353	23.0449	23.7738	23.2588	23.6497	23.39
39	Nup358	A0A0B4K7J2	-0.116831	0.529984	0.818653	27.7085	28.2777	28.0307	28.1651	28.1643	28.038
749	Taldo	Q9W1G0	-0.119907	0.754202	0.908845	23.1449	23.8993	24.282	24.1411	23.7137	23.8312
535	Spt5	Q9V460	-0.119967	0.777259	0.915468	24.4196	25.693	24.6212	25.071	25.0526	24.97
928	yps	M9NFR5 - Q95RE4	-0.120294	0.426526	0.737669	26.6549	26.46	26.3315	26.7515	26.6389	26.4168
1160	Tom20	Q95RF6	-0.121333	0.500707	0.802401	23.2363	23.0487	23.0324	22.9824	23.5013	23.1978
97	Hsp83	M9PBL3 - P02828	-0.12175	0.153726	0.514508	31.5829	31.5503	31.4815	31.6542	31.771	31.5547
1005	cg9143	Q6NQY9	-0.121934	0.766877	0.911732	19.9454	20.9769	19.9769	20.078	20.6946	20.4924
267	Rho1	P48148	-0.122048	0.896144	0.96879	24.4648	22.2918	24.5818	22.9985	24.5449	24.1611
1566	alphaCOP	Q9W0B8	-0.122581	0.533552	0.819729	25.9929	26.564	26.1646	26.2451	26.3896	26.4545
223	Pp2A-29B	H5V8B8 - M9MQH9 - M9NDI6 - P36179	-0.124278	0.546625	0.822006	26.8905	27.3613	27.1218	27.4428	27.3051	26.9986
162	Nrg	E1JJF8 - E1JJF9 - M9NEZ5 - P20241	-0.124946	0.536325	0.819729	23.7452	23.2021	23.7673	23.705	23.6846	23.6998
254	spel1	M9ND86 - P43248	-0.125578	0.0863069	0.450407	25.3359	25.2966	25.3646	25.5592	25.4265	25.388
1553	cg1316	Q9VZE4	-0.125893	0.748514	0.90661	22.7953	22.8875	23.9074	23.195	23.2874	23.4855
1162	CG17014 - BAG2	Q95RY2 - Q9VUQ1	-0.125924	0.747093	0.90661	22.4196	22.4262	22.8716	23.0295	23.0319	22.0338
191	Rpn8	A0A0B4KFH4 - A0A0B4KGE6 - P26270	-0.128612	0.705161	0.88607	24.518	25.178	25.5584	25.0745	25.19	25.3758
545	Urod	Q9V595	-0.128816	0.775377	0.914918	21.17	21.4632	21.6624	21.853	22.0539	20.7753
1118	Dmel\CG31548	Q8IPP8	-0.132198	0.643161	0.858559	23.5702	23.4655	23.3516	23.6765	23.9925	23.115
994	ERp60	Q3YMU0	-0.132208	0.407014	0.728645	26.4314	26.2587	26.2429	26.5433	26.5999	26.1864
999	Cul4	Q5BI50	-0.132862	0.644022	0.858559	25.8395	26.6447	26.2425	26.4264	26.5701	26.1288
224	RpL19	P36241	-0.134169	0.599996	0.845587	25.7407	26.3605	26.234	26.4202	26.3511	25.9665
781	ox	Q9XY35	-0.135657	0.502533	0.802893	22.8708	23.2762	23.3456	23.1078	23.3038	23.488
956	Rab1	O18332	-0.13673	0.229555	0.593575	25.1214	25.4378	25.249	25.3475	25.4404	25.4304
767	l(1)G0020	Q9W3C1 - X2JD07	-0.137258	0.697061	0.88607	23.5805	24.6193	23.9956	23.9494	24.2932	24.3646
563	Cisd2	Q9VAM6	-0.138141	0.417623	0.7371	24.6301	24.3899	24.1746	24.6688	24.3984	24.5419
69	SmD3	O44437	-0.14189	0.814025	0.941518	24.7681	23.2699	24.6141	23.7769	24.4972	24.8037
282	mago	P49028	-0.142134	0.668188	0.869457	22.8563	22.3347	22.48	23.0947	22.8084	22.1943
95	Hsp27	P02518 - X2JC82	-0.142292	0.102509	0.470967	29.6551	29.8298	29.8315	29.8708	29.9804	29.892
487	Prosalpha5	Q95083	-0.142808	0.571014	0.833452	26.4382	26.7941	26.6456	26.9975	26.9541	26.3546
662	eIF3a	Q9VN25	-0.146118	0.545837	0.822006	27.4121	27.8527	27.234	27.8463	27.6712	27.4197
943	tral	M9PCB7 - M9PF14 - M9PF20 - M9PFB2 - M9PFF9 - M9PFG3 - M9PI44 - Q9VTZ0	-0.146949	0.515355	0.81001	23.8588	23.7844	23.8295	23.9401	24.3408	23.6327
182	mle	P24785	-0.147913	0.655445	0.863882	23.3033	22.5675	23.1074	23.4315	23.2685	22.7219
1111	CG11688 - CG8775	Q8INH5 - Q8INH6 - Q9VFW7	-0.155081	0.609546	0.84729	22.4389	22.4692	21.8983	22.6836	22.5802	22.0078
610	p23 - CG16817	A0A0B4K6D2 - Q9VH95	-0.155743	0.616393	0.849755	26.2811	25.8324	26.0647	26.446	26.496	25.7033
207	Hsc70-3	F3YDH0 - P29844	-0.15681	0.394886	0.72281	26.9169	27.3946	27.1297	27.4203	27.3636	27.1278
808	SRPK	A0A0B4KF69 - A1ZA05 - Q0E965	-0.157881	0.627982	0.855596	21.9695	22.9248	22.7714	22.6622	22.8233	22.6539
842	Tm1	A0A0B4KG06 - A0A6H2EG56 - P49455 - Q6NN28 - Q8IGY1	-0.159708	0.91925	0.975079	25.1356	21.4182	21.9493	21.6901	24.7648	22.5274
1484	anon-WO0172774.89	Q9VTY2	-0.162446	0.677305	0.874015	26.0677	25.2388	24.9429	25.8097	25.5837	25.3433
1086	Dmel\CG9391	Q7KTW5	-0.164185	0.698837	0.88607	24.0186	24.7777	24.4302	24.8939	24.9085	23.9167
862	NAT1	A1Z968 - Q0E996	-0.165182	0.41732	0.7371	23.3194	23.5493	23.0983	23.3732	23.7437	23.3456
1004	Dmel\CG13220	Q6NP72	-0.165351	0.380507	0.707601	23.0139	23.2608	23.1198	23.2358	23.5852	23.0696
980	BcDNA:AT12853 - Dmel\CG18131	Q0E8U8 - Q8IPW9	-0.166133	0.769625	0.913296	20.8934	21.3297	21.1167	21.5411	20.286	22.0111
76	PyK	O62619	-0.166235	0.445635	0.751483	27.7242	28.368	27.982	28.0785	28.2873	28.2072
44	Vps13	A1Z713	-0.166749	0.815264	0.941518	22.8763	25.0842	23.5003	24.1109	23.7434	24.1069
1247	Dmel\CG5854	Q9VCF8	-0.167288	0.719116	0.893915	23.0359	22.4919	21.9849	22.8635	23.0849	22.0662
1337	RPA2	Q9VIH1	-0.168324	0.194143	0.557823	25.6243	25.4237	25.7958	25.765	25.7837	25.8
1125	HisRS	M9PHI2 - Q8IQX8 - Q9VWT1	-0.16888	0.540224	0.821259	25.3782	24.644	24.6945	24.9552	25.2456	25.0225
1541	Dmel\CG8097	Q9VXT0	-0.16936	0.371598	0.70319	24.7996	25.1268	25.0865	25.2804	25.3319	24.9087
754	Nup214	Q9W1X4	-0.171198	0.45569	0.760771	25.212	25.4197	25.1753	25.8129	25.341	25.1666
1191	ND-B17	Q9V3W2	-0.171339	0.502746	0.802893	23.8145	24.3453	24.2004	24.3425	24.5583	23.9734
635	CG4968	Q9VL00	-0.172702	0.798484	0.931788	24.3972	22.9281	24.6243	24.3848	24.6025	23.4803
1517	Rpn1	Q9VW54	-0.172903	0.638799	0.858521	26.6757	27.2732	26.5903	27.3098	27.2577	26.4905
289	hyd	A0A0B4LGZ6 - P51592	-0.176035	0.769725	0.913296	23.7599	25.2267	24.0292	24.7359	24.9526	23.8555
1373	Dmel\CG5355	Q9VKW5	-0.176356	0.127679	0.490611	27.603	27.4392	27.7116	27.7238	27.8539	27.7052
334	bsk	E1JHD6 - P92208	-0.177151	0.783469	0.919346	22.3926	23.7796	22.1426	23.2945	23.2479	22.3039
734	eIF1	Q9VZS3	-0.177435	0.58716	0.841133	25.1622	24.3111	25.0029	25.2738	24.9766	24.7582
656	CG6907 - Dmel\CG6907	Q9VMQ7 - X2J4N6	-0.178246	0.542417	0.822006	23.5163	24.215	23.5461	24.2141	23.8438	23.7543
1403	lost	Q9VN21	-0.178539	0.239404	0.59894	28.5697	28.8602	28.7495	28.8094	29.1004	28.8052
537	Nup154	Q9V463	-0.178821	0.64626	0.858559	23.581	24.6409	24.1224	24.6759	24.0859	24.1189
370	ATPsynD	A0A0B4LHL7 - Q24251	-0.179082	0.374091	0.70319	26.4089	26.4683	26.535	26.6807	26.937	26.3317
1024	ND-B14.7	Q7JYH3	-0.179628	0.229578	0.593575	21.8222	21.9097	21.96	22.308	22.019	21.9037
972	Sodh-2	O96299	-0.184418	0.601469	0.846805	24.8114	24.0951	24.0056	24.6943	24.0833	24.6877
1169	Prx5	Q960M4	-0.184428	0.495923	0.800265	25.2503	26.0608	25.6468	25.9776	25.8234	25.7102
1275	sds22	Q9VEK8	-0.186078	0.664083	0.867941	24.1539	23.7681	24.5588	23.6979	24.7197	24.6214
129	Act5C	P10987 - X2JCP8	-0.187027	0.0651325	0.388838	30.9847	30.8662	30.791	31.0105	31.1634	31.0291
262	Fdh	P46415	-0.187646	0.503767	0.803601	25.5449	25.4344	24.9061	25.4327	25.7866	25.2289
1600	Dmel\CG3226	Q9W3Y3	-0.188982	0.329597	0.670809	23.9852	24.3822	24.4125	24.6159	24.2688	24.4621
866	tum	A1Z9I5	-0.189382	0.666504	0.86917	23.4569	24.0277	24.3963	23.5453	24.4212	24.4825
1587	qkr58E-2	Q9W254	-0.191062	0.537711	0.819729	23.4252	23.9314	23.7431	24.0072	24.2403	23.4253
1459	anon-WO0172774.138	Q9VSC5	-0.191837	0.566393	0.833433	24.9724	25.2891	24.8084	25.4566	25.5187	24.6701
1611	mre11	Q9XYZ4	-0.191898	0.507402	0.806624	21.2954	21.1944	20.4757	21.2277	21.0704	21.2432
477	Scsalpha1	Q94522	-0.192167	0.40244	0.727547	25.9842	25.9331	26.2952	26.4927	26.3686	25.9277
131	Hsc70-4	C7LA75 - P11147	-0.192977	0.256855	0.613892	31.4784	31.8547	31.7691	31.9059	32.0456	31.7297
185	Rcc1	P25171	-0.194189	0.608595	0.84729	25.2618	25.2987	24.2516	25.1252	25.2549	25.0146
208	Hsc70-5	A0A0B4LFD2 - P29845	-0.19464	0.346318	0.677537	28.1153	28.3837	28.5215	28.4606	28.8024	28.3414
333	14-3-3epsilon	P92177	-0.196399	0.484251	0.786908	29.8888	29.0874	29.6732	29.6158	29.9137	29.7091
56	HIP - HIP-R	C4NYP8 - E2QD63 - Q86DS1	-0.196536	0.0500114	0.337118	27.4528	27.4794	27.496	27.5844	27.8101	27.6232
646	baf	M9PCH8 - Q9VLU0	-0.196557	0.579907	0.836834	24.7786	23.7739	24.2589	24.3875	24.758	24.2557
636	eEF1delta	Q9VL18	-0.198033	0.340191	0.671763	26.5868	26.0902	26.4851	26.5173	26.7875	26.4515
1585	RpS24	Q9W229	-0.198916	0.611229	0.84729	25.8498	25.8354	26.6614	25.8431	26.5118	26.5884
1175	SH3PX1	Q9NCC3	-0.198937	0.712599	0.890864	21.4412	21.6241	20.4146	21.677	21.7076	20.6922
1616	Uch-L5	Q9XZ61	-0.199631	0.556024	0.830445	25.4398	25.0427	25.2275	26.0054	25.2413	25.0623
498	Dmel\CG8223 - CG8223	A0A126BEE6 - Q9I7K6	-0.202338	0.537279	0.819729	23.3995	24.4095	23.9051	24.2297	24.1098	23.9817
505	emb	A0A0S0WNN6 - Q9TVM2	-0.204336	0.235512	0.596716	26.9093	27.3299	27.1698	27.1802	27.4236	27.4182
42	Gp210	A1Z6H7	-0.204687	0.466946	0.771559	24.6799	24.9636	24.1773	24.8082	25.004	24.6227
544	CSN7	Q9V4S8	-0.204924	0.811012	0.939923	23.1084	23.4719	24.9492	23.3838	25.1864	23.574
1489	Srrm1	Q9VU43	-0.205698	0.605029	0.84729	21.8859	21.4315	21.7135	22.5638	21.6	21.4841
1188	Rpt5	Q9V3V6	-0.207912	0.599142	0.845256	25.959	26.4241	26.3014	26.7051	26.837	25.7661
997	S-Lap7	Q500X4	-0.208342	0.635392	0.855596	25.8699	26.6962	26.7291	26.0833	27.0812	26.7557
1467	GstO1	Q9VSL6	-0.2094	0.712663	0.890864	22.8125	22.5402	22.2792	23.3148	23.2031	21.7423
1480	DmRH27	Q9VTC1	-0.21241	0.569802	0.833433	23.6207	24.3086	23.8579	24.6245	24.1386	23.6614
1047	zda	Q7K3D4	-0.21248	0.422153	0.737669	24.4369	24.3287	25.064	24.8771	24.8941	24.6959
301	Nsf2	A0A0B4LH53 - P54351	-0.218891	0.345275	0.676447	24.1803	24.3904	24.2329	24.8564	24.4085	24.1954
673	eRF1	M9PD27 - M9PFR9 - Q9VPH7	-0.219443	0.372906	0.70319	24.6494	24.7955	25.0298	25.1341	25.3172	24.6818
975	cib	O97428 - Q8IRS7	-0.220067	0.456317	0.760771	25.9974	25.329	25.9206	26.0922	26.17	25.645
1407	RpL35A	Q9VNB9	-0.221036	0.783857	0.919346	26.0361	27.9377	26.5391	27.6176	27.4851	26.0733
1201	Rpn12	Q9V436	-0.221315	0.623759	0.853145	23.8509	23.9633	24.0319	23.4451	24.8779	24.187
689	Ufd1-like	Q9VTF9	-0.224278	0.488018	0.790361	21.3974	21.6825	20.7896	21.4841	21.7541	21.3042
1530	ND-24	Q9VX36	-0.226423	0.634829	0.855596	21.8034	20.7771	21.8898	21.1998	21.9971	21.9527
1244	BRWD3	Q9VC96	-0.226661	0.428424	0.737669	19.8814	20.1733	20.6045	20.1662	20.4989	20.6741
1525	Dmel\CG6891	Q8IQX5 - Q9VWQ7	-0.227335	0.753521	0.908845	20.3075	22.1223	22.3148	21.8476	22.1674	21.4117
1536	ND-20	Q9VXK7	-0.227491	0.660717	0.865402	21.5649	20.5934	21.9593	21.9786	21.1081	21.7134
1149	Uba1	Q8T0L3	-0.22789	0.316689	0.667439	28.8306	29.3442	29.0431	29.2238	29.5584	29.1194
685	UbcE2M	M9PBW0 - Q9VSF3	-0.229244	0.222134	0.586317	24.0034	24.4522	24.1589	24.3712	24.6093	24.3217
463	Dmel\CG1354 - CG1354-RA - CG1354	A0A4D6K4F6 - E6PBV6 - Q8SWU7	-0.233808	0.341249	0.671763	24.6494	25.3188	25.1835	25.1946	25.4268	25.2317
273	eIF4E1	M9PBZ9 - P48598	-0.23421	0.330996	0.670809	24.6816	24.2651	24.355	24.7608	24.9049	24.3385
1404	Karybeta3	Q9VN44	-0.237858	0.249205	0.606173	27.6549	28.1424	27.9596	28.2651	28.2578	27.9475
1447	Dmel\CG1532	Q9VRD4	-0.238188	0.828863	0.942835	22.2586	21.0301	21.1985	20.9115	23.6441	20.6461
339	Pgk	M9PCE0 - Q01604	-0.240117	0.096093	0.467464	26.9074	26.8811	26.7018	26.9809	27.2502	26.9795
281	Hrb87F	E1JIK0 - P48810	-0.240677	0.404895	0.728602	26.0068	26.6519	26.6835	26.9495	26.6186	26.4962
692	SmD1	Q9VU02	-0.241394	0.659247	0.865402	23.1721	23.4435	24.0312	23.2542	23.4544	24.6624
574	Uck	B7Z0P8 - Q9VC99	-0.242371	0.602892	0.847094	24.2113	22.7749	23.6929	23.62	23.9037	23.8826
1297	Droj2	Q9VFV9	-0.242942	0.125447	0.490322	27.4426	27.4233	27.3598	27.6012	27.8855	27.4677
408	CG7137	Q7K2B0	-0.243576	0.733201	0.903825	20.5779	21.5283	20.2751	21.6403	19.9412	21.5307
674	Hsp60B	Q9VPS5	-0.244691	0.614964	0.848918	25.3069	25.2129	25.0891	25.7047	26.0568	24.5815
1115	Pex19	Q8IP97	-0.244731	0.683937	0.876827	21.9934	20.9718	20.849	20.7068	21.6966	22.1449
187	tud	A0A0B4LG05 - P25823	-0.245478	0.263463	0.62326	25.3812	25.8974	25.6037	25.9354	26.034	25.6493
363	DnaJ-1	Q24133 - Q53ZT0	-0.245546	0.501947	0.802893	24.1776	24.8216	24.7193	25.2518	24.8705	24.3329
845	Trap1	A1Z6L9	-0.24691	0.572777	0.83515	25.1155	25.7781	25.2353	25.9594	25.981	24.9292
167	pAbp	P21187	-0.246996	0.00973694	0.180588	28.528	28.7026	28.6641	28.8699	28.8884	28.8773
1011	Echs1	Q7JR58	-0.247186	0.136269	0.501457	26.4199	26.5834	26.5349	26.9121	26.8527	26.515
183	Cyp1	P25007	-0.247427	0.612169	0.84729	27.2737	27.4054	27.425	27.9475	28.1704	26.7285
1357	Grx4	Q9VJZ6	-0.249515	0.459618	0.763834	25.0519	24.3976	24.4986	25.0612	25.1861	24.4492
327	Mo25	M9PI82 - P91891	-0.254753	0.155477	0.514508	25.1641	24.7954	24.9546	25.0517	25.3954	25.2312
280	Hrb27C	E1JHA4 - P48809	-0.256791	0.364309	0.697048	26.4484	27.3029	26.7675	27.0967	27.1486	27.0439
1073	ATPCL	A0A0B4LFH8 - E2QCF1 - Q7KN85	-0.258369	0.115993	0.47602	27.2921	27.3428	27.4378	27.4711	27.5186	27.8581
522	wds	M9NDM4 - Q9V3J8	-0.259674	0.689	0.879341	20.98	21.9336	21.8596	20.8532	22.6019	22.0971
371	Cdc37	Q24276	-0.260448	0.821261	0.942835	22.7434	20.9162	23.1808	22.256	24.0951	21.2708
425	CysRS	Q7KN90	-0.26095	0.202701	0.561616	23.8015	23.7622	23.5845	24.2755	23.9175	23.7382
572	puf	A0A0B4KHF3 - A0A0B4KI06 - A0A0B4LIK5 - Q8IMW2 - Q9VC56	-0.26182	0.771965	0.913296	25.7518	24.6147	24.1961	24.2913	24.5383	26.5185
328	AP-2alpha	P91926	-0.262757	0.17356	0.534918	24.7977	24.5944	24.572	25.1981	24.742	24.8123
1395	ND-51	Q9VMI3	-0.26298	0.289867	0.645128	24.1655	24.2179	23.7739	24.5169	24.439	23.9903
392	Vha68-2	A4V0N4 - Q27331	-0.263361	0.251967	0.607428	26.3464	26.6459	26.5567	26.9003	27.0053	26.4336
1502	UQCR-C2	Q9VV75	-0.263466	0.102028	0.470967	27.0556	27.4338	27.1639	27.4832	27.5734	27.3872
713	AnxB11	Q9VXG4	-0.265121	0.530665	0.818653	22.3336	21.5341	22.7555	22.5671	22.6649	22.1866
1435	CG15401	Q9VQI5	-0.265618	0.428114	0.737669	22.9627	23.8073	23.6723	24.0439	23.5745	23.6208
1257	RpS30	Q9VDH8	-0.266267	0.67092	0.871382	23.4372	24.9741	25.2318	24.5113	25.0363	24.8943
1571	Ppm1	Q9W0Q0	-0.267618	0.704846	0.88607	22.3826	23.5372	22.9032	23.903	23.6367	22.0861
390	Hel25E	M9PC90 - Q27268	-0.269022	0.280558	0.635835	27.0347	27.7434	27.5074	27.8084	27.6254	27.6588
1498	PDCD-5	Q9VUZ8	-0.273559	0.568217	0.833433	22.0822	21.4668	20.9138	22.2966	21.6531	21.3338
984	ETFB	Q0KHZ6	-0.273701	0.169353	0.529742	24.1373	24.014	24.2472	24.7031	24.2817	24.2348
758	rad50	A0A0B4K7L0 - Q9W252	-0.27613	0.247215	0.606173	23.9563	24.4	24.0309	24.4807	24.6206	24.1143
45	nclb	A1Z8D0	-0.276167	0.65704	0.864658	23.7488	22.8864	21.8522	23.3776	23.1702	22.7681
226	Dhc64C	M9PBQ0 - M9PBQ3 - M9PE73 - M9PEC8 - M9PEN4 - M9PHG8 - P37276	-0.276762	0.231669	0.594946	24.2784	24.8663	24.596	24.6616	24.9319	24.9774
729	CG17333	Q9VZ64	-0.277112	0.508724	0.807803	24.8446	26.116	25.3592	25.6392	25.9142	25.5977
982	BcDNA:RE33866	Q0E8X8	-0.277974	0.371051	0.70319	24.6408	24.4818	24.992	24.8759	25.4262	24.6464
1207	Cul2	Q9V9R2	-0.278113	0.758063	0.908845	22.5501	22.5792	20.1789	22.5685	21.9652	21.6088
443	lig	A0A0B4K6T1 - A0A0B4K7U5 - A0A0B4KFC5 - A0A126GUM8 - D0Z768 - E1JH02 - Q86S05	-0.278849	0.28112	0.635835	25.1877	25.3828	25.8208	25.656	25.9854	25.5865
810	Acsl	A0A0B4KFE4 - A1Z7H2 - A1Z7H3 - Q8T3L1	-0.279498	0.42125	0.737669	21.1664	20.6735	20.6589	20.8189	21.6391	20.8793
156	sgg	A4V3W1 - A4V3W2 - A8JUV9 - C0PUX5 - M9PGC4 - M9PGV7 - P18431 - Q0KHW6 - Q7KVY5	-0.281313	0.184666	0.551225	24.8222	25.2569	25.357	25.4336	25.3149	25.5316
1232	RpL27	Q9VBN5	-0.282466	0.531879	0.819318	25.3765	26.4708	26.369	26.7023	26.418	25.9434
806	coro	A0A0B4KEJ7 - A0A0B4KEU5 - Q7JVY0	-0.284093	0.332619	0.670809	23.6168	24.3812	24.3419	24.5345	24.3458	24.3118
428	CG11148	Q7KQM6	-0.286291	0.592471	0.843146	21.4909	22.5228	21.5829	21.7775	22.8844	21.7936
1166	Mms19	Q95U54	-0.286762	0.248114	0.606173	23.1387	23.493	23.8459	23.8241	23.85	23.6639
948	Dmel\CG7519	M9PGB6 - Q9VP29	-0.289224	0.41285	0.736249	20.7834	21.0698	21.8187	21.3969	21.5002	21.6425
306	Gdh	P54385	-0.289671	0.169582	0.529742	25.3863	25.7238	25.4987	26.0522	25.861	25.5646
880	HnRNP-K	A1ZBW0 - A1ZBW1 - A1ZBW3 - E1JGN7	-0.291041	0.419156	0.7371	24.5712	23.7879	24.207	24.6811	24.7395	24.0187
331	ND-42	A4V383 - P91929	-0.291897	0.117379	0.47602	24.2092	24.3515	24.0658	24.2678	24.6755	24.559
911	Men-b	E1JIZ4 - E1JIZ5 - Q9VB69	-0.292618	0.305532	0.654847	24.6383	24.6871	25.1399	25.2816	25.329	24.7326
77	beta'COP	O62621	-0.294016	0.0601529	0.374713	24.6995	24.5827	24.5267	24.8167	24.7765	25.0978
1427	Dmel\CG5126	Q9VPY7	-0.294652	0.358339	0.689418	21.7056	21.3473	21.0574	22.0639	21.3336	21.5968
1548	Amun	Q9VYV4	-0.295387	0.0622211	0.374713	25.0889	25.1463	24.9137	25.4348	25.438	25.1622
745	Pof	A0A0B4K883 - Q9W123	-0.295636	0.626637	0.855399	20.6504	21.6739	22.2889	21.9762	22.2588	21.265
1419	ND-39	Q9VPE2	-0.299988	0.479568	0.781191	22.7649	23.6911	23.3067	23.8179	23.8424	23.0025
359	eIF3b	E2QCG7 - Q0E940	-0.301242	0.223097	0.586631	25.0473	24.4834	25.0316	24.9856	25.3204	25.1601
1398	cl	Q9VMQ9	-0.30136	0.331899	0.670809	23.5894	23.1314	23.2815	24.0302	23.6672	23.2089
1307	fabp	Q8INK2 - Q8INK3 - Q9VGM2	-0.302192	0.425619	0.737669	26.9916	25.9021	26.5965	26.5708	26.9883	26.8376
1400	ND-13A	Q9VMU0	-0.302588	0.418693	0.7371	21.3546	21.1252	21.0953	22.145	21.1395	21.1983
472	ND-75	A4V449 - Q94511	-0.302714	0.258439	0.615562	25.4325	25.1237	25.8375	25.8098	25.9168	25.5752
1390	muc	M9PCA2 - M9PCG1 - M9PCU4 - Q7KTK9 - Q9VM14	-0.303265	0.317184	0.667439	25.4557	26.1485	26.0022	26.2962	26.3682	25.8518
1266	qin	Q9VE55	-0.305175	0.190697	0.553702	25.141	25.1284	24.9905	25.0956	25.7401	25.3398
1276	Patr-1	Q9VEN9	-0.306509	0.762257	0.909314	20.8913	20.593	18.7628	21.1702	20.9473	19.0491
1152	scpr-C - scpr-A - scpr-B	Q8T3W8 - Q9VGQ3 - Q9VGQ4	-0.30667	0.478506	0.781191	25.8618	26.0872	26.3448	26.6231	26.9024	25.6883
55	His3.3A - His3.3B	C0HL66 - C0HL67	-0.308985	0.802874	0.932997	22.7447	23.171	24.9507	22.049	24.8551	24.8892
232	Prosalpha2	P40301	-0.309823	0.0538391	0.349954	25.3332	25.6018	25.6284	25.7688	25.9611	25.7629
147	gro	A0A0B4JD02 - A0A0B4JDF1 - A0A0B4K6L6 - A0A0B4KH09 - A0A0B4LHP1 - P16371	-0.313241	0.322752	0.667937	23.1149	22.2181	22.6517	23.1668	22.9328	22.8248
317	eIF6	P56538	-0.314796	0.262646	0.622386	24.2521	23.9894	23.6863	24.5754	24.3334	23.9633
221	Pfas	P35421	-0.31588	0.597386	0.844476	22.1658	21.9835	22.2	23.2432	22.6636	21.3902
841	wdb	A0A6F7R657 - Q9VB23	-0.316011	0.439841	0.747032	23.5474	23.7977	22.7522	23.9731	23.7516	23.3206
1072	Dp1	Q7KN75	-0.316257	0.462058	0.766059	24.6848	24.2521	25.3924	24.9677	25.4889	24.8214
332	Trxr-1	A0A6H2EFX8 - P91938	-0.316478	0.141753	0.502668	26.8293	26.6874	27.0557	27.2925	27.3268	26.9026
424	TER94	Q7KN62	-0.317048	0.0302118	0.282045	29.5056	29.7007	29.6957	29.8294	30.0781	29.9457
1284	AK-3	Q9VF23	-0.318609	0.26477	0.625289	24.7753	25.1896	25.2143	25.4905	25.6556	24.9889
87	Inos	O97477	-0.326898	0.445703	0.751483	24.7695	25.7666	25.4477	26.0638	25.704	25.1968
204	Chc	P29742 - X2JC31	-0.330672	0.147204	0.505583	26.1456	26.7705	26.5405	26.8499	26.7653	26.8334
1491	Hsc70Cb	M9MSL3 - Q9VUC1	-0.331619	0.0285672	0.275718	29.1538	28.8499	28.9664	29.3192	29.3996	29.2461
85	Hsp68	O97125	-0.332934	0.19563	0.557823	28.2666	28.8116	28.5745	28.9407	29.1024	28.6085
1041	Dmel\CG7768	Q7K2I4	-0.334001	0.320042	0.667937	25.7046	25.0187	25.4283	25.9761	25.8904	25.2871
613	COX7A	A0A0B4K6C3 - Q9VHS2	-0.334504	0.621468	0.85172	24.274	22.8496	24.8513	24.0708	24.7098	24.1978
1077	lwr	Q7KNM2	-0.335655	0.341435	0.671763	25.5246	25.6478	25.056	25.7892	26.1607	25.2854
1031	GstT1	Q7K0B6	-0.336427	0.177883	0.539073	23.2739	23.0754	23.1742	23.8274	23.5587	23.1467
899	Apt1	C0PDF4 - M9PEW1 - Q9I7R0	-0.336998	0.0543281	0.35149	24.733	24.9179	24.9771	25.038	25.3883	25.2128
1255	Oga	Q9VDC9	-0.340168	0.680488	0.874015	21.7647	19.9584	21.6299	21.5226	22.292	20.5588
237	Rac1 - Rac2	M9PBH7 - M9PBU2 - P40792 - P48554	-0.340248	0.40652	0.728645	23.3773	23.432	22.3144	23.4234	23.439	23.2821
1380	und	Q9VL89	-0.341153	0.165341	0.525089	24.7029	24.1033	24.4321	24.7729	24.9209	24.5681
1341	Dmel\CG17544	Q9VIX4	-0.349027	0.354475	0.686016	20.8047	19.9394	20.186	20.8812	20.2348	20.8612
1569	Dmel\CG13901	Q9W0M5	-0.35065	0.520689	0.812883	21.9905	22.0908	21.5321	23.1145	21.5314	22.0195
1418	Pex14	Q9VPB8	-0.351107	0.646257	0.858559	21.1996	20.4195	19.7235	21.0252	21.6459	19.7248
716	eIF5	Q9VXK6	-0.351667	0.383947	0.712094	22.8853	22.9437	22.9888	23.9906	23.079	22.8033
1305	glo	Q8INJ6 - Q9VGH5	-0.352664	0.148208	0.507022	24.9237	24.8646	25.105	25.4645	25.5344	24.9525
1239	MAP1A	Q9VC48	-0.354371	0.549377	0.825253	23.4675	23.2962	23.3939	24.4657	24.0713	22.6837
243	GstS1	A0A0B4KFT5 - A4UZL5 - P41043	-0.362298	0.176038	0.537596	28.5321	28.3584	28.6397	29.1123	29.0401	28.4646
508	Tom40	M9PGL7 - Q9U4L6	-0.364059	0.375183	0.703474	24.9393	24.5256	24.4409	25.024	25.5601	24.4139
932	rhea	M9NDM3 - M9PBW9 - M9PEJ8 - Q9VSL8	-0.365535	0.634695	0.855596	21.6021	23.3275	21.4961	22.8513	22.9477	21.7234
1052	cathD	Q7K485	-0.367199	0.278499	0.635835	25.0032	25.523	25.7426	25.6971	26.1638	25.5095
1117	Mtpalpha	Q8IPE8 - Q9V397	-0.367288	0.0837361	0.443441	26.2369	25.9458	26.2451	26.2835	26.7209	26.5252
1402	Scox	Q9VMX4	-0.368237	0.646545	0.858559	20.6692	21.1438	20.3851	22.5115	20.5404	20.251
612	DppIII	Q9VHR8	-0.368667	0.0219923	0.254939	27.5935	27.3969	27.3804	27.8822	27.917	27.6775
1058	Pdhb	Q7K5K3	-0.369798	0.102521	0.470967	24.6022	24.1947	24.0911	24.5095	24.7146	24.7732
1194	l(2)35Be	Q9V3Y0	-0.37053	0.425367	0.737669	21.1996	21.9306	20.5244	21.6109	21.7478	21.4075
378	ATPsynCF6	D1Z3A2 - Q24407	-0.373109	0.330926	0.670809	25.0284	23.9484	24.7128	24.9812	25.0921	24.7357
1094	Vap33	Q7KVX5 - Q9W4N8	-0.373422	0.0197631	0.251382	25.6323	25.7499	25.8659	26.1028	26.2578	26.0077
1229	CT19744 - Dmel\CG31075	A0A0B4K6I6 - Q9VB96	-0.373775	0.428357	0.737669	21.6395	22.0741	22.4584	22.4759	23.0181	21.7993
144	LanB2	P15215 - X2JAW6	-0.375979	0.336979	0.671763	24.2997	24.0318	24.1774	24.682	25.0475	23.9073
179	Nrt	M9MS15 - P23654	-0.376944	0.620283	0.85172	20.327	21.4396	20.802	22.2815	20.12	21.2979
615	Arl8	A0A0B4LGT4 - Q9VHV5	-0.37844	0.524262	0.815736	20.4954	21.8758	20.2316	21.6078	21.1477	20.9826
1374	Mdh1	Q9VKX2	-0.378658	0.0789432	0.432391	25.607	25.3908	25.399	25.6137	26.1123	25.8068
1109	Rox8	Q8IMX4 - Q9VCE3	-0.380297	0.152541	0.513764	22.1888	22.2353	22.3909	22.9701	22.7218	22.2641
714	Mfe2	Q9VXJ0 - X2JFD6	-0.381703	0.585379	0.839446	21.8724	23.3383	22.9525	23.5234	23.6239	22.1611
986	TrpRS	Q0KI98	-0.38874	0.108893	0.47602	24.4594	25.086	24.8388	25.1725	25.2755	25.1024
688	Pfdn2	M9PF40 - Q9VTE5	-0.390891	0.175728	0.537596	23.8627	23.5129	23.2036	24.1962	23.7255	23.8301
541	Cyt-b5	Q9V4N3	-0.394491	0.644965	0.858559	23.679	22.0116	23.0716	24.4509	23.2025	22.2923
782	Prosbeta3	Q9XYN7	-0.395087	0.139067	0.502668	24.9262	25.1237	24.9403	25.4043	25.7399	25.0312
620	RanGAP	M9PBD9 - Q9VIW3	-0.398165	0.00442222	0.131127	25.4605	25.375	25.4278	25.8294	25.9249	25.7035
388	sesB	Q26365 - X2JB48	-0.398775	0.0721644	0.414796	27.858	28.3836	28.1949	28.4399	28.6398	28.5532
345	nonA	Q04047 - Q8IR16 - X2JFR1	-0.399795	0.239345	0.59894	22.8243	23.6549	23.4459	23.9963	23.6136	23.5147
722	CG12096 - S5b	Q9VYG1 - X2JBJ9	-0.406335	0.132568	0.49748	22.0726	22.1009	21.9395	22.7962	22.4655	22.0704
881	Slik	A4UZU8 - B7YZQ1 - Q59E61 - Q8MLP1 - Q9W179	-0.410283	0.470678	0.774809	20.5693	21.2105	20.58	21.8881	21.4028	20.2998
1230	Cmpk	Q9VBI2	-0.411083	0.0217044	0.254939	22.6335	22.9258	22.7096	23.2955	23.155	23.0516
704	Edc3	Q9VVI2	-0.413679	0.0158417	0.231956	23.0658	23.1783	23.2112	23.441	23.7473	23.508
1464	Dmel\CG6983	Q9VSK4	-0.413892	0.459155	0.763834	22.1512	23.4033	23.0131	22.58	23.5993	23.6299
1483	Sms	Q9VTW0 - Q9VTW1 - X2JB05 - X2JGL7	-0.417918	0.553101	0.828761	23.5194	23.4373	24.5185	23.1546	24.8359	24.7383
1089	ALT	Q7KV27 - Q9VYD9	-0.420062	0.102498	0.470967	22.0809	22.3146	21.6558	22.3507	22.522	22.4388
936	Sec24CD	M9PC99 - Q9VQ94	-0.426602	0.22696	0.592311	22.9429	23.0471	22.1616	23.2523	23.2489	22.9303
843	Prosbeta1	A0AQH0	-0.429467	0.0721155	0.414796	25.1759	25.7456	25.6426	25.9423	25.9954	25.9149
1515	Dmel\CG9330	Q9VW13	-0.430085	0.487669	0.790361	21.7968	23.4252	22.6677	23.1617	23.5383	22.48
427	Lis-1	A0A0B4K812 - Q7KNS3	-0.437169	0.0501678	0.337118	21.3057	21.7151	21.6075	21.7861	22.1131	22.0406
702	Tcs3	Q9VV41	-0.437224	0.534195	0.819729	20.6606	21.4906	20.2192	21.1089	20.3835	22.1895
1460	fan	Q9VSD3	-0.438492	0.198601	0.55866	23.4016	23.6102	24.0095	24.1238	24.4912	23.7218
336	LanA	Q00174	-0.441882	0.112625	0.47602	25.1072	24.9395	24.8642	25.6357	25.5998	25.001
259	Moe	C7LAH9 - M9NG50 - M9PHG2 - P46150	-0.45219	0.177398	0.538779	25.0948	24.4598	24.9617	25.047	25.1432	25.6826
889	Argk	A8JNP1 - A8JNP2 - P48610	-0.452479	0.079702	0.432391	28.2956	27.7422	28.2253	28.5671	28.6723	28.3811
653	Hsp60C	Q9VMN5	-0.452563	0.1334	0.49748	27.1229	26.9262	27.4733	27.5658	27.9644	27.3499
556	Src42A	A1Z6I9 - Q9V9J3	-0.456679	0.32897	0.670809	22.5505	23.2722	21.8821	22.848	23.094	23.1329
211	Vha55	E1JIJ5 - P31409	-0.458278	0.0345176	0.283388	25.2587	25.5778	25.7248	26.0716	25.9479	25.9166
1050	CG8728-RA	Q7K3W2	-0.458398	0.467594	0.771559	22.2957	22.5556	22.5675	23.1841	23.7584	21.8516
47	Dmel\CG4646 - CG4646	A0A0B4LF92 - A1Z9A2	-0.459932	0.579442	0.836834	23.4114	21.333	21.6082	21.836	22.6983	23.1981
1475	BcDNA:GH07921	Q9VT61	-0.460408	0.145892	0.504324	24.6615	24.7534	25.0667	24.8393	25.5103	25.5132
1129	Gem4c - Gem4b - Glos	Q8IRS9 - Q8IRT0 - Q9W4N9	-0.460541	0.14696	0.505583	20.7331	20.4556	20.034	21.1786	20.7456	20.6801
906	Rtnl1	E1JHT6 - Q9VMV9	-0.462573	0.434574	0.743533	24.0283	23.511	25.2483	24.9792	24.6916	24.5046
923	mud	M9NEG4 - M9NGE4 - M9PEK6 - M9PJN0 - Q8IR54 - Q8IR55 - Q9VY43	-0.464372	0.255139	0.61295	22.2774	22.039	21.8955	22.9513	22.7742	21.8796
176	Map205	A0A0B4KI71 - P23226 - Q8IMF5	-0.464755	0.300818	0.64987	24.7246	25.1457	25.1776	25.1927	26.2023	25.0472
882	Dmel\CG10602 - pepCG10602	A4V0U4 - Q9VJ39	-0.469144	0.00142845	0.100081	25.3716	25.4706	25.4446	25.9447	25.9552	25.7943
321	Cam	A0A0B4LF57 - P62152	-0.469311	0.0896826	0.453631	27.0761	26.8711	27.0366	27.8202	27.4467	27.1248
1250	Irp-1A	Q9VCV4	-0.470262	0.0310453	0.28322	24.8085	24.7715	24.6173	25.433	25.1985	24.9766
614	CG7483	Q9VHS8	-0.476403	0.152449	0.513764	24.3866	24.0559	24.782	25.1993	24.6164	24.838
1599	Fum2	Q9W3X5	-0.478223	0.416493	0.7371	22.6642	23.8497	24.1647	24.0044	24.5129	23.5959
645	poe	M9PB68 - Q9VLT5	-0.484417	0.22553	0.589684	24.3586	25.2249	24.8189	25.1725	25.7239	24.9593
117	Rap1	M9MRT6 - P08645	-0.495018	0.640074	0.858559	23.5875	21.0006	21.8	21.5022	22.7578	23.6132
453	Nup205	Q8IQV9	-0.496265	0.256451	0.613892	23.6296	24.6317	24.4231	24.4601	24.5561	25.1571
199	TfIIB	M9PCM4 - P29052	-0.496756	0.376971	0.704478	21.9574	22.2055	22.7467	22.0651	22.7395	23.5952
606	Tctp	A0A126GUT1 - Q9VGS2	-0.497804	0.140869	0.502668	26.1012	26.0694	25.9454	26.6654	26.9217	26.0223
374	e(r)	M9PJE8 - Q24337	-0.498903	0.574219	0.836375	22.5578	22.7036	20.5298	22.8362	22.8579	21.5938
1527	Dhc16F	Q9VWZ3	-0.499073	0.513726	0.81001	22.6304	23.3605	22.469	22.9439	22.4448	24.5685
1368	Porin2	Q9VKP2	-0.499678	0.093058	0.462299	25.3735	25.0154	25.7919	25.84	25.9663	25.8736
75	Nmt	O61613	-0.5003	0.0402825	0.305017	23.5548	23.2363	23.2398	24.0315	23.9054	23.5949
473	COX5A	A0A0B4KFT0 - Q94514	-0.503493	0.0103389	0.187891	25.2289	25.1273	25.4689	25.8634	25.7559	25.7162
801	Dmel\CG7518	A0A0B4K6G6 - A0A0B4K6U2 - E1JIJ7 - Q8INH9 - Q9VG05	-0.509691	0.596696	0.844358	20.5966	22.512	21.9226	22.5581	23.1411	20.8611
1348	Jwa	Q9VJ59	-0.510431	0.276433	0.635674	21.2521	22.3803	21.48	21.959	22.6391	22.0456
750	DNAlig1	Q9W1H4	-0.511374	0.203335	0.561616	21.4447	22.4567	22.3643	22.472	22.7847	22.5432
303	Mlc-c	M9NEW1 - P54357	-0.512341	0.138245	0.502668	25.2432	25.2193	25.4536	25.2853	26.0481	26.1196
708	RpS10b	M9NEQ9 - Q9VWG3	-0.517231	0.0866888	0.450407	26.6914	26.1055	26.7822	27.1053	27.152	26.8735
1466	GstO2	Q9VSL4	-0.517978	0.524954	0.815878	22.1039	22.2692	23.2499	23.617	23.8026	21.7572
290	Pgi	P52029	-0.520072	0.131412	0.49748	26.0111	26.8552	26.3996	26.7537	27.1829	26.8894
659	CG14043	Q9VMX1	-0.522314	0.427831	0.737669	21.2028	23.0632	22.4281	23.0863	22.863	22.3118
134	Pp1alpha-96A - Pp1-87B	A0A0B4KHS9 - P12982 - P48461	-0.526299	0.0622276	0.374713	25.6037	24.937	25.3347	25.7711	25.7319	25.9513
634	Cand1	M9PB90 - Q9VKY2	-0.527965	0.0999653	0.469769	26.6275	27.2783	27.3457	27.441	27.6282	27.7661
413	CG5721	Q7K486	-0.532106	0.0888217	0.450916	22.1159	21.7832	22.2116	22.226	22.565	22.9159
869	Strn-Mlck	A0A0B4JD82 - A0A0B4KF84 - A0A0B4KG35 - A1ZA72 - A1ZA73	-0.53408	0.103967	0.470967	24.8475	25.1278	24.3829	25.3294	25.0855	25.5456
495	mbo	Q9GYU8	-0.537778	0.0133085	0.212784	24.1739	24.1119	24.397	24.7265	24.9421	24.6276
1594	CAH3	Q9W3C8	-0.538745	0.590647	0.842657	19.3255	21.5101	20.7042	19.7253	21.5983	21.8323
1469	S-Lap2	Q9VSM7	-0.544305	0.155445	0.514508	23.8806	24.5416	24.5381	24.597	25.3023	24.694
482	alien	M9PFB5 - Q94899	-0.546023	0.29298	0.649364	22.6406	22.1138	23.0151	22.5417	23.0569	23.8089
1154	mAcon2	Q8T4D6	-0.546069	0.322469	0.667937	22.8572	22.836	23.7418	24.08	24.0646	22.9286
337	Sod2	A0A0B4LGQ1 - Q00637	-0.546168	0.0340835	0.283388	25.5622	26.0086	25.9496	26.2704	26.5877	26.3008
1581	Mtpbeta	Q9W1H8	-0.550296	0.0213251	0.254939	24.3759	24.5301	24.7014	24.8572	25.2393	25.1619
343	RpS13	Q03334 - X2J950	-0.552586	0.136265	0.501457	25.2064	25.8313	25.4747	26.4134	26.1447	25.6122
611	bel	A0A0B4KGU4 - Q9VHP0	-0.553224	0.000479362	0.0649732	26.9596	26.917	27.0589	27.467	27.5597	27.5684
1202	Kap-alpha3	Q9V455	-0.554242	0.0747822	0.421142	25.557	26.3066	26.102	26.4388	26.5453	26.6442
431	scrib	A0A0B4K6I1 - A0A0B4K6M4 - A0A0B4K784 - A0A0B4K7W1 - A0A0B4KHN3 - A0A0B4KHY2 - A0A0B4KI37 - E1JIZ0 - E1JIZ1 - E1JIZ2 - Q7KRY7	-0.555376	0.397111	0.723012	20.8604	21.5862	19.9305	21.8211	21.5285	20.6937
570	Npl4	Q9VBP9	-0.556054	0.0837504	0.443441	23.7741	24.5465	24.0947	24.8541	24.6985	24.5309
99	MtnA	A0A0B4KFM8 - P04357	-0.55652	0.16751	0.528311	22.3928	23.0152	23.1607	23.5973	23.6891	22.9519
1413	P5CDh1	Q9VNX4	-0.558724	0.121207	0.482141	25.8046	25.4873	25.8406	26.4937	26.567	25.748
677	Bacc	Q9VQF7	-0.563087	0.426917	0.737669	26.3961	25.9683	26.465	26.2683	26.1756	28.0747
164	GstD1	P20432	-0.563356	0.198804	0.55866	25.8456	26.7666	26.9675	27.102	27.2946	26.8732
1068	wde	Q7KMH9	-0.563588	0.200146	0.560932	20.8716	20.7794	20.6085	21.6149	21.7345	20.601
470	hfp	Q8T6B9	-0.565143	0.0529923	0.346341	22.1174	22.5159	22.6568	22.8815	22.8482	23.2558
1299	Dmel\CG12279	Q9VG33	-0.567013	0.143465	0.502668	23.6668	22.7999	23.1488	23.6358	24.1372	23.5435
1131	Rpi	Q8MLS2	-0.568638	0.26644	0.625604	23.6452	24.1172	23.4868	24.3081	25.0127	23.6344
399	armi	M9NDG7 - Q6J5K9	-0.574208	0.515044	0.81001	19.9485	22.2588	22.1033	22.3839	22.2395	21.4098
1151	CG17401	Q8T0V8 - Q9VIE3	-0.574261	0.455601	0.760771	20.311	22.0885	20.7559	21.9433	22.1897	20.7452
1322	Dmel\CG11964	Q9VHJ7	-0.577086	0.584455	0.838985	19.7174	19.9655	22.0451	21.4652	22.0573	19.9368
684	CG12262	Q9VSA3	-0.579493	0.103694	0.470967	24.2975	24.5976	23.7635	24.6086	25.0453	24.7431
771	kdn	Q9W401	-0.579782	0.0483267	0.336112	26.2222	25.7331	26.0541	26.8169	26.6238	26.308
800	Tm1	A0A0B4K661 - A0A0B4KG68 - P06754	-0.58231	0.0147995	0.221356	26.0378	25.986	25.8283	26.3866	26.4261	26.7862
1254	Idh3b	Q9VD58	-0.584052	0.128924	0.492823	27.6243	26.6571	27.0235	27.6104	27.5279	27.9188
139	DCTN1-p150	P13496	-0.588194	0.251644	0.607428	21.6628	21.1516	21.3432	22.3393	22.4334	21.1493
445	Lasp	M9NDA6 - M9NFH3 - Q8I7C3	-0.588606	0.323052	0.667937	22.6158	22.4958	21.3347	23.3739	22.5407	22.2973
491	CG10038	Q95RN0	-0.589201	0.41168	0.73605	21.349	23.3518	22.4449	23.1876	23.3117	22.414
583	pit	A0A0B4LHF7 - Q9VD51	-0.591525	0.0391254	0.299147	24.0313	24.557	23.9391	24.8366	24.7497	24.7156
1163	Dmel\CG6028	Q95SI7	-0.592063	0.11553	0.47602	22.9089	23.1771	23.1921	23.8334	24.0792	23.1416
112	Col4a1	P08120	-0.593896	0.727114	0.900637	25.7898	21.1849	23.4513	22.6746	25.6545	23.8786
1430	TBCD	Q9VQ78	-0.602078	0.357602	0.688954	21.642	23.1642	23.3904	23.3859	22.9894	23.6276
1293	Dip-B	Q9VFQ9	-0.604536	0.310772	0.661997	25.059	23.5812	25.0585	24.8832	25.4754	25.1536
791	AdSS	Q9Y0Y2	-0.608628	0.332798	0.670809	22.4785	21.2313	22.43	22.6406	23.309	22.0161
913	tyf	E1JJD6 - Q9W4M7	-0.609918	0.0140128	0.214413	22.5466	22.9094	22.6469	23.4244	23.3933	23.115
886	hts	A0A0B4K7A5 - A0A0B4K849 - A8DYJ2 - Q02645	-0.610167	0.00389818	0.123109	25.6477	25.9795	25.8322	26.3621	26.4606	26.4673
84	ctp - Cdlc2	A0A4D6K1L3 - M9NDC7 - M9NDP1 - O96860 - Q24117	-0.612154	0.158454	0.517393	24.3447	25.4213	25.3027	25.5536	25.8229	25.5288
1074	wal	Q7KN94	-0.614215	0.0667467	0.393409	24.8968	24.6047	24.2939	24.9818	25.5521	25.1042
1204	ND-49	Q9V4E0	-0.617877	0.155721	0.514508	23.7859	23.3738	24.0738	24.6695	24.6344	23.7833
657	RpL37A	M9MRF2 - Q9VMU4	-0.617944	0.330576	0.670809	22.4608	24.1134	23.9714	23.8743	24.4785	24.0465
833	heph	A0A0B4K6P4 - A0A0B4K6W9 - A0A0B4LHY1 - A8JRI1 - E1JJ45 - Q7KES3 - Q7KRS7 - Q8IMF8 - Q8WR53 - Q95UI6	-0.61819	0.0838426	0.443441	25.1185	25.354	25.2727	26.096	26.1578	25.3459
520	VhaSFD	M9PDK5 - Q9V3J1	-0.620892	0.212546	0.574081	21.599	21.6196	22.0467	21.6461	22.4891	22.9926
137	alpha-Spec	M9PBI5 - M9PDQ0 - M9PGV6 - P13395	-0.62798	0.00131189	0.100081	27.5128	27.6308	27.5547	28.134	28.3342	28.1141
935	x16	M9PC85 - Q9V3V0	-0.639689	0.00143898	0.100081	22.5558	22.7244	22.646	23.1531	23.3236	23.3685
1379	Srp54	Q9VL71	-0.648171	0.220209	0.582339	23.0459	24.3995	23.7243	24.5466	24.6258	23.9418
189	eff	A0A0B4KHJ1 - P25867	-0.648455	0.56904	0.833433	24.352	21.5704	24.225	24.7381	23.0113	24.3434
1208	Dmel\CG1890	Q9V9U7	-0.649116	0.0530343	0.346341	22.3773	22.1438	22.2183	23.1204	23.1279	22.4384
1259	BcDNA:AT09463	Q9VDT4	-0.660415	0.302676	0.651737	22.1125	23.3736	23.2234	22.8549	23.6257	24.2102
1326	anon-WO0118547.344	Q7KSU6 - Q9VHN7	-0.664671	0.00221926	0.107175	27.4907	27.5197	27.3336	28.2354	28.128	27.9745
217	Uch	M9MRD0 - M9PE40 - P35122	-0.670029	0.145733	0.504324	25.244	25.9177	25.799	26.7418	26.5067	25.7223
1604	CG15780	Q9W4B0	-0.670238	0.00246557	0.107175	22.1765	22.3549	22.5155	23.0092	23.0455	23.0029
1140	DmRH5	Q7KU78 - Q8MZI3	-0.670342	0.120013	0.481581	24.1185	25.1709	24.3613	25.3041	25.3738	24.9838
901	Cka	D3DML3 - M9NEC0 - M9PF42 - Q9VLT9	-0.671091	0.395961	0.72281	20.7613	22.0128	20.5124	21.9285	22.5973	20.7739
1222	mil	Q9VAZ1	-0.672188	0.123154	0.486667	25.2573	25.8208	25.999	26.8012	26.3995	25.893
322	RpS12	P80455	-0.679856	0.0756049	0.424058	27.2438	27.5432	26.7284	28.0107	28.0067	27.5377
1172	S-Lap3	Q961W5	-0.680428	0.200881	0.561095	24.6787	25.4938	25.7214	25.5098	26.5711	25.8543
760	eIF3k	Q9W2D9	-0.682152	0.244709	0.603889	22.9993	24.5484	24.2776	24.4742	24.9239	24.4737
170	AnxB9	A0A0B4KH34 - P22464	-0.685141	0.30047	0.64987	24.0178	25.8702	25.4937	26.0376	25.6728	25.7267
338	beta-Spec	M9PF16 - M9PHG4 - Q00963	-0.685754	0.0072613	0.155954	26.75	27.1493	27.1597	27.6755	27.7054	27.7354
1596	spidey	Q9W3N1	-0.690917	0.163362	0.522384	21.6732	22.691	21.5802	22.4607	22.4967	23.0597
871	knon	A1ZAH1	-0.693953	0.560846	0.832807	20.5369	22.7814	20.6651	23.0694	22.588	20.4078
1613	Dmel\CG3909	Q9XZ19	-0.694205	0.139942	0.502668	22.5355	22.8188	23.5532	23.6645	24.0529	23.2727
1520	HspB8 - dHspB8	Q8IQW5 - Q9VWG1	-0.696569	0.0363203	0.290354	23.3789	22.8926	22.8443	23.878	23.8851	23.4424
263	comt	M9PH10 - P46461	-0.697388	0.182945	0.54726	21.1501	21.0538	22.3077	22.369	22.3533	21.8815
1032	Dmel\CG12909	Q7K0D3	-0.69947	0.146113	0.504324	22.4839	22.5171	23.2351	24.0445	23.1979	23.0921
1347	Faf2	Q9VJ58	-0.701489	0.0163314	0.234057	21.94	22.0715	21.755	22.3496	22.8671	22.6543
1334	mAcon1	Q9VIE8	-0.704346	0.00950267	0.180588	25.6915	25.9756	25.6576	26.6844	26.4548	26.2985
499	Paics	F0JAN1 - Q9I7S8	-0.706665	0.00891439	0.174647	24.9454	25.1355	24.9872	25.4994	25.7158	25.9729
63	SelD	O18373	-0.71316	0.0121669	0.201478	25.487	25.6876	25.896	26.5063	26.5277	26.1761
312	faf	A0A0B4K6W2 - A0A0B4K7S0 - P55824	-0.715317	0.0513197	0.341558	22.4919	23.0206	22.6172	23.7227	23.5217	23.0313
910	Dmel\CG8478	E1JIH4 - Q961C3 - Q9VH75	-0.715729	0.366422	0.700128	26.718	26.331	26.2746	26.9314	28.4477	26.0917
1555	Cpr64Ad	Q9VZF9	-0.715745	0.118471	0.479051	22.9016	23.2485	22.7795	23.2373	23.4996	24.34
1306	Dmel\CG14715	Q9VGK3	-0.720317	0.0903306	0.454573	20.1106	20.0308	20.963	21.211	21.2189	20.8354
489	fax	M9PFH6 - M9PFW1 - Q59E29 - Q59E30 - Q86BI4 - Q95RI5	-0.724725	0.0818865	0.438093	24.9594	24.0959	24.8603	25.4318	25.5899	25.0682
829	Dcr-2	A0A0B4LFK8 - A1ZAW0	-0.725288	0.322761	0.667937	21.0601	22.3795	20.4139	22.3479	22.232	21.4496
628	Nfs1	Q9VKD3	-0.72998	0.57694	0.836834	22.2766	22.4457	19.1908	22.5007	22.71	20.8924
560	dj-1beta	Q9VA37	-0.738194	0.026406	0.267681	24.4112	24.7926	24.741	25.2746	25.7362	25.1486
1034	twin	Q7K112 - Q8IMX1 - Q9VCB6	-0.740423	0.0242512	0.267681	22.2904	22.8698	22.7676	23.3722	23.1979	23.579
1325	Dmel\CG8043	Q9VHN4	-0.740702	0.0883976	0.450407	20.8437	21.1514	21.5879	21.5775	21.8111	22.4165
114	CkIIbeta	A4V4C1 - M9NDU6 - M9NGA3 - M9PHA6 - P08182	-0.743397	0.286443	0.643583	22.8816	22.8339	23.1605	24.4977	24.0735	22.5349
895	Idh	B7Z0E0 - Q7KUB0 - Q7KUB1 - Q8IQA7 - Q9VSI6	-0.746161	0.00271588	0.111111	25.7755	25.6256	25.836	26.434	26.6757	26.3659
113	CkIIalpha	A4V2B8 - P08181	-0.74704	0.0056353	0.145161	24.3037	24.6929	24.4857	25.3224	25.3198	25.0812
777	Mybbp1A	Q9W5E4	-0.753999	0.224524	0.589269	22.8964	22.8395	23.7904	23.3249	23.7128	24.7506
298	Act57B	P53501	-0.75911	0.0677291	0.397515	25.7666	24.7375	25.449	26.1135	26.0879	26.029
1211	anon-WO0153538.36	Q9VAC1	-0.76105	0.0119594	0.201478	25.7865	25.3405	25.7735	26.4985	26.4784	26.2068
1113	Cul3	Q8IP45 - Q9V475	-0.761362	0.104283	0.470967	21.1902	22.3222	21.2922	22.3968	22.4043	22.2876
1496	Dmel\CG6888	Q9VUM4	-0.76188	0.0403474	0.305017	22.3989	23.1629	22.8693	23.3257	23.6687	23.7222
1586	Dmel\CG4554	Q9W246	-0.766457	0.118926	0.479494	20.1522	19.4503	19.3701	19.8698	20.5153	20.8868
1220	Dmel\CG4849	Q9VAX8	-0.769556	0.0378035	0.295419	22.807	23.4341	23.3413	24.176	23.6529	24.0621
1153	ATPsynbetaL	Q8T4C4	-0.776551	0.0445862	0.319205	23.3178	23.9182	24.2281	24.5933	24.5505	24.6499
397	CoRest	C7LAG1 - M9NHB6 - Q59E36	-0.783685	0.336657	0.671763	22.0436	21.938	20.5072	21.6642	21.8615	23.3142
957	Rab2	O18333	-0.784368	0.334619	0.670809	22.8035	21.9939	23.9254	23.339	23.1598	24.577
108	Gapdh1	P07486	-0.785552	0.0076543	0.16132	23.4909	23.7332	23.373	24.5135	24.3321	24.1081
565	CG11899	Q9VAN0	-0.794032	0.373696	0.70319	20.3129	20.1756	20.8012	21.9361	22.0516	19.6842
582	Pfdn5	E1JIT4 - Q9VCZ8	-0.794709	0.0275458	0.271746	22.6575	22.93	22.645	23.6558	23.8392	23.1216
669	Ddx1	Q9VNV3	-0.795937	0.373619	0.70319	20.9886	20.673	21.7016	22.3645	22.9058	20.4807
1262	Scsalpha2	Q9VDW7	-0.797471	0.295429	0.649833	21.5011	23.6275	22.8096	23.2682	23.1498	23.9127
1156	Past1	Q8T6I0 - Q8T8W3	-0.805569	0.185387	0.551957	22.2085	21.9903	22.5553	23.668	23.3851	22.1177
446	TrxT	Q8IFW4 - X2JID2	-0.807232	0.112949	0.47602	23.531	23.6367	24.3659	24.1036	25.1382	24.7135
590	l(3)07882	A0A126GUW2 - Q9VEJ2	-0.823264	0.57097	0.833452	22.9664	20.0732	22.6454	20.8225	23.291	24.0414
1270	Mdh2	Q9VEB1	-0.827779	0.0612085	0.374713	25.5478	24.7432	25.5369	26.0254	26.4444	25.8415
109	Gapdh2	M9PJN8 - P07487	-0.829993	0.0129696	0.209775	27.4697	27.4839	26.9009	28.0784	28.176	28.09
203	Tpi	P29613	-0.839266	0.00443059	0.131127	23.2783	23.7103	23.3419	24.1806	24.3633	24.3045
1096	l(3)80Fj	Q7PLL6	-0.83993	0.031417	0.28322	23.3864	24.2349	24.0302	24.6471	24.7539	24.7704
291	Pfk	A0A0B4K7L1 - A0A0B4KFI7 - P52034	-0.841498	0.16778	0.528311	21.768	21.8637	20.6683	22.4472	22.7244	21.6529
591	cher	A0A0B4JCY6 - A0A0B4KG47 - A0A0B4KGT8 - A0A0B4KHN1 - Q7KSF4 - Q9VEN1	-0.847176	0.0354993	0.28543	24.7907	25.0171	24.7648	25.7946	26.1022	25.2173
1315	Rpt3R	Q9VH79	-0.848011	0.173939	0.534918	23.0127	21.5891	22.7958	23.815	23.1824	22.9442
174	Ide	P22817	-0.853062	0.0423072	0.308112	21.4804	22.2014	22.1836	22.9676	22.9816	22.4754
1314	BVR	Q9VH72	-0.860072	0.0996121	0.469696	23.8582	23.8671	23.209	24.6337	23.8644	25.0164
962	GRP170	O46067	-0.863948	0.0113734	0.200258	24.2885	24.3012	23.8697	24.8283	25.2752	24.9478
344	LamC	A0A0B4KFY9 - Q03427	-0.885407	0.0345919	0.283388	24.7759	23.9978	24.4497	25.4427	25.4792	24.9578
1351	GCS2beta	Q9VJD1	-0.887614	0.212461	0.574081	23.6242	21.7529	22.7314	23.568	24.0484	23.1548
1509	E3	Q9VVL7	-0.891398	0.0213065	0.254939	25.7037	25.055	25.7193	26.265	26.5925	26.2946
1589	Dmel\CG10527	Q9W2M4	-0.896781	0.116752	0.47602	22.1363	22.0384	21.6719	23.2694	23.2752	21.9923
426	Pabp2	E2QC83 - Q7KNF2	-0.906889	0.051238	0.341558	23.0623	22.3547	23.1628	23.7903	24.1174	23.3928
120	betaTub60D	P08841	-0.909879	0.0162684	0.234057	24.0964	23.9841	24.5171	25.1897	24.8	25.3375
1290	anon-WO0140519.48	Q9VFN5	-0.911753	0.0584451	0.37122	27.0573	26.1557	27.2095	27.8627	27.7952	27.4998
1514	Dmel\CG14095	Q9VVZ4	-0.91389	0.0348371	0.283388	22.1479	22.2641	21.3727	22.9339	22.6825	22.91
905	Dmel\CG14932	E1JHF9 - Q9VKF4	-0.917773	0.134912	0.499101	22.9805	23.2059	21.6365	23.5778	23.4689	23.5296
990	nonA-l	Q24113	-0.931563	0.190494	0.553702	24.8386	24.6985	24.9016	24.9642	25.3713	26.898
1103	Dmel\CG10126 - CT28495	Q86PF4 - Q9VG23	-0.938569	0.0347513	0.283388	22.8992	23.8592	23.5941	24.2272	24.5154	24.4256
795	fest	A0A0B4JCT9 - A1ZBJ8	-0.943974	0.111226	0.47602	22.6769	23.478	22.6058	24.0967	24.3551	23.1408
1059	S-Lap8	Q7K5K9	-0.950247	0.254329	0.612061	20.7401	22.3736	22.11	21.7047	23.005	23.3648
879	TBCB	A1ZBM2	-0.954459	0.116302	0.47602	22.1133	20.8457	21.7347	21.9815	22.9978	22.5778
214	Arp3	P32392	-0.95526	0.127512	0.490611	21.4403	22.3596	22.9505	23.6699	23.0264	22.9199
857	pds5	A1Z8S6	-0.96145	0.207823	0.566827	19.5904	21.0107	20.2629	20.6531	20.8696	22.2257
1121	Dmel\CG9641	Q8IPZ5 - Q9VQJ6	-0.985781	0.0135552	0.214264	23.6181	23.2143	23.1408	24.6526	24.0376	24.2403
220	Prm	A4V1N8 - A4V1N9 - P35415 - P35416	-0.990011	0.195497	0.557823	22.7281	24.3192	22.891	23.6268	24.3078	24.9738
358	Uggt	Q09332	-0.992915	0.0797154	0.432391	20.7424	21.5208	21.9829	22.6622	22.5985	21.9642
1440	ND-B14.5B	Q9VQM2	-0.999995	0.373047	0.70319	19.9395	21.1464	22.394	21.7054	21.2354	23.5391
947	BcDNA:RE63412	M9PG40 - Q8SYG3	-1.01787	0.155021	0.514508	22.1349	22.0027	20.5887	23.1949	22.3863	22.1986
944	cmb	M9PFE5 - M9PFI2 - Q961X4 - Q9VU76	-1.0427	0.00619329	0.148923	23.4911	23.5294	24.0311	24.6943	24.5824	24.9029
192	Gbeta13F	A4V4I0 - P26308	-1.04452	0.245901	0.605395	23.8817	21.6136	21.6874	23.3584	23.1501	23.8077
960	EloB	O44226	-1.04877	0.192101	0.555536	22.5222	22.2578	22.0187	24.1737	22.0332	23.7381
163	janA	P20348	-1.05836	0.0857283	0.450407	23.5646	23.0926	24.1685	24.4115	24.2357	25.3536
1112	Dmel\CG11980 - anon-WO0118547.327	Q8INP8 - Q8INP9 - Q9VHI8	-1.06617	0.0491111	0.33652	22.811	23.2151	22.3255	24.3691	23.7812	23.3998
998	Rb97D	A4V3G9 - A4V3H1 - Q02926 - Q59DT6	-1.06944	0.197199	0.55866	22.4782	20.5753	21.5005	21.752	23.0953	22.9151
93	Hsp23	M9NE68 - P02516	-1.06957	0.0032562	0.122416	27.339	27.6831	27.3708	28.4956	28.7752	28.3308
1378	yip2	Q9VL70	-1.07302	0.0422877	0.308112	23.9746	23.3004	23.37	24.9021	24.9308	24.0311
111	Hrb98DE	A4V3J5 - A4V3J6 - P07909	-1.07544	0.145704	0.504324	24.429	24.4192	22.9256	25.0821	25.5191	24.399
1382	Aldh	Q9VLC5	-1.07654	0.00205326	0.107175	26.5589	26.4327	26.6134	27.5259	27.8876	27.4211
450	HEATR2	Q8INF7	-1.07846	0.168254	0.528311	20.0102	22.1233	21.2708	22.0676	21.9857	22.5864
1482	Rpt4R	Q9VTQ9	-1.08177	0.0024532	0.107175	22.8338	23.3269	23.135	24.1466	24.3133	24.0813
718	Paf-AHalpha	Q9VXP4	-1.08452	0.275887	0.635674	22.0563	19.3761	21.64	22.238	22.3997	21.6882
1218	Pglym78	Q9VAN7	-1.08652	0.0238995	0.265954	22.1673	21.3002	21.8823	22.6019	23.1843	22.8231
664	CG12163	Q9VN93	-1.09324	0.0119858	0.201478	22.187	22.7659	22.1228	23.1703	23.6473	23.5379
367	bol	A4V1Q0 - A4V1Q1 - M9PF25 - Q24207 - Q6NN06	-1.09591	0.104837	0.471937	22.7327	24.056	23.3932	24.6635	25.0069	23.7993
1271	Dmel\CG7183	Q9VEB6	-1.10059	0.771943	0.913296	20.8579	28.6405	28.7905	29.3398	22.4173	29.8335
300	Set	P53997	-1.1017	0.14034	0.502668	22.1065	23.5659	22.6366	24.1454	24.4263	23.0424
1584	Dmel\CG2852	Q9W227	-1.11761	0.250174	0.60687	23.7602	22.7792	21.0798	23.803	24.0536	23.1155
1601	ND-B16.6	Q9W402	-1.13956	0.23849	0.59894	21.6159	22.6686	21.3919	23.7121	23.7965	21.5865
1608	Slmap	Q9W5R5	-1.14864	0.187397	0.551957	21.5651	23.1421	23.0516	23.2195	23.2274	24.7578
1547	Nrd1	Q9VYT3	-1.16394	0.0964229	0.467464	22.5566	23.0323	23.4587	24.8329	24.44	23.2667
985	Cnx99A	Q0KHZ9 - Q9VAL7	-1.16779	0.114299	0.47602	23.1208	23.1139	23.8178	25.2387	24.8342	23.483
584	psidin	Q9VDQ7	-1.17061	0.154161	0.514508	20.8883	20.68	22.7473	22.6348	22.7944	22.3983
196	zfh2	H9XVP0 - L0MLK7 - P28167	-1.17192	0.14224	0.502668	23.2724	24.3433	24.4725	24.4456	24.9658	26.1926
320	betaTub85D	P61857	-1.22532	0.196031	0.557823	25.6647	28.1262	27.6469	28.5222	28.6886	27.9029
1563	FBgn0035318 - Dmel\CG9018	Q8SX50 - Q9W039	-1.22887	0.0983823	0.468516	19.857	21.1424	19.8481	21.7813	21.9881	20.7647
1448	Ntf-2	A8JUT4 - D0Z726 - Q9VRD6	-1.23285	0.00879233	0.174647	23.7604	22.9672	23.6871	24.7352	24.7725	24.6055
1449	Cyt-c1	Q9VRL0	-1.2383	0.0619412	0.374713	22.206	21.7448	23.3448	23.7134	23.5201	23.7769
1428	Dmel\CG14346	Q9VQ06	-1.24015	0.00367291	0.123109	20.957	21.5602	21.4397	22.7313	22.4875	22.4585
1300	Srlp	Q9VG69	-1.24814	0.218255	0.578271	21.3431	22.0803	23.8543	24.1557	24.0287	22.8378
149	BicD	M9NDR2 - M9PDB8 - M9PDL9 - P16568	-1.2489	0.416936	0.7371	18.9869	22.6268	19.7842	21.3584	23.2948	20.4914
1263	Dmel\CG5217	Q9VDY4	-1.25372	0.174135	0.534918	22.3029	21.0931	21.1901	23.2776	23.5811	21.4886
1294	Rbp4	Q9VFT3	-1.255	0.0498175	0.337118	20.8971	21.7491	22.4002	23.078	23.0351	22.6984
1385	Spn28F	Q9VLQ7	-1.25742	0.0816029	0.438093	20.7489	21.0971	20.305	21.505	21.4592	22.9591
1043	Lnpk	Q7K2N0	-1.26304	0.0447484	0.319205	21.6316	22.2897	21.8403	23.4597	23.6814	22.4096
736	ND-30	Q9VZU4	-1.26508	0.0606235	0.374713	21.8747	21.4167	23.0245	23.5661	23.2908	23.2541
89	mt:CoII	P00408	-1.28228	0.00173663	0.107175	23.4075	23.622	23.2707	24.8972	24.8062	24.4436
816	Syp	A0A0B4KGF9 - A0A0B4KGK5 - A0A0B4KGK8 - A0A0B4KH21 - A0A0B4KH24 - A0A0B4KHH8 - A0A0B4KHI4 - A0A0B4KHT5 - A0A4D6K1Z7 - A0A4D6K3P4 - A0A4D6K4U6 - A4V364 - A8JR54 - Q7KSA0 - Q8IN47 - Q8IN48 - Q95TW4 - Q9VDI8	-1.30716	0.00845643	0.172984	23.5471	23.9299	24.4636	25.2127	25.3845	25.265
805	Aldh-III	A0A0B4KEE1 - A0A0B4KEL0 - A0A0B4KF99 - A0A0C4DHC8 - A0A0C4FEI5 - A1Z6Z3 - A1Z6Z4 - A4UZ69 - Q7JR61	-1.30878	0.0029172	0.115938	20.5156	20.368	20.9032	21.6836	21.9184	22.1111
1042	Dmel\CG17765	Q7K2L7	-1.31683	0.0413241	0.307625	22.4025	21.5625	22.8647	23.1826	23.6284	23.9693
206	Hsc70-1	P29843 - Q8I0E9	-1.32138	0.498015	0.801781	23.8272	23.7576	27.5171	23.8221	27.4983	27.7456
1157	Dref	Q94883	-1.3419	0.031763	0.28322	20.8156	21.1257	22.0207	22.9417	22.779	22.2671
1093	Pdha	Q7KVX1 - Q7YU05 - Q9W4H6	-1.36019	0.122885	0.486667	23.055	21.3381	23.4063	23.6715	24.5186	23.6898
904	Den1	E1JH43 - Q7JUX2	-1.37072	0.0215837	0.254939	20.2759	21.2946	20.4604	21.7738	22.4491	21.9201
877	cg7461	A1ZBJ2	-1.41808	0.00626539	0.148923	22.7812	22.5678	23.0558	24.3085	24.5658	23.7848
1605	Dmel\CG15930	Q9W4D3	-1.41932	0.109039	0.47602	24.6852	26.6047	25.8222	26.9574	26.5146	27.898
1084	Pect	Q7KTB3 - Q8IP79 - Q8IP80 - Q9VK25	-1.44205	0.0299558	0.282045	22.7424	23.9987	23.1821	24.8758	25.0803	24.2933
840	fray	A0A126GUV7 - Q7KSD3	-1.48468	0.283489	0.639113	23.7427	27.7601	25.9219	27.4586	27.7113	26.7089
1260	anon-WO02059370.13	Q9VDT5	-1.50549	0.0212372	0.254939	22.3725	23.0122	23.5877	24.0811	24.6429	24.7649
1437	Prp40	Q9VQK5	-1.52463	0.538924	0.820179	28.2482	21.2965	27.5261	26.5463	26.8147	28.2838
1302	GstD9	Q9VGA0	-1.53191	0.0104009	0.187891	22.6131	23.4389	23.3402	24.7483	24.9816	24.2581
854	Dmel\CG1648	A1Z7Z4 - Q7K2P3	-1.54306	0.00695708	0.155954	25.55	25.0936	25.1675	26.9387	27.2006	26.3011
1497	Dmel\CG7857	Q9VUN9	-1.55261	0.0563406	0.359495	21.4177	22.3888	22.7723	23.3213	23.3261	24.5893
1097	Gss2 - Gss1	Q1RL06 - Q86B44 - Q8IQZ1 - Q9VX03 - X2JCE7	-1.57421	0.098445	0.468516	22.9999	21.0809	22.9919	24.5695	23.908	23.3178
993	Men	Q2QBM1 - Q9VG31 - Q9VG32	-1.59554	0.000360778	0.0648634	23.8519	24.1812	24.1368	25.4759	25.8149	25.6657
924	HDAC6	M9NEH6 - M9NGF7 - M9PJN5 - Q86NK9 - Q8IR37 - Q8IR38 - Q9XYX1	-1.59709	0.0088441	0.174647	20.7964	21.7201	21.4603	23.3036	22.7068	22.7576
695	flr	Q9VU68	-1.60047	0.0349583	0.283388	21.4479	22.4579	21.1927	23.7129	23.5468	22.6402
850	ACC	A1Z784 - A8DY67 - Q7JV23	-1.62984	0.0341129	0.283388	21.9273	23.018	21.9531	24.1707	24.4135	23.2037
802	sm	A0A0B4K7B0 - A0A0B4K7H8 - A0A0B4K7I2 - A0A0B4K7I6 - A0A0B4K7W3 - A0A0B4K7W7 - A0A0B4K852 - A0A0B4K8A1 - A0A0B4K8A2 - A0A0B4KEV0 - A0A0B4KF04 - A0A0C4DHD5 - A1ZBN3 - D5AEJ9 - Q0E914 - Q6NND8 - Q7JMZ7 - Q8IHH3	-1.63353	0.0105958	0.188959	22.9602	22.5946	23.1282	24.3373	25.1605	24.0857
110	Ald1	A4V3G1 - C8VV14 - F3YDE2 - P07764	-1.69666	0.00229655	0.107175	25.6355	25.0068	25.7681	27.14	27.3016	27.0588
436	CG17896	Q7KW39	-1.7063	0.0217167	0.254939	22.1099	20.8169	21.4788	23.7032	23.0755	22.7459
1237	BEST:GH11240	Q9VC18	-1.71518	0.00368918	0.123109	23.1977	23.0957	22.4934	24.3782	24.9784	24.5758
335	CaMKII	A4V133 - A4V134 - D1YSG7 - D1YSG8 - L0MLP2 - L0MLR4 - L0MNA2 - Q00168	-1.72518	0.0327232	0.283388	20.6513	22.4863	21.7502	23.3557	23.4806	23.2271
1377	Dmel\CG4598	Q9VL68	-1.73413	0.0284729	0.275718	20.7105	21.9477	21.3028	22.4761	22.9333	23.754
1365	GH26	Q9VKI8	-1.74482	0.0208348	0.254939	23.3119	21.8176	22.0923	23.9405	24.2268	24.2889
101	Cyt-c-d	M9PD22 - P04657	-1.80693	0.0368521	0.292921	22.6366	21.7941	22.9918	23.8031	23.8264	25.2138
894	FASN1	B7Z001 - Q9VQL7	-1.82798	0.000513806	0.0649732	25.7112	26.184	26.2927	27.8766	27.8944	27.9009
251	Pgd	M9PIS3 - P41572	-1.83733	0.00631664	0.148923	20.6113	21.7873	21.0142	23.0948	22.9053	22.9247
1312	Irp-1B	Q9VGZ3	-1.84474	0.0433014	0.31371	19.3677	20.6022	20.9604	22.3351	22.7546	21.3748
715	Nipsnap	M9PJP0 - Q9VXK0	-1.88555	0.00060185	0.0697645	20.835	21.2317	20.5734	22.7627	22.7922	22.7419
959	pn	O18399	-1.93675	0.0882112	0.450407	22.4717	25.3883	23.7993	26.1891	25.681	25.5994
863	AGBE	A1Z992	-1.97131	0.000733244	0.0747703	22.0348	21.4605	21.4067	23.7347	23.545	23.5362
1283	glob1	Q9VF15	-2.02633	0.060796	0.374713	21.539	19.5028	21.9543	22.9414	22.732	23.4017
198	exu	E1JGN9 - P28750	-2.10604	0.017911	0.241886	23.9612	24.4593	25.6884	26.6341	27.1662	26.6268
1339	Spn38F	Q9VII7 - X2JAJ8	-2.12942	0.0682352	0.398004	20.5606	22.7038	21.8377	23.3723	23.1142	25.0039
1120	Got2	Q8IPY3 - Q9VQ61	-2.18746	0.00795907	0.16524	22.8074	21.6148	21.5576	24.24	24.4573	23.8449
1056	Gpo1	Q7K569	-2.30441	0.0192617	0.250654	21.3104	23.3769	22.1275	24.4841	24.761	24.483
141	Gpdh1	B5RIM9 - M9PC43 - M9PET0 - P13706	-2.3339	0.00728758	0.155954	22.6307	23.9908	23.8964	25.7246	26.1359	25.6591
1618	dm1	Q9Y112	-2.57007	0.0194613	0.250654	21.8783	19.7695	20.0764	23.1026	23.4636	22.8683
1612	GstE12	Q9XYZ9	-2.60071	0.0198792	0.251382	21.568	20.5952	22.8663	24.0054	24.1195	24.7067
1369	Acp - CG17093	Q9VKS9 - Q9VKT1	-2.76161	0.0146278	0.221167	20.489	22.2079	21.0939	23.4837	23.6888	24.903
1124	COX6B	Q8IQW2 - Q9VWD1	-2.77514	0.0261212	0.267681	20.5428	21.8205	20.1953	24.2383	24.2885	22.3572
1007	regucalcin	Q76NR6 - Q9VYR1	-3.04851	0.00318614	0.122416	22.224	20.6651	21.679	24.7333	24.7139	24.2664
1075	PCB	Q0E9E2 - Q7KN97	-3.37046	0.000419677	0.0648634	22.5983	23.6499	23.307	26.4838	26.6326	26.55
909	UGP	A5XCL5 - E1JI91 - Q9VSW1 - Q9VSW2	-3.5723	0.000261087	0.0648634	22.3257	22.0522	21.352	25.4535	25.423	25.5703
915	Dmel\CG17097	E2QCS7	-3.69357	0.00960678	0.180588	19.8325	20.0449	19.9136	22.5414	23.1669	25.1633
1412	P5CS	Q9VNW6	-3.69445	1.31418e-05	0.0145263	21.6461	21.7197	21.3371	25.3504	25.3355	25.1003
1102	Dmel\CG9485 - BEST:GH22856	E1JGQ5 - Q7KVP4 - Q86BS7 - Q9W2H8	-3.80045	0.00238331	0.107175	24.1189	25.9094	24.4403	28.4923	28.7135	28.6641
33	NA	CON__Q9U6Y5 - P42212	-3.93528	0.000418213	0.0648634	26.766	25.6265	26.6572	30.2465	30.3532	30.2558
780	GlyP	A4UZZ4 - Q9XTL9	-4.02248	4.9295e-05	0.0228564	24.2372	24.9538	24.6369	28.5259	28.6286	28.7408
1620	Tps1	Q9Y119	-4.38199	0.00183499	0.107175	21.3241	23.0598	21.3513	25.9707	26.5051	26.4053
88	Adh	P00334	-4.44921	2.08862e-05	0.0145263	23.706	23.3259	23.8135	27.8302	28.2502	28.1127
90	His1
91	His2B
92	His3
325	His4r - His4
