# Supplementary material for: Multi-tissue characterization of the constitutive heterochromatin proteome in Drosophila identifies a link between satellite DNA organization and transposon repression
Source: PLoS Biol. 2025 Jan 15;23(1):e3002984. doi: 10.1371/journal.pbio.3002984 (PMC11734925; doi:10.1371/journal.pbio.3002984)
Supplement: S6 Table — A list of transposon repression proteins identified from genome-wide screens in Drosophila [71,72] and whether they were identified as a D1/Prod interactor (log2FC>1, p < 0.05) across all tissues. (XLSX) [file pbio.3002984.s015.xlsx]

## Sheet: TE_repression_table
FBgn	gene_name	Reference 1	Reference 2	Reference 3	identified_D1_embryo	identified_Prod_embryo	identified_D1_ovary	identified_Prod_ovary	identified_D1_testis
FBgn0021750	Aats-ser				no	no	no	no	no
FBgn0263198	Acn	Handler et al., Mol. Cell, 2013 (https://doi.org/10.1016/j.molcel.2013.04.031)	Czech et al., Mol. Cell, 2013 (https://doi.org/10.1016/j.molcel.2013.04.007)		no	no	yes	yes	no
FBgn0011741	Actr13E	Handler et al., Mol. Cell, 2013 (https://doi.org/10.1016/j.molcel.2013.04.031)	Czech et al., Mol. Cell, 2013 (https://doi.org/10.1016/j.molcel.2013.04.007)		no	no	no	no	no
FBgn0036752	Adgf-A	Handler et al., Mol. Cell, 2013 (https://doi.org/10.1016/j.molcel.2013.04.031)			no	no	no	no	no
FBgn0283494	Adk2		Czech et al., Mol. Cell, 2013 (https://doi.org/10.1016/j.molcel.2013.04.007)		no	no	no	no	no
FBgn0250816	AGO3				no	no	no	no	no
FBgn0003884	alphaTub84B		Czech et al., Mol. Cell, 2013 (https://doi.org/10.1016/j.molcel.2013.04.007)		no	no	no	no	no
FBgn0003886	alphaTub85E		Czech et al., Mol. Cell, 2013 (https://doi.org/10.1016/j.molcel.2013.04.007)		no	no	no	no	no
FBgn0010774	Aly		Czech et al., Mol. Cell, 2013 (https://doi.org/10.1016/j.molcel.2013.04.007)		no	no	no	no	no
FBgn0029512	Aos1		Czech et al., Mol. Cell, 2013 (https://doi.org/10.1016/j.molcel.2013.04.007)		no	no	no	no	no
FBgn0263351	AP-50	Handler et al., Mol. Cell, 2013 (https://doi.org/10.1016/j.molcel.2013.04.031)			no	no	no	no	no
FBgn0052707	APC4	Handler et al., Mol. Cell, 2013 (https://doi.org/10.1016/j.molcel.2013.04.031)			no	no	no	no	no
FBgn0041164	armi	Handler et al., Mol. Cell, 2013 (https://doi.org/10.1016/j.molcel.2013.04.031)	Czech et al., Mol. Cell, 2013 (https://doi.org/10.1016/j.molcel.2013.04.007)		no	no	no	no	no
FBgn0033062	Ars2		Czech et al., Mol. Cell, 2013 (https://doi.org/10.1016/j.molcel.2013.04.007)		no	no	no	no	no
FBgn0029094	asf1	Handler et al., Mol. Cell, 2013 (https://doi.org/10.1016/j.molcel.2013.04.031)			no	no	no	no	no
FBgn0010750	atms		Czech et al., Mol. Cell, 2013 (https://doi.org/10.1016/j.molcel.2013.04.007)		no	no	no	no	no
FBgn0019637	Atu	Handler et al., Mol. Cell, 2013 (https://doi.org/10.1016/j.molcel.2013.04.031)			no	no	no	no	no
FBgn0000146	aub		Czech et al., Mol. Cell, 2013 (https://doi.org/10.1016/j.molcel.2013.04.007)		no	yes	no	no	no
FBgn0027889	ball	Handler et al., Mol. Cell, 2013 (https://doi.org/10.1016/j.molcel.2013.04.031)			no	no	no	no	no
FBgn0025716	Bap55		Czech et al., Mol. Cell, 2013 (https://doi.org/10.1016/j.molcel.2013.04.007)		no	no	no	no	no
FBgn0014127	barr		Czech et al., Mol. Cell, 2013 (https://doi.org/10.1016/j.molcel.2013.04.007)		yes	no	no	no	no
FBgn0026263	bip1		Czech et al., Mol. Cell, 2013 (https://doi.org/10.1016/j.molcel.2013.04.007)		no	no	no	no	no
FBgn0010520	Bka		Czech et al., Mol. Cell, 2013 (https://doi.org/10.1016/j.molcel.2013.04.007)		no	no	no	no	no
FBgn0037205	BoYb		Czech et al., Mol. Cell, 2013 (https://doi.org/10.1016/j.molcel.2013.04.007)		no	no	no	no	no
FBgn0039654	Brd8	Handler et al., Mol. Cell, 2013 (https://doi.org/10.1016/j.molcel.2013.04.031)			no	no	no	no	no
FBgn0040234	c12.2		Czech et al., Mol. Cell, 2013 (https://doi.org/10.1016/j.molcel.2013.04.007)		no	no	no	no	no
FBgn0001991	Ca-alpha1D		Czech et al., Mol. Cell, 2013 (https://doi.org/10.1016/j.molcel.2013.04.007)		no	no	no	no	no
FBgn0033526	Caf1-105	Handler et al., Mol. Cell, 2013 (https://doi.org/10.1016/j.molcel.2013.04.031)	Czech et al., Mol. Cell, 2013 (https://doi.org/10.1016/j.molcel.2013.04.007)		no	no	no	no	no
FBgn0030054	Caf1-180		Czech et al., Mol. Cell, 2013 (https://doi.org/10.1016/j.molcel.2013.04.007)		yes	no	no	no	no
FBgn0259876	Cap-G		Czech et al., Mol. Cell, 2013 (https://doi.org/10.1016/j.molcel.2013.04.007)		yes	no	no	no	no
FBgn0023095	caps		Czech et al., Mol. Cell, 2013 (https://doi.org/10.1016/j.molcel.2013.04.007)		no	no	no	no	no
FBgn0022943	Cbp20		Czech et al., Mol. Cell, 2013 (https://doi.org/10.1016/j.molcel.2013.04.007)		no	no	no	no	no
FBgn0022942	Cbp80		Czech et al., Mol. Cell, 2013 (https://doi.org/10.1016/j.molcel.2013.04.007)		no	no	no	no	no
FBgn0004106	cdc2		Czech et al., Mol. Cell, 2013 (https://doi.org/10.1016/j.molcel.2013.04.007)		no	no	no	no	no
FBgn0011573	Cdc37		Czech et al., Mol. Cell, 2013 (https://doi.org/10.1016/j.molcel.2013.04.007)		no	no	no	no	no
FBgn0266916	Cenp-C		Czech et al., Mol. Cell, 2013 (https://doi.org/10.1016/j.molcel.2013.04.007)		no	no	no	no	no
FBgn0034645	CG10320	Handler et al., Mol. Cell, 2013 (https://doi.org/10.1016/j.molcel.2013.04.031)			no	no	no	no	no
FBgn0032819	CG10463	Handler et al., Mol. Cell, 2013 (https://doi.org/10.1016/j.molcel.2013.04.031)			no	no	no	no	no
FBgn0037051	CG10565		Czech et al., Mol. Cell, 2013 (https://doi.org/10.1016/j.molcel.2013.04.007)		no	no	no	no	no
FBgn0036373	CG10741		Czech et al., Mol. Cell, 2013 (https://doi.org/10.1016/j.molcel.2013.04.007)		no	no	no	no	no
FBgn0036314	CG10754		Czech et al., Mol. Cell, 2013 (https://doi.org/10.1016/j.molcel.2013.04.007)		no	no	no	no	no
FBgn0031398	CG10880		Czech et al., Mol. Cell, 2013 (https://doi.org/10.1016/j.molcel.2013.04.007)		no	no	no	no	no
FBgn0027537	CG11092	Handler et al., Mol. Cell, 2013 (https://doi.org/10.1016/j.molcel.2013.04.031)			no	no	no	no	no
FBgn0039859	CG11539		Czech et al., Mol. Cell, 2013 (https://doi.org/10.1016/j.molcel.2013.04.007)		no	no	no	no	no
FBgn0036187	CG11660		Czech et al., Mol. Cell, 2013 (https://doi.org/10.1016/j.molcel.2013.04.007)		no	no	no	no	no
FBgn0039310	CG11878		Czech et al., Mol. Cell, 2013 (https://doi.org/10.1016/j.molcel.2013.04.007)		no	no	no	no	no
FBgn0030373	CG12721		Czech et al., Mol. Cell, 2013 (https://doi.org/10.1016/j.molcel.2013.04.007)		no	no	no	no	no
FBgn0036589	CG13067		Czech et al., Mol. Cell, 2013 (https://doi.org/10.1016/j.molcel.2013.04.007)		no	no	no	no	no
FBgn0033374	CG13741		Czech et al., Mol. Cell, 2013 (https://doi.org/10.1016/j.molcel.2013.04.007)		no	no	no	no	no
FBgn0035323	CG13807		Czech et al., Mol. Cell, 2013 (https://doi.org/10.1016/j.molcel.2013.04.007)		no	no	no	no	no
FBgn0035286	CG13924		Czech et al., Mol. Cell, 2013 (https://doi.org/10.1016/j.molcel.2013.04.007)		no	no	no	no	no
FBgn0031047	CG14213	Handler et al., Mol. Cell, 2013 (https://doi.org/10.1016/j.molcel.2013.04.031)			no	no	no	no	no
FBgn0263974	CG14303		Czech et al., Mol. Cell, 2013 (https://doi.org/10.1016/j.molcel.2013.04.007)		no	no	no	no	no
FBgn0029899	CG14438		Czech et al., Mol. Cell, 2013 (https://doi.org/10.1016/j.molcel.2013.04.007)		no	no	no	no	no
FBgn0033316	CG14749	Handler et al., Mol. Cell, 2013 (https://doi.org/10.1016/j.molcel.2013.04.031)			no	no	no	no	no
FBgn0035407	CG14962		Czech et al., Mol. Cell, 2013 (https://doi.org/10.1016/j.molcel.2013.04.007)		no	no	no	no	no
FBgn0039807	CG15546		Czech et al., Mol. Cell, 2013 (https://doi.org/10.1016/j.molcel.2013.04.007)		no	no	no	no	no
FBgn0030451	CG15717		Czech et al., Mol. Cell, 2013 (https://doi.org/10.1016/j.molcel.2013.04.007)		no	no	no	no	no
FBgn0029820	CG16721		Czech et al., Mol. Cell, 2013 (https://doi.org/10.1016/j.molcel.2013.04.007)		no	no	no	no	no
FBgn0029941	CG1677		Czech et al., Mol. Cell, 2013 (https://doi.org/10.1016/j.molcel.2013.04.007)		no	no	no	no	no
FBgn0037712	CG16789	Handler et al., Mol. Cell, 2013 (https://doi.org/10.1016/j.molcel.2013.04.031)			no	no	no	no	no
FBgn0036574	CG16838	Handler et al., Mol. Cell, 2013 (https://doi.org/10.1016/j.molcel.2013.04.031)			no	no	no	no	no
FBgn0260393	CG17147		Czech et al., Mol. Cell, 2013 (https://doi.org/10.1016/j.molcel.2013.04.007)		no	no	no	no	no
FBgn0032030	CG17293	Handler et al., Mol. Cell, 2013 (https://doi.org/10.1016/j.molcel.2013.04.031)	Czech et al., Mol. Cell, 2013 (https://doi.org/10.1016/j.molcel.2013.04.007)		no	no	no	no	no
FBgn0030293	CG1737		Czech et al., Mol. Cell, 2013 (https://doi.org/10.1016/j.molcel.2013.04.007)		no	no	no	no	no
FBgn0029525	CG18273		Czech et al., Mol. Cell, 2013 (https://doi.org/10.1016/j.molcel.2013.04.007)		no	no	no	no	no
FBgn0042205	CG18764		Czech et al., Mol. Cell, 2013 (https://doi.org/10.1016/j.molcel.2013.04.007)		no	no	no	no	no
FBgn0037466	CG1965		Czech et al., Mol. Cell, 2013 (https://doi.org/10.1016/j.molcel.2013.04.007)		no	no	no	no	no
FBgn0033400	CG2063		Czech et al., Mol. Cell, 2013 (https://doi.org/10.1016/j.molcel.2013.04.007)		no	no	no	no	no
FBgn0033273	CG2183/Gasz	Handler et al., Mol. Cell, 2013 (https://doi.org/10.1016/j.molcel.2013.04.031)	Czech et al., Mol. Cell, 2013 (https://doi.org/10.1016/j.molcel.2013.04.007)		yes	no	no	no	no
FBgn0014931	CG2678			Baumgartner et al., 2022 (https://doi.org/10.7554/eLife.80067)	no	no	no	no	no
FBgn0037342	CG2931	Handler et al., Mol. Cell, 2013 (https://doi.org/10.1016/j.molcel.2013.04.031)			no	no	no	no	no
FBgn0050015	CG30015	Handler et al., Mol. Cell, 2013 (https://doi.org/10.1016/j.molcel.2013.04.031)			no	no	no	no	no
FBgn0051510	CG31510		Czech et al., Mol. Cell, 2013 (https://doi.org/10.1016/j.molcel.2013.04.007)		no	no	no	no	no
FBgn0052039	CG32039		Czech et al., Mol. Cell, 2013 (https://doi.org/10.1016/j.molcel.2013.04.007)		no	no	no	no	no
FBgn0053217	CG33217		Czech et al., Mol. Cell, 2013 (https://doi.org/10.1016/j.molcel.2013.04.007)		no	no	no	no	no
FBgn0035154	CG3344		Czech et al., Mol. Cell, 2013 (https://doi.org/10.1016/j.molcel.2013.04.007)		no	no	no	no	no
FBgn0034988	CG3362		Czech et al., Mol. Cell, 2013 (https://doi.org/10.1016/j.molcel.2013.04.007)		no	no	no	no	no
FBgn0030733	CG3560		Czech et al., Mol. Cell, 2013 (https://doi.org/10.1016/j.molcel.2013.04.007)		no	no	no	no	no
FBgn0035987	CG3689	Handler et al., Mol. Cell, 2013 (https://doi.org/10.1016/j.molcel.2013.04.031)			no	no	no	no	no
FBgn0031657	CG3756		Czech et al., Mol. Cell, 2013 (https://doi.org/10.1016/j.molcel.2013.04.007)		no	no	no	no	no
FBgn0029867	CG3847		Czech et al., Mol. Cell, 2013 (https://doi.org/10.1016/j.molcel.2013.04.007)		no	no	no	no	no
FBgn0036826	CG3893	Handler et al., Mol. Cell, 2013 (https://doi.org/10.1016/j.molcel.2013.04.031)	Czech et al., Mol. Cell, 2013 (https://doi.org/10.1016/j.molcel.2013.04.007)		no	no	no	no	no
FBgn0027524	CG3909	Handler et al., Mol. Cell, 2013 (https://doi.org/10.1016/j.molcel.2013.04.031)			no	no	no	no	no
FBgn0063670	CG40228	Handler et al., Mol. Cell, 2013 (https://doi.org/10.1016/j.molcel.2013.04.031)			no	no	no	no	no
FBgn0260965	CG42588		Czech et al., Mol. Cell, 2013 (https://doi.org/10.1016/j.molcel.2013.04.007)		no	no	no	no	no
FBgn0034742	CG4294	Handler et al., Mol. Cell, 2013 (https://doi.org/10.1016/j.molcel.2013.04.031)			no	no	no	no	no
FBgn0030434	CG4400	Handler et al., Mol. Cell, 2013 (https://doi.org/10.1016/j.molcel.2013.04.031)			no	no	no	no	no
FBgn0031296	CG4415		Czech et al., Mol. Cell, 2013 (https://doi.org/10.1016/j.molcel.2013.04.007)		no	no	no	no	no
FBgn0035032	CG4692	Handler et al., Mol. Cell, 2013 (https://doi.org/10.1016/j.molcel.2013.04.031)			no	no	no	no	no
FBgn0038768	CG4936	Handler et al., Mol. Cell, 2013 (https://doi.org/10.1016/j.molcel.2013.04.031)			no	no	no	no	no
FBgn0032250	CG5198		Czech et al., Mol. Cell, 2013 (https://doi.org/10.1016/j.molcel.2013.04.007)		no	no	no	no	no
FBgn0036570	CG5222	Handler et al., Mol. Cell, 2013 (https://doi.org/10.1016/j.molcel.2013.04.031)			no	no	no	no	no
FBgn0039430	CG5455	Handler et al., Mol. Cell, 2013 (https://doi.org/10.1016/j.molcel.2013.04.031)			no	no	no	no	no
FBgn0039459	CG5491	Handler et al., Mol. Cell, 2013 (https://doi.org/10.1016/j.molcel.2013.04.031)			no	no	no	no	no
FBgn0027579	CG5508/mino		Czech et al., Mol. Cell, 2013 (https://doi.org/10.1016/j.molcel.2013.04.007)		no	yes	no	no	no
FBgn0036973	CG5585		Czech et al., Mol. Cell, 2013 (https://doi.org/10.1016/j.molcel.2013.04.007)		no	no	no	no	no
FBgn0032197	CG5694		Czech et al., Mol. Cell, 2013 (https://doi.org/10.1016/j.molcel.2013.04.007)		no	no	no	no	no
FBgn0038515	CG5823		Czech et al., Mol. Cell, 2013 (https://doi.org/10.1016/j.molcel.2013.04.007)		no	no	no	no	no
FBgn0025830	CG5859	Handler et al., Mol. Cell, 2013 (https://doi.org/10.1016/j.molcel.2013.04.031)			no	no	no	no	no
FBgn0037001	CG6020	Handler et al., Mol. Cell, 2013 (https://doi.org/10.1016/j.molcel.2013.04.031)			no	no	no	no	no
FBgn0032261	CG6094		Czech et al., Mol. Cell, 2013 (https://doi.org/10.1016/j.molcel.2013.04.007)		no	no	no	no	no
FBgn0036117	CG6321		Czech et al., Mol. Cell, 2013 (https://doi.org/10.1016/j.molcel.2013.04.007)		no	no	no	no	no
FBgn0039187	CG6454		Czech et al., Mol. Cell, 2013 (https://doi.org/10.1016/j.molcel.2013.04.007)		no	no	no	no	no
FBgn0036710	CG6479	Handler et al., Mol. Cell, 2013 (https://doi.org/10.1016/j.molcel.2013.04.031)			no	no	no	no	no
FBgn0036828	CG6841		Czech et al., Mol. Cell, 2013 (https://doi.org/10.1016/j.molcel.2013.04.007)		no	no	no	no	no
FBgn0036240	CG6928	Handler et al., Mol. Cell, 2013 (https://doi.org/10.1016/j.molcel.2013.04.031)			no	no	no	no	no
FBgn0037102	CG7172	Handler et al., Mol. Cell, 2013 (https://doi.org/10.1016/j.molcel.2013.04.031)			no	no	no	no	no
FBgn0038583	CG7183		Czech et al., Mol. Cell, 2013 (https://doi.org/10.1016/j.molcel.2013.04.007)		no	no	no	no	no
FBgn0030973	CG7332		Czech et al., Mol. Cell, 2013 (https://doi.org/10.1016/j.molcel.2013.04.007)		no	no	no	no	no
FBgn0036188	CG7339		Czech et al., Mol. Cell, 2013 (https://doi.org/10.1016/j.molcel.2013.04.007)		no	no	no	no	no
FBgn0038546	CG7379	Handler et al., Mol. Cell, 2013 (https://doi.org/10.1016/j.molcel.2013.04.031)	Czech et al., Mol. Cell, 2013 (https://doi.org/10.1016/j.molcel.2013.04.007)		no	no	no	no	no
FBgn0031979	CG7429		Czech et al., Mol. Cell, 2013 (https://doi.org/10.1016/j.molcel.2013.04.007)		no	no	no	no	no
FBgn0035842	CG7504	Handler et al., Mol. Cell, 2013 (https://doi.org/10.1016/j.molcel.2013.04.031)	Czech et al., Mol. Cell, 2013 (https://doi.org/10.1016/j.molcel.2013.04.007)		no	no	no	no	no
FBgn0032021	CG7781		Czech et al., Mol. Cell, 2013 (https://doi.org/10.1016/j.molcel.2013.04.007)		no	no	no	no	no
FBgn0284246	CG7845		Czech et al., Mol. Cell, 2013 (https://doi.org/10.1016/j.molcel.2013.04.007)		no	no	no	no	no
FBgn0260468	CG7950	Handler et al., Mol. Cell, 2013 (https://doi.org/10.1016/j.molcel.2013.04.031)			no	no	no	no	no
FBgn0035831	CG8038		Czech et al., Mol. Cell, 2013 (https://doi.org/10.1016/j.molcel.2013.04.007)		no	no	no	no	no
FBgn0030858	CG8211	Handler et al., Mol. Cell, 2013 (https://doi.org/10.1016/j.molcel.2013.04.031)			no	no	no	no	no
FBgn0034084	CG8435		Czech et al., Mol. Cell, 2013 (https://doi.org/10.1016/j.molcel.2013.04.007)		no	no	no	no	no
FBgn0033752	CG8569	Handler et al., Mol. Cell, 2013 (https://doi.org/10.1016/j.molcel.2013.04.031)			no	no	no	no	no
FBgn0030812	CG8949	Handler et al., Mol. Cell, 2013 (https://doi.org/10.1016/j.molcel.2013.04.031)			no	no	no	no	no
FBgn0031771	CG9140	Handler et al., Mol. Cell, 2013 (https://doi.org/10.1016/j.molcel.2013.04.031)			no	no	no	no	no
FBgn0032923	CG9248	Handler et al., Mol. Cell, 2013 (https://doi.org/10.1016/j.molcel.2013.04.031)			no	no	no	no	no
FBgn0263391	CG9325		Czech et al., Mol. Cell, 2013 (https://doi.org/10.1016/j.molcel.2013.04.007)		no	no	no	no	no
FBgn0031818	CG9536		Czech et al., Mol. Cell, 2013 (https://doi.org/10.1016/j.molcel.2013.04.007)		no	no	no	no	no
FBgn0031822	CG9548		Czech et al., Mol. Cell, 2013 (https://doi.org/10.1016/j.molcel.2013.04.007)		no	no	no	no	no
FBgn0037550	CG9667		Czech et al., Mol. Cell, 2013 (https://doi.org/10.1016/j.molcel.2013.04.007)		no	no	no	no	no
FBgn0034617	CG9754	Handler et al., Mol. Cell, 2013 (https://doi.org/10.1016/j.molcel.2013.04.031)	Czech et al., Mol. Cell, 2013 (https://doi.org/10.1016/j.molcel.2013.04.007)		no	no	no	no	no
FBgn0037232	CG9791		Czech et al., Mol. Cell, 2013 (https://doi.org/10.1016/j.molcel.2013.04.007)		no	no	no	no	no
FBgn0037636	CG9821	Handler et al., Mol. Cell, 2013 (https://doi.org/10.1016/j.molcel.2013.04.031)			no	no	no	no	no
FBgn0030738	CG9915	Handler et al., Mol. Cell, 2013 (https://doi.org/10.1016/j.molcel.2013.04.031)			no	no	no	no	no
FBgn0038191	CG9925				no	no	no	no	no
FBgn0044324	Chro		Czech et al., Mol. Cell, 2013 (https://doi.org/10.1016/j.molcel.2013.04.007)		no	no	no	no	no
FBgn0040477	cid	Handler et al., Mol. Cell, 2013 (https://doi.org/10.1016/j.molcel.2013.04.031)			no	no	no	no	no
FBgn0015621	Clp	Handler et al., Mol. Cell, 2013 (https://doi.org/10.1016/j.molcel.2013.04.031)			no	no	no	no	no
FBgn0024698	Cpsf160		Czech et al., Mol. Cell, 2013 (https://doi.org/10.1016/j.molcel.2013.04.007)		no	no	no	no	no
FBgn0000376	crm	Handler et al., Mol. Cell, 2013 (https://doi.org/10.1016/j.molcel.2013.04.031)			no	no	no	no	no
FBgn0001994	crp		Czech et al., Mol. Cell, 2013 (https://doi.org/10.1016/j.molcel.2013.04.007)		no	no	no	no	no
FBgn0027841	CstF-64	Handler et al., Mol. Cell, 2013 (https://doi.org/10.1016/j.molcel.2013.04.031)			no	no	no	no	no
FBgn0015925	csul				no	no	no	no	no
FBgn0020496	CtBP		Czech et al., Mol. Cell, 2013 (https://doi.org/10.1016/j.molcel.2013.04.007)		no	no	no	no	no
FBgn0011760	ctp	Handler et al., Mol. Cell, 2013 (https://doi.org/10.1016/j.molcel.2013.04.031)			no	no	no	no	no
FBgn0260932	cuff		Czech et al., Mol. Cell, 2013 (https://doi.org/10.1016/j.molcel.2013.04.007)		no	no	no	no	no
FBgn0025455	CycT	Handler et al., Mol. Cell, 2013 (https://doi.org/10.1016/j.molcel.2013.04.031)			no	no	no	no	no
FBgn0010387	Dbi		Czech et al., Mol. Cell, 2013 (https://doi.org/10.1016/j.molcel.2013.04.007)		no	no	no	no	no
FBgn0034921	Dcp1	Handler et al., Mol. Cell, 2013 (https://doi.org/10.1016/j.molcel.2013.04.031)			no	no	no	no	no
FBgn0086251	del		Czech et al., Mol. Cell, 2013 (https://doi.org/10.1016/j.molcel.2013.04.007)		no	no	no	no	no
FBgn0264291	Det		Czech et al., Mol. Cell, 2013 (https://doi.org/10.1016/j.molcel.2013.04.007)		no	no	no	no	no
FBgn0039710	dgt1		Czech et al., Mol. Cell, 2013 (https://doi.org/10.1016/j.molcel.2013.04.007)		no	no	no	no	no
FBgn0039183	Dis3		Czech et al., Mol. Cell, 2013 (https://doi.org/10.1016/j.molcel.2013.04.007)		no	no	no	no	no
FBgn0259113	DNApol-alpha180		Czech et al., Mol. Cell, 2013 (https://doi.org/10.1016/j.molcel.2013.04.007)		no	no	no	no	no
FBgn0011762	DNApol-alpha50		Czech et al., Mol. Cell, 2013 (https://doi.org/10.1016/j.molcel.2013.04.007)		no	no	no	no	no
FBgn0264326	DNApol-epsilon	Handler et al., Mol. Cell, 2013 (https://doi.org/10.1016/j.molcel.2013.04.031)			no	no	no	no	no
FBgn0038145	Droj2	Handler et al., Mol. Cell, 2013 (https://doi.org/10.1016/j.molcel.2013.04.031)			no	no	no	no	no
FBgn0000996	dup		Czech et al., Mol. Cell, 2013 (https://doi.org/10.1016/j.molcel.2013.04.007)		no	no	no	no	no
FBgn0000541	E(bx)		Czech et al., Mol. Cell, 2013 (https://doi.org/10.1016/j.molcel.2013.04.007)		no	no	no	no	no
FBgn0263933	ebi	Handler et al., Mol. Cell, 2013 (https://doi.org/10.1016/j.molcel.2013.04.031)			no	no	no	no	no
FBgn0000451	ect		Czech et al., Mol. Cell, 2013 (https://doi.org/10.1016/j.molcel.2013.04.007)		no	no	no	no	no
FBgn0011217	eff		Czech et al., Mol. Cell, 2013 (https://doi.org/10.1016/j.molcel.2013.04.007)		no	no	no	no	no
FBgn0086908	egg	Handler et al., Mol. Cell, 2013 (https://doi.org/10.1016/j.molcel.2013.04.031)			no	no	no	no	no
FBgn0024996	eIF2B-beta		Czech et al., Mol. Cell, 2013 (https://doi.org/10.1016/j.molcel.2013.04.007)		no	no	no	no	no
FBgn0034029	eIF2B-gamma		Czech et al., Mol. Cell, 2013 (https://doi.org/10.1016/j.molcel.2013.04.007)		no	no	no	no	no
FBgn0260634	eIF4G2		Czech et al., Mol. Cell, 2013 (https://doi.org/10.1016/j.molcel.2013.04.007)		no	no	no	no	no
FBgn0030719	eIF5		Czech et al., Mol. Cell, 2013 (https://doi.org/10.1016/j.molcel.2013.04.007)		no	no	no	no	no
FBgn0000579	Eno		Czech et al., Mol. Cell, 2013 (https://doi.org/10.1016/j.molcel.2013.04.007)		no	no	no	no	no
FBgn0003062	Fib		Czech et al., Mol. Cell, 2013 (https://doi.org/10.1016/j.molcel.2013.04.007)		no	no	no	no	no
FBgn0033806	FLASH	Handler et al., Mol. Cell, 2013 (https://doi.org/10.1016/j.molcel.2013.04.031)	Czech et al., Mol. Cell, 2013 (https://doi.org/10.1016/j.molcel.2013.04.007)		no	no	no	no	no
FBgn0011592	fra		Czech et al., Mol. Cell, 2013 (https://doi.org/10.1016/j.molcel.2013.04.007)		no	no	no	no	no
FBgn0000928	fs(1)Yb	Handler et al., Mol. Cell, 2013 (https://doi.org/10.1016/j.molcel.2013.04.031)			no	no	no	no	no
FBgn0015391	glu		Czech et al., Mol. Cell, 2013 (https://doi.org/10.1016/j.molcel.2013.04.007)		no	no	no	no	yes
FBgn0046113	GluRIIC		Czech et al., Mol. Cell, 2013 (https://doi.org/10.1016/j.molcel.2013.04.007)		no	no	no	no	no
FBgn0051992	gw	Handler et al., Mol. Cell, 2013 (https://doi.org/10.1016/j.molcel.2013.04.031)			no	no	no	no	no
FBgn0026575	hang		Czech et al., Mol. Cell, 2013 (https://doi.org/10.1016/j.molcel.2013.04.007)		no	no	no	no	no
FBgn0025825	Hdac3	Handler et al., Mol. Cell, 2013 (https://doi.org/10.1016/j.molcel.2013.04.031)			no	no	no	no	no
FBgn0033686	Hen1	Handler et al., Mol. Cell, 2013 (https://doi.org/10.1016/j.molcel.2013.04.031)			no	no	no	no	no
FBgn0004644	hh		Czech et al., Mol. Cell, 2013 (https://doi.org/10.1016/j.molcel.2013.04.007)		no	no	no	no	no
FBgn0001197	His2Av	Handler et al., Mol. Cell, 2013 (https://doi.org/10.1016/j.molcel.2013.04.031)	Czech et al., Mol. Cell, 2013 (https://doi.org/10.1016/j.molcel.2013.04.007)		no	no	no	no	no
FBgn0014857	His3.3A	Handler et al., Mol. Cell, 2013 (https://doi.org/10.1016/j.molcel.2013.04.031)			no	no	no	no	no
FBgn0004828	His3.3B	Handler et al., Mol. Cell, 2013 (https://doi.org/10.1016/j.molcel.2013.04.031)			no	no	no	no	no
FBgn0004362	HmgD	Handler et al., Mol. Cell, 2013 (https://doi.org/10.1016/j.molcel.2013.04.031)			no	no	no	no	no
FBgn0001206	Hmr			Satyaki et al., PLoS Genetics, 2014 (10.1371/journal.pgen.1004240)	yes	no	no	no	no
FBgn0001220	Hsc70-5		Czech et al., Mol. Cell, 2013 (https://doi.org/10.1016/j.molcel.2013.04.007)		no	no	no	no	no
FBgn0001222	Hsf		Czech et al., Mol. Cell, 2013 (https://doi.org/10.1016/j.molcel.2013.04.007)		no	no	no	no	no
FBgn0086613	Ino80		Czech et al., Mol. Cell, 2013 (https://doi.org/10.1016/j.molcel.2013.04.007)		no	no	no	no	no
FBgn0039691	IntS11		Czech et al., Mol. Cell, 2013 (https://doi.org/10.1016/j.molcel.2013.04.007)		no	no	no	no	no
FBgn0028422	KaiRIA		Czech et al., Mol. Cell, 2013 (https://doi.org/10.1016/j.molcel.2013.04.007)		no	no	no	no	no
FBgn0087013	Karybeta3	Handler et al., Mol. Cell, 2013 (https://doi.org/10.1016/j.molcel.2013.04.031)			no	no	no	no	no
FBgn0034098	krimp			Previously Described	no	no	no	no	no
FBgn0001341	l(1)1Bi		Czech et al., Mol. Cell, 2013 (https://doi.org/10.1016/j.molcel.2013.04.007)		no	no	no	no	no
FBgn0026679	l(1)G0095	Handler et al., Mol. Cell, 2013 (https://doi.org/10.1016/j.molcel.2013.04.031)			no	no	no	no	no
FBgn0001989	l(2)35Di	Handler et al., Mol. Cell, 2013 (https://doi.org/10.1016/j.molcel.2013.04.031)			no	no	no	no	no
FBgn0002021	l(2)37Bb		Czech et al., Mol. Cell, 2013 (https://doi.org/10.1016/j.molcel.2013.04.007)		no	no	no	no	no
FBgn0265276	l(3)neo38	Handler et al., Mol. Cell, 2013 (https://doi.org/10.1016/j.molcel.2013.04.031)			no	no	no	no	no
FBgn0034217	Lhr			Satyaki et al., PLoS Genetics, 2014 (10.1371/journal.pgen.1004240)	yes	no	no	no	no
FBgn0010398	Lrr47	Handler et al., Mol. Cell, 2013 (https://doi.org/10.1016/j.molcel.2013.04.031)			no	no	no	no	no
FBgn0016034	mael	Handler et al., Mol. Cell, 2013 (https://doi.org/10.1016/j.molcel.2013.04.031)	Czech et al., Mol. Cell, 2013 (https://doi.org/10.1016/j.molcel.2013.04.007)		yes	yes	no	no	no
FBgn0002736	mago	Handler et al., Mol. Cell, 2013 (https://doi.org/10.1016/j.molcel.2013.04.031)	Czech et al., Mol. Cell, 2013 (https://doi.org/10.1016/j.molcel.2013.04.007)		no	no	no	no	no
FBgn0038016	MBD-R2		Czech et al., Mol. Cell, 2013 (https://doi.org/10.1016/j.molcel.2013.04.007)		no	no	no	no	no
FBgn0036581	MED10		Czech et al., Mol. Cell, 2013 (https://doi.org/10.1016/j.molcel.2013.04.007)		no	no	no	no	no
FBgn0035357	MEP-1	Handler et al., Mol. Cell, 2013 (https://doi.org/10.1016/j.molcel.2013.04.031)	Czech et al., Mol. Cell, 2013 (https://doi.org/10.1016/j.molcel.2013.04.007)		yes	no	no	no	no
FBgn0034240	MESR4	Handler et al., Mol. Cell, 2013 (https://doi.org/10.1016/j.molcel.2013.04.031)			yes	no	no	no	no
FBgn0004687	Mlc-c		Czech et al., Mol. Cell, 2013 (https://doi.org/10.1016/j.molcel.2013.04.007)		no	no	no	no	no
FBgn0259482	Mob3		Czech et al., Mol. Cell, 2013 (https://doi.org/10.1016/j.molcel.2013.04.007)		no	no	no	no	no
FBgn0014340	mof		Czech et al., Mol. Cell, 2013 (https://doi.org/10.1016/j.molcel.2013.04.007)		yes	no	no	no	no
FBgn0002791	mr	Handler et al., Mol. Cell, 2013 (https://doi.org/10.1016/j.molcel.2013.04.031)			no	no	no	no	no
FBgn0261109	mrn		Czech et al., Mol. Cell, 2013 (https://doi.org/10.1016/j.molcel.2013.04.007)		yes	no	no	no	no
FBgn0031231	mRpL10	Handler et al., Mol. Cell, 2013 (https://doi.org/10.1016/j.molcel.2013.04.031)			no	yes	no	no	no
FBgn0038234	mRpL11	Handler et al., Mol. Cell, 2013 (https://doi.org/10.1016/j.molcel.2013.04.031)			no	no	no	no	no
FBgn0032720	mRpL13	Handler et al., Mol. Cell, 2013 (https://doi.org/10.1016/j.molcel.2013.04.031)			no	no	no	no	no
FBgn0035122	mRpL17	Handler et al., Mol. Cell, 2013 (https://doi.org/10.1016/j.molcel.2013.04.031)			no	no	no	no	no
FBgn0036135	mRpL2	Handler et al., Mol. Cell, 2013 (https://doi.org/10.1016/j.molcel.2013.04.031)			no	yes	no	no	no
FBgn0036335	mRpL20	Handler et al., Mol. Cell, 2013 (https://doi.org/10.1016/j.molcel.2013.04.031)			no	no	yes	yes	no
FBgn0036853	mRpL21	Handler et al., Mol. Cell, 2013 (https://doi.org/10.1016/j.molcel.2013.04.031)			no	no	no	no	no
FBgn0031651	mRpL24	Handler et al., Mol. Cell, 2013 (https://doi.org/10.1016/j.molcel.2013.04.031)			no	no	no	yes	no
FBgn0031660	mRpL28	Handler et al., Mol. Cell, 2013 (https://doi.org/10.1016/j.molcel.2013.04.031)			no	no	yes	yes	no
FBgn0038923	mRpL35	Handler et al., Mol. Cell, 2013 (https://doi.org/10.1016/j.molcel.2013.04.031)			no	no	no	no	no
FBgn0042112	mRpL36	Handler et al., Mol. Cell, 2013 (https://doi.org/10.1016/j.molcel.2013.04.031)			no	no	no	no	no
FBgn0261380	mRpL37	Handler et al., Mol. Cell, 2013 (https://doi.org/10.1016/j.molcel.2013.04.031)			yes	yes	no	no	no
FBgn0030552	mRpL38	Handler et al., Mol. Cell, 2013 (https://doi.org/10.1016/j.molcel.2013.04.031)			no	no	no	no	no
FBgn0036462	mRpL39	Handler et al., Mol. Cell, 2013 (https://doi.org/10.1016/j.molcel.2013.04.031)			no	no	no	no	no
FBgn0034893	mRpL43	Handler et al., Mol. Cell, 2013 (https://doi.org/10.1016/j.molcel.2013.04.031)			no	no	no	no	no
FBgn0263863	mRpL45	Handler et al., Mol. Cell, 2013 (https://doi.org/10.1016/j.molcel.2013.04.031)			no	no	no	no	no
FBgn0031357	mRpL48	Handler et al., Mol. Cell, 2013 (https://doi.org/10.1016/j.molcel.2013.04.031)			no	no	no	no	no
FBgn0034579	mRpL54	Handler et al., Mol. Cell, 2013 (https://doi.org/10.1016/j.molcel.2013.04.031)			no	no	no	no	no
FBgn0038678	mRpL55	Handler et al., Mol. Cell, 2013 (https://doi.org/10.1016/j.molcel.2013.04.031)			yes	no	no	no	no
FBgn0038307	mRpS10	Handler et al., Mol. Cell, 2013 (https://doi.org/10.1016/j.molcel.2013.04.031)			no	no	no	no	no
FBgn0051450	mRpS18A	Handler et al., Mol. Cell, 2013 (https://doi.org/10.1016/j.molcel.2013.04.031)			no	no	no	no	yes
FBgn0032849	mRpS18B	Handler et al., Mol. Cell, 2013 (https://doi.org/10.1016/j.molcel.2013.04.031)			no	no	no	no	no
FBgn0039555	mRpS22	Handler et al., Mol. Cell, 2013 (https://doi.org/10.1016/j.molcel.2013.04.031)			yes	no	no	yes	no
FBgn0260407	mRpS23	Handler et al., Mol. Cell, 2013 (https://doi.org/10.1016/j.molcel.2013.04.031)			no	no	no	no	no
FBgn0030572	mRpS25	Handler et al., Mol. Cell, 2013 (https://doi.org/10.1016/j.molcel.2013.04.031)			yes	yes	no	no	no
FBgn0038426	mRpS33	Handler et al., Mol. Cell, 2013 (https://doi.org/10.1016/j.molcel.2013.04.031)			no	no	no	no	no
FBgn0285951	mRpS34	Handler et al., Mol. Cell, 2013 (https://doi.org/10.1016/j.molcel.2013.04.031)			no	no	no	no	no
FBgn0035534	mRpS6	Handler et al., Mol. Cell, 2013 (https://doi.org/10.1016/j.molcel.2013.04.031)			no	yes	no	yes	no
FBgn0032236	mRpS7	Handler et al., Mol. Cell, 2013 (https://doi.org/10.1016/j.molcel.2013.04.031)			no	yes	no	no	no
FBgn0011361	mtacp1		Czech et al., Mol. Cell, 2013 (https://doi.org/10.1016/j.molcel.2013.04.007)		no	no	no	no	no
FBgn0037008	mTerf3	Handler et al., Mol. Cell, 2013 (https://doi.org/10.1016/j.molcel.2013.04.031)			yes	no	no	no	no
FBgn0262869	mun		Czech et al., Mol. Cell, 2013 (https://doi.org/10.1016/j.molcel.2013.04.007)		no	no	no	no	no
FBgn0005655	mus209		Czech et al., Mol. Cell, 2013 (https://doi.org/10.1016/j.molcel.2013.04.007)		no	no	no	no	no
FBgn0015268	Nap1		Czech et al., Mol. Cell, 2013 (https://doi.org/10.1016/j.molcel.2013.04.007)		no	no	no	no	no
FBgn0017567	ND23	Handler et al., Mol. Cell, 2013 (https://doi.org/10.1016/j.molcel.2013.04.031)			no	no	no	no	no
FBgn0019957	ND42	Handler et al., Mol. Cell, 2013 (https://doi.org/10.1016/j.molcel.2013.04.031)			no	no	no	no	no
FBgn0017566	ND75	Handler et al., Mol. Cell, 2013 (https://doi.org/10.1016/j.molcel.2013.04.031)			no	no	no	no	no
FBgn0053554	Nipped-A		Czech et al., Mol. Cell, 2013 (https://doi.org/10.1016/j.molcel.2013.04.007)		no	no	no	no	no
FBgn0021874	Nle		Czech et al., Mol. Cell, 2013 (https://doi.org/10.1016/j.molcel.2013.04.007)		no	no	no	no	no
FBgn0013305	Nmda1		Czech et al., Mol. Cell, 2013 (https://doi.org/10.1016/j.molcel.2013.04.007)		no	no	no	no	no
FBgn0039254	Nmnat		Czech et al., Mol. Cell, 2013 (https://doi.org/10.1016/j.molcel.2013.04.007)		no	no	no	no	no
FBgn0038964	Nop56		Czech et al., Mol. Cell, 2013 (https://doi.org/10.1016/j.molcel.2013.04.007)		no	no	no	yes	no
FBgn0259937	Nop60B		Czech et al., Mol. Cell, 2013 (https://doi.org/10.1016/j.molcel.2013.04.007)		no	no	no	no	no
FBgn0262647	Nup160		Czech et al., Mol. Cell, 2013 (https://doi.org/10.1016/j.molcel.2013.04.007)		no	no	no	no	no
FBgn0010660	Nup214	Handler et al., Mol. Cell, 2013 (https://doi.org/10.1016/j.molcel.2013.04.031)			no	no	no	no	no
FBgn0039302	Nup358			Parikh et al., JBC, 2018 (10.1074/jbc.AC118.003264)	yes	no	no	no	no
FBgn0033737	Nup54	Handler et al., Mol. Cell, 2013 (https://doi.org/10.1016/j.molcel.2013.04.031)	Czech et al., Mol. Cell, 2013 (https://doi.org/10.1016/j.molcel.2013.04.007)	Munafo et al., eLife, 2021 (https://doi.org/10.7554/eLife.66321)	no	no	no	no	no
FBgn0038722	Nup58	Handler et al., Mol. Cell, 2013 (https://doi.org/10.1016/j.molcel.2013.04.031)		Munafo et al., eLife, 2021 (https://doi.org/10.7554/eLife.66321)	no	no	no	no	no
FBgn0016687	Nurf-38		Czech et al., Mol. Cell, 2013 (https://doi.org/10.1016/j.molcel.2013.04.007)		no	no	no	no	no
FBgn0036640	nxf2		Czech et al., Mol. Cell, 2013 (https://doi.org/10.1016/j.molcel.2013.04.007)		no	no	no	no	no
FBgn0263232	Nxf3		Czech et al., Mol. Cell, 2013 (https://doi.org/10.1016/j.molcel.2013.04.007)		no	no	no	no	no
FBgn0028411	Nxt1	Handler et al., Mol. Cell, 2013 (https://doi.org/10.1016/j.molcel.2013.04.031)	Czech et al., Mol. Cell, 2013 (https://doi.org/10.1016/j.molcel.2013.04.007)		yes	yes	no	no	no
FBgn0038168	omd	Handler et al., Mol. Cell, 2013 (https://doi.org/10.1016/j.molcel.2013.04.031)			no	no	no	no	no
FBgn0026393	Or43b		Czech et al., Mol. Cell, 2013 (https://doi.org/10.1016/j.molcel.2013.04.007)		no	no	no	no	no
FBgn0033179	p47		Czech et al., Mol. Cell, 2013 (https://doi.org/10.1016/j.molcel.2013.04.007)		no	no	no	no	no
FBgn0037138	P5CDh1		Czech et al., Mol. Cell, 2013 (https://doi.org/10.1016/j.molcel.2013.04.007)		no	yes	no	no	no
FBgn0005648	Pabp2		Czech et al., Mol. Cell, 2013 (https://doi.org/10.1016/j.molcel.2013.04.007)		no	no	no	no	no
FBgn0266053	Patr-1	Handler et al., Mol. Cell, 2013 (https://doi.org/10.1016/j.molcel.2013.04.031)			no	no	no	no	no
FBgn0264962	Pcf11		Czech et al., Mol. Cell, 2013 (https://doi.org/10.1016/j.molcel.2013.04.007)		no	no	no	no	no
FBgn0020261	pcm	Handler et al., Mol. Cell, 2013 (https://doi.org/10.1016/j.molcel.2013.04.031)			no	no	no	no	no
FBgn0029958	Pdp		Czech et al., Mol. Cell, 2013 (https://doi.org/10.1016/j.molcel.2013.04.007)		no	no	no	no	no
FBgn0015277	Pi3K59F		Czech et al., Mol. Cell, 2013 (https://doi.org/10.1016/j.molcel.2013.04.007)		no	no	no	no	no
FBgn0005683	pie		Czech et al., Mol. Cell, 2013 (https://doi.org/10.1016/j.molcel.2013.04.007)		no	no	no	no	no
FBgn0004872	piwi	Handler et al., Mol. Cell, 2013 (https://doi.org/10.1016/j.molcel.2013.04.031)	Czech et al., Mol. Cell, 2013 (https://doi.org/10.1016/j.molcel.2013.04.007)		no	yes	no	no	no
FBgn0020621	Pkn		Czech et al., Mol. Cell, 2013 (https://doi.org/10.1016/j.molcel.2013.04.007)		no	no	no	no	no
FBgn0036147	Plod		Czech et al., Mol. Cell, 2013 (https://doi.org/10.1016/j.molcel.2013.04.007)		no	no	no	no	no
FBgn0036239	Pop2		Czech et al., Mol. Cell, 2013 (https://doi.org/10.1016/j.molcel.2013.04.007)		no	no	no	no	no
FBgn0023177	Pp4-19C		Czech et al., Mol. Cell, 2013 (https://doi.org/10.1016/j.molcel.2013.04.007)		no	no	no	no	no
FBgn0263974	qin			Previously Described	no	no	no	no	no
FBgn0025807	Rad9		Czech et al., Mol. Cell, 2013 (https://doi.org/10.1016/j.molcel.2013.04.007)		no	no	no	no	no
FBgn0262699	rap	Handler et al., Mol. Cell, 2013 (https://doi.org/10.1016/j.molcel.2013.04.031)			no	no	no	no	no
FBgn0033897	Rcd1		Czech et al., Mol. Cell, 2013 (https://doi.org/10.1016/j.molcel.2013.04.007)		no	no	no	no	no
FBgn0263832	Rcd5		Czech et al., Mol. Cell, 2013 (https://doi.org/10.1016/j.molcel.2013.04.007)		no	no	no	no	no
FBgn0004400	rhi		Czech et al., Mol. Cell, 2013 (https://doi.org/10.1016/j.molcel.2013.04.007)		no	no	no	no	no
FBgn0037707	RnpS1	Handler et al., Mol. Cell, 2013 (https://doi.org/10.1016/j.molcel.2013.04.031)	Czech et al., Mol. Cell, 2013 (https://doi.org/10.1016/j.molcel.2013.04.007)		no	no	no	no	no
FBgn0044020	Roc2		Czech et al., Mol. Cell, 2013 (https://doi.org/10.1016/j.molcel.2013.04.007)		no	no	no	no	no
FBgn0026373	RpII33		Czech et al., Mol. Cell, 2013 (https://doi.org/10.1016/j.molcel.2013.04.007)		no	no	no	no	no
FBgn0034968	RpL12		Czech et al., Mol. Cell, 2013 (https://doi.org/10.1016/j.molcel.2013.04.007)		no	no	no	no	no
FBgn0002579	RpL36		Czech et al., Mol. Cell, 2013 (https://doi.org/10.1016/j.molcel.2013.04.007)		no	no	no	no	no
FBgn0023170	RpL39		Czech et al., Mol. Cell, 2013 (https://doi.org/10.1016/j.molcel.2013.04.007)		no	no	no	no	no
FBgn0034138	RpS15		Czech et al., Mol. Cell, 2013 (https://doi.org/10.1016/j.molcel.2013.04.007)		no	no	no	no	no
FBgn0010411	RpS18		Czech et al., Mol. Cell, 2013 (https://doi.org/10.1016/j.molcel.2013.04.007)		no	no	no	yes	no
FBgn0039129	RpS19b		Czech et al., Mol. Cell, 2013 (https://doi.org/10.1016/j.molcel.2013.04.007)		no	no	no	no	no
FBgn0261597	RpS26		Czech et al., Mol. Cell, 2013 (https://doi.org/10.1016/j.molcel.2013.04.007)		no	no	no	no	no
FBgn0261592	RpS6		Czech et al., Mol. Cell, 2013 (https://doi.org/10.1016/j.molcel.2013.04.007)		no	no	no	no	no
FBgn0034722	Rtf1		Czech et al., Mol. Cell, 2013 (https://doi.org/10.1016/j.molcel.2013.04.007)		no	no	no	no	no
FBgn0003321	sbr	Handler et al., Mol. Cell, 2013 (https://doi.org/10.1016/j.molcel.2013.04.031)			no	no	no	no	no
FBgn0262467	Scox	Handler et al., Mol. Cell, 2013 (https://doi.org/10.1016/j.molcel.2013.04.031)			no	no	no	no	no
FBgn0261270	SelD	Handler et al., Mol. Cell, 2013 (https://doi.org/10.1016/j.molcel.2013.04.031)			no	no	no	no	no
FBgn0003401	shu	Handler et al., Mol. Cell, 2013 (https://doi.org/10.1016/j.molcel.2013.04.031)	Czech et al., Mol. Cell, 2013 (https://doi.org/10.1016/j.molcel.2013.04.007)	Previously Described	no	no	no	no	no
FBgn0039626	Slu7		Czech et al., Mol. Cell, 2013 (https://doi.org/10.1016/j.molcel.2013.04.007)		no	no	no	no	no
FBgn0261933	SmD1		Czech et al., Mol. Cell, 2013 (https://doi.org/10.1016/j.molcel.2013.04.007)		no	no	no	no	no
FBgn0261791	SmG		Czech et al., Mol. Cell, 2013 (https://doi.org/10.1016/j.molcel.2013.04.007)		no	no	no	no	no
FBgn0032005	Snx6		Czech et al., Mol. Cell, 2013 (https://doi.org/10.1016/j.molcel.2013.04.007)		no	no	no	no	no
FBgn0287725	sov			Jankovics et al., Development, 2018 (https://doi.org/10.1242/dev.170639)	yes	no	no	no	no
FBgn0005672	spi	Handler et al., Mol. Cell, 2013 (https://doi.org/10.1016/j.molcel.2013.04.031)			no	no	no	no	no
FBgn0003483	spn-E		Czech et al., Mol. Cell, 2013 (https://doi.org/10.1016/j.molcel.2013.04.007)	Previously Described	no	no	no	no	no
FBgn0028683	spt4			Czech et al., Mol. Cell, 2013 (https://doi.org/10.1016/j.molcel.2013.04.007)	no	no	no	no	no
FBgn0028982	Spt6			Czech et al., Mol. Cell, 2013 (https://doi.org/10.1016/j.molcel.2013.04.007)	no	no	no	no	no
FBgn0267347	squ		Czech et al., Mol. Cell, 2013 (https://doi.org/10.1016/j.molcel.2013.04.007)	Previously Described	no	no	no	no	no
FBgn0286813	SRPK	Handler et al., Mol. Cell, 2013 (https://doi.org/10.1016/j.molcel.2013.04.031)			no	no	no	no	no
FBgn0010278	Ssrp		Czech et al., Mol. Cell, 2013 (https://doi.org/10.1016/j.molcel.2013.04.007)		no	no	no	no	no
FBgn0016917	Stat92E	Handler et al., Mol. Cell, 2013 (https://doi.org/10.1016/j.molcel.2013.04.031)			no	no	no	no	no
FBgn0004465	Su(P)	Handler et al., Mol. Cell, 2013 (https://doi.org/10.1016/j.molcel.2013.04.031)			no	no	no	no	no
FBgn0003607	Su(var)205		Czech et al., Mol. Cell, 2013 (https://doi.org/10.1016/j.molcel.2013.04.007)		no	no	no	no	no
FBgn0260397	Su(var)3-3		Czech et al., Mol. Cell, 2013 (https://doi.org/10.1016/j.molcel.2013.04.007)		no	no	no	no	no
FBgn0037371	Sym	Handler et al., Mol. Cell, 2013 (https://doi.org/10.1016/j.molcel.2013.04.031)			no	no	no	no	no
FBgn0033921	tej		Czech et al., Mol. Cell, 2013 (https://doi.org/10.1016/j.molcel.2013.04.007)	Previously Described	no	no	no	no	no
FBgn0038805	TFAM		Czech et al., Mol. Cell, 2013 (https://doi.org/10.1016/j.molcel.2013.04.007)		no	no	no	no	no
FBgn0033929	Tfb1		Czech et al., Mol. Cell, 2013 (https://doi.org/10.1016/j.molcel.2013.04.007)		yes	no	no	no	no
FBgn0013347	TfIIA-S		Czech et al., Mol. Cell, 2013 (https://doi.org/10.1016/j.molcel.2013.04.007)		no	no	no	no	no
FBgn0004915	TfIIB		Czech et al., Mol. Cell, 2013 (https://doi.org/10.1016/j.molcel.2013.04.007)		no	no	no	no	no
FBgn0010422	TfIIS	Handler et al., Mol. Cell, 2013 (https://doi.org/10.1016/j.molcel.2013.04.031)			no	no	no	no	no
FBgn0031390	tho2		Czech et al., Mol. Cell, 2013 (https://doi.org/10.1016/j.molcel.2013.04.007)		no	no	no	no	no
FBgn0030480	Tim9a	Handler et al., Mol. Cell, 2013 (https://doi.org/10.1016/j.molcel.2013.04.031)			no	no	no	no	no
FBgn0016041	Tom40		Czech et al., Mol. Cell, 2013 (https://doi.org/10.1016/j.molcel.2013.04.007)		no	no	no	no	no
FBgn0004924	Top1	Handler et al., Mol. Cell, 2013 (https://doi.org/10.1016/j.molcel.2013.04.031)			no	no	no	no	no
FBgn0265194	trpm	Handler et al., Mol. Cell, 2013 (https://doi.org/10.1016/j.molcel.2013.04.031)			no	no	no	no	no
FBgn0036666	TSG101	Handler et al., Mol. Cell, 2013 (https://doi.org/10.1016/j.molcel.2013.04.031)			no	no	no	no	yes
FBgn0027865	Tsp96F		Czech et al., Mol. Cell, 2013 (https://doi.org/10.1016/j.molcel.2013.04.007)		no	no	no	no	no
FBgn0033378	tsu	Handler et al., Mol. Cell, 2013 (https://doi.org/10.1016/j.molcel.2013.04.031)	Czech et al., Mol. Cell, 2013 (https://doi.org/10.1016/j.molcel.2013.04.007)		no	no	no	no	no
FBgn0003891	tud			Previously Described	no	no	no	no	no
FBgn0262801	twr			Czech et al., Mol. Cell, 2013 (https://doi.org/10.1016/j.molcel.2013.04.007)	no	no	no	no	no
FBgn0036733	U4-U6-60K			Czech et al., Mol. Cell, 2013 (https://doi.org/10.1016/j.molcel.2013.04.007)	no	no	no	no	no
FBgn0029113	Uba2			Czech et al., Mol. Cell, 2013 (https://doi.org/10.1016/j.molcel.2013.04.007)	no	no	no	no	no
FBgn0031057	Ubqn			Handler et al., Mol. Cell, 2013 (https://doi.org/10.1016/j.molcel.2013.04.031)	no	no	no	no	no
FBgn0283442	vas		Czech et al., Mol. Cell, 2013 (https://doi.org/10.1016/j.molcel.2013.04.007)	Previously Described	no	no	no	no	no
FBgn0039269	veli	Handler et al., Mol. Cell, 2013 (https://doi.org/10.1016/j.molcel.2013.04.031)			no	no	no	no	no
FBgn0003978	vls			Previously Described	no	no	no	no	no
FBgn0034744	Vps20		Czech et al., Mol. Cell, 2013 (https://doi.org/10.1016/j.molcel.2013.04.007)		no	no	no	no	no
FBgn0086785	Vps36	Handler et al., Mol. Cell, 2013 (https://doi.org/10.1016/j.molcel.2013.04.031)			no	no	no	no	no
FBgn0283469	Vps4		Czech et al., Mol. Cell, 2013 (https://doi.org/10.1016/j.molcel.2013.04.007)		no	no	no	no	no
FBgn0263143	vret				no	no	no	no	no
FBgn0086680	vvl		Czech et al., Mol. Cell, 2013 (https://doi.org/10.1016/j.molcel.2013.04.007)		no	no	no	no	no
FBgn0027499	wde	Handler et al., Mol. Cell, 2013 (https://doi.org/10.1016/j.molcel.2013.04.031)	Czech et al., Mol. Cell, 2013 (https://doi.org/10.1016/j.molcel.2013.04.007)		no	no	no	no	no
FBgn0010328	woc		Czech et al., Mol. Cell, 2013 (https://doi.org/10.1016/j.molcel.2013.04.007)		no	no	no	no	no
FBgn0032321	YL-1	Handler et al., Mol. Cell, 2013 (https://doi.org/10.1016/j.molcel.2013.04.031)			no	no	no	no	no
FBgn0037446	Zif		Czech et al., Mol. Cell, 2013 (https://doi.org/10.1016/j.molcel.2013.04.007)		no	no	no	no	no
FBgn0263603	Zn72D		Czech et al., Mol. Cell, 2013 (https://doi.org/10.1016/j.molcel.2013.04.007)		no	no	no	no	no
FBgn0261266	zuc	Handler et al., Mol. Cell, 2013 (https://doi.org/10.1016/j.molcel.2013.04.031)	Czech et al., Mol. Cell, 2013 (https://doi.org/10.1016/j.molcel.2013.04.007)	Previously Described	no	no	no	no	no

## Sheet: References
1	Handler D, Meixner K, Pizka M, Lauss K, Schmied C, Gruber FS, et al. The Genetic Makeup of the Drosophila piRNA Pathway. Molecular Cell. 2013;50: 762–777. doi:10.1016/j.molcel.2013.04.031
2	Czech B, Preall JB, McGinn J, Hannon GJ. A Transcriptome-wide RNAi Screen in the Drosophila Ovary Reveals Factors of the Germline piRNA Pathway. Molecular Cell. 2013;50: 749–761. doi:10.1016/j.molcel.2013.04.007
3	Baumgartner L, Handler D, Platzer SW, Yu C, Duchek P, Brennecke J. The Drosophila ZAD zinc finger protein Kipferl guides Rhino to piRNA clusters. Bourc’his D, Struhl K, Zhang Z, editors. eLife. 2022;11: e80067. doi:10.7554/eLife.80067
4	Satyaki PR, Cuykendall TN, Wei KH, Brideau NJ, Kwak H, Aruna S, et al. The Hmr and Lhr hybrid incompatibility genes suppress a broad range of heterochromatic repeats. PLoS Genet. 2014;10: e1004240. doi:10.1371/journal.pgen.1004240
5	Parikh RY, Lin H, Gangaraju VK. A critical role for nucleoporin 358 (Nup358) in transposon silencing and piRNA biogenesis in Drosophila. J Biol Chem. 2018;293: 9140–9147. doi:10.1074/jbc.AC118.003264
6	Munafò M, Lawless VR, Passera A, MacMillan S, Bornelöv S, Haussmann IU, et al. Channel nuclear pore complex subunits are required for transposon silencing in Drosophila. Elife. 2021;10: e66321. doi:10.7554/eLife.66321
7	Jankovics F, Bence M, Sinka R, Faragó A, Bodai L, Pettkó-Szandtner A, et al. Drosophila small ovary gene is required for transposon silencing and heterochromatin organization, and ensures germline stem cell maintenance and differentiation. Development. 2018;145: dev170639. doi:10.1242/dev.170639
