# Supplementary material for: Multi-tissue characterization of the constitutive heterochromatin proteome in Drosophila identifies a link between satellite DNA organization and transposon repression
Source: PLoS Biol. 2025 Jan 15;23(1):e3002984. doi: 10.1371/journal.pbio.3002984 (PMC11734925; doi:10.1371/journal.pbio.3002984)
Supplement: S7 Table — Fold change of average MS1 intensity and adjusted p-value for the GFP-Piwi strain relative to the NLS-GFP control strain is shown for detected proteins. (XLSX) [file pbio.3002984.s016.xlsx]

## Sheet: Piwi_final
id	gene_name	Uniprot.ID	FC_Piwi_GFP	pval_Piwi_GFP	pval_adj_Piwi_GFP	GFP_1	GFP_2	GFP_3	Piwi_1	Piwi_2	Piwi_3
90	Nep2	A0A0B4K692	1.54832	0.108543	0.474644	22.2934	23.0371	24.5394	25.3585	25.0069	24.1493
91	Nup358	A0A0B4K7J2	-0.869956	0.36666	0.654332	31.3935	31.4618	29.4461	28.8422	30.2001	30.6492
92	Nup188	A0A0B4K859	-0.327311	0.76136	0.879962	26.1816	26.7238	24.2166	24.197	25.4714	26.4717
94	CG4951	A1A708	-1.06703	0.167369	0.533958	23.3224	21.8125	23.8453	21.6025	21.9841	22.1925
95	Nup75	A1YK02	-0.884625	0.254571	0.597695	27.2223	27.7261	25.8036	25.364	26.3656	26.3685
97	Gp210	A1Z6H7	-1.54412	0.295091	0.629143	29.3975	29.6374	27.3717	25.1844	27.8909	28.6989
99	Vps13	A1Z713	-0.936557	0.394356	0.67025	26.0376	27.1452	26.18	23.7006	26.6612	26.1913
101	coil	A0A0B4LEV8 - A1Z7A8	-1.59445	0.0723901	0.435353	22.579	23.9034	23.0977	20.8654	22.6352	21.296
103	Pkn	A0A0B4JD07 - A0A0B4K6U3 - A0A0B4K727 - A0A0B4LEI8 - A0A0B4LEY5 - A0A0B4LF03 - A0A0B4LFX2 - A1Z7T0 - A1Z7T1 - A1Z7T2 - A1Z7T3 - A8DY76 - E1JH15	-1.85212	0.285484	0.622611	26.5036	26.7262	22.7478	21.936	24.1342	24.351
104	Ndg	A1Z877	0.472773	0.740196	0.870422	23.9831	27.2126	28.0676	26.3986	27.8361	26.447
105	nclb	A1Z8D0	1.00888	0.21664	0.566292	25.4674	25.0862	27.2753	26.6855	27.1138	27.0562
107	Mtor	A0A0B4KFE9 - A1Z8P9	0.317214	0.406527	0.67974	29.5768	29.8445	29.1601	29.3729	29.8235	30.3367
108	Dmel\CG4646 - CG4646	A0A0B4LF92 - A1Z9A2	0.221744	0.850835	0.924275	25.0581	25.037	21.7976	23.891	24.048	24.619
109	CG4679	A1Z9A8	-1.76481	0.461566	0.718226	27.8673	26.8565	23.5018	20.9712	25.2501	26.7099
110	mip120	A1Z9E2 - E1JH59	-2.07227	2.01937e-06	0.00520997	23.0787	23.0476	23.1321	21.0187	21.0866	20.9363
111	fand	A1Z9G2	0.285683	0.828019	0.915246	25.7755	25.3037	22.2869	23.6991	24.8652	25.6588
112	pea	A1Z9L3	-1.52461	0.342242	0.648849	25.6965	25.4938	22.043	21.4897	23.0049	24.1648
113	aPKC	A0A0B4JD26 - A0A0B4JD78 - A0A0B4KEQ8 - A0A0B4KEV2 - A0A0B4KFQ6 - A0A0B4KG15 - A1Z9X0	-1.87334	0.186217	0.546081	26.7309	26.3558	24.7956	22.083	24.81	25.3693
114	Zasp52	A0A0B4KER6 - A0A0B4KEW3 - A0A0B4KFR8 - A0A0B4LGL0 - A0A126GUN6 - A1ZA47 - C1C3E7 - G3JX27 - G3JX28 - G3JX29 - G3JX30 - G3JX31 - G3JX32	-0.962895	0.165454	0.53263	25.6776	26.312	26.9382	24.6891	26.1726	25.1775
115	CG8414	A1ZA92	-0.0495292	0.910031	0.954035	23.0914	21.8252	22.7838	22.6721	22.2068	22.6729
116	clu	A0A0B4KEX0 - A1ZAB5	-1.20156	0.0824506	0.440078	28.5068	28.6431	27.6751	26.2255	27.5313	27.4636
117	Dmel\CG8303 - CG8303	A0A0B4LFD0 - A1ZAI3	0.938806	0.16183	0.530973	22.7046	22.3472	22.7074	23.8497	24.2455	22.4804
118	CG5065 - Dmel\CG5065	A1ZAI5 - E1JH83	-0.245003	0.736358	0.868283	22.6112	22.3349	21.7297	20.7268	22.5963	22.6177
119	icln	A1ZAW5	-0.184143	0.488392	0.729394	24.0728	23.9187	23.7278	23.6141	23.407	24.1457
120	eIF3c	A0A0B4LFL2 - A1ZAX1	-0.7192	0.217813	0.568207	29.8825	30.0801	29.8792	28.2527	29.731	29.7005
122	Dmel\CG15099 - CG15099	A0A0B4KG81 - A1ZBE8	1.19818	0.286975	0.623995	19.9545	22.4623	21.1568	23.4313	22.5551	21.1818
123	MED8	A1ZBT5	-0.444068	0.606905	0.793094	23.7966	24.4168	22.458	22.1034	23.2484	23.9875
124	Ufm1	A0A0B4LFP4 - A8DYH2	2.24715	0.00936537	0.313801	23.9765	24.3201	23.8818	27.2028	26.0392	25.6779
125	Unc-89	A8DYP0	-2.08459	0.289734	0.626377	20.5331	24.9182	24.6625	19.8159	23.066	20.9781
127	Fis1	B7YZT2	1.3973	0.197433	0.553858	22.0378	22.1602	21.3728	22.2268	22.5492	24.9867
128	Dmel\CG45076 - CG45076	A0A0B4LGZ7 - C0HK92	-1.01088	0.235438	0.58274	24.362	26.2899	25.2167	23.4473	25.0457	24.3429
129	fau	C0HK95	-2.26858	0.163052	0.53167	24.9869	26.5518	25.0945	20.8443	24.8104	24.1728
130	RpS14a - RpS14b	C0HKA0 - C0HKA1 - X2JCX8	-1.09766	0.150606	0.518776	31.08	30.9588	30.863	28.705	30.1077	30.7961
132	Lcp65Ag1 - Lcp65Ag2	C0HL64 - C0HL65	-2.98983	0.0093016	0.313801	31.2201	31.2457	31.1846	26.9585	28.938	28.7843
133	HIP - HIP-R	C4NYP8 - E2QD63 - Q86DS1	-0.122068	0.551055	0.76206	29.334	28.9184	28.7698	28.9313	28.7257	28.999
134	YME1L	A0A0B4KFY4 - F3YDF1	0.443278	0.589231	0.785235	23.1134	24.2827	22.0664	22.7968	23.9232	24.0723
135	Piezo	A0A0S0WGQ9 - E1JHB4 - M9MRE5 - M9MSG8 - M9PB69 - M9PCC7 - M9PCW8 - M9PF50 - Q0E8L0 - Q8IPG4 - Q9VLS3	-0.254304	0.685457	0.837744	24.0479	25.3296	23.7544	23.6857	23.9216	24.7615
138	how	A0A0B4KHV5 - B3DNL7 - E1JIT0 - O01367	-0.81069	0.175821	0.539026	27.3774	27.1389	26.4826	25.4118	26.8287	26.3263
139	Drice	O01382	0.667697	0.470073	0.720823	25.5639	23.7599	25.3477	26.5977	24.4686	25.6083
140	ATPsyngamma	O01666	0.565355	0.132016	0.502647	29.39	29.5015	30.274	30.3973	30.3997	30.0646
141	mst	O01939 - X2JG23	-1.40926	0.106362	0.470694	23.7169	22.4089	24.456	21.9267	21.6856	22.7417
142	Dcp-1	O02002	0.632789	0.425822	0.691826	23.4024	21.9532	23.5199	24.51	22.7619	23.5019
143	mof	O02193	0.504095	0.0102459	0.320618	24.0657	24.155	24.0431	24.5369	24.7948	24.4443
144	eIF3i	O02195	-0.515804	0.540805	0.754612	29.4303	29.7364	28.0386	27.4697	28.7919	29.3962
145	sgl	O02373	0.822333	0.151018	0.518809	24.0437	24.2015	25.4316	25.6451	25.3766	25.1221
146	Hsp60A	O02649	1.6204	0.0272001	0.376441	30.0078	30.214	31.3266	32.5928	31.7643	32.0525
150	RpL3	O16797	0.837732	0.239045	0.584717	31.8999	31.6009	32.9028	32.4407	33.8899	32.5863
151	RpL15	A8Y560 - O17445	0.883703	0.0951946	0.455194	30.1465	29.8206	31.1583	31.2196	31.1938	31.3631
152	Rab6	O18334 - X2J5T3	0.782722	0.080459	0.440078	26.5864	26.119	27.1075	27.6626	27.4435	27.0549
153	SelD	O18373	0.789489	0.466777	0.720178	28.5361	27.3446	29.3163	30.7047	27.9981	28.8627
154	Fs(2)Ket	M9NDC3 - O18388	-0.168084	0.84711	0.92256	29.8361	29.4674	27.4904	28.2815	28.515	29.4931
155	scu	O18404	1.54405	0.0353499	0.389361	27.6063	27.8847	28.624	30.3608	29.229	29.1574
156	Surf4	O18405	2.08218	0.0736608	0.438662	22.0554	25.0119	23.8052	25.5718	25.6373	25.9098
157	Rpt6	O18413	0.214985	0.651615	0.817689	29.7176	29.3989	30.7637	29.9857	30.0517	30.4878
158	Rack1	M9PCC1 - O18640	-0.326544	0.476033	0.721577	32.2565	31.3962	32.4937	31.2702	31.7707	32.1259
159	Nop60B	A0A0B4K8B2 - E1JGV6 - O44081	0.410943	0.491869	0.729394	27.7346	27.8874	29.0495	29.1535	28.7853	27.9655
160	wbl	A0A0B4LGZ1 - O44342	-0.369108	0.656433	0.820198	20.7589	22.0858	23.0452	20.8238	22.0908	21.868
161	SmD3	O44437	0.591885	0.268034	0.60554	26.2301	25.7583	27.1398	27.3598	26.939	26.6051
162	Vinc	O46037 - X2JAB9	-0.225765	0.672243	0.829549	26.8593	27.9921	28.0253	26.8047	27.5241	27.8706
166	Pgam5	O46084 - X2JC94	-0.78437	0.10247	0.463252	25.8708	25.7041	26.4907	25.4167	24.6803	25.6155
167	noi	O46106	-1.82098	0.111596	0.475246	26.6771	26.0858	26.0837	22.8119	25.7813	24.7904
169	RpL10	M9PIM0 - O61231	-0.206526	0.612193	0.794896	30.9022	30.1402	31.3922	30.5745	30.7807	30.4597
170	Dbp80	L7EEU0 - L7EFC0 - O61305 - Q5LK12 - Q5LK13	-0.853288	0.467859	0.720642	27.2763	27.0349	24.94	24.0428	26.1972	26.4514
171	peng	O61345	-1.42615	0.130509	0.501809	25.0135	25.999	24.3753	22.7586	23.5794	24.7714
172	p38b	O61443	-2.0067	0.186366	0.546081	26.2216	27.3327	26.1369	22.1589	25.7976	25.7145
173	Flo1	O61491	-0.933057	0.350321	0.649681	23.0962	25.0069	22.5922	22.0432	22.2502	23.6027
174	Flo2	A4V4F2 - C9QP31 - E1JJL2 - F2FB46 - M9PHL7 - M9PHT0 - M9PJN2 - O61492	-1.73394	0.144008	0.51247	24.4722	26.0576	24.0356	21.7038	23.5063	24.1534
175	Nmt	O61613	0.480685	0.151244	0.518897	27.2371	27.1343	27.1241	28.1021	27.1709	27.6646
176	PyK	O62619	0.880834	0.238044	0.584717	30.995	30.1887	31.7608	32.75	31.4737	31.3634
177	beta'COP	O62621	-0.862914	0.13171	0.502647	28.8254	28.7651	28.5906	26.9892	28.1112	28.4918
178	dco	A0A0B4KHX3 - O76324	0.0542443	0.955792	0.975299	26.3587	26.8616	24.9267	24.7475	27.1691	26.3932
179	Pcd	O76454	1.31997	0.161293	0.530973	22.4925	23.8855	25.006	25.4362	24.6196	25.2881
180	NitFhit	O76464	0.809124	0.580194	0.77923	21.3636	20.848	24.5102	23.8716	21.6389	23.6386
181	Ts	O76511 - Q541C9	-0.0440429	0.925279	0.960615	25.7034	25.5575	25.8486	26.0458	24.7946	26.137
182	KdelR	O76767	-0.351977	0.148352	0.516486	25.7662	25.1246	25.6436	25.1617	25.1417	25.175
183	rush	O76902	-2.73694	0.0303359	0.382119	23.2024	25.4392	24.9635	20.949	22.6129	21.8323
184	aub	O76922	-1.81077	0.276775	0.616702	24.862	24.1817	21.4661	20.157	21.3568	23.5637
185	RpS21	M9PEA6 - O76927	0.0828662	0.903439	0.950988	29.438	29.0182	30.6238	30.5849	29.5961	29.1476
186	Pp4-19C	O76932 - X2JG90	1.05215	0.298832	0.629143	25.8644	24.0579	26.8721	27.1918	26.0954	26.6636
187	Pli	A8JR89 - O77237	-1.90728	0.0517328	0.408987	24.8057	24.8767	24.8584	22.7988	24.2076	21.8126
189	Torsin	F6JQA6 - O77277	0.25825	0.716304	0.855586	24.8204	25.5001	24.6076	24.45	24.8291	26.4238
190	eIF3e	O77410	-0.39021	0.527708	0.749404	29.3936	29.6622	28.4515	27.926	29.119	29.2918
191	CycT	M9PFT9 - M9PI89 - O96433	-0.0695381	0.80073	0.898098	25.9486	25.1541	25.6937	25.7421	25.3932	25.4524
193	Top3beta	O96651 - X2JEB4	-0.989489	0.10938	0.475085	26.29	25.9347	25.2499	24.1048	25.0687	25.3326
194	eEF1beta	A0A0B4LFL3 - O96827	-0.668195	0.32709	0.644258	31.7254	31.7214	31.0116	29.7852	31.0065	31.6621
195	ctp - Cdlc2	A0A4D6K1L3 - M9NDC7 - M9NDP1 - O96860 - Q24117	0.322911	0.0566834	0.408987	27.1635	26.8053	27.0277	27.3771	27.391	27.1972
196	Dmel\CG1307 - CG1307	E1JJ73 - O97067	-0.0564167	0.911701	0.954234	23.9705	24.6409	23.681	23.6623	23.6518	24.8091
197	Mi-2	E1JI46 - M9PIA6 - O97159 - Q59E34	-0.396226	0.528521	0.749404	29.1385	29.2124	27.5303	27.8972	28.333	28.4622
198	sdk	E1JJC3 - O97394 - X2JDB3 - X2JDR3 - X2JHT7	-0.187167	0.738513	0.869526	24.0377	25.0805	23.6305	24.636	23.6552	23.896
200	Inos	O97477	0.903764	0.4643	0.718766	26.5674	24.0092	27.5167	27.5958	26.2406	26.9681
201	Adh	P00334	-0.115131	0.800793	0.898098	30.3518	30.615	29.3763	30.2116	29.5975	30.1886
202	mt:CoI	P00399	0.172801	0.597667	0.791144	25.6267	24.9857	25.0704	25.5434	25.6988	24.959
203	mt:CoII	P00408	-1.47953	0.0173287	0.349965	27.2933	27.8556	26.9791	26.2343	25.3457	26.1094
206	Gart	P00967 - X2J516	-1.14518	0.2077	0.561125	26.2681	26.3217	24.7471	24.0176	24.1284	25.7553
207	His1													His1:CG33846	His1:CG33849	His1:CG33852	His1:CG33864 - His1:CG33861 - His1:CG33834 - His1:CG33807";"P02255 - Q4AB54 - Q4AB94 - Q4ABD8";27.9865568298497;28.3554303311381;29.3463791140643;29.6140096388225;29.3242018108045;28.8265018982611;29.254904449296;28.5627887583507;0.69211569094535;0.212148221910356;0.562230755610121
208	His2B													His2B:CG33892	His2B:CG33894	His2B:CG33896	His2B:CG33898	His2B:CG33900	His2B:CG33902	His2B:CG33904	His2B:CG33906	His2B:CG33908	His2B:CG33910";"P02283";32.9521442058534;32.7602266931985;33.3712186059236;33.5613257268259;33.324773678395;33.6627315246573;33.5162769766261;33.0278631683252;0.48841380830094;0.0770502289520529;0.440078120372544
209	His3.3A - His3.3B - His3													His3:CG33839	His3:CG33842	His3:CG33845	His3:CG33848	His3:CG33851	His3:CG33854	His3:CG33857	His3:CG33860	His3:CG33863	His3:CG33866";"C0HL66 - C0HL67 - P02299";30.3293716173735;30.9075281979536;31.5325990157167;31.0622898801283;30.3901426415532;31.888064537826;31.1134990198358;30.9231662770146;0.190332742821212;0.749030772656822;0.874289090267642
210	Hsp23	M9NE68 - P02516	-0.0625058	0.92609	0.960615	25.9222	25.7596	24.4052	25.3199	24.577	26.0026
211	Hsp26	P02517 - X2JGG6	0.179338	0.77431	0.88473	32.3889	32.0921	30.8585	31.4463	31.8042	32.627
212	Hsp27	P02518 - X2JC82	-0.346557	0.609424	0.793099	31.6586	31.7328	30.0711	30.4483	30.542	31.4325
213	Act42A	P02572	0.129157	0.792654	0.891761	26.2408	25.7735	27.0137	27.0235	26.3115	26.0806
214	Hsp70Ab - Hsp70Aa - Hsp70Ba - Hsp70Bc - Hsp70Bb - Hsp70Bbb	P02825 - P82910 - Q8INI8 - Q9BIR7 - Q9BIS2 - Q9VG58	-0.560202	0.102867	0.463252	30.4492	30.2497	31.0343	30.0034	29.8108	30.2384
215	Hsp83	M9PBL3 - P02828	0.180825	0.48404	0.727501	33.2385	33.1775	33.4206	33.1785	33.3003	33.9002
216	Yp1	P02843 - X2JD55	0.838765	0.0877279	0.446208	34.2239	33.4572	34.0041	34.2798	34.6341	35.2876
217	Yp2	P02844 - X2JB25	1.61886	0.0371913	0.394871	33.9973	33.2233	34.5099	36.2333	34.974	35.3798
218	RpII215	P04052	-0.210217	0.326508	0.644258	27.3255	27.1567	26.9935	26.7191	26.8648	27.2611
219	RpL32	P04359	0.150036	0.632436	0.809544	30.0234	29.478	30.4763	30.1055	30.2033	30.1191
220	Ras64B	P04388	-0.221062	0.719278	0.857153	23.609	24.253	24.995	24.884	23.6373	23.6725
221	Su(var)205	P05205	-0.04576	0.930069	0.962492	27.9295	27.259	27.1463	27.0865	26.8719	28.2391
222	RpLP2	P05389	0.79723	0.127905	0.495378	29.1805	29.2996	30.4636	30.5198	30.521	30.2947
223	Adf1	A0A0B4KEJ0 - P05552	0.512026	0.570707	0.776298	24.6023	22.588	22.1642	23.1954	24.3253	23.3698
224	Mhc	P05661	-0.966074	0.373335	0.656581	24.058	26.8285	26.8375	24.4996	25.4439	24.8824
225	r	P05990 - X2JFG0	-0.244952	0.713747	0.854113	28.964	28.1415	29.96	28.1567	28.8811	29.2928
226	alphaTub84B - alphaTub84D	P06603 - P06605	0.795062	0.210116	0.561762	32.8382	32.2795	33.6366	34.4124	33.2202	33.5068
227	alphaTub85E	P06604	0.20604	0.653597	0.81898	23.3195	23.3458	24.4743	23.9473	24.234	23.5764
228	alphaTub67C	P06606	0.897601	0.246001	0.589222	29.4315	28.2252	29.7451	30.6924	29.1188	30.2834
229	Yp3	P06607 - X2JEX8	1.15983	0.0229778	0.36634	33.7611	33.2907	33.6914	34.3544	34.5642	35.304
230	Mlc1	A0A0B4LHS1 - P06742	-0.182355	0.810871	0.905417	27.7428	29.5581	29.5946	28.9342	29.3307	28.0835
233	Gapdh1	P07486	1.176	0.0995269	0.458535	26.9101	26.9394	28.0588	29.2785	28.0517	28.1061
234	Gapdh2	M9PJN8 - P07487	0.72527	0.245821	0.589222	32.5349	31.6107	32.09	33.7177	32.2252	32.4685
235	Ald1	A4V3G1 - C8VV14 - F3YDE2 - P07764	1.72318	0.0640278	0.417151	28.4932	29.2699	30.3428	31.898	30.8661	30.5113
236	Hrb98DE	A4V3J5 - A4V3J6 - P07909	-0.361408	0.394285	0.67025	28.5194	28.1013	27.4187	27.2524	27.9028	27.8
237	l(2)gl	M9NCX1 - M9PBJ2 - P08111	-0.300328	0.603054	0.792019	27.417	28.0075	27.7228	26.4067	27.8849	27.9547
238	Col4a1	P08120	-0.403932	0.704898	0.847302	22.7871	25.5962	25.9039	24.2722	24.3798	24.4233
239	CkIIalpha	A4V2B8 - P08181	0.33818	0.359237	0.654329	27.9601	28.4242	28.7662	28.4876	28.4986	29.1788
240	CkIIbeta	A4V4C1 - M9NDU6 - M9NGA3 - M9PHA6 - P08182	0.345055	0.672793	0.829549	25.3469	25.8034	26.7992	26.4828	25.1754	27.3265
241	RpII140	A0A0B4LI86 - P08266	-0.560418	0.0876685	0.446208	27.792	27.3172	27.6516	26.8403	26.8023	27.4368
242	RpLP1	M9PBK5 - P08570	1.65687	0.0603147	0.408987	29.2508	29.6513	30.8517	32.4032	31.0446	31.2765
243	Btk29A	M9PCD8 - M9PCX8 - P08630	3.26966	0.0130276	0.326766	25.2096	24.4853	27.0501	28.7567	28.9994	28.7978
244	Rap1	M9MRT6 - P08645	0.347276	0.453331	0.710999	25.1282	25.1871	25.5314	26.2307	24.8739	25.7839
245	Ras85D	P08646	0.547192	0.332023	0.647667	24.4784	24.8011	25.8175	26.0676	25.0678	25.6032
246	eEF1alpha2 - eEF1alpha1	A4V3Q6 - P05303 - P08736	0.275727	0.673089	0.829549	33.9198	33.302	34.6584	33.5838	33.9921	35.1314
247	betaTub60D	P08841	0.325182	0.598163	0.791144	28.2076	26.6977	28.3787	28.2651	27.6954	28.299
248	awd	A0A0B4LHX6 - A0A0B4LJ12 - P08879	2.26963	0.0237227	0.36634	29.6415	29.2305	30.5178	33.0913	31.4958	31.6116
249	Lam	M9NE89 - P08928	-0.778037	0.146007	0.515464	31.4853	31.6359	30.6222	29.8842	30.7054	30.8198
250	Tl	A0A0B4KHY4 - P08953	-1.05266	0.121277	0.490429	25.1168	24.8213	23.7395	23.0127	23.3599	24.147
251	su(Hw)	A0A0B4K6W1 - P08970	0.895963	0.506068	0.735167	23.5974	24.1197	20.3689	24.228	22.9685	23.5774
252	His2Av	A0A0B4KH25 - P08985	0.39501	0.447014	0.706676	31.4998	31.0022	32.4467	32.0039	31.7186	32.4113
253	vas	M9PBB5 - P09052	-1.62734	0.193848	0.547818	24.1761	23.2777	21.4353	21.202	20.2623	22.5428
254	RpL4	P09180	0.624248	0.126366	0.495378	32.2822	31.8097	32.9192	33.0206	32.8824	32.9809
256	Ccdc56	P0DKM0	0.772082	0.0200114	0.356923	23.2595	23.3557	23.6418	24.3021	23.8551	24.416
257	crb	A0A0B4K7R8 - A0A0B4KHS1 - P10040	0.76763	0.515442	0.742486	33.6912	31.3215	34.5944	33.9881	34.7506	33.1712
259	Fas1	A0A0B4KH94 - A8JR25 - B7Z0L0 - B7Z0L1 - P10674 - Q8INA9 - Q9VES3	0.88893	0.173935	0.538429	26.5978	26.555	27.8958	28.4893	27.7925	27.4335
261	Act5C	P10987 - X2JCP8	0.0461229	0.925951	0.960615	34.0587	33.6869	34.9181	34.8307	34.1092	33.8623
262	LanB1	P11046	0.0494251	0.937816	0.965493	27.9455	29.2313	29.8551	28.9207	29.4463	28.8132
263	Hsc70-4	C7LA75 - P11147	-0.436625	0.242362	0.584934	34.0848	33.814	34.7499	33.6683	33.5839	34.0866
264	mys	P11584 - X2JAU0 - X2JE30	0.322917	0.506639	0.735167	25.367	26.6774	26.6746	26.4186	26.5831	26.6859
266	Pka-C1	P12370	1.32837	0.0825557	0.440078	24.8094	24.7784	24.7613	25.5967	27.2619	25.4755
267	Aprt	P12426 - X2J8L3	-0.81098	0.133171	0.50356	24.4414	23.8399	24.7302	24.1876	23.3486	23.0425
268	CCT1	A4V391 - P12613	0.755613	0.376281	0.657282	30.3355	29.1071	31.5482	31.6531	30.7741	30.8304
270	Prosalpha6	I0DHK3 - P12881	1.64801	0.0756346	0.440078	28.4587	28.5994	29.8254	31.6826	30.0096	30.1353
271	Pp1-87B - Pp1-13C	P12982 - Q05547	0.137832	0.644184	0.814703	28.392	27.7698	28.4011	28.6666	28.0502	28.2598
272	RpS26	M9PG47 - P13008	-0.86988	0.114356	0.476359	29.9415	29.8362	29.4155	28.0795	29.0964	29.4077
273	eEF2	P13060	-0.823049	0.0965507	0.456212	33.8364	33.5218	33.0622	32.0434	32.8743	33.0336
274	alpha-Spec	M9PBI5 - M9PDQ0 - M9PGV6 - P13395	-0.394948	0.53501	0.751811	31.7942	32.0678	31.3857	30.2693	32.029	31.7645
275	mod	A0A0B4K7G4 - P13469	-0.75992	0.234367	0.580852	30.1548	30.4762	29.2885	28.4019	29.501	29.737
276	DCTN1-p150	P13496	-0.678664	0.650863	0.817455	27.119	27.6972	24.5725	23.9734	25.9341	27.4452
277	Atpalpha	A0A0B4KGG8 - E1JIR4 - P13607	0.245997	0.691766	0.841411	28.0031	29.4794	29.7506	29.2462	29.6935	29.0314
278	Gpdh1	B5RIM9 - M9PC43 - M9PET0 - P13706	0.0938308	0.828728	0.915246	26.6737	26.4989	27.6306	26.6991	26.9853	27.4003
279	fs(1)h	E1JJJ8 - M9PE02 - M9PGM8 - M9PJC7 - P13709	-0.688191	0.648888	0.817455	25.1516	25.5793	22.1602	23.7203	22.0026	25.1038
280	ref(2)P	P14199	-1.52092	0.26224	0.601752	25.9487	23.7442	23.2486	21.6106	22.4005	24.3676
281	Mp20	P14318	-0.25328	0.747596	0.873945	26.786	27.875	28.933	27.3157	28.3921	27.1263
282	Eno	E1JHR5 - P15007	1.66314	0.0560524	0.408987	30.4115	30.0032	31.5542	33.0621	31.6198	32.2764
283	LanB2	P15215 - X2JAW6	-0.114927	0.828244	0.915246	28.6669	29.5936	30.3092	29.3758	29.6698	29.1793
284	Top2	P15348	0.4492	0.324229	0.64362	29.7748	29.8238	30.2168	31.1346	29.9619	30.0664
285	Ubi-p63E - RpS27A - RpL40 - Ubi-p5E - Ubi-p5E5	A4V1F9 - P0CG69 - P15357 - P18101 - Q7JYK1 - Q9W418 - R9PY16	-0.481517	0.434262	0.696942	32.5737	31.5385	33.3812	32.2875	32.0008	31.7606
286	Ama	A4V2I0 - P15364 - Q7KSX2	1.61223	0.0574962	0.408987	25.661	26.5229	26.8924	28.8646	27.1785	27.8699
288	gro	A0A0B4JD02 - A0A0B4JDF1 - A0A0B4K6L6 - A0A0B4KH09 - A0A0B4LHP1 - P16371	0.161125	0.748056	0.874088	26.2491	25.3838	26.7406	26.6237	25.8004	26.4327
289	Galphao	P16378	0.327158	0.430615	0.695671	25.6644	25.7123	26.7155	26.0848	26.597	26.3919
291	BicD	M9NDR2 - M9PDB8 - M9PDL9 - P16568	-0.303219	0.772612	0.88473	25.5761	25.7758	23.9465	23.5402	24.5906	26.258
292	Ptp69D	P16620	-2.17102	0.0124933	0.326766	24.1425	24.1503	24.1585	21.3945	21.5629	22.9809
294	elav	M9NFP7 - P16914	-1.17131	0.095215	0.455194	28.0823	27.6647	26.4018	25.8516	26.3091	26.4742
295	snRNP-U1-70K	M9PC89 - P17133	-0.757169	0.147311	0.516486	26.6049	26.5242	25.5746	25.1011	25.3492	25.9819
296	Khc	P17210	-0.634036	0.308569	0.629947	29.8397	30.5137	29.1516	28.4519	29.5191	29.6318
297	Cat	P17336	0.854764	0.162184	0.530973	26.1063	25.7327	27.0172	27.3245	27.5831	26.5129
298	RpS17	P17704	-0.432111	0.438325	0.700366	30.4661	29.8827	30.0096	28.7487	30.2077	30.1056
299	ttk	A0A0B4JD39 - A0A0B4JDG1 - P17789 - P42282	-0.878508	0.501871	0.733361	25.6083	25.8295	23.773	24.7285	22.2593	25.5874
300	crn	P17886	-0.256907	0.874519	0.93366	25.9861	25.7093	22.9935	22.3712	25.1426	26.4043
301	PCNA	P17917	1.35591	0.114474	0.476359	28.5499	27.4796	29.2984	30.6354	29.3488	29.4114
302	Prosalpha3	P18053	1.63687	0.0933181	0.452558	28.3395	28.2217	29.9887	31.4473	29.955	30.0582
303	2001-12-01	M9NEA7 - M9NEY9 - M9NG31 - P18169 - P18170 - P18171	2.49182	0.00229656	0.219667	21.1564	21.4642	20.5135	23.8649	23.1011	23.6435
304	sgg	A4V3W1 - A4V3W2 - A8JUV9 - C0PUX5 - M9PGC4 - M9PGV7 - P18431 - Q0KHW6 - Q7KVY5	-0.927195	0.0756857	0.440078	27.4034	26.9484	27.0601	25.5165	26.3649	26.7489
305	Mlc2	P18432	-0.187841	0.802028	0.898495	27.5077	29.2389	29.6223	28.7311	28.9767	28.0977
306	Syb	H1UUB1 - P18489	0.603731	0.339932	0.648849	23.9219	25.0614	25.7288	25.6415	25.7323	25.1495
307	arm	M9PGG4 - P18824	0.179765	0.858917	0.927976	26.7233	26.0335	24.0882	26.7584	24.945	25.6809
308	mt:ND5	P18932	0.118011	0.899913	0.94922	22.8459	25.2943	25.1656	23.8068	24.8171	25.0359
309	mt:Cyt-b	P18935	1.18317	0.016637	0.348971	23.6777	23.6891	24.3951	24.7579	25.1832	25.3704
310	Rm62	A0A0B4K624 - A0A0B4K6A3 - A0A0B4K6K1 - A0A0B4K6T7 - C7LAE4 - E1JJ68 - P19109	-0.955316	0.280013	0.61927	31.4856	31.2437	29.1444	29.473	29.502	30.0327
311	Sxl	M9PGK6 - M9PHB3 - P19339	-1.01789	0.203415	0.556532	23.7267	23.5127	23.7099	21.8634	22.0726	23.9597
312	up	E1JJP0 - M9PHJ0 - M9PHR2 - P19351 - X2JBP9	0.467227	0.767177	0.882821	25.7317	29.5639	30.1303	28.6577	29.9424	28.2275
313	RpLP0	M9PG76 - P19889	1.30764	0.0509921	0.408987	29.5974	30.2536	31.2198	31.7653	31.5809	31.6476
314	Pepck	P20007	-0.450587	0.720467	0.857778	22.6914	23.3329	21.7751	20.1913	23.9288	22.3276
315	RpI135	P20028	-0.634514	0.232794	0.580852	24.7346	25.5554	24.9202	24.7194	23.6883	24.8989
316	Su(var)3-7	E1JIJ9 - P20193	0.305358	0.783734	0.888652	23.5294	25.0247	21.9052	22.7816	24.0784	24.5153
318	TfIIS	M9PFV9 - P20232	0.274779	0.613936	0.795558	24.9617	24.5894	25.3068	25.9491	24.3769	25.3562
319	Ote	P20240	0.252067	0.652121	0.817827	26.702	26.926	26.3991	27.6689	25.9882	27.1261
320	Nrg	E1JJF8 - E1JJF9 - M9NEZ5 - P20241	-0.214414	0.715728	0.855554	27.2711	28.748	28.8876	27.8246	28.4381	28.0008
321	janA	P20348	1.10855	0.0802639	0.440078	25.2743	23.7567	24.5719	25.6174	25.3364	25.9747
322	Galphai	P20353	-0.797782	0.559076	0.767882	25.383	25.6273	23.6607	22.7771	23.2446	26.2559
323	Galphas	A0A0B4LGI1 - P20354	-0.444011	0.428121	0.693203	23.0779	23.6991	23.7556	22.2264	23.1855	23.7887
324	GstD1	P20432	0.659117	0.389311	0.666063	30.5425	29.3596	31.3374	31.7996	30.8232	30.5941
325	Gs1	E1JHQ1 - P20477	-0.385198	0.38344	0.663499	29.0892	29.1323	28.3926	27.8712	28.6966	28.8906
326	Gs2	P20478 - X2JDA5 - X2JJG8	-0.870209	0.142431	0.512285	25.4968	26.1095	25.8682	24.509	25.8405	24.5145
328	pAbp	P21187	-1.02004	0.240686	0.584717	31.3636	31.2297	29.6036	28.7685	30.0448	30.3235
329	SdhB	P21914	0.258995	0.709023	0.850207	27.823	26.769	28.8525	28.4005	28.2056	27.6153
330	D1	A4V2K7 - P22058	2.70277	0.0508885	0.408987	23.0514	25.765	25.6983	28.3408	27.0869	27.1952
332	AnxB9	A0A0B4KH34 - P22464	-0.865862	0.0261053	0.374176	28.2697	28.473	28.0746	26.9617	27.6619	27.5961
333	AnxB10	P22465	-0.281178	0.757697	0.878102	26.4431	26.5915	24.8102	25.074	24.9981	26.9292
334	SERCA	P22700	-0.56228	0.279488	0.618953	29.5106	30.1315	30.1256	28.5917	29.5526	29.9365
335	Prosalpha4	P22769	1.97904	0.0408466	0.403771	27.785	28.2184	29.5518	31.1006	29.7434	30.6484
337	Ide	P22817	-1.09367	0.15312	0.521172	25.2861	25.5374	24.1563	23.2003	23.7494	24.749
338	me31B	P23128	-0.866494	0.0486517	0.408987	29.6894	28.9756	29.426	28.0545	28.6217	28.8153
339	Map205	P23226 - Q8IMF5	0.677572	0.312248	0.630542	27.4512	27.0921	28.5133	29.0907	27.7017	28.2969
340	gammaTub23C	P23257	-0.5765	0.432002	0.69616	25.4824	24.4958	24.2061	24.0147	23.2998	25.1403
341	Cdk1	P23572	-1.45974	0.394064	0.67025	27.8545	27.42	24.4717	25.6426	23.0096	26.7148
342	Cdk2	E1JIR3 - P23573	-0.7494	0.603399	0.792019	26.2452	26.4875	22.6173	24.0546	23.7892	25.2579
343	Galphaq	P23625	1.05563	0.168028	0.533958	23.643	22.7009	24.7129	24.2658	24.9787	24.9792
344	Nrt	M9MS15 - P23654	0.852686	0.0665039	0.424758	27.5708	27.3412	28.2808	28.7281	28.2075	28.8153
345	mts	P23696 - X2JDI1	-0.587645	0.364504	0.654332	29.6078	28.0434	29.8742	28.654	28.4546	28.6538
346	Cys	P23779	4.41149	0.00298195	0.236021	23.7783	23.6829	24.6262	29.6086	27.5209	28.1924
347	l(2)37Cc	A0A023GQA5 - P24156	0.19701	0.356264	0.653743	29.1697	29.2139	29.6237	29.6328	29.2902	29.6754
348	mle	P24785	-0.766851	0.554898	0.764763	24.9117	25.96	22.1226	23.0138	23.5266	24.1533
349	Cyp1	P25007	-0.0559874	0.905082	0.951941	32.3012	32.0816	31.125	31.3736	31.7219	32.2444
350	Ubc6	A0A0B4K5Z5 - P25153	-0.659854	0.567243	0.775695	25.5213	22.905	26.4186	24.4277	24.071	24.3665
351	Arl1	P25160	0.787879	0.189421	0.546685	24.6665	23.6567	25.2433	25.6563	25.0284	25.2455
352	Rpn3	M9PG62 - P25161	0.529058	0.300018	0.629143	29.2956	28.7858	30.2453	30.1454	30.0327	29.7357
353	Rcc1	P25171	-0.30287	0.307141	0.629143	28.4227	28.2354	27.6333	27.6361	27.7624	27.9843
354	brm	M9PFM5 - M9PFS6 - P25439	-2.68964	0.0240608	0.36634	29.5839	27.823	30.1917	26.0155	26.5641	26.95
355	pum	A0A0B4K612 - A0A0B4KFF0 - A0A0B4KFX7 - P25822	-3.00446	0.0886949	0.446208	26.444	26.5509	26.2858	20.8787	23.9663	25.4223
357	chic	M9NEU5 - P25843	-0.848364	0.101293	0.461431	30.4507	29.2498	30.331	28.9853	29.112	29.389
358	eff	A0A0B4KHJ1 - P25867	0.479064	0.461848	0.718226	26.7064	26.3585	27.639	28.0262	27.5965	26.5185
359	su(f)	P25991	-1.02767	0.301162	0.629143	27.0388	27.0912	24.9014	24.3569	25.8097	25.7818
360	DNApol-alpha180	P26019	1.33475	0.079692	0.440078	27.3699	26.0818	27.6622	27.8054	28.4812	28.8315
361	Rpn8	A0A0B4KFH4 - A0A0B4KGE6 - P26270	0.289167	0.549422	0.761283	28.3255	28.1865	29.5597	28.83	29.07	29.0391
362	Gbeta13F	A4V4I0 - P26308	0.00697713	0.992416	0.997053	26.5801	25.5089	26.5838	25.1296	27.1482	26.416
363	B52	A0A0C4DHG5 - P26686	0.220843	0.18366	0.544208	29.0282	28.8054	29.2457	29.3208	29.2757	29.1454
365	gbb	A0A0B4LGA7 - P27091	-1.01478	0.502558	0.73337	24.6933	24.3155	23.909	20.9101	23.3426	25.6206
366	shi	A4V4I8 - A4V4J0 - E1JJA4 - E1JJA5 - M9PHQ0 - M9PJN9 - P27619 - X2JE15	-1.00752	0.157598	0.527973	28.1227	28.4759	26.9286	26.1776	26.9928	27.3342
367	ogre	M9PGW0 - P27716	-2.03709	0.0736842	0.438662	23.6385	24.9928	22.651	21.8673	20.7866	22.5172
368	Rrp1	B7YZZ9 - P27864	1.14543	0.0671179	0.425465	25.5817	25.9231	25.7615	27.6622	26.9305	26.1099
369	GluProRS	P28668	-0.340091	0.490877	0.729394	29.9022	29.8915	29.2274	28.5743	29.5625	29.864
370	TfIIB	M9PCM4 - P29052	-0.78536	0.446286	0.706676	24.8003	25.2256	22.2883	23.0643	23.6209	23.2728
371	14-3-3zeta	A0A0B4KEH0 - P29310	1.08705	0.0596772	0.408987	28.3818	28.8199	29.5514	30.0659	29.5618	30.3865
372	RpS6	P29327	-0.851287	0.328823	0.646127	31.4244	31.0992	31.1561	28.8731	30.93	31.3227
373	csw	M9PGI1 - P29349	-0.896124	0.172697	0.53617	22.2439	23.6971	22.459	22.4547	21.4444	21.8125
374	Calr	P29413 - Q53YH3	0.643506	0.0130506	0.326766	29.8966	30.2427	30.3316	30.9147	30.6669	30.8198
375	Tpi	P29613	0.670873	0.123139	0.49186	29.4006	29.2613	30.2874	30.4909	30.0805	30.3906
376	ImpE2	P29681	2.47789	0.0239197	0.36634	25.58	24.6699	26.956	28.3026	28.5368	27.8001
377	Chc	P29742 - X2JC31	-0.23806	0.776918	0.88614	31.8906	31.773	30.2842	29.8957	31.6937	31.6442
378	bnb	P29746	2.36162	0.0296133	0.380111	28.7053	29.2208	30.6807	32.6529	31.7374	31.3013
380	Hsc70-3	F3YDH0 - P29844	-0.706199	0.17911	0.540413	32.5848	31.9716	33.3862	32.2177	31.8724	31.7339
381	Hsc70-5	A0A0B4LFD2 - P29845	0.0726899	0.827987	0.915246	29.6937	29.3023	30.3693	29.7967	29.8774	29.9092
382	Top1	M9NDX3 - P30189 - Q494M1 - Q8IR39 - X2JKD2	-1.67101	0.148894	0.516486	27.0269	27.1365	24.9397	23.611	24.7769	25.7022
383	RpS2	M9PB84 - P31009	-0.893141	0.178837	0.540413	31.8121	31.5263	31.929	29.7928	31.3594	31.4359
384	Vha55	E1JIJ5 - P31409	0.650527	0.209757	0.561762	28.9457	28.802	29.9379	30.3785	29.6265	29.6321
385	RpL7	P32100 - X2J5G6	0.614551	0.0554644	0.408987	30.8674	30.6238	31.3735	31.6911	31.5381	31.4791
386	128up	P32234	-1.04975	0.0148163	0.332401	27.4993	27.1351	26.9284	25.7741	26.2031	26.4362
387	Arp3	P32392	1.14466	0.133307	0.50356	25.5118	25.1352	26.647	27.6004	26.1966	26.931
388	Dhod	P32748	0.480855	0.283924	0.622022	25.405	25.3172	25.9564	25.5253	25.9311	26.6649
391	Glt	M9NCS8 - P33438	-1.4152	0.0159906	0.345516	26.4589	26.4826	26.7054	24.9943	25.787	24.6199
392	Fas2	M9PGF6 - M9PJ19 - P34082 - X2JAF4 - X2JCI0	0.251758	0.581518	0.780298	26.5005	26.28	25.3535	25.8352	26.5165	26.5376
393	lds	P34739	-0.923643	0.581594	0.780298	25.9399	26.0049	23.2922	23.0497	22.7521	26.6643
394	Uch	M9MRD0 - M9PE40 - P35122	-0.125887	0.721798	0.85857	29.7167	29.1131	28.8483	28.9202	28.8689	29.5114
395	ben	E1JJN1 - P35128	-0.0119311	0.979169	0.9903	28.0078	27.8987	26.9592	27.1973	27.5109	28.1218
396	alpha-Cat	P35220	-2.58184	0.0944381	0.455194	26.0394	26.9035	26.0241	21.4543	24.7309	25.0362
397	blw	P35381	0.769391	0.0557223	0.408987	31.6112	31.7871	32.3252	33.0499	32.5702	32.4115
398	Prm	A4V1N8 - P35415	-0.432772	0.631914	0.809544	29.2812	31.3209	31.2943	29.7238	31.1835	29.6908
399	Pfas	P35421	1.10905	0.0191556	0.350594	25.6991	25.945	25.288	26.9601	26.3125	26.9866
400	Gnf1	P35600	0.0752431	0.931548	0.962492	26.8904	27.2628	24.8676	26.1289	26.0029	27.1146
401	Ptp99A	A0A0B4JDF4 - P35832 - Q9VAL5	1.4935	0.0707589	0.433629	22.1297	23.4573	23.7824	24.1222	24.4531	25.2745
403	Pp2A-29B	H5V8B8 - M9MQH9 - M9NDI6 - P36179	-0.53184	0.370592	0.656553	30.4023	30.1507	29.2969	28.6778	29.4904	30.0863
404	RpL19	P36241	0.204859	0.649566	0.817455	31.1368	30.5566	31.8281	31.5418	31.6109	30.9834
405	tws	A0A0B4LGZ3 - P36872	0.619532	0.254488	0.597695	27.5936	26.9685	27.3285	28.2837	27.0604	28.4051
406	Gip	P36951	3.08017	0.00736084	0.310286	23.5766	24.2585	24.177	28.1588	26.1969	26.8968
408	Dhc64C	M9PBQ0 - M9PBQ3 - M9PE73 - M9PEC8 - M9PEN4 - M9PHG8 - P37276	-0.244038	0.80821	0.904635	30.3927	30.363	28.3355	28.165	29.9463	30.2477
409	Ggamma1	P38040	0.569044	0.332312	0.647667	24.8722	25.1979	26.5099	26.123	26.3006	25.8635
410	sta	P38979	-0.243007	0.215685	0.566292	30.9866	30.6249	30.7172	30.3958	30.4215	30.7824
411	RpS19a	E2QD65 - P39018	-0.304339	0.15567	0.526702	30.8764	30.4718	30.5771	30.1109	30.5431	30.3583
412	cin	P39205	-0.960694	0.209242	0.561762	26.2838	25.8898	26.033	23.8576	25.5719	25.8951
413	Bx42	M9PGQ6 - P39736	0.331591	0.608151	0.793099	22.7334	23.2621	21.7258	22.4609	22.5695	23.6858
414	Prosalpha2	P40301	1.57088	0.0904522	0.446208	27.2495	27.7822	28.8818	30.5532	28.8358	29.2371
415	Prosbeta6	P40304	1.82792	0.0650993	0.422	27.4575	27.4992	29.2487	30.736	29.4702	29.483
416	Sam-S	A4UZW2 - P40320	0.719411	0.347444	0.648849	27.6906	26.4488	28.5901	28.8279	27.9654	28.0944
417	rl	P40417	-1.54501	0.068344	0.426987	26.7584	25.876	25.3786	24.031	23.9386	25.4085
418	sqh	F6J1D0 - P40423	-0.276403	0.613833	0.795558	26.7808	26.7734	26.5663	25.6271	26.3135	27.3506
419	exd	M9PHV1 - P40427	-0.861834	0.12719	0.495378	24.9081	24.4487	24.7609	24.3201	22.9903	24.2218
420	Rac1 - Rac2	M9PBH7 - M9PBU2 - P40792 - P48554	-0.165696	0.729804	0.864216	26.9965	26.2975	27.3413	27.2232	26.8065	26.1085
421	Cdc42	M9NFF8 - P40793	0.411018	0.346255	0.648849	26.0995	25.8918	26.2854	26.9655	25.7756	26.7686
422	La	P40796	-0.726276	0.135451	0.505794	28.2706	28.4161	27.355	27.002	27.1808	27.6801
423	pnut	P40797	0.859052	0.222134	0.57483	26.7486	26.5175	27.9499	28.5845	27.2176	27.991
425	Arf102F	L0MNA8 - P40945	0.40801	0.479754	0.724019	26.6492	25.9037	27.0128	27.7279	26.6945	26.3673
426	Arf51F	P40946	-0.272592	0.664391	0.824893	22.3928	21.7878	22.9381	21.809	23.0364	21.4557
427	RpS4	P41042 - X2JGM9	-1.00317	0.184715	0.545268	32.6653	32.1328	31.8013	30.0591	31.6314	31.8993
428	GstS1	A0A0B4KFT5 - A4UZL5 - P41043	0.841826	0.0043112	0.292708	26.8489	26.6285	26.9966	27.5956	27.5456	27.8583
429	Pep	M9NG39 - P41073	-0.486502	0.0469673	0.408987	30.225	29.7154	30.2029	29.478	29.6031	29.6026
430	RpL27A	M9MRC9 - P41092	0.157547	0.611877	0.794896	30.1822	29.8208	30.5989	30.0095	30.5938	30.4714
431	RpL18A	P41093	0.641461	0.0425986	0.408267	30.8601	30.6143	31.3417	31.671	31.5213	31.5482
432	RpS18	P41094	-0.476243	0.441012	0.702658	31.644	31.3039	31.0129	29.7927	31.4271	31.3122
433	RpL13	M9PFF0 - P41126	0.577853	0.135807	0.505794	30.9007	30.316	31.3841	31.4895	31.3931	31.4518
434	eIF2alpha	P41374 - X2JFR6	-0.0523231	0.864123	0.929707	28.2307	28.4937	28.9979	28.2488	28.4611	28.8554
435	eIF2beta	P41375	-0.747408	0.0663237	0.424758	27.5781	27.9892	28.5486	27.3435	27.0994	27.4308
436	Pgd	M9PIS3 - P41572	1.40419	0.0153438	0.341012	26.9404	26.6787	27.3702	28.9538	28.0382	28.2099
437	TfIIFbeta	P41900	-1.19814	0.0213883	0.36634	24.162	24.3895	23.3571	22.9203	22.6029	22.7911
439	E(z)	M9PHZ5 - P42124	1.79757	0.000900097	0.219667	21.9448	21.6856	21.5494	23.1907	23.6838	23.6978
440	2001-09-01	P42207	0.99343	0.313875	0.631948	26.1217	24.4333	26.7957	27.5831	25.8575	26.8905
441	NA	CON__Q9U6Y5 - P42212	-4.38968	0.00298678	0.236021	36.7145	35.4852	37.6587	32.2486	32.6728	31.768
442	gammaTub37C	M9PDN9 - P42271	0.209243	0.874399	0.93366	26.4056	26.1687	23.1836	24.4689	25.1434	26.7734
443	Acbp2	P42281	1.71947	0.00152883	0.219667	20.9752	20.9382	21.1031	22.801	23.058	22.3159
444	Nca	P42325	-0.270935	0.844205	0.92134	25.3089	23.2733	22.5486	25.3695	22.8857	22.0628
446	spel1	M9ND86 - P43248	-1.30687	0.2309	0.580852	25.2294	25.6561	24.9944	22.861	23.3209	25.7775
447	snf	P43332	-0.0034351	0.996214	0.998243	25.6638	26.2893	24.141	25.2817	24.9964	25.8057
448	betaCOP	P45437	-0.36286	0.476223	0.721577	28.5132	28.5409	28.4023	27.2023	28.5815	28.5841
449	tsr	P45594	0.926161	0.120565	0.490312	30.5497	29.8867	31.3465	31.9377	31.2991	31.3245
450	Arp2	P45888	1.15865	0.0256239	0.374176	25.2811	25.3902	26.1403	27.1435	26.4876	26.6564
451	Arp1	P45889	0.116804	0.277656	0.617012	26.5054	26.5293	26.5855	26.5305	26.831	26.6091
452	Moe	C7LAH9 - M9NG50 - M9PHG2 - P46150	0.246677	0.571211	0.776298	27.8459	28.3968	28.5338	27.8949	28.5483	29.0732
453	RpL11	A0A0B4LGZ5 - P46222	-0.363228	0.310983	0.630542	30.4433	29.7907	30.7583	30.1221	30.0726	29.7079
454	RpL7A	P46223 - X2JCS6	0.880914	0.158597	0.527973	30.2729	29.6372	31.3204	31.3955	31.0225	31.4553
455	Fdh	P46415	1.44814	0.0164144	0.347125	27.3883	27.5514	28.0208	29.5758	28.5168	29.2122
457	Klc	M9PF24 - M9PFG7 - P46824	-1.10816	0.429599	0.694464	28.1804	28.8064	26.4537	24.6619	27.3215	28.1325
458	Klp61F	P46863	-1.68228	0.16321	0.53167	25.9365	26.0328	25.9899	22.9403	23.7531	26.2189
460	TpnC47D	A0A0B4LF64 - P47948	0.0540001	0.955965	0.975299	23.5866	25.6893	26.4886	25.2764	25.8601	24.79
461	TpnC73F	P47949 - X2JCI6	-0.178333	0.856004	0.92673	26.1388	27.7449	29.0064	26.9574	28.2461	27.1516
462	Rho1	P48148	0.737629	0.197173	0.553858	27.3513	26.374	27.5925	28.4364	27.6075	27.4868
463	RpS15Aa	E1JJM9 - P48149	-0.875424	0.166602	0.53263	31.76	31.2508	30.887	29.5292	30.7531	30.9893
464	RpL23	P48159	-0.128823	0.615678	0.797014	30.7833	29.9959	30.529	30.2113	30.3685	30.3419
465	Fkbp12	P48375	1.10936	0.200227	0.555501	29.7115	28.6149	30.8755	31.4602	30.6309	30.4389
466	Pp1alpha-96A	A0A0B4KHS9 - P48461	-0.155761	0.858719	0.927976	23.3796	22.0787	22.0213	21.3545	21.9886	23.6692
467	flw	A0A4D6K293 - H5V895 - P48462 - Q8T0U6	-0.816865	0.206879	0.561125	24.2099	22.9919	23.6487	22.5937	22.2097	23.5964
468	Rala	P48555 - Q962I2	0.633517	0.284524	0.622254	21.4746	23.0143	22.6902	23.1335	22.6233	23.3229
469	RpS25	P48588	-0.220513	0.486717	0.728805	29.4654	29.1685	29.3292	28.5505	29.3675	29.3835
470	RnrL	P48591	0.847587	0.0801254	0.440078	29.4601	28.8761	29.9588	30.6455	30.1436	30.0487
471	RnrS	P48592	2.166	0.12518	0.495378	24.068	22.1036	24.4936	27.133	24.2146	25.8156
472	eIF4E1	M9PBZ9 - P48598	-0.599886	0.371701	0.656581	28.0313	27.7884	26.4503	26.1548	27.0658	27.2496
473	Rpt2	A0A0B4LIJ0 - P48601	-0.0559529	0.909406	0.954035	29.0413	28.5589	30.089	29.0059	29.3397	29.1757
474	Vha68-1	M9PD18 - P48602	-1.05937	0.0605087	0.408987	22.9389	23.7582	24.1772	22.6337	22.8485	22.214
475	cpb	M9PBN7 - P48603	-0.518693	0.0231753	0.36634	26.4431	26.6621	26.8517	26.0343	26.0659	26.3007
476	Roe1	P48604	-0.109371	0.727877	0.863413	25.7574	26.0596	26.1761	25.3642	26.2199	26.0809
477	CCT3	A4V303 - P48605	0.690755	0.385225	0.663915	30.5022	29.5792	31.8337	31.8733	31.0096	31.1044
480	Argk	A8JNP1 - P48610	0.363888	0.564028	0.772805	28.4551	28.8909	30.3676	29.6273	29.6312	29.5467
481	pr	P48611	0.750504	0.396532	0.672619	24.4609	22.8459	24.7198	25.8168	24.3202	24.1411
483	Hrb27C	E1JHA4 - P48809	-0.728555	0.233494	0.580852	30.5723	30.0583	29.3922	28.507	29.5518	29.7783
484	Hrb87F	E1JIK0 - P48810	-0.158721	0.496209	0.731442	29.405	29.0055	28.8877	28.8336	28.7638	29.2246
485	mago	P49028	-0.347976	0.407606	0.680663	25.6877	25.0556	26.0213	25.5207	24.7456	25.4544
486	MAPk-Ak2	A4V402 - P49071	-0.698775	0.295491	0.629143	24.952	25.5116	24.3745	23.3727	25.0253	24.3438
487	RpL36	P49630 - X2JC35	0.506612	0.126902	0.495378	29.738	29.635	30.4507	30.4949	30.3276	30.521
489	Mcm2	P49735	-0.633467	0.0963683	0.456212	28.3421	28.1279	27.6743	27.5196	26.9983	27.726
491	Taf5	P49846	-3.31855	0.0016469	0.219667	26.9677	27.6967	26.8918	23.4819	23.5391	24.5795
492	Taf6	M9PG32 - P49847	-0.766147	0.670858	0.829549	25.052	25.4224	21.1838	21.1813	23.8199	24.3584
493	Srp19	P49963	-0.315825	0.727847	0.863413	23.4843	25.3633	23.8603	22.6776	24.5681	24.5146
494	RpL9	P50882 - X2JDU0	0.724108	0.0824285	0.440078	30.6584	30.5656	31.3187	31.9794	31.4182	31.3173
495	RpL22	P50887	0.430014	0.431253	0.69616	30.1941	29.0599	30.6268	30.6505	30.4013	30.1191
497	dsh	P51140	-1.92806	0.0873564	0.446208	24.513	25.0673	23.2577	21.7766	21.5947	23.6826
498	bys	P51406	-1.35574	0.145262	0.514382	24.7852	23.6271	22.8833	21.4613	22.5701	23.197
499	hyd	A0A0B4LGZ6 - P51592	-0.234709	0.836832	0.917563	27.4472	27.2853	24.8933	25.0335	26.5428	27.3453
500	Pgi	P52029	0.714793	0.470491	0.720823	29.006	26.6539	29.3253	29.6641	28.7204	28.7451
501	Pfk	A0A0B4K7L1 - A0A0B4KFI7 - P52034	0.925894	0.221788	0.57451	26.2117	26.2431	27.2949	28.385	27.5957	26.5468
502	Pen	P52295	-0.560236	0.663368	0.82441	30.4106	30.535	27.2763	28.5475	28.1023	29.8913
503	polo	P52304	-0.180914	0.880768	0.936679	27.9327	28.0593	24.8911	25.9729	26.8121	27.5553
504	Ubc4	P52486 - X2JAX3	-0.778266	0.148018	0.516486	27.1684	26.5629	26.6209	25.4913	25.7558	26.7702
505	TfIIA-L	P52654	-0.245213	0.698963	0.844589	23.1749	22.3903	23.7572	23.736	22.4522	22.3985
506	RfC4	P53034	-0.200372	0.850541	0.924275	26.5575	26.6357	23.6654	25.1161	25.351	25.7904
507	Act57B	P53501	-0.41059	0.374326	0.656865	31.2962	32.1444	32.3479	31.9266	31.5814	31.0487
508	alpha-Man-Ia	P53624 - Q8IRL4	0.633828	0.23294	0.580852	22.808	22.5604	22.6829	23.777	23.7495	22.4264
509	Mlp60A	A0A0B4LGF8 - B7YZP9 - P53777	0.547231	0.348712	0.648849	28.7472	28.204	28.9264	29.4491	29.8098	28.2604
510	Set	P53997	0.735037	0.00933267	0.313801	26.7222	26.602	26.7837	27.7307	27.314	27.2683
511	Nsf2	A0A0B4LH53 - P54351	-0.816876	0.198512	0.554288	27.3784	27.448	26.4991	25.4265	26.6644	26.784
512	dod	P54353	-0.682987	0.23215	0.580852	27.8127	27.5504	26.2895	26.3946	26.4343	26.7747
513	Mlc-c	M9NEW1 - P54357	0.870546	0.0467314	0.408987	26.5672	26.7999	27.3621	28.1676	27.5443	27.6289
514	DNApol-delta	P54358	-0.202699	0.882778	0.938043	26.8289	27.1028	23.8198	25.3073	24.6723	27.1638
515	2002-09-01	A0A0B4KGJ1 - P54359	0.87008	0.334969	0.648791	25.9474	24.8768	27.0869	27.7326	26.1202	26.6685
516	g	M9PHJ5 - M9PJM7 - P54362	-0.573114	0.62384	0.804459	23.7634	24.8567	21.808	21.9668	22.694	24.0479
517	CkIalpha	E1JJI5 - P54367	-1.32497	0.268459	0.605627	27.708	27.612	25.935	24.1225	26.144	27.0136
518	Gdh	P54385 - Q8IMY1	1.78681	0.0200245	0.356923	27.4151	27.9654	28.7011	30.4039	29.5934	29.4449
519	FK506-bp1	P54397	0.138778	0.731907	0.865012	29.8143	29.5799	29.5101	29.0428	30.0937	30.1842
520	Pdi	P54399 - X2JGP4	0.881708	0.0393546	0.398695	30.6694	30.7709	31.5414	32.072	31.7918	31.763
521	Vha26	A0A0B4LGS4 - P54611	0.347218	0.240045	0.584717	28.8317	28.9888	29.1607	29.8032	29.0558	29.1639
522	mtSSB	P54622	0.219448	0.782683	0.888069	22.4295	21.8363	23.0828	23.9649	21.9116	22.1305
524	Rpn10	M9PIG8 - P55035	0.398564	0.234251	0.580852	28.0312	27.589	28.5256	28.4995	28.2734	28.5686
525	Hem	P55162	-1.17456	0.169033	0.533958	25.8484	26.8597	24.733	24.2247	24.3851	25.3077
526	faf	A0A0B4K6W2 - A0A0B4K7S0 - P55824	-0.513523	0.640921	0.812568	28.0758	27.8845	25.9739	25.3165	27.1907	27.8864
527	RpS20	P55828	-0.329093	0.424354	0.691212	30.8293	30.5891	30.61	29.6227	30.7008	30.7177
528	RpS3A	P55830	-1.02016	0.170691	0.53617	33.2981	32.15	32.0026	30.5553	31.8844	31.9504
529	RpL14	P55841	0.604575	0.260225	0.600519	30.544	29.5845	31.1202	30.9073	31.242	30.9131
530	RpS9	C6SUW3 - P55935 - Q95RG1	-0.752735	0.30179	0.629143	31.7696	31.5775	31.0471	29.5279	31.1626	31.4454
532	eIF6	P56538	1.10381	0.0306584	0.382119	26.569	25.6053	26.5453	27.4971	27.1218	27.4121
533	Arf79F	M9PG22 - P61209	0.510426	0.479873	0.724019	28.6598	27.7305	29.4604	29.9747	28.7509	28.6563
534	Sod1	P61851	1.02755	0.317825	0.638124	29.6904	27.5124	30.1717	30.8314	30.1004	29.5254
535	Cam	A0A0B4LF57 - P62152	1.76959	0.0115306	0.326766	28.9962	28.4649	28.9923	31.2755	30.4243	30.0623
536	RpS12	P80455	0.000178512	0.99964	0.99964	30.6177	29.572	30.2589	30.5679	29.9625	29.9186
537	Pka-R2	P81900	0.885606	0.134545	0.505794	24.4782	23.9091	25.2276	25.8746	24.9124	25.4847
538	l(2)efl	A0A0B4KEY5 - P82147	-1.96343	0.158255	0.527973	23.5947	24.2188	25.6216	20.8024	24.1307	22.6117
539	Pym	P82804	-0.522072	0.685822	0.837793	26.7146	26.6683	23.5984	25.2981	24.0063	26.1107
540	primo-1	P82890	-1.86246	0.061653	0.408987	26.692	26.4432	25.2422	24.4563	23.1971	25.1366
541	Stim	P83094 - Q7KUZ1	-0.885237	0.370327	0.656553	25.5417	25.9607	23.8165	23.6197	23.6561	25.3874
542	Cyt-c-p	P84029 - X2J6D4	2.66381	0.0110997	0.326766	25.8103	25.2241	25.1191	29.1606	27.4791	27.5053
543	His4r - His4													His4:CG33891	His4:CG33893	His4:CG33895	His4:CG33897	His4:CG33899	His4:CG33901	His4:CG33903	His4:CG33905	His4:CG33907	His4:CG33909";"A0A0B4KFZ9 - P84040";33.0605756422173;32.7369418043752;33.8064317256339;33.329873456222;33.0729527029653;33.6558917032346;33.3529059541406;33.2013163907421;0.151589563398524;0.694369590982403;0.842253664661307
544	His2A													His2A:CG33847	His2A:CG33850	His2A:CG33862	His2A:CG33865 - His2A:CG33859";"P84051 - Q4AB57";29.7741447251418;30.2851839347016;31.2864579916077;31.1042076885934;30.8748807144678;31.5062843675435;31.1617909235349;30.4485955504837;0.71319537305121;0.212253006187697;0.562230755610121
545	Pdk	A0A0B4K7V5 - A0A0B4KFG2 - A8DY78 - P91622	0.11985	0.919181	0.95779	23.6693	24.3891	22.0771	21.8512	24.8304	23.8135
546	MED20	M9PCC3 - P91641	-0.605687	0.623924	0.804459	23.0316	23.0627	20.7904	20.0955	23.0424	21.9296
547	RpI1	P91875	-0.479622	0.0433729	0.408987	24.9694	24.7136	24.687	24.0363	24.468	24.4269
548	Mo25	M9PI82 - P91891	1.68615	0.0277811	0.376441	24.7175	23.8344	25.3471	26.7934	26.1009	26.063
549	AP-2alpha	P91926	-0.884994	0.219987	0.572122	27.6261	27.4008	26.1554	25.3751	26.5031	26.6491
550	Letm1	P91927	2.96233	0.108987	0.474978	20.6407	23.814	24.8875	27.4067	25.249	25.5736
551	Mitofilin	A0A0B4KGN2 - A0A0B4KHL7 - P91928	-0.428474	0.41535	0.687685	27.9203	28.0228	26.7923	26.6595	27.2475	27.5429
552	ND-42	A4V383 - P91929	-1.14773	0.178855	0.540413	27.8435	27.967	27.1168	25.2774	26.6926	27.514
553	Trxr-1	A0A6H2EFX8 - P91938	0.446576	0.390559	0.666507	29.8097	29.3101	30.427	30.4969	29.6443	30.7454
554	14-3-3epsilon	P92177	1.48587	0.084546	0.443955	30.3592	30.3246	30.9953	33.2685	31.3507	31.5176
556	ndl	P98159	0.820688	0.46071	0.718226	22.8431	22.6277	25.2509	24.6536	23.3326	25.1975
557	yl	P98163	0.591297	0.569152	0.775695	26.5126	26.4169	24.2453	26.4721	25.2035	27.2732
558	CaMKII	A4V133 - A4V134 - D1YSG7 - D1YSG8 - L0MLP2 - L0MLR4 - L0MNA2 - Q00168	-0.308153	0.496636	0.731442	25.7352	26.5697	26.2364	25.2593	26.4077	25.9498
559	LanA	Q00174	0.0615633	0.904071	0.951265	29.391	30.1115	30.8503	30.0045	30.6338	29.8992
560	Sod2	A0A0B4LGQ1 - Q00637	1.09824	0.306957	0.629143	27.4496	26.6399	29.1098	29.9905	28.4757	28.0279
561	beta-Spec	Q00963	-0.461489	0.449625	0.709178	31.2152	31.5977	30.7717	29.8706	31.592	30.7375
562	Pgk	M9PCE0 - Q01604	-0.697823	0.254192	0.597695	30.7166	30.5167	29.4419	28.9754	29.4467	30.1596
563	r-l	Q01637	1.91665	0.029278	0.380111	25.4256	26.0783	26.5026	28.8869	27.4547	27.4147
564	jar	A0A0B4KGX1 - A0A0B4LHV4 - H1UUJ8 - Q01989	-2.10362	0.117644	0.485634	28.4901	28.4596	27.3412	24.1185	26.3901	27.4714
565	Rbp1	Q02427	-0.41015	0.0894734	0.446208	27.421	27.5325	27.0906	26.8266	27.1916	26.7954
566	hts	A0A0B4K7A5 - A0A0B4K849 - A8DYJ2 - Q02645	-0.179015	0.67502	0.830638	27.5045	27.9624	28.7124	27.5162	28.0552	28.0709
567	eIF4A	C9QP42 - Q02748	-0.38507	0.529896	0.749404	32.5417	31.0399	32.6817	32.0332	31.3573	31.7177
571	for	A0A1W5Q0S1 - A0A4D6K344 - E1JHR9 - P32023 - Q03043	-1.84274	0.201709	0.555992	24.6652	25.2642	23.4531	20.6058	22.9268	24.3217
572	RpS13	Q03334 - X2J950	-1.05777	0.302283	0.629143	31.3358	30.7262	29.9303	28.1732	29.722	30.9237
573	LamC	A0A0B4KFY9 - Q03427	-0.878986	0.254156	0.597695	28.3659	29.5929	29.4858	27.6421	29.3261	27.8394
574	nonA	Q04047 - Q8IR16 - X2JFR1	-0.755068	0.41625	0.687685	29.6544	28.6289	30.1222	30.1024	27.7862	28.2517
575	Nmdmc	A0A0B4KFE5 - Q04448	0.431444	0.288847	0.625714	23.2324	23.1861	24.0993	23.5636	24.0559	24.1927
576	slgA	A4V4U5 - M9NFJ2 - M9NHG9 - Q04499	1.06361	0.342307	0.648849	23.0726	23.1978	24.7417	26.0891	24.8864	23.2275
577	Ssrp	Q05344	0.107775	0.869327	0.932867	27.5401	27.5618	25.9177	26.614	27.1271	27.6018
578	HmgD	C0MJA0 - Q05783	0.942015	0.349152	0.648849	24.1865	25.4123	24.6637	27.0106	25.8724	24.2056
579	ATPsynbeta	L0MQ04 - Q05825 - X2JH42	0.991299	0.0319399	0.38542	31.9043	31.5971	32.5084	33.2936	32.8268	32.8633
580	SmB	Q05856	0.943327	0.0649662	0.422	26.0051	25.9165	26.7687	27.5294	26.6731	27.3179
581	TfIIFalpha	Q05913	-0.836483	0.462949	0.718226	22.977	24.199	22.1552	20.7041	22.523	23.5946
582	RpS3	G3M3A2 - Q06559	-0.355243	0.469548	0.720823	32.5263	32.3432	32.4096	31.1874	32.5025	32.5235
584	HmgZ	A0A0B4LG36 - Q06943	2.83913	0.0719545	0.433744	23.4753	26.0682	27.294	29.0715	28.0729	28.2106
585	ras	A0A4D6K3W6 - A4V488 - Q07152	-0.228232	0.743507	0.871535	27.3522	27.4022	26.451	26.673	25.9425	27.9052
586	Gel	A0A0C4DHG2 - A0A0C4DHG6 - Q07171	-0.0154857	0.952564	0.973313	24.9821	24.2753	24.7957	24.513	24.5821	24.9116
587	Rop	M9PEL1 - Q07327	-0.928294	0.468898	0.720823	25.9218	25.8846	22.9365	23.4741	23.285	25.199
588	drk	Q08012	-0.290957	0.321077	0.641918	26.5686	26.4792	25.8238	25.7902	26.0969	26.1117
589	sqd	A0A0B4K6U6 - Q08473	-0.660308	0.0555737	0.408987	30.4271	29.7859	29.9081	29.1258	29.3711	29.6432
590	Trl	A4V1Y6 - A4V1Y7 - M9PFM7 - Q08605 - Q2PDY1 - Q2PDY2	1.17002	0.0482376	0.408987	21.7512	21.6503	22.6732	23.5071	22.6802	23.3976
591	Uggt	Q09332	0.239647	0.471777	0.721577	27.3737	27.1556	27.8028	27.2146	27.9236	27.9128
592	eIF3b	E2QCG7 - Q0E940	-0.54635	0.46604	0.719623	30.3501	29.8407	28.8696	28.0977	29.6961	29.6277
593	RpS11	A1Z8U9 - Q0E9B6	-0.833148	0.335653	0.648791	31.1231	31.2678	30.7311	28.7617	30.6192	31.2417
595	mesh	A0A0B4LHZ4 - Q0KHY3	-1.59386	0.336949	0.648791	26.259	27.3449	24.4023	22.0788	25.9333	25.2126
596	Ance	Q10714 - X2J8C3	1.98365	0.0279661	0.376441	25.1425	24.5997	24.9771	27.7433	27.1071	25.8199
597	CalpA	A0A0B4LG26 - A8DYJ3 - Q11002	-0.31222	0.336301	0.648791	26.2708	27.0059	27.1116	26.4478	26.3158	26.688
601	Myo31DF	Q23978	0.483199	0.530292	0.749404	25.0825	26.0507	26.8198	25.5877	27.2936	26.5214
603	alphaSnap	Q23983	-0.538588	0.297774	0.629143	27.5107	27.0539	26.5577	25.7966	26.7663	26.9437
605	Idgf6	A0A0B4LFJ1 - Q23997	0.783004	0.238055	0.584717	26.2223	25.5403	27.4211	27.324	27.2915	26.9173
606	fliI	Q24020	-3.68317	0.00236827	0.219667	23.3601	24.9855	23.9474	19.9993	20.3793	20.8648
607	nrv1	B5RIR1 - Q24046	0.484175	0.698005	0.844281	22.4724	25.7795	25.9316	24.7069	25.6371	25.2921
608	mei-9	Q24087 - T2FFI3	-1.01222	0.363664	0.654332	24.3023	23.5696	21.3124	21.2631	22.2462	22.6383
609	DnaJ-1	Q24133 - Q53ZT0	-0.849662	0.462808	0.718226	24.8464	26.0959	25.3811	23.5086	23.7118	26.554
613	RpL29	Q24154	1.25571	0.020029	0.356923	26.142	26.3743	27.1437	27.9848	27.919	27.5233
614	Orc2	Q24168	-0.244209	0.777668	0.886475	21.8656	22.5733	21.7104	20.3526	22.1243	22.9397
615	Orc5	Q24169	0.208612	0.771727	0.88473	23.0477	23.4976	21.5784	22.6317	22.5237	23.594
616	Slh	Q24179	-1.91243	0.185996	0.546081	26.0581	26.8563	23.9999	22.0377	24.4973	24.642
618	RpS5a	Q24186 - X2JKU5	-0.458358	0.375054	0.656865	29.2397	30.4586	29.5615	28.904	29.1439	29.8368
619	bol	A4V1Q0 - A4V1Q1 - M9PF25 - Q24207 - Q6NN06	-2.10059	0.0469105	0.408987	25.9423	25.7163	24.8501	22.1228	24.3284	23.7557
620	eIF2gamma	A0A0B4KGP8 - Q24208	-0.426599	0.19932	0.555501	29.227	29.0297	29.7089	28.5249	29.0003	29.1606
621	CanB2 - CanB	A0A0B4K833 - M9NFW6 - P48451 - Q24214	0.748174	0.36191	0.654329	25.8982	24.9192	26.8645	27.4641	26.5989	25.8635
622	sw - Sdic4 - Sdic1 - Sdic2 - Sdic3 - SdicC	A4V4T4 - B5RJJ8 - E8NH77 - M9NE47 - Q24246 - Q7KWG3 - Q8IRZ3 - Q9W5W4 - T2FGB0 - X2JCQ7 - X2JLF7	0.0422253	0.949097	0.970539	26.1753	26.2294	24.4733	25.3137	25.5857	26.1052
623	ATPsynD	A0A0B4LHL7 - Q24251	0.472695	0.149548	0.516513	28.7626	29.0726	29.4819	29.9019	29.4691	29.3642
624	Cdc37	Q24276	-0.985165	0.230355	0.580852	27.7657	27.5284	25.689	25.5661	26.0976	26.3639
626	shg	Q24298	0.712316	0.0824392	0.440078	27.0049	26.9641	26.453	27.9823	27.1116	27.465
627	Cul1	Q24311	-0.50738	0.68312	0.836076	27.5074	27.1222	25.6362	24.509	26.2473	27.9876
628	dor	Q24314	-0.743715	0.130716	0.501858	25.1015	25.4455	25.3719	25.0219	23.8132	24.8527
629	DNApol-alpha50	Q24317	0.137913	0.857915	0.92767	21.1202	23.1528	22.3846	22.2532	21.6988	23.1194
630	Dp	A0A0B4KEQ0 - Q24318	-1.24507	0.176485	0.539026	22.9298	23.5783	22.5289	20.4157	22.1602	22.7259
631	Ost48	Q24319	-0.0483795	0.917873	0.95688	27.8798	28.3646	27.6906	27.1692	28.1436	28.477
632	Sema2a	Q24323	0.635201	0.233897	0.580852	24.3762	25.3515	25.5493	25.5632	25.3599	26.2595
636	Iswi	Q24368	-0.425815	0.632574	0.809544	27.9896	27.9536	25.8209	26.0168	27.2471	27.2227
637	Lac	Q24372	0.214674	0.445875	0.706607	26.8023	27.2342	27.5258	27.355	27.1815	27.6699
638	Mlp84B	Q24400	-0.131986	0.817793	0.909835	27.3238	27.0747	27.8006	27.4581	28.0094	26.3357
639	ATPsynCF6	D1Z3A2 - Q24407	1.15527	0.111742	0.475246	26.4258	27.3047	28.3087	28.7869	28.4986	28.2195
640	ATPsynO	Q24439	0.676133	0.0255265	0.374176	28.8543	28.9401	29.4682	29.7458	29.8274	29.7178
641	Rbf	Q24472	-2.71667	0.0170762	0.349965	24.3643	23.9011	24.1696	20.4362	21.1245	22.7243
642	Cp190	Q24478	0.434323	0.182567	0.543906	27.181	26.9679	27.7066	27.9171	27.4101	27.8312
643	Rsf1	Q24491 - Q8SYR3	-1.99954	0.0967241	0.456212	25.8123	25.5601	23.5199	21.8488	23.2915	23.7533
644	RpA-70	Q24492	-0.30495	0.656436	0.820198	28.9492	28.6049	27.243	27.8721	27.379	28.6311
646	Syx5	A4V0S1 - Q24509	-1.788	0.126792	0.495378	23.7306	24.3044	21.8317	20.6912	22.5587	21.2529
647	sn	A4V441 - Q24524	0.465499	0.592945	0.789369	27.7579	25.7371	28.3693	27.9645	27.672	27.6242
648	Dsp1	B7Z0Z0 - F2FBA6 - Q24537	-0.682557	0.211231	0.561832	26.0885	26.3027	25.3715	25.5238	24.5184	25.6728
649	Syx1A	A0A0B4JCZ4 - A0A126GV04 - Q24547	-1.63633	0.319101	0.639689	25.0335	24.3768	26.0613	20.8388	25.1779	24.546
650	betaTub56D	A1ZBL0 - Q24560	0.952886	0.241905	0.584934	32.8142	32.9276	33.2868	35.2821	33.0205	33.5847
651	U2af50	M9NDZ4 - M9NF89 - M9NH51 - Q24562	-1.04468	0.135921	0.505794	27.8572	27.9392	26.6773	25.6814	26.7536	26.9045
652	Caf1-55	E1JIL4 - Q24572	0.632181	0.0862385	0.446208	28.2049	27.8728	28.7493	29.1227	28.7425	28.8584
653	Usp47	Q24574	-2.27665	0.110695	0.475246	26.2742	26.1563	24.1847	22.0657	22.729	24.9905
654	Vha14-1	Q24583	0.365639	0.424392	0.691212	26.5094	26.1076	26.9357	27.5233	26.3925	26.7337
656	sesB	Q26365 - X2JB48	0.328142	0.384114	0.663915	31.7911	31.4246	32.5402	32.3879	32.1988	32.1536
657	dpa	A0A0B4LEV2 - Q26454	-0.566769	0.230692	0.580852	28.5735	28.8813	28.092	27.6697	27.5723	28.6045
658	l(2)tid - l(2)tid-RA	A0A0B4K7M9 - D3DN23 - Q27237 - Q7KVH7	0.0241562	0.988021	0.994836	24.7696	24.3384	21.2739	21.4535	24.1342	24.8666
659	Hel25E	M9PC90 - Q27268	-0.184253	0.356074	0.653743	29.9712	29.4342	29.6285	29.4289	29.397	29.6552
660	e(y)1	Q27272	-0.207673	0.889604	0.941419	23.6328	24.2532	21.2134	20.7184	23.9688	23.7892
661	caz	M9PH94 - M9PHV6 - Q27294	0.242053	0.41127	0.685007	25.2832	25.2481	25.2994	26.0404	25.1902	25.3263
662	Vha68-2	A4V0N4 - Q27331	0.999841	0.111196	0.475246	29.244	29.9564	30.3527	31.587	30.4786	30.4871
665	Nlp	A0A0B4KI24 - Q27415	2.02245	0.0180887	0.350594	27.4539	28.0102	28.6693	30.8346	29.5843	29.7817
666	Ahcy	M9PHN8 - Q27580 - X2JF40	1.86435	0.0427556	0.408267	27.6958	27.4749	28.3326	30.7702	28.7704	29.5557
667	Cpr	M9PCQ1 - Q27597 - Q8IPJ7	-0.0604876	0.932615	0.962844	27.4928	27.919	26.6916	28.0942	26.2051	27.6227
668	Prat	A0A0B4K6L4 - Q27601	1.8837	0.049215	0.408987	23.1906	23.5294	24.6112	26.7025	25.1739	25.1058
669	Pcmt	A0A0B4KGK0 - Q27869	-0.266993	0.79002	0.891166	24.4336	23.5859	23.8193	21.8776	24.692	24.4682
670	PpV	M9PGI3 - Q27884	-0.647604	0.491969	0.729394	25.8698	24.0624	24.389	23.1587	23.852	25.3677
671	Pp2B-14D	M9NE01 - Q27889	0.486107	0.47601	0.721577	26.92	26.2465	27.7385	28.3416	27.008	27.0137
673	egg	Q32KD2	-1.83866	0.265396	0.604263	24.5088	25.2313	21.9576	20.8238	21.2811	24.0768
674	tefu	Q5EAK6	-1.66315	0.0506542	0.408987	24.9999	25.3952	25.8119	24.801	22.9327	23.4838
676	otk	A0A0B4LF75 - Q6AWJ9	0.262899	0.729824	0.864216	22.5724	24.4504	22.1764	23.1906	23.255	23.5423
677	Adi1	Q6AWN0	-0.782866	0.294625	0.629143	26.0473	24.9936	25.1003	24.4453	23.7184	25.6289
679	Pgant6	M9PBK1 - Q6WV16	-0.754809	0.607117	0.793094	23.4976	24.8153	20.4425	21.905	21.642	22.9439
680	Pgant5	Q6WV17	0.23871	0.78626	0.889325	22.2259	23.7035	21.3926	21.8068	23.4199	22.8114
684	VhaAC45	Q7JR49	0.788849	0.180884	0.540413	23.0004	24.6178	24.094	24.6409	24.8912	24.5467
688	eIF3m	A0A0B4LFB3 - Q7JVI3	-0.691472	0.308625	0.629947	29.7212	29.6406	28.763	27.7438	28.8193	29.4872
690	Dmel\CG11007 - CG11007	A0A0B4LFY2 - Q7JW12	0.227885	0.692788	0.8417	22.7525	23.4131	22.7273	22.5774	22.8451	24.1541
692	Dmel\CG8635 - CG8635	A0A0B4LEV3 - Q7JWR9	0.530438	0.285993	0.622668	25.8604	25.4234	26.7824	26.8474	26.2996	26.5106
693	Nup62	Q7JXF5	-0.708598	0.0552101	0.408987	27.7959	27.697	27.151	26.5009	27.0647	26.9525
694	sel	Q7JXF7	-0.0672011	0.855756	0.92673	24.5787	24.3118	24.0374	23.8328	24.0446	24.8488
696	Dmel\CG1129 - CG1129	E2QCZ9 - Q7JZB4	1.19745	0.229709	0.580852	24.1856	22.6267	25.4818	25.3671	24.9467	25.5727
697	mRpL41	Q7JZM8	0.470234	0.425632	0.691826	24.0587	24.1778	23.2508	24.5107	23.4473	24.94
698	Cpr47Eg	Q7JZV0	-3.78023	0.00204054	0.219667	28.0974	28.1198	28.9113	24.0012	24.2917	25.4949
699	Nup50	Q7K0D8	0.190163	0.568946	0.775695	26.5615	26.4976	26.6989	26.3233	26.659	27.3461
700	Mob4	A0A0B4K6X9 - Q7K0E3	-0.103733	0.768974	0.883721	24.311	24.6739	24.5291	24.3317	23.8973	24.9739
701	Dmel\CG7611 - CG7611	E1JHX5 - Q7K0L4	-0.18502	0.739161	0.869602	27.8902	27.2403	27.4346	26.5934	27.1788	28.2378
702	CG5033	Q7K0Y1	0.295513	0.659404	0.822909	24.8164	25.9402	24.3103	24.5361	25.7845	25.6328
704	jagn	E2QD00 - Q7K1V5	0.488732	0.531085	0.749404	22.0093	23.2327	22.6417	22.2562	22.7731	24.3204
705	Ciao1	Q7K1Y4	-1.17814	0.123156	0.49186	26.2257	25.3236	25.0527	23.6711	24.0917	25.3047
706	cbc	Q7K284	-0.724129	0.243657	0.584992	23.6652	23.1192	23.6553	22.4499	23.7303	22.087
708	DCTN2-p50	Q7K2D2	-1.01179	0.0802664	0.440078	27.143	27.2598	27.6203	25.6835	26.215	27.0893
709	Rpn13	Q7K2G1	0.467562	0.131487	0.502647	28.0763	27.9309	28.5546	28.7597	28.3406	28.8641
710	Nup44A	Q7K2X8	-0.323003	0.276894	0.616702	26.3575	26.2154	26.7587	25.7284	26.2628	26.3713
712	CG5721	Q7K486	-1.30242	0.327373	0.644258	27.8617	27.907	24.7144	24.8761	25.1955	26.5042
715	NO66	E2QD64 - Q7K4H4	0.481963	0.45264	0.710999	24.4087	24.5032	22.9823	24.9965	23.935	24.4087
716	Cbp80	E2QD75 - Q7K4N3	-0.489906	0.168722	0.533958	27.4121	27.3481	26.6164	26.6385	26.3884	26.88
717	PP2Cg - CG10417	E2QC56 - Q7K4Q5	-0.20235	0.790774	0.891305	27.2604	28.0499	25.9558	26.6944	26.365	27.5995
720	eIF3j	A0A0B4LF26 - Q7K550	0.691455	0.256287	0.598884	26.1867	26.3223	27.4842	27.9933	26.9621	27.1122
723	Ubc10	Q7K738	0.630155	0.11158	0.475246	25.5339	24.8704	25.626	26.2609	25.5937	26.0661
724	Fen1	Q7K7A9	-0.221039	0.697174	0.844278	25.2159	24.1728	25.7951	25.2141	24.8917	24.415
726	Rpn6	A0A0B4K7Z5 - Q7KLV9	0.381121	0.383125	0.663499	28.2459	27.9979	29.1785	28.7481	28.6664	29.1511
727	nito	Q7KMJ6	-0.762281	0.405255	0.678963	27.4742	27.8726	25.655	25.3765	26.4181	26.9204
728	TER94	A0A0B4LFZ4 - Q7KN62	1.22	0.135475	0.505794	30.8948	30.6764	32.1464	33.3817	31.8746	32.1214
730	CysRS	Q7KN90	0.331509	0.541399	0.754624	26.2084	26.26	27.4066	26.4059	26.9966	27.467
732	Pabp2	E2QC83 - Q7KNF2	-0.828964	0.0580866	0.408987	27.5607	27.2647	26.8052	25.9772	26.4091	26.7574
733	Lis-1	A0A0B4K812 - Q7KNS3	0.107979	0.862326	0.928331	26.9268	25.5546	26.8947	27.2935	26.3211	26.0854
734	CG11148	Q7KQM6	-1.82121	0.120355	0.490312	26.6879	27.2193	24.7755	23.5785	24.1866	25.4539
735	RpS15Ab	Q7KR04	-0.854932	0.259712	0.599873	24.6142	25.0609	23.9037	22.5674	24.0851	24.3615
736	lolal	E1JGK7 - Q7KRI2	-0.111467	0.576154	0.778559	27.5851	27.0562	27.2257	27.2542	26.9856	27.2926
738	CG1646	Q7KRW8	-0.878973	0.0422001	0.408267	26.1963	26.4833	25.8859	24.8332	25.6366	25.4588
739	ball	A4V3G8 - Q7KRY6	-0.629262	0.276044	0.616085	24.459	24.7514	24.5508	24.4765	22.9748	24.4221
740	CG33090 - CG7469 - Dmel\CG33090	Q7KT91 - X2J9U5 - X2JAF7 - X2JE45	1.97468	0.13965	0.509612	21.7485	19.8536	21.7237	24.7046	22.8236	21.7217
741	CSN8	Q7KTH8	0.34385	0.675294	0.830638	25.7659	26.1117	23.7484	25.3594	25.9422	25.3558
744	Lon	Q7KUT2	0.172866	0.716928	0.855935	25.5595	25.1901	26.5409	25.5634	26.1229	26.1228
745	CG4038	Q7KVQ0	1.04842	0.0188221	0.350594	25.3622	25.4842	26.1005	27.0011	26.5666	26.5243
746	CG17896	Q7KW39	-0.497995	0.349181	0.648849	27.5124	27.3696	26.2551	26.1114	26.5506	26.9811
747	Nipped-B	A0A0B4KF23 - E1JGX3 - Q7PLI2	-1.12814	0.30926	0.630245	25.4554	25.3576	22.9219	22.719	23.2168	24.4147
748	CG17528	Q7PLI7	-2.09511	0.192531	0.546685	27.19	28.1462	24.7449	23.3608	24.1462	26.2886
749	IntS3	Q7PLS8	-1.0069	0.678627	0.832486	25.0723	25.162	20.4371	19.7281	22.5439	25.3788
752	lola	Q867Z4	0.157024	0.792879	0.891761	25.5484	25.7319	24.8942	26.1413	24.5582	25.9461
753	Ppn	Q868Z9	0.559328	0.47443	0.721577	28.0635	29.1344	30.241	29.5313	30.3412	29.2444
756	mod(mdg4)	A0A0B4K6B8 - A0A0B4K7A6 - Q86B87	0.346643	0.552114	0.762163	25.9095	26.2273	25.3865	25.8146	25.6173	27.1313
757	Mical	A0A0B4K6D5 - A0A0B4K6N6 - A0A0B4K703 - A0A126GUS4 - A0A126GUS6 - Q86BA1	-1.66714	0.0176339	0.349965	23.2709	23.0807	22.5792	20.9625	20.9074	22.0595
758	PTPMT1	Q86BN8	-0.920779	0.324566	0.64362	23.3968	23.238	23.4911	20.8288	23.1227	23.4121
760	rig	Q86BY9	-0.706634	0.258985	0.599803	27.534	27.0626	27.8105	26.0125	26.5877	27.687
761	Nelf-A	A0A0B4KGH5 - A0A0B4LIF3 - Q86NP2	0.12784	0.763193	0.880607	23.8994	23.0491	23.8266	24.273	23.582	23.3036
762	gammaCOP	A0A0B4KHL2 - Q8I0G5	-0.656179	0.240238	0.584717	28.6175	28.6036	28.5441	26.9882	28.3026	28.5058
763	Lasp	M9NDA6 - M9NFH3 - Q8I7C3	-0.406275	0.643805	0.814623	25.3507	23.9105	25.3776	25.7804	23.8453	23.7943
764	Nipped-A	Q8I8U7	-0.574208	0.741241	0.87043	26.5914	28.0046	24.3479	23.4829	26.049	27.6893
765	Mat89Ba	Q8IH00	-2.43557	0.0984523	0.458496	23.9558	24.5871	21.0746	20.1913	20.7318	21.3877
766	4E-T	Q8IH18	-1.18716	0.526741	0.749168	26.7617	27.0122	22.6848	22.6048	24.2727	26.0196
767	MED31	A0A0B4K6R3 - A0A0B4KG28 - A0A0B4LGM8 - Q8IH24	-0.0374397	0.95602	0.975299	22.5235	23.4803	22.5054	21.8266	22.8368	23.7335
769	osa	A0A0B4KGD1 - A0A0B4KHB1 - E1JIN6 - Q7KSE8 - Q8IN94	0.523341	0.509519	0.737688	25.5322	26.3769	24.3153	25.1578	26.1005	26.5361
770	Akt1	A0A0B4LIA3 - Q8INB9	-1.22627	0.312133	0.630542	26.4377	25.9388	23.6772	23.3777	23.6071	25.3901
772	SelR	D3DMP0 - Q8INK9	-0.0469373	0.933375	0.963243	23.1516	22.4036	23.8822	23.668	23.027	22.6016
773	sle	Q8INM3	1.17951	0.207921	0.561125	25.8285	24.7609	25.9854	27.9413	25.5733	26.5988
774	nur	Q8IP68	1.10276	0.0982846	0.458496	28.2187	27.4696	28.5827	29.0746	29.9295	28.5751
775	Rrp40	Q8IPX7	-0.492367	0.332459	0.647667	25.3547	25.8315	25.4672	24.2855	25.1476	25.7433
778	Dmel\CG5021 - CG5021	E1JI84 - E1JI85 - Q8IQC1	1.0192	0.224237	0.577336	21.5847	22.0509	21.6962	21.431	23.7091	23.2493
779	Nup205	Q8IQV9	-0.256267	0.816883	0.909835	28.411	28.2937	26.1785	25.9019	27.95	28.2625
780	dre4	Q8IRG6	-0.0151219	0.984217	0.994707	27.7383	28.1895	25.9507	26.9522	27.1807	27.7003
781	FBpp0072605 - CG2199	M9PBH8 - Q8IRH5	0.316533	0.492238	0.729394	25.0522	25.9659	26.2545	26.469	26.0046	25.7486
782	thoc7	Q8IRJ8	-0.430971	0.433027	0.69649	23.8678	24.7879	24.9612	23.4746	24.1271	24.7224
784	Coq9	Q8MKN0	-0.427316	0.291069	0.627892	22.8583	23.631	23.5444	22.4283	23.2727	23.0508
787	LBR	Q8MLV1	-1.00544	0.262728	0.601752	27.5999	27.5416	25.6113	25.3775	25.638	26.7209
788	RpS8	A0A0B4K6N1 - Q8MLY8	-0.897286	0.262654	0.601752	31.5157	31.6889	31.1256	29.2264	31.0215	31.3905
791	viaf	Q8MR62	-0.168012	0.796191	0.894674	24.2347	23.3102	24.7869	24.585	23.1263	24.1163
792	Pgant9	Q8MRC9	-0.96879	0.127199	0.495378	22.8022	22.6862	22.7635	21.1774	22.7811	21.3871
793	mRpL35	Q8MS27	-0.752625	0.439363	0.701091	23.3304	23.2108	21.9348	20.7349	22.1342	23.349
794	lva	Q8MSS1 - X2JAF1	-0.228536	0.688951	0.84082	28.6431	28.1107	27.5725	28.6093	27.9155	27.1159
796	Sym	Q8MSU4	-0.0814644	0.945654	0.96817	25.7227	25.9044	23.8479	23.3813	25.349	26.5002
797	shep	Q8MSV2	-0.0692763	0.885089	0.938609	25.3496	24.6546	24.0982	24.2911	25.1585	24.4449
799	MED6	E1JIH5 - Q8MSX2	0.31233	0.530916	0.749404	22.3684	22.9066	22.5202	22.651	22.3364	23.7448
801	Ns1	Q8MT06	-0.530276	0.672886	0.829549	25.8196	26.8111	24.1947	23.3227	25.8033	26.1086
802	Pgant7	Q8MV48 - X2JEA3	-0.360439	0.191214	0.546685	24.8231	25.1269	24.5368	24.1701	24.6811	24.5543
804	Atx2	A0A0B4LH64 - Q8SWR8	-0.356231	0.642005	0.813143	27.2875	27.6956	25.6492	26.1319	26.243	27.1888
805	Dmel\CG1354 - CG1354-RA - CG1354	A0A4D6K4F6 - E6PBV6 - Q8SWU7	-0.736508	0.172643	0.53617	28.7069	29.098	27.8874	27.3126	27.9788	28.1914
808	bai	Q8SXY6	-0.448446	0.537058	0.752639	26.889	26.6067	25.6188	24.8397	26.4256	26.504
809	gw	Q8SY33	-0.621562	0.630981	0.809513	26.8263	26.8709	23.462	24.6576	24.7447	25.8922
811
812	CSN3	Q8SYG2	-0.755434	0.437595	0.700366	27.1204	26.8864	25.0913	24.7171	25.3672	26.7474
814	Fdx2	Q8SZA8	1.35518	0.00301888	0.236021	21.4349	21.6854	21.6022	22.7284	22.735	23.3247
815	Ndf	Q8T079 - X2JDP6	-0.0157422	0.89201	0.943191	28.2167	28.2402	28.4261	28.1217	28.4197	28.2944
817	hpo	A0A0B4KFW0 - Q8T0S6	-1.07477	0.445814	0.706607	25.8062	25.4898	22.9851	22.2668	23.4165	25.3736
818	EndoA	B5RIU6 - Q8T390	-2.10298	0.122724	0.49186	24.5624	24.3737	21.7609	20.3739	22.3843	21.6298
819	beg	Q8T3L6	2.38867	0.00750969	0.310286	22.523	21.4921	22.9788	24.3529	24.9705	24.8364
820	RpS23	A0A0B4LFD9 - Q8T3U2	-0.771865	0.28054	0.61927	30.9363	30.0256	29.9318	28.5896	29.5649	30.4237
822	PIG-K	Q8T4E1	-0.464797	0.527512	0.749404	23.1305	24.1433	23.3717	21.9907	23.2047	24.0557
824	dlt	Q8T626	-2.83776	0.217302	0.567448	28.2103	26.9687	28.6893	23.4122	28.8551	23.0877
825	hfp	A4V193 - Q8T6B9	-0.475477	0.514667	0.742226	27.3596	27.7284	26.1437	25.6761	27.0553	27.074
826	CNBP - CG3800	A0A0B4JD46 - Q8T8R1	0.041722	0.930143	0.962492	30.1023	29.4436	30.7402	30.5889	30.0734	29.749
827	boca	Q8T9B6	2.37704	0.00220333	0.219667	23.1566	22.5869	22.7399	25.7857	24.9978	24.831
828	bonsai	Q8WTC1	-0.661205	0.587668	0.784367	25.1738	25.3427	23.2354	22.1294	24.8425	24.7963
829	ND-75	A4V449 - Q94511	-0.0454671	0.90058	0.94922	27.9867	28.3518	28.8884	27.9365	28.4881	28.6658
830	COX5A	A0A0B4KFT0 - Q94514	0.412149	0.255341	0.598347	27.2465	27.7697	28.182	28.3647	28.2182	27.8518
831	ATPsynB	Q94516	0.310963	0.180478	0.540413	28.0564	28.4696	28.6563	28.7637	28.7927	28.5588
832	HDAC1	Q94517	0.106085	0.717935	0.856741	28.2506	27.4994	28.1582	27.8138	28.1332	28.2795
833	Nacalpha	A0A0B4LEY6 - Q94518	1.5803	0.0449155	0.408987	28.469	28.5752	29.6714	31.2484	30.2532	29.9549
834	Scsalpha1	Q94522	0.156986	0.686917	0.838735	27.3473	27.5496	28.2625	27.4445	27.9451	28.2408
835	SdhA	Q94523	0.292157	0.611923	0.794896	29.0655	28.4215	30.1475	29.708	29.6382	29.1647
836	Dlc90F	Q94524	-0.105654	0.749245	0.874289	25.5559	24.9714	25.4315	25.0149	24.9122	25.7148
837	Gs1l	E2QCN9 - Q94529	-1.44615	0.149395	0.516513	25.1862	25.4974	23.9875	22.6824	22.8734	24.7768
838	U2af38	M9PBM1 - Q94535	-0.447205	0.577522	0.778559	26.2322	26.0808	24.0874	24.6188	24.9317	25.5083
839	ash2	A0A0B4K7H6 - Q94545	-0.857993	0.258124	0.598884	23.8903	24.2437	22.6418	21.9387	22.8315	23.4317
840	Atu	Q94546	1.23427	0.178268	0.540413	22.4334	24.4113	22.1124	23.9511	24.0165	24.6924
841	Rga	A0A0B4LHS9 - Q94547	-0.671245	0.575665	0.778559	23.2277	24.7548	23.1125	21.19	23.4185	24.4728
842	alien	M9PFB5 - Q94899	-0.406924	0.422154	0.691212	26.5538	26.7877	25.5395	26.0096	25.4119	26.2386
843	lark	Q94901	-0.859404	0.198243	0.554136	28.8671	28.4968	27.5868	26.6648	27.686	28.0217
844	porin	M9PD75 - Q94920	0.0476915	0.741897	0.870438	31.0474	30.7594	30.7662	30.9585	30.7187	31.0389
846	Ldh	B5RJQ0 - Q95028	0.659212	0.281094	0.61927	26.1726	26.3768	27.2465	27.826	27.497	26.4506
847	Cp1	A0A0B4JD48 - Q95029	0.553543	0.237661	0.584717	29.2772	28.5981	29.9646	29.8632	29.718	29.9194
848	Prosalpha5	Q95083	1.92123	0.0692369	0.428372	27.6158	27.8632	29.6044	31.2098	29.7854	29.8519
849	mats	A0A0B4KGK3 - Q95RA8	-1.07421	0.302612	0.629143	24.534	23.959	22.8964	21.24	23.0907	23.8361
850	GILT1	Q95RA9	0.838742	0.117871	0.485794	27.1647	27.0362	27.9482	28.8285	28.0401	27.7967
852	fax	M9PFH6 - M9PFW1 - Q59E29 - Q59E30 - Q86BI4 - Q95RI5	0.223639	0.544551	0.757597	29.1195	29.2777	30.1772	29.8289	29.5954	29.8212
853	ebi	Q95RJ9	1.45728	0.1077	0.474642	24.2666	24.4197	26.1219	27.1169	26.2298	25.8334
854	CG10038	Q95RN0	-0.769866	0.60958	0.793099	26.7274	26.577	22.7749	24.1201	24.0326	25.617
857	CG30291	Q95SK3	-0.984352	0.492483	0.729394	23.9946	24.6248	21.5684	20.5885	23.2334	23.4129
859	wls	Q95ST2	-0.332964	0.659912	0.822909	24.6364	24.7977	23.4604	22.9389	24.0853	24.8714
860	fwe	Q95T12	0.630491	0.0782095	0.440078	21.9942	21.7298	21.4668	22.0142	22.2981	22.77
862	IntS9	Q95TS5	0.176023	0.661067	0.823199	22.2893	21.5894	21.4735	21.4494	22.0557	22.3753
863	Sap47	A0A0B4LH71 - A0A4D6K1Y5 - A0A4D6K595 - F3YDF6 - Q960T2	1.24451	0.133975	0.505343	21.9422	22.5127	23.0985	24.8506	23.5316	22.9047
864	CG8306	Q960W6	0.466684	0.490225	0.729394	25.7668	27.147	27.6501	26.8836	27.7408	27.3396
865	Tip60	M9PGN1 - M9PH08 - Q960X4	-0.124987	0.856327	0.92673	25.636	23.968	25.1439	24.6228	25.5834	24.1666
867	Klp10A	A4V4A1 - Q960Z0	-1.2241	0.441177	0.702658	26.6908	26.908	23.2862	23.1997	24.033	25.98
868	Tango11	A0A0B4LG59 - E2QCK0 - Q961C9	1.50494	0.103244	0.463252	24.4802	22.8193	22.2445	24.2266	24.7453	25.0869
872	Ranbp16	M9MS57 - M9MSB0 - M9MSD3 - M9MSN9 - Q9GQN0 - X2JFC3	-0.089963	0.922392	0.959199	26.3737	26.2978	24.4799	24.4427	25.9831	26.4556
874	spin	Q9GQQ0	1.27826	0.172386	0.53617	21.7708	22.229	22.931	24.8575	23.4348	22.4733
875	eEF5	Q9GU68	-0.870995	0.0462708	0.408987	31.8004	31.8965	31.0134	30.7562	30.4644	30.8767
876	MED10	M9PFU7 - Q9GYU7	-0.018696	0.985724	0.994802	23.2302	21.7466	21.4287	20.5174	23.1426	22.6894
877	mbo	Q9GYU8	-1.12285	0.327299	0.644258	27.3582	27.2356	24.9528	24.1249	25.9892	26.0639
878	Capr	E4NKG1 - Q9I7D3	-0.619681	0.338805	0.648791	29.6017	29.5417	28.4971	28.2659	28.0425	29.4729
882	Jupiter	Q9I7K0	0.400091	0.536562	0.752639	27.4975	26.44	28.105	28.4198	27.3444	27.4785
883	p24-2 - eca	Q86BA5 - Q9I7K5	0.30332	0.558719	0.767882	24.5339	26.0579	25.0847	25.4435	25.2903	25.8527
884	Dmel\CG8223 - CG8223	A0A126BEE6 - Q9I7K6	-0.25237	0.598265	0.791144	28.6558	28.3788	28.9974	28.8886	27.6205	28.7658
886	Paics	F0JAN1 - Q9I7S8	0.603752	0.464448	0.718766	26.7529	25.8538	27.1128	28.317	27.1359	26.0777
887	Larp4B	Q9I7T7	-0.8558	0.259326	0.599873	24.6257	24.7964	24.161	24.5147	22.455	24.046
888	sls	M9NDX0 - M9PBI9 - M9PBJ0 - M9PDS3 - M9PDS8 - M9PDZ6 - M9PDZ9 - M9PEA0 - M9PEA5 - M9PEA9 - M9PGY4 - M9PGZ0 - Q9I7U4	-0.366767	0.656466	0.820198	27.9494	29.7354	29.1991	27.7321	29.6222	28.4293
892	chb	Q9NBD7	-2.57882	0.2186	0.569684	26.0142	26.1889	21.7502	20.9051	21.2257	24.086
893	trc	M9PG43 - Q9NBK5	-1.62205	0.209934	0.561762	24.024	24.8524	22.0331	20.8588	23.2583	21.9263
894	dom	A0A0B4LFX8 - Q8MLW2 - Q9NDJ2	-0.588874	0.602838	0.792019	23.4031	24.5972	23.9589	21.4468	24.1302	24.6155
895	Sh3beta	M9MRQ6 - M9MRR7 - M9MSK4 - Q9NFP5	0.757332	0.0517548	0.408987	25.7118	25.1439	25.0188	26.2821	25.7053	26.1591
896	san	Q9NHD5	-0.766434	0.422544	0.691212	26.8862	26.4864	24.8935	24.1109	25.9143	25.9417
899	eEF1gamma	A0A0B4JD11 - Q9NJH0	-0.701823	0.278881	0.61818	31.67	31.7011	30.8401	29.7427	31.0608	31.3023
900	anon-35F/36A	Q9NK57	1.91446	0.180402	0.540413	21.3196	21.086	24.0649	25.289	24.0368	22.8881
901	emb	A0A0S0WNN6 - Q9TVM2	-0.628419	0.453969	0.711136	29.9205	29.9918	27.9739	28.1055	28.5252	29.3702
903	sbr	A0A4D6K0P9 - Q9U1H9	-0.921361	0.47266	0.721577	25.0527	25.5266	22.3065	22.2992	23.4979	24.3246
904	CG2716 - CG32795	A4V3W8 - Q9U1M2	-1.60034	0.0545399	0.408987	23.724	24.7916	24.6224	22.1823	22.3962	23.7584
905	hoip	D2NUK9 - Q9U3Z7	0.910942	0.00660864	0.310286	26.7821	26.7352	27.1654	28.0272	27.7057	27.6826
906	Tom40	M9PGL7 - Q9U4L6	-0.249442	0.298643	0.629143	26.6574	27.0027	26.9928	26.3461	26.6064	26.9521
907	SrpRalpha	Q9U5L1	-0.634426	0.569327	0.775695	25.5384	26.7487	25.6762	23.4816	26.0009	26.5775
909	csul	Q9U6Y9	-1.59948	0.189143	0.546685	25.2895	24.7884	23.5862	21.3487	23.1497	24.3672
910	Adk2	Q9U915	0.982492	0.0537701	0.408987	26.8073	26.3996	27.6285	27.9496	27.8585	27.9747
911	eIF3h	Q9U9Q4	-0.465805	0.470345	0.720823	29.2213	29.3795	28.547	27.6241	28.6885	29.4378
913	CSN4	E1JH01 - Q9V345	-0.928162	0.246651	0.589222	28.005	27.5419	26.3721	25.5259	26.4133	27.1953
914	Vps28	A0A0B4KF05 - Q9V359	0.392058	0.602868	0.792019	27.574	26.9534	28.4065	28.3855	28.7716	26.9531
916	Coprox	Q9V3D2 - X2J9R2	1.48835	0.0761325	0.440078	23.6701	23.2962	24.2266	26.3414	24.5514	24.7652
917	Idgf2	D4G7B1 - Q9V3D4	0.16177	0.601876	0.792001	24.322	24.9078	24.0599	24.6977	24.7589	24.3183
918	Cpsf100	Q9V3D6	-0.292305	0.75584	0.878102	26.1776	25.3949	23.8471	23.8366	24.9813	25.7247
920	RpL8	Q9V3G1	0.224351	0.370774	0.656553	30.9722	30.4551	31.1254	30.8997	31.1148	31.2113
921	cyp33	Q9V3G3	0.571187	0.615989	0.797017	26.0676	26.7233	23.4578	25.6002	25.7083	26.6537
923	Rpn7	Q9V3G7	0.565176	0.321746	0.641918	28.8855	28.3439	30.0011	29.5229	29.54	29.8631
924	Rpn11	Q9V3H2	0.619075	0.221432	0.574327	27.7038	27.4173	28.7176	28.8523	28.2785	28.565
927	VhaSFD	M9PDK5 - Q9V3J1	0.759991	0.302063	0.629143	27.5043	26.6929	28.3951	28.916	28.4456	27.5107
928	Sec13	Q9V3J4	-0.309825	0.203351	0.556532	27.9063	27.5851	27.4993	27.0314	27.4863	27.5435
929	wds	M9NDM4 - Q9V3J8	-0.0269824	0.962152	0.979618	25.5511	24.5071	25.7695	25.873	24.6061	25.2676
930	rept	M9PFN1 - Q9V3K3	0.770392	0.214637	0.565643	28.1705	27.9361	28.9914	29.9565	28.6331	28.8196
931	Cbp20	Q9V3L6	-1.38443	0.0394374	0.398695	25.0908	25.1774	24.521	22.7244	23.9273	23.9843
933	Jafrac1	Q9V3P0 - X2JF59	0.880814	0.311424	0.630542	31.8827	30.8202	33.0161	33.6178	32.4866	32.2569
934	Rpn2	A0A0B4KHE9 - A0A0B4KI10 - Q9V3P6	0.542355	0.33047	0.647389	29.9292	29.3637	31.0197	30.5217	30.6964	30.7216
935	heix	Q9V3R8	0.22646	0.606301	0.793094	22.454	21.9391	22.1062	22.6937	21.6455	22.8395
938	hll	Q9V3U0	-0.889987	0.322662	0.642336	26.8312	26.6703	24.8524	24.2908	25.6375	25.7557
939	NHP2	M9PCI2 - Q9V3U2	0.535288	0.375758	0.656865	25.5311	24.529	26.3023	26.1068	26.1879	25.6735
940	UK114	Q9V3W0	2.2569	0.0594039	0.408987	25.3543	24.3029	26.7136	28.7068	27.4237	27.011
941	CIAPIN1	Q9V3Y2	-0.896189	0.00839977	0.313801	25.9423	25.8547	25.3625	24.7431	24.8467	24.8812
942	ck	G7H829 - Q9V3Z6	-2.15122	0.146111	0.515464	25.5349	26.2898	24.2722	23.6934	21.2227	24.7272
943	Non1	A0A0B4LEY9 - Q9V411	-0.71677	0.310829	0.630542	27.284	26.9932	26.4722	25.0587	26.7337	26.8066
944	Inx2	E1JJF3 - Q9V427	-0.89797	0.167882	0.533958	26.7914	27.1953	25.8734	25.5167	25.221	26.4286
945	Trx-2	Q9V429	1.96058	0.0689053	0.428372	26.326	26.8071	28.4816	30.0245	28.9718	28.5002
946	cass	Q9V431	-0.74301	0.386375	0.664565	28.4764	27.9521	26.1252	26.2875	26.7866	27.2506
947	CaBP1	Q9V438	-0.447811	0.241892	0.584934	28.4041	28.0889	28.9083	27.6048	28.086	28.3671
949	Kr-h2	Q9V447 - X2J4W8	0.539608	0.281222	0.61927	25.648	25.9355	26.8521	27.0201	26.8073	26.227
951	Spt5	Q9V460	-1.3483	0.321641	0.641918	27.796	27.9419	24.9276	24.3476	25.5753	26.6977
952	Mcm6	Q9V461	-0.278194	0.415647	0.687685	28.6215	28.4116	28.1043	28.2195	27.59	28.4932
953	Nup154	Q9V463	-0.857175	0.421768	0.691212	28.5933	28.6761	26.4325	25.8921	27.2391	27.9991
955	Nup107	Q9V466	-0.132554	0.916841	0.95688	27.4734	27.9146	24.8012	25.2267	27.1448	27.42
956	CG9776	Q9V468	-0.673624	0.461594	0.718226	25.1234	25.4019	23.542	22.9684	24.0608	25.0172
957	apolpp	L0MPS3 - Q9V496	1.48908	0.0582768	0.408987	31.4354	31.9035	32.9795	34.1452	33.6504	32.99
958	Cals	L0MQ08 - Q9V498 - X2J9E8	-0.0887738	0.536865	0.752639	23.2076	22.9521	23.015	22.9099	22.8216	23.1769
960	Hcf	Q9V4C8	-0.960184	0.376603	0.6574	27.0939	27.8185	25.632	24.5741	26.0292	27.0604
962	Cyt-b5	Q9V4N3	0.398493	0.310277	0.630542	25.5979	26.2394	26.6862	26.8139	26.3488	26.5562
964	U2A	Q9V4Q8	0.111493	0.926361	0.960615	26.0591	26.1281	23.2355	24.0287	25.9386	25.7899
965	CSN7	Q9V4S8	-0.40805	0.508394	0.737142	26.5666	26.7518	25.1856	25.4353	25.5508	26.2937
966	Gle1	Q9V4W1	-0.089677	0.900781	0.94922	23.5354	23.7614	22.2617	22.226	23.1491	23.9143
967	lin	Q9V4Z9	-0.320433	0.620298	0.801386	28.5464	27.5225	28.7254	28.3916	28.4281	27.0133
968	PPO2	Q9V521	1.06529	0.213554	0.56394	24.4266	26.7001	26.2515	27.2374	26.7011	26.6355
969	tsu	Q9V535	-0.247866	0.741552	0.87043	24.0209	25.6554	25.8985	25.2704	24.1869	25.3738
971	Urod	Q9V595	2.3261	0.0175858	0.349965	23.8614	24.7092	23.4487	27.2002	25.5967	26.2007
972	RpL31	Q9V597	-0.0964713	0.776074	0.885568	29.9001	28.9464	29.8237	29.376	29.6263	29.3785
973	Prosalpha7	Q9V5C6	1.6777	0.082666	0.440078	27.937	27.891	29.6611	31.049	29.7393	29.7339
974	Pal1	A0A0B4LF14 - B6IDN2 - Q9V5E1	4.44268	0.00156324	0.219667	17.4511	18.3869	17.009	21.6674	21.6211	22.8865
975	CG7637	Q9V5P6	0.352355	0.297033	0.629143	25.9015	25.6507	26.4157	26.5704	25.9662	26.4884
976	PI31	A0A0B4KEK7 - Q9V637	-1.56149	0.113472	0.475865	22.6708	24.7589	23.6941	21.9691	21.4114	23.0589
977	CG8858	Q9V677	-0.911689	0.31103	0.630542	28.2646	28.1755	26.3405	25.8432	26.7136	27.4887
978	Nup54	Q9V6B9	-1.37752	0.197705	0.553858	23.995	24.8342	24.0082	23.0355	21.3696	24.2998
979	Uba3	Q9V6U8	-0.771906	0.233416	0.580852	24.3004	24.1205	24.2589	23.1141	22.7234	24.5266
980	CG16935-RA - CG16935	H8F4T6 - Q9V6U9	0.276316	0.709165	0.850207	24.5872	24.9376	26.53	25.0086	25.6784	26.1967
981	O-fut1	A8E6L6 - Q9V6X7	1.7041	0.0139717	0.328584	24.0935	23.8625	24.7444	26.4331	25.3636	26.0159
982	mRpS16	Q9V6Y3	-0.428786	0.661374	0.823199	23.2394	23.3725	22.771	21.1834	22.6497	24.2635
983	Cpsf160	Q9V726	0.312305	0.65236	0.817827	25.1591	23.0603	24.09	24.1417	24.2676	24.837
984	Cyp6a17 - Cyp6a23	A0A0B4LF54 - Q9V770 - Q9V771	2.91036	0.0422009	0.408267	20.29	22.0972	21.1913	24.6896	25.1725	22.4474
986	Vha36-1	Q9V7D2	0.869616	0.104553	0.46581	24.9659	25.879	25.5499	26.8631	25.7624	26.3782
987	Vha44	B7YZI0 - Q9V7N5	-0.128089	0.62585	0.80654	27.3925	27.8347	27.5599	27.0586	27.6308	27.7135
989	Sply	Q9V7Y2	0.447747	0.113897	0.475865	25.188	25.4205	25.4501	26.1644	25.4514	25.7861
990	Mtap	A0A0B4KG54 - A0A0B4LFH0 - Q9V813	1.1171	0.165099	0.53263	26.3048	25.6458	27.0766	28.4827	27.0049	26.8909
993	Mapmodulin - Anp32a	B7YZR7 - E1JGK5 - Q9V895	-0.226037	0.560869	0.769293	27.7515	27.8922	26.9178	27.3279	26.9556	27.5999
996	Dmel\CG15093 - CG15093	A0A0B4JCU8 - Q9V8M5	1.418	0.032791	0.38542	26.3201	25.9379	26.9359	28.4734	27.3868	27.5878
997	cora	A0A0B4LFX4 - A0A0B4LG23 - Q9V8R9	-0.535541	0.205905	0.560249	28.8193	29.2295	29.1074	28.0707	29.1691	28.3096
998	Obp56a	Q9V8Y2	4.90486	0.00474887	0.2943	19.2866	21.28	19.6814	26.1844	24.6131	24.165
999	Mccc2	Q9V9A7	1.59122	0.0633836	0.413999	23.5063	22.5358	24.4108	25.626	25.0504	24.5501
1000	Dmel\CG3107 - CG3107	A0A0B4LES3 - Q9V9E3	1.30682	0.070617	0.433629	25.3552	24.9466	26.462	27.4258	26.7994	26.4591
1001	Src42A	Q9V9J3	-1.06452	0.0220665	0.36634	26.0703	26.0726	25.7276	24.5604	24.6904	25.4261
1002	Ars2	A0A0B4KEI5 - Q9V9K7	-1.2553	0.239946	0.584717	28.0629	28.0398	25.7153	25.9078	25.2614	26.8829
1003	FeCh	Q9V9S8	-0.115993	0.568761	0.775695	25.8167	26.2336	25.7934	25.8908	26.005	25.6
1005	Dmel\CG11334 - CG11334	A0A0B4KI38 - Q9V9X4	-0.153475	0.843162	0.920591	25.3695	26.6695	25.2517	24.4781	26.2557	26.0964
1006	mRpL32	Q9V9Z1	1.22133	0.021855	0.36634	23.2922	23.9224	23.7173	24.5331	24.6434	25.4194
1007	CG1542	Q9V9Z9	-1.76115	0.200741	0.555992	24.9244	25.2671	24.64	20.9649	24.7241	23.859
1009	dj-1beta	Q9VA37	-1.29481	0.351029	0.649681	29.3835	26.2471	30.2849	27.4704	27.4088	27.1519
1010	RpS7	Q8IMI7 - Q9VA91	-1.29346	0.0533824	0.408987	30.9261	31.9468	30.9484	29.3067	30.2743	30.3599
1011	Cog7	Q9VAD6	-1.00632	0.342548	0.648849	21.2289	24.3049	23.1188	21.3389	22.1341	22.1605
1012	IntS11	Q9VAH9	0.354991	0.161374	0.530973	23.9184	23.8088	24.0979	24.6223	24.3002	23.9677
1013	Gnpnat	A0A0B4K7R2 - A0A0B4KI57 - C6TP98 - Q8IMK5 - Q9VAI0	0.904922	0.381747	0.662791	21.0319	20.4782	21.7913	21.0042	21.339	23.6729
1014	Obp99b	D1FYT3 - Q9VAI6	2.71336	0.0304474	0.382119	21.1025	20.7098	22.6976	25.2627	24.0424	23.3448
1015	Obp99a	D1FYH5 - Q9VAJ4	2.30121	0.00781925	0.310364	26.3541	25.7016	26.0664	29.0975	28.3046	27.6236
1016	Spase12	Q9VAL0	1.72947	0.248305	0.590984	22.4616	25.0878	26.8622	26.6251	26.6073	26.3678
1017	Cisd2	Q9VAM6	0.34492	0.208966	0.561762	26.5859	27.2566	27.2043	27.5135	27.3363	27.2317
1019	CG11899	Q9VAN0	2.16988	0.0204487	0.361355	24.6933	25.05	26.2469	28.1788	27.051	27.2699
1020	Slbp	Q9VAN6	1.44132	0.112964	0.475865	24.0269	22.7893	23.4077	26.0524	24.4769	24.0185
1022	CG11837	Q9VAQ5	0.132775	0.692044	0.841411	23.0461	22.8337	23.5707	22.9904	23.718	23.1405
1024	Inx3	A0A0B4LHT3 - Q9VAS7	0.340448	0.827599	0.915246	24.728	24.7986	20.4347	23.8477	23.1647	23.9703
1025	Noa36	Q9VAU9	1.23326	0.101567	0.461431	24.0179	23.5484	22.3274	24.8711	24.7722	23.9502
1026	larp	A0A0B4K6K9 - A0A0B4K7Y7 - Q9VAW5	-0.771328	0.388159	0.665299	28.3608	28.645	26.641	26.1559	27.3701	27.8067
1027	CG12259	Q9VAY7	0.457521	0.577143	0.778559	22.3342	21.3498	22.9773	23.5066	22.9864	21.5409
1030	EP3527 - CG5521	E1JIZ3 - Q9VB98	3.01209	0.0395162	0.398695	28.3557	27.7565	25.3011	30.3697	30.6284	29.4515
1032	Npl4	Q9VBP9	-0.953818	0.231554	0.580852	27.1413	27.1006	27.8047	25.1272	26.9176	27.1405
1034	Nup37	Q9VBU8	-0.449789	0.384329	0.663915	24.8528	24.5983	24.679	25.165	23.7286	23.8871
1035	Sil1	Q9VBV5	0.379419	0.333117	0.648063	19.7222	19.9016	20.4026	19.8315	20.6526	20.6805
1036	Clbn	Q9VBX1	-1.54183	0.15256	0.521172	24.174	25.8748	22.9127	22.4937	22.7724	23.0699
1039	Nct	A0A0B4KHG2 - E1JIV8 - Q7KS07 - Q9VC27	-0.0681602	0.78274	0.888069	22.5833	22.3771	22.7845	22.7549	22.1188	22.6668
1040	Rpb10	Q9VC49	0.851158	0.385198	0.663915	24.6398	21.9846	24.5501	24.4326	24.6027	24.6926
1041	puf	A0A0B4KHF3 - A0A0B4KI06 - A0A0B4LIK5 - Q8IMW2 - Q9VC56	-0.170527	0.703507	0.846271	27.7835	27.3291	27.7019	26.6896	27.5901	28.0232
1042	atl	A0A0B4LHV8 - Q9VC57	-0.432109	0.303	0.629143	26.0814	26.1353	25.7467	24.9776	25.5182	26.1713
1043	Uck	B7Z0P8 - Q9VC99	0.61757	0.361909	0.654329	22.0803	21.6536	22.5036	23.5515	22.8638	21.6749
1044	beta-PheRS	Q9VCA5	-0.895739	0.197059	0.553858	28.4306	28.5447	27.1704	26.4386	27.3021	27.7178
1045	mask	A0A0B4K725 - A0A0B4KHR8 - A0A0B4KHZ8 - A0A0B4LHK4 - Q9VCA8	-2.37961	0.359493	0.654329	27.4044	28.2558	24.4728	20.4414	25.5039	27.049
1046	Spase22-23	A0A0B4K7R1 - Q9VCA9	-0.275098	0.638068	0.811887	25.3527	26.3078	24.4743	24.9419	25.3206	25.047
1047	CHORD	Q9VCC0	-0.346782	0.228523	0.580807	26.2578	25.8462	25.9291	25.5935	25.3424	26.057
1048	Mettl3	Q9VCE6	0.561004	0.24318	0.584992	24.6208	24.8292	23.8895	24.8641	24.5835	25.5748
1049	anon-WO0118547.372 - CG5902	E1JIV0 - Q9VCF0	-0.651375	0.579857	0.779182	24.1427	24.8765	21.7204	21.9067	23.5142	23.3647
1051	Ndc1	Q9VCG4	-1.02448	0.540054	0.753972	26.2911	25.6102	22.0361	22.1475	23.9345	24.782
1052	Nup98-96	Q9VCH5	-0.195257	0.798676	0.897077	28.0429	27.912	25.9391	26.756	27.0312	27.5211
1053	CG10214	Q9VCI0	-1.20071	0.174586	0.538429	24.8071	24.1063	24.2622	24.4468	23.0864	22.0403
1054	eIF3d1	Q9VCK0	-1.16722	0.216139	0.566292	29.8081	29.7424	28.4872	26.8817	28.5403	29.1139
1055	GILT3	Q9VCK2	-0.721676	0.559244	0.767882	23.5127	22.9305	24.9971	24.7584	23.0595	21.4574
1056	DNApol-epsilon255	Q9VCN1	-2.36782	0.0557677	0.408987	25.4349	25.0011	24.7511	21.7742	21.8886	24.4209
1057	Nup133	Q9VCW3	-0.706595	0.500273	0.732939	27.8922	27.4346	26.0212	24.8751	27.307	27.0461
1058	mRpL45	Q9VCX3	-0.606422	0.677488	0.832115	25.1507	25.3922	23.3559	22.096	23.7796	26.2039
1059	CSN6	Q9VCY3	-0.880623	0.374388	0.656865	26.7574	26.8308	24.7052	24.6959	24.658	26.2977
1060	Pfdn5	E1JIT4 - Q9VCZ8	0.545994	0.348935	0.648849	25.7616	25.3859	26.9526	26.9091	26.2012	26.6277
1063	pit	A0A0B4LHF7 - Q9VD51	-0.754197	0.349574	0.648849	26.1065	26.612	25.1575	24.0698	25.6595	25.8841
1065	ppan	Q9VDE5	-0.950206	0.0356213	0.389361	23.5596	23.9346	24.4981	22.9082	23.3195	22.9139
1068	psidin	Q9VDQ7	-0.335982	0.466999	0.720178	25.1076	26.2917	25.3508	24.8407	25.3501	25.5512
1069	MED25	Q9VDR1	0.0706104	0.841056	0.919849	23.6102	24.3508	23.2498	23.7056	23.7964	23.9207
1070	RhoGAP92B	A0A0B4LHC1 - A0A0B4LHC3 - A0A0B4LHN0 - B5RIZ2 - Q9VDS5	-0.43417	0.537799	0.75286	24.9626	23.4782	24.6406	23.0139	24.5018	24.2632
1072	Nup58	Q9VDV3	-1.07897	0.308944	0.6301	25.4642	25.7277	25.2581	22.6396	24.8575	25.7161
1073	Dys	A0A0B4KGH0 - A0A0B4KHR4 - Q9VDW6	-2.12568	0.162067	0.530973	24.5712	25.5801	23.4074	20.33	23.9242	22.9274
1077	mRpL55	Q9VE04	-0.548463	0.543408	0.756607	24.044	22.9856	21.908	21.3631	22.7287	23.2004
1079	snRNP-U1-C	Q9VE17	0.360996	0.54882	0.760857	23.4951	23.0951	24.0246	24.1874	22.9586	24.5517
1081	Cpsf73	Q9VE51	-0.574143	0.634488	0.810787	25.289	25.2227	22.4921	22.7604	23.5904	24.9307
1082	Rpb4	Q9VEA5	-1.28089	0.0234048	0.36634	24.7712	24.4648	23.93	22.7304	23.6102	22.9826
1083	Non3	Q9VEB3	-0.973072	0.254606	0.597695	26.0713	26.7555	25.3259	23.8693	25.7253	25.6387
1084	MED17	Q9VEC1	0.515387	0.398951	0.673622	24.425	24.7829	23.0438	24.4078	24.8521	24.5379
1086	Pxt	Q9VEG6	0.750943	0.100009	0.459411	27.1889	27.0852	27.1029	28.3358	27.1876	28.1065
1087	l(3)07882	A0A126GUW2 - Q9VEJ2	1.20015	0.547792	0.75984	23.6977	25.5823	21.5969	22.0484	26.7522	25.6767
1088	cher	A0A0B4JCY6 - A0A0B4KG47 - A0A0B4KGB3 - A0A0B4KGT8 - A0A0B4KHN1 - A4V310 - B7Z0L2 - Q7KSF4 - Q9VEN1	0.115256	0.849056	0.923899	28.3302	29.2656	29.9605	28.9818	29.9309	28.9893
1089	Arl6IP1	A0A0B4KG41 - Q9VES1	1.49994	0.16141	0.530973	25.4854	23.5736	26.2163	27.3124	26.436	26.0267
1092	bor	Q9VEX6	-0.556853	0.516338	0.742486	27.9952	28.2252	27.3948	25.8473	27.8462	28.2511
1093	Bin1	A0A126GUU7 - Q9VEX9	-0.173785	0.696644	0.844278	24.4672	24.1737	23.5704	23.4016	23.7936	24.4947
1094	msps	A0A0B4K664 - A0A0B4K700 - E1JIM4 - Q9VEZ3	-0.354571	0.756159	0.878102	28.1522	28.3004	25.3284	26.0394	27.133	27.5448
1097	ND-23	Q9VF27	-0.440473	0.469126	0.720823	25.9784	25.6788	26.1293	24.4264	25.9021	26.1365
1099	Sra-1	Q9VF87	-2.22745	0.220201	0.572122	25.8279	26.2902	23.0629	20.5381	23.722	24.2387
1100	mRpL9	Q9VF89	-0.181687	0.906181	0.95232	23.8838	24.09	22.8571	20.6567	24.5168	25.1123
1101	mRpS10	Q9VFB2	-0.407096	0.42427	0.691212	25.3036	25.0909	24.3011	23.8423	24.6312	25.0008
1103	Spn88Ea	Q9VFC2	1.60937	0.0394933	0.398695	23.3327	22.6081	23.8589	25.459	25.0399	24.1289
1104	GlyS	A0A0B4KHJ5 - Q9VFC8	0.60538	0.383393	0.663499	26.1936	25.7392	27.5791	27.5771	27.1335	26.6175
1105	RpS5b	A0A0B4K683 - Q9VFE4	-0.545213	0.474314	0.721577	28.5461	28.0331	29.8448	27.4277	28.4856	28.875
1107	mRpL11	Q9VFJ2	0.0102555	0.990837	0.995855	25.1796	24.4085	22.4238	23.7208	24.3273	23.9947
1109	twf	Q9VFM9	-0.0747219	0.914541	0.955657	23.2452	23.4073	24.2595	22.64	23.4342	24.6137
1111	CG9286	Q9VFR0	-0.923996	0.368525	0.654983	25.0641	25.4528	22.8001	23.0339	23.2339	24.2772
1112	flfl	A0A0C4DHE6 - Q9VFS5	-0.0488278	0.938175	0.965493	26.4049	26.1487	24.9424	25.1861	25.6666	26.4968
1114	CG9588	Q9VFS8	0.0643162	0.924655	0.960615	23.9621	24.8844	22.8835	23.5126	24.4535	23.957
1115	CG5641	Q9VG73	-0.977497	0.036407	0.389752	25.8031	25.3236	26.1657	24.5178	24.6628	25.1793
1116	CG17202	Q9VG76	0.847331	0.00208643	0.219667	24.2762	24.2203	24.2835	25.2613	25.1847	24.8759
1117	GstD3	Q9VG97	-0.589269	0.177147	0.539026	25.2341	24.885	24.2576	23.7807	24.5167	24.3115
1121	mgr	Q9VGP6	0.553477	0.374796	0.656865	25.314	25.1218	26.575	26.2234	25.6765	26.7714
1122	Dmel\CG6693 - CG6693	A0A0B4KFR1 - Q9VGR7	0.230852	0.756479	0.878102	24.149	23.2854	24.7121	25.1006	23.2153	24.5232
1123	Tctp	A0A126GUT1 - Q9VGS2	-0.346804	0.262731	0.601752	30.397	30.0849	29.645	29.4346	29.6882	29.9637
1124	Mcm5	Q9VGW6	-0.970135	0.0263764	0.375974	28.5317	27.7141	28.5498	27.175	27.3752	27.335
1125	pont	Q9VH07	0.359352	0.497209	0.731442	28.1492	28.0744	29.2604	29.3653	28.3551	28.8416
1127	CG11722	Q9VH39	0.844967	0.347796	0.648849	21.664	23.3272	22.6323	24.4081	23.5195	22.2307
1128	Art4	F0JAI1 - Q9VH48	-1.56746	0.24925	0.592688	26.4019	25.9148	26.2321	22.6588	24.5308	26.6569
1129	RpS29	A0A0C4DHE8 - Q9VH69	1.44211	0.446535	0.706676	22.8135	27.2578	28.0058	26.4284	27.6971	28.2779
1130	p23 - CG16817	A0A0B4K6D2 - Q9VH95	0.502073	0.0334101	0.38542	27.2538	27.5116	27.5243	28.1919	27.7773	27.8266
1131	Dmel\CG9393 - CG9393	A0A0B4KGL6 - Q9VHB6	0.269145	0.702962	0.846271	21.6126	22.4849	20.9974	21.3082	22.937	21.6571
1132	GstZ1	Q9VHD3	-1.35423	0.0428839	0.408267	24.2891	22.8426	24.1548	22.355	22.4618	22.407
1133	ATP6AP2	Q9VHG4	1.39868	0.0515067	0.408987	22.9902	23.8709	24.1335	25.5344	25.3307	24.3256
1138	bel	A0A0B4KGU4 - Q9VHP0	-1.34559	0.185555	0.546081	31.2425	31.0987	29.4356	28.1393	29.3507	30.25
1139	DppIII	Q9VHR8	-0.160048	0.694022	0.842228	29.9776	30.0896	28.9382	29.4745	29.3659	29.6849
1140	COX7A	A0A0B4K6C3 - Q9VHS2	0.547629	0.079729	0.440078	26.3928	25.8644	26.6416	26.8974	26.8962	26.7482
1141	CG7483	Q9VHS8	0.0505676	0.697488	0.844278	27.0602	27.0959	26.8136	27.172	26.8891	27.0602
1142	Arl8	A0A0B4LGT4 - Q9VHV5	1.44889	0.0479886	0.408987	22.9197	24.0012	23.8014	25.7726	24.4451	24.8513
1143	SmD2	Q9VI10	0.738078	0.0714691	0.433744	26.3405	26.2677	26.8417	27.6586	26.8178	27.1877
1144	Neurochondrin	Q9VI25	0.156597	0.827623	0.915246	26.4551	26.569	27.6777	26.0209	27.8922	27.2585
1145	Ufl1	A0A0B4K6K7 - Q9VI55	-2.66767	0.193324	0.547818	26.3653	26.4793	24.3446	19.9525	24.8545	24.3792
1147	CG1234	Q9VI82	-0.820985	0.261888	0.601752	24.0452	24.287	22.8907	22.2214	22.755	23.7835
1148	CG9246	Q9VIF0	0.00820147	0.988514	0.994836	24.7649	24.1368	23.9978	23.386	25.0049	24.5332
1150	38D.29 - CG2614	M9PDA6 - Q9VIK9	-1.56377	0.0563757	0.408987	24.1603	24.5676	24.1737	23.7508	21.7695	22.69
1151	Arpc2	Q9VIM5 - X2JAI2	0.827071	0.1273	0.495378	25.8702	25.8795	26.3019	27.6489	26.3396	26.5444
1153	vls	Q9VIP8	-1.08739	0.0984186	0.458496	25.2135	23.9946	25.5562	24.1592	23.5402	23.8027
1154	Dpm1	Q9VIU7	-0.00443307	0.98651	0.994802	24.1426	23.9002	24.3574	23.7203	24.2654	24.4013
1155	swm	M9PDF2 - Q9VIV2	-2.13628	0.0460783	0.408987	25.231	25.5699	25.9357	24.5708	22.1047	23.6522
1156	RtcB	Q9VIW7	0.0727095	0.789591	0.891166	25.8229	25.5996	25.6573	26.1881	25.3363	25.7736
1158	Swip-1	Q9VJ26 - X2J6X1	2.65475	0.00160765	0.219667	20.9639	20.7317	21.2924	24.1074	23.7833	23.0616
1159	Nedd8	Q9VJ33 - X2J935	0.790124	0.087302	0.446208	23.917	24.0612	23.2552	25.0106	24.4152	24.1779
1161	mRpL13	Q9VJ38	-0.213384	0.866328	0.931302	23.9388	24.5792	21.9236	21.6058	23.5952	24.6004
1163	ncm	Q9VJ87	-0.537656	0.722523	0.85876	25.8503	24.9855	21.8657	22.4584	23.6593	24.9707
1164	mEFTs	Q9VJC7	-1.53138	0.0894783	0.446208	25.9152	25.1668	25.9676	23.1568	23.964	25.3347
1166	Rpb11	Q9VJE4	0.407534	0.417356	0.688478	24.0139	22.7712	22.72	23.7322	23.7327	23.2627
1167	CLIP-190	A0A6F7UQK0 - B7YZW8 - E1JHJ9 - E1JHK0 - M9PG37 - Q7KT48 - Q9VJE5	0.89806	0.517687	0.742486	22.5521	25.0134	20.8732	23.561	23.1036	24.4682
1168	ApepP	Q9VJG0	0.521139	0.366642	0.654332	26.9295	26.4849	28.0052	28.0204	27.1989	27.7637
1169	CG17904	Q9VJI9	-0.983461	0.296208	0.629143	23.3607	23.8025	22.2663	20.971	22.1809	23.3271
1171	RpL24	Q9VJY6 - X2JE06	-0.303465	0.232889	0.580852	30.1008	29.4034	29.9505	29.4888	29.4582	29.5973
1175	Tor	M9PFS0 - Q9VK45	-1.5767	0.389743	0.66636	25.8179	25.7959	25.3414	20.8179	25.6872	25.72
1178	CG6712	Q9VKB4	-0.250063	0.61212	0.794896	24.1645	23.463	23.6607	22.7052	23.8689	23.9639
1180	Nfs1	Q9VKD3	-0.402918	0.595	0.790676	26.1792	26.2608	26.8014	24.6901	26.4681	26.8745
1183	CG4751	Q9VKJ1	-0.886379	0.451214	0.71027	21.5118	23.8965	20.7991	21.0328	20.397	22.1184
1184	Nup160	Q9VKJ3 - X2J9F3	0.293199	0.601833	0.792001	26.7622	27.02	25.8277	26.319	26.6197	27.5507
1185	Ge-1	Q9VKK1	-0.740563	0.422752	0.691212	29.0595	28.7387	26.9852	26.4987	27.838	28.225
1186	piwi	Q9VKM1 - X2J7U0	7.73819	0.0146907	0.332401	25.7619	28.847	32.1487	36.9916	37.0655	35.915
1188	Dmel\CG6724 - CG6724	M9PB96 - Q9VKQ3	0.11251	0.75749	0.878102	26.9073	26.3536	27.236	27.3762	26.823	26.6352
1189	Dpy-30L1	Q9VKQ9	1.60032	0.16652	0.53263	24.2207	24.3679	21.638	25.5024	24.3702	25.155
1191	holn1	Q9VKV5	0.121926	0.869591	0.932867	24.187	24.4681	22.4888	23.8409	23.2779	24.3909
1192	mRpS7	M9PCL5 - Q9VKX4	-1.03102	0.256158	0.598884	24.5881	25.5853	24.2487	22.6605	23.6994	24.9693
1193	Cand1	M9PB90 - Q9VKY2	-0.554239	0.36454	0.654332	29.3131	29.319	28.0594	27.7617	28.3134	28.9536
1194	CG4968	Q9VL00	0.694209	0.241993	0.584934	25.5772	25.0022	26.5981	26.6579	26.0321	26.5702
1195	Ufd4	Q9VL06	-0.954624	0.324803	0.64362	26.1263	25.8796	23.6919	24.0582	23.8036	24.9722
1196	eEF1delta	Q9VL18	0.0755112	0.88597	0.938728	30.3935	30.4422	29.9821	29.5916	30.2368	31.216
1198	Etl1	Q9VL72	-0.179496	0.843069	0.920591	25.6262	25.7307	23.1928	24.5211	24.4478	25.0423
1199	Fkbp59	Q9VL78 - X2J5E8	-0.96866	0.0806122	0.440078	30.8132	30.5713	29.8947	29.0341	29.2708	30.0684
1203	Acer	M9PCE8 - Q9VLJ6	0.668218	0.596586	0.791144	25.0344	22.7834	25.8201	26.5007	25.1518	23.9901
1205	CG13096-RA - CG13096	H0RNN8 - Q9VLK2	-0.21688	0.636983	0.811887	27.3646	27.5641	26.6259	26.4699	26.8816	27.5524
1206	Dad1	Q9VLM5	-0.0731019	0.875106	0.93366	25.7313	26.3919	25.2826	25.383	25.489	26.3145
1207	AlaRS	Q9VLM8	0.120432	0.633997	0.810561	28.6451	28.5609	28.8219	28.663	28.4981	29.2281
1208	Wdr82	Q9VLN1	-1.07685	0.0870645	0.446208	25.2628	24.6688	25.7749	23.8017	23.8065	24.8678
1209	strat	Q9VLP3	-0.672686	0.292033	0.62892	25.5954	25.0266	24.7761	25.4566	24.0086	23.9149
1210	CG7840	Q9VLP9	0.711704	0.232535	0.580852	23.318	23.5198	22.8973	23.2968	23.7024	24.8711
1211	wol	Q9VLQ1	-3.34001	0.0391415	0.398695	24.6483	27.0642	25.6093	21.2537	21.9545	24.0936
1212	Ssb-c31a	Q9VLR5	1.07096	0.08256	0.440078	25.1165	24.2126	25.4955	26.4567	25.5341	26.0466
1213	CG12375	Q9VLS9	-0.33525	0.675972	0.830876	24.4204	22.2721	24.2218	23.8831	23.0647	22.9607
1215	poe	M9PB68 - Q9VLT5	-0.30998	0.766515	0.882821	28.8304	28.9612	27.1436	26.5165	28.3304	29.1584
1216	baf	M9PCH8 - Q9VLU0	0.492163	0.431941	0.69616	26.9278	27.5043	26.6842	27.2535	26.8221	28.5172
1219	SmE	Q9VLV5	0.956836	0.0994289	0.458535	24.3202	24.2926	24.5718	26.2265	24.9765	24.8521
1220	CG5181	Q9VM17	-0.248702	0.600384	0.792001	24.1255	23.5622	22.6484	23.0866	23.353	23.1505
1221	mEFG1	Q9VM33	0.427368	0.49234	0.729394	25.6099	25.7898	24.7235	24.9261	25.9934	26.4858
1222	CG3430	Q9VM60	-0.769034	0.626609	0.807115	24.7562	25.4422	21.809	23.0204	21.7124	24.9675
1224	Rat1	M9PEY6 - Q9VM71	-0.393581	0.44701	0.706676	26.3546	26.0565	26.7764	26.8035	25.3953	25.8078
1225	l(2)k09022	Q9VM75	-0.21308	0.884617	0.938609	25.3262	26.1061	24.0829	22.4682	26.2775	26.1302
1229	Tango1	Q9VMA7 - X2J786	-0.230696	0.684998	0.837581	26.8601	27.5555	26.4789	25.9244	27.3585	26.9196
1230	Phf5a	Q9VMC8	-0.0432632	0.8548	0.926331	23.9894	23.7539	23.4333	23.4775	23.9799	23.5895
1232	Tig	Q9VMD9 - X2JDD7	-0.750107	0.427414	0.692668	26.8338	29.1878	28.2554	26.3525	28.0046	27.6696
1233	lid	M9NEV0 - Q9VMJ7	-0.196794	0.885445	0.938609	26.5061	27.3712	23.7375	24.555	25.6118	26.8577
1234	obst-E	Q9VMM6	-2.19306	0.0182152	0.350594	24.7427	23.3683	24.6628	21.8272	22.7608	21.6066
1235	Oscillin	M9NCR7 - M9ND31 - M9NE92 - Q9VMP9	2.81847	0.0143915	0.328584	21.5705	22.6951	22.3663	26.1069	24.0593	24.921
1236	CG6907 - Dmel\CG6907	Q9VMQ7 - X2J4N6	0.245633	0.690396	0.84139	24.948	26.5101	26.495	26.637	26.2638	25.7892
1237	RpL37A	M9MRF2 - Q9VMU4	0.715083	0.0482221	0.408987	28.8005	27.9916	28.5563	29.0915	29.3347	29.0675
1238	SelT	M9PCL4 - Q9VMV6	0.330178	0.39008	0.666495	24.6325	24.3328	25.4603	25.0177	25.2236	25.1749
1239	CG8891	Q9VMW7	2.22265	0.0270858	0.376441	22.5823	21.6441	23.2884	25.6029	24.144	24.4359
1240	Gmd	Q9VMW9	1.85321	0.0584561	0.408987	22.1136	21.6402	23.3969	25.1577	23.9563	23.5963
1241	mRpL28	A8E702 - Q9VMX0	-0.964094	0.428281	0.693203	25.1809	26.2184	24.7175	22.4424	25.0638	25.7184
1243	mRpL24	Q9VMY1	-0.23527	0.862294	0.928331	24.6624	25.2023	23.7001	21.9545	25.0058	25.8987
1244	DhpD	Q9VMY9	1.76493	0.156928	0.527181	23.8243	22.9014	25.312	27.2162	24.8202	25.2961
1245	Sfxn1-3	Q9VN13	-1.02815	0.243225	0.584992	23.8854	24.4485	24.5244	21.8335	24.198	23.7423
1247	Dmel\CG9853 - CG9853	A0A0B4LGQ8 - Q9VN19	-0.441146	0.594801	0.790676	24.094	24.8371	23.8198	22.5368	23.9336	24.957
1248	eIF3a	Q9VN25	-0.2576	0.709039	0.850207	31.0311	31.0961	29.8409	29.4076	30.8349	30.9527
1249	eIF3f1	Q9VN50	-0.304057	0.608832	0.793099	29.1687	29.0478	28.6291	27.7049	28.7142	29.5143
1250	CG12163	Q9VN93	1.03993	0.0385524	0.398695	26.1827	26.0473	27.015	27.1619	27.7154	27.4875
1251	CG12173	Q9VN95	-1.5175	0.0802054	0.440078	25.6493	26.2207	25.5525	23.199	24.3367	25.3343
1252	Prosbeta7	Q9VNA5	1.93096	0.110731	0.475246	26.5973	27.2368	29.1119	30.6974	28.8249	29.2165
1253	Rheb	Q9VND8	1.42941	0.0525516	0.408987	22.378	21.9364	22.8432	24.7229	23.3469	23.3761
1254	kra	Q9VNE2	-1.0584	0.180722	0.540413	29.6194	29.5496	28.0279	27.3502	27.9495	28.722
1255	RpL13A	A0A0B4KFM7 - Q9VNE9	0.91617	0.109298	0.475085	30.3652	30.2169	31.6147	31.5585	31.7361	31.6507
1256	MED27	Q9VNG0	-0.231395	0.822504	0.9135	22.9817	23.6065	23.3596	21.1891	23.9469	24.1176
1257	Sec8	Q9VNH6	-0.452243	0.743077	0.871426	24.1734	24.2334	20.4224	21.9682	22.7339	22.7704
1258	CG1218	Q9VNI3	-0.0228157	0.965266	0.981417	26.4595	26.4157	26.2216	26.2419	25.5543	27.2322
1259	Trxr-2	Q9VNT5	0.780207	0.306786	0.629143	23.6759	25.5777	25.5273	25.6967	25.3144	26.1104
1260	Ddx1	Q9VNV3	-1.69945	0.190457	0.546685	25.72	26.084	24.0522	22.3085	23.1774	25.272
1261	anon-WO0118547.243 - eIF2A - CG7414	B7Z098 - M9MS45 - Q9VNX8	-0.420638	0.650524	0.817455	27.1679	27.0183	24.6276	26.2043	25.3651	25.9825
1262	MED1	H8F4P0 - M9PII7 - Q9VP05	0.653496	0.595765	0.790676	24.458	24.5336	21.3786	23.1996	24.6402	24.491
1264	Tsr1	Q9VP47	-3.36933	0.0069383	0.310286	24.901	23.4761	25.5979	21.2577	21.6712	20.9382
1265	Pitslre	D3PFF6 - Q9VPC0	-0.603547	0.637909	0.811887	21.8443	23.5433	21.0877	19.8715	21.6751	23.1181
1266	Pss	Q9VPD3	1.48062	0.00162262	0.219667	22.1635	22.7204	22.2246	23.71	23.84	24.0002
1267	DNApol-alpha60	Q9VPH2	-1.53786	0.210979	0.561832	25.1726	25.5201	22.4198	22.2829	22.8036	23.4123
1268	eRF1	M9PD27 - M9PFR9 - Q9VPH7	0.639659	0.119527	0.48949	25.9528	26.4503	26.7971	26.651	27.0879	27.3802
1270	mRpL10	Q9VPL3	-0.348403	0.612952	0.795394	22.8464	23.0666	23.0175	21.4162	22.9218	23.5474
1272	shv	Q9VPQ2	0.358025	0.528529	0.749404	25.051	25.3852	26.6192	26.3649	25.66	26.1046
1274	Clp	Q9VPT8	1.84241	0.252619	0.597228	22.0258	22.4838	21.3939	26.4107	23.0911	21.9289
1276	IntS14	Q9VPY0	-0.286493	0.700223	0.844589	21.5953	23.3472	23.6269	22.933	22.7442	22.0327
1278	Npc2a	Q9VQ62	4.09425	0.0142836	0.328584	21.0023	21.3536	23.1644	27.2568	25.7879	24.7584
1279	AIF	M9PBQ4 - Q9VQ79	-0.407338	0.551164	0.76206	23.7921	23.4434	23.1701	21.8795	23.4678	23.8362
1281	sau	Q9VQ93	-1.10019	0.174173	0.538429	25.1297	24.9738	25.2875	22.7104	24.6461	24.7339
1282	Bacc	Q9VQF7	1.69266	0.0655772	0.424033	28.2557	27.6398	29.2491	31.0219	29.7554	29.4453
1283	colt	Q9VQG4	0.435812	0.258063	0.598884	24.6338	24.4805	25.3738	25.5301	24.915	25.3506
1284	gkt	Q9VQM4	-0.30422	0.873397	0.93366	26.7093	26.6322	21.677	23.7808	24.3394	25.9856
1286	Naprt	M9PC31 - M9PEF6 - Q9VQX4	0.605202	0.328744	0.646127	24.7563	24.0469	25.5516	25.9403	25.425	24.805
1287	Elp3	Q9VQZ6	0.114923	0.908962	0.954035	23.7847	22.7228	24.4635	22.1797	24.6068	24.5292
1295	CG4603-RA - dYOD1 - CG4603	B6IDQ5 - M9PED6 - Q9VRJ9	0.838484	0.54635	0.758656	29.3801	28.4522	29.3264	32.3137	29.1228	28.2376
1297	scny	Q9VRP5	-2.05368	0.49423	0.731143	29.1828	27.9815	28.0866	29.2758	20.9563	28.8578
1298	Bre1	Q9VRP9 - X2JGB3	-0.434854	0.627647	0.807646	26.8981	26.7154	24.6198	25.2282	25.2753	26.4251
1300	Sf3b6	Q9VRV7	-1.29288	0.202259	0.556319	24.3535	23.7516	24.0558	22.6949	21.3563	24.2311
1302	RpL18	M9PHM6 - Q9VS34	0.656122	0.210852	0.561832	30.4225	29.9675	31.4483	31.342	31.2919	31.1728
1303	MED4	Q9VS38	0.577565	0.298784	0.629143	21.2642	21.5858	22.0238	21.5118	22.0998	22.9949
1305	CG12262	Q9VSA3	0.683537	0.284908	0.622254	28.8842	28.3835	30.0852	30.1618	29.3784	29.8634
1306	ldbr	Q9VSD7	-1.76239	0.00892902	0.313801	23.0065	22.0356	23.1333	20.7806	21.2162	20.8914
1308	UbcE2M	M9PBW0 - Q9VSF3	-0.198645	0.830553	0.915613	26.4129	25.9754	24.0239	24.3885	25.4565	25.9712
1309	Cpsf6	M9NF33 - Q9VSH4	0.736104	0.190511	0.546685	24.6829	25.814	25.7656	26.0846	25.7003	26.6859
1312	Srp68	Q9VSS2	-0.540735	0.569081	0.775695	27.6222	27.9752	26.9975	25.3817	27.4828	28.1082
1314	Tat - CG3967	M9PEN1 - Q9VSY4	-0.341482	0.556491	0.766141	24.2761	24.1375	24.5662	22.9818	24.7082	24.2654
1315	path	Q9VT03 - Q9VT04	0.676221	0.289846	0.626377	24.0873	24.9463	23.967	25.6144	24.1042	25.3107
1316	fry	E2QCY4 - M9ND72 - M9NE70 - M9NFQ5 - M9PC07 - M9PEP1 - M9PF44 - Q9VT28	-1.46532	0.088886	0.446208	26.8712	25.9166	27.6359	25.8239	25.7111	24.4928
1320	galla-2	Q9VTC4	-0.928077	0.237905	0.584717	25.4325	24.8207	24.3086	22.8812	23.9907	24.9057
1321	Pfdn2	M9PF40 - Q9VTE5	0.760586	0.137819	0.505794	26.1737	26.5652	27.1735	27.9617	26.9963	27.2361
1322	APP-BP1	M9PEU5 - Q9VTE9	-0.066713	0.89978	0.94922	25.0364	25.4707	24.2611	24.3761	24.6556	25.5364
1323	Ufd1-like	Q9VTF9	0.352332	0.649886	0.817455	25.6674	24.654	26.269	26.9188	25.0809	25.6478
1324	Plod	Q9VTH0	-0.178484	0.831239	0.915712	24.6016	24.8845	25.4063	23.474	26.0665	24.8165
1325	PCID2	Q9VTL1	-0.593241	0.108958	0.474978	24.5814	24.461	24.0558	23.368	23.7493	24.2012
1326	RpL10Ab	Q9VTP4	1.25974	0.0287131	0.379896	29.5698	29.7702	30.6962	31.4566	31.3767	30.9821
1328	eIF3l	Q9VTU4	-0.672297	0.127845	0.495378	29.319	29.2144	28.7336	27.8483	28.529	28.8729
1329	thoc6	M9PEZ4 - Q9VTV1	-1.72989	0.401615	0.67635	24.6123	26.6733	21.8784	20.5009	22.7668	24.7066
1330	CG10616-RA - Dmel\CG10616 - CG10616	C8VV60 - M9NE87 - Q9VTX8	0.124188	0.82291	0.913558	23.5961	24.089	23.1033	22.8823	24.3416	23.9371
1331	vih	Q9VTY6	-1.04649	0.39467	0.670341	24.5618	24.9306	24.6656	24.352	21.534	25.1325
1332	Pmm2	Q9VTZ6	3.15072	0.0168177	0.349917	21.5581	20.951	21.7421	25.996	23.3982	24.3091
1333	SmD1	Q9VU02	0.735733	0.0468242	0.408987	24.6147	25.0697	25.2074	25.5568	25.4716	26.0706
1334	Nplp2	A0A0S0WH10 - Q9VU58 - X2JB24	2.26079	0.0351168	0.389361	25.6933	26.1918	27.4222	29.5767	28.6925	27.8204
1335	flr	Q9VU68	2.11036	0.0331855	0.38542	26.5056	27.0155	28.4005	30.1012	29.0896	29.062
1336	Abp1	Q9VU84	-0.511141	0.321954	0.641918	23.8484	24.2612	23.7071	23.2112	22.8314	24.2408
1338	mRpL39	Q9VUJ0	-0.141968	0.870966	0.933566	25.3519	25.3876	24.8677	23.5072	25.4852	26.1888
1339	CTPsyn	Q9VUL1 - X2JCY2	-0.0944431	0.88539	0.938609	26.6218	26.0216	27.7624	27.069	26.0219	27.0316
1340	Msh6	Q9VUM0	-0.810053	0.408908	0.681955	22.8825	22.643	22.6165	20.5194	21.6696	23.5229
1341	AGO2	M9PFK7 - Q9VUQ5	-1.69718	0.303751	0.629143	27.0399	27.4143	25.6494	22.6905	25.0042	27.3174
1344	l(3)72Ab	Q9VUV9	-0.158048	0.74089	0.87043	29.3156	29.1503	28.2301	28.1765	28.8973	29.1481
1346	Pgm1	Q9VUY9	2.00588	0.0305409	0.382119	25.5956	25.7483	26.8557	28.9241	27.321	27.9721
1348	Mipp1	Q9VV72	0.804116	0.464691	0.718766	23.5711	25.824	26.5114	26.8355	26.2008	25.2825
1350	Smn	Q9VV74	0.394611	0.659922	0.822909	23.9504	26.4235	24.8814	24.6692	25.735	26.0349
1351	Baldspot	Q9VV87	1.73427	0.00217177	0.219667	22.0502	22.0371	22.0713	23.5013	24.2788	23.5812
1352	Dmel\CG9705 - CG9705	M9PFS8 - Q9VVA0	0.854676	0.191435	0.546685	25.9349	24.9924	26.1224	27.3534	25.9777	26.2826
1354	Sec3	Q9VVG4	-2.1064	0.0806267	0.440078	25.0393	24.4032	24.909	20.9082	23.577	23.5471
1355	QIL1	Q9VVH3	1.29637	0.348632	0.648849	24.2454	24.7608	27.8721	26.8555	27.7485	26.1635
1356	Edc3	Q9VVI2	-0.237034	0.880315	0.936583	26.6874	26.9845	22.784	24.384	24.9778	26.383
1358	Vps60	M9PCV9 - Q9VVI9	0.23557	0.773808	0.88473	22.6276	22.2346	23.3226	24.331	22.5157	22.0449
1359	MED19	Q9VVL6 - X2J969	1.90516	0.0395604	0.398695	20.1607	20.9617	21.2626	23.1557	21.6227	23.3221
1360	mRpS26	Q9VVN2	0.349804	0.413144	0.687113	23.1123	23.1055	23.5742	22.9172	23.8928	24.0314
1362	Indy	E1JI19 - Q9VVT2	0.48257	0.0279576	0.376441	23.6652	23.2148	23.3128	23.9409	23.8998	23.7998
1363	CSN1b	Q9VVU5	-0.670665	0.347085	0.648849	26.3559	26.0523	24.6663	24.5511	24.7932	25.7182
1365	Naxd	Q9VVW8	0.73823	0.539861	0.753972	23.449	22.0136	25.0772	25.5432	23.823	23.3884
1366	Ltn1	Q9VW09	-0.288045	0.790006	0.891166	25.749	26.67	23.6839	24.1182	25.3619	25.7587
1367	CG9231 - Dmel\CG9231	Q9VW12 - X2JGV8	1.22021	0.113378	0.475865	24.6538	23.3387	25.3031	25.9961	25.5367	25.4235
1369	Oat	Q9VW26	1.01136	0.226376	0.579991	25.0104	23.5966	25.1838	26.5164	25.5112	24.7972
1371	Pfdn6	M9PD09 - Q9VW56	0.194149	0.793929	0.892522	25.962	25.248	26.8973	27.1144	25.3638	26.2115
1373	Clc	E1JI22 - Q9VWA1	1.12202	0.0233721	0.36634	26.4432	26.6911	27.3663	27.9245	28.2306	27.7115
1375	Elys	Q9VWE6 - X2JG50	-1.05523	0.567153	0.775695	25.5946	25.5883	22.0773	21.0167	23.9387	25.139
1377	RpS10b	M9NEQ9 - Q9VWG3	-0.340082	0.38156	0.662791	31.0681	30.5627	30.7425	29.8731	30.5316	30.9484
1378	Idh3a	Q9VWH4	0.624109	0.216533	0.566292	28.887	28.2205	29.4746	29.7151	29.0376	29.7018
1379	ksh	Q9VWH8	0.339623	0.0923436	0.450907	22.8301	22.9675	23.3269	23.2954	23.4249	23.4231
1380	ND-18	Q9VWI0	0.0891705	0.51342	0.74167	25.9044	25.6502	25.6541	25.9291	25.6423	25.9048
1382	mindy3 - Dmel\CG7332	Q9VWN5 - X2JL49	-1.72879	0.299108	0.629143	26.0361	25.3397	22.9363	22.1058	21.7759	25.244
1387	CG8188 - Ube2S	Q9VX25 - X2JFX0	2.56304	0.014307	0.328584	19.8282	21.1315	20.691	23.7489	23.431	22.1598
1388	IntS2	Q9VX31	-0.0160648	0.989052	0.994836	21.0079	23.3864	23.902	21.4648	23.502	23.2813
1389	RhoGAPp190	M9PHG0 - M9PHV3 - M9PHY4 - M9PJQ3 - Q9VX32	-1.00392	0.56147	0.769709	25.7586	25.5061	21.676	21.5846	23.864	24.4803
1390	Ubr1	M9NFA7 - Q9VX91	-3.17989	0.0389751	0.398695	25.3577	25.7501	25.7827	21.1497	21.6897	24.5115
1391	DENR	Q9VX98	-0.307272	0.421336	0.691212	26.2536	25.8668	26.2075	25.6986	25.3052	26.4022
1393	Dmel\CG9132 - CG9132	M9NE07 - Q9VXB0	0.644117	0.0244098	0.36634	23.2861	23.3379	23.4352	23.9652	23.7069	24.3196
1394	mRpL22	Q9VXB5	-0.701267	0.491174	0.729394	24.1487	23.8395	23.4761	21.3159	23.8831	24.1615
1395	SNRPG	Q9VXE0	1.49262	0.118495	0.487587	24.8512	25.8868	25.9972	27.4353	25.7926	27.9852
1397	Nup153	A8JV18 - Q9VXE6	-0.0741098	0.893072	0.943827	26.1858	26.2604	25.0649	25.4033	25.4347	26.4509
1398	CanA-14F	M9NEL1 - Q9VXF1	0.489772	0.356773	0.654211	23.8391	23.0336	23.0343	24.2797	24.0679	23.0287
1399	hang	B7Z0Z1 - Q9VXG1	-0.0859069	0.931036	0.962492	23.9284	23.8247	21.4492	22.784	22.2971	23.8635
1400	AnxB11	Q9VXG4	-1.80868	0.0537666	0.408987	25.3169	25.2211	24.7977	22.1138	24.3485	23.4473
1401	Mfe2	Q9VXJ0 - X2JFD6	-1.4272	0.241147	0.584736	25.9142	26.726	24.6719	22.647	25.252	25.1315
1402	Nipsnap	M9PJP0 - Q9VXK0	0.416395	0.361665	0.654329	26.3856	25.33	26.3465	26.7458	26.5309	26.0345
1403	eIF5	Q9VXK6	-1.27286	0.153955	0.523325	28.4639	28.5105	27.0599	25.7658	26.7925	27.6575
1404	sun	Q9VXN2	0.769472	0.14894	0.516486	24.1649	23.5497	24.9974	25.0372	24.8203	25.163
1405	ArgRS	Q9VXN4	-0.844439	0.378348	0.658883	29.2588	28.9429	27.9504	26.3648	28.5172	28.7368
1406	Paf-AHalpha	Q9VXP4	-1.37201	0.143294	0.512285	28.4531	27.7682	26.4933	25.3857	26.1337	27.0792
1407	CG7872	Q9VXT2	-1.16813	0.147352	0.516486	23.9144	22.8105	23.8714	21.4148	22.3846	23.2924
1408	Dmel\CG7860 - CG7860	B4F5C5 - Q9VXT7	2.22632	0.0323349	0.38542	21.368	21.3265	21.2939	24.8737	23.2595	22.5341
1409	RpL37a	M9PH59 - Q9VXX8	-1.39237	0.00554936	0.300735	28.5436	27.7846	28.3113	26.6542	27.061	26.7472
1411	Lsd-2	Q0KHS6 - Q9VXY7 - X2JKC1	1.14303	0.127035	0.495378	28.5419	27.8166	29.406	30.4861	29.3848	29.3227
1412	mRpS25	Q9VY28	-1.11652	0.239246	0.584717	23.7994	25.3753	24.8007	22.8662	22.8896	24.8701
1413	1 - CG11134	M9PEI9 - Q9VY93	3.27219	0.0540677	0.408987	19.3229	21.4972	22.1912	25.9168	23.0735	23.8374
1414	Nadsyn	C5WLN1 - Q9VYA0	0.721076	0.145125	0.514382	25.0588	25.1059	25.6255	26.6446	25.883	25.4259
1415	CG2691 - Dmel\CG2691	Q9VYA7 - X2JEW2	-0.800554	0.496148	0.731442	25.3929	25.5996	22.5404	23.4106	23.1912	24.5294
1416	Tim9a	Q9VYD7 - X2JEU5	1.81104	0.103018	0.463252	22.0463	22.81	24.1211	25.9619	24.559	23.8896
1417	CG12096 - S5b	Q9VYG1 - X2JBJ9	-1.34363	0.366984	0.654332	25.0164	25.2336	22.4665	21.2098	22.874	24.6018
1418	Bap60	Q9VYG2	0.0248303	0.984297	0.994707	26.566	26.8515	23.6376	24.5922	25.9264	26.611
1419	CG2200 - Dmel\CG2200	Q9VYH3 - X2JER0	0.515884	0.627071	0.807307	22.4636	24.036	22.2522	23.0359	22.2812	24.9823
1420	mRpL49	F3YDM8 - Q9VYI3	0.0941938	0.890286	0.941754	24.5584	24.3226	24.0821	23.3727	24.3357	25.5372
1421	Usp7	Q9VYQ8 - X2JEX7	-0.050237	0.958365	0.976533	28.3898	28.4627	26.1356	27.8559	26.6791	28.3024
1422	Lsm12a	Q9VYR0	-0.465198	0.618487	0.799447	24.6679	25.5419	23.3642	23.0507	24.0436	25.084
1423	Upf1	Q9VYS3 - X2JBC1	-1.74515	0.147695	0.516486	26.0964	25.7826	24.52	23.2078	22.5804	25.3754
1425	prtp	Q9VYV3	0.378967	0.0189816	0.350594	28.1898	28.2254	28.4323	28.5438	28.6735	28.7672
1426	Spase25	B4F5U4 - Q9VYY2	0.530967	0.190911	0.546685	27.02	27.049	26.2996	27.4558	26.8681	27.6376
1427	Uba5	Q9VYY3	1.82086	0.012498	0.326766	24.708	24.9375	25.7951	27.4498	26.9045	26.5488
1429	Ran	A4V4A5 - Q9VZ23	0.438355	0.137727	0.505794	29.9581	29.5168	30.2472	30.4613	30.1369	30.4391
1431	CG17333	Q9VZ64	1.39163	0.0244226	0.36634	24.0801	23.5859	24.7353	25.9393	25.4059	25.2309
1432	mRpS6	M9NDH8 - Q9VZD5	-0.411316	0.569585	0.775695	24.8618	24.8488	24.3469	22.9993	24.7711	25.0532
1434	CG11583	Q9VZE6	-1.07667	0.453182	0.710999	25.4005	25.6319	24.6576	21.6663	25.01	25.7837
1435	Ctl1	M9PHD2 - Q9VZE7	4.04871	0.0112151	0.326766	17.3738	19.4066	17.2835	21.1884	23.1853	21.8363
1438	Fit1	Q9VZI3	-1.01518	0.165421	0.53263	24.5076	25.4274	24.93	22.9102	24.7188	24.1904
1442	eIF1	Q9VZS3	0.269651	0.649632	0.817455	28.1626	27.1668	28.1397	28.9723	27.5879	27.7179
1443	RpL28	D1Z3A1 - Q9VZS5	0.463635	0.136224	0.505794	30.3784	30.0803	30.9069	31.0395	30.8584	30.8586
1444	ND-30	Q9VZU4	0.16973	0.423044	0.691212	27.1512	27.1867	27.6883	27.4216	27.4454	27.6683
1445	CG32486	Q9VZV5	-0.126216	0.827344	0.915246	25.6507	25.1598	25.4361	24.2877	26.0525	25.5278
1446	AhcyL1	Q9VZX9	3.3859	0.00671969	0.310286	21.7311	22.041	20.7151	25.8655	24.0946	24.6848
1449	ecd	Q9W032	-1.03536	0.525599	0.748369	24.241	24.389	21.1639	20.9783	21.3789	24.3307
1450	SCOT	M9PGX7 - Q9W058	-1.85017	0.196	0.553259	25.3498	25.3889	23.6548	20.9774	23.3155	24.5501
1451	Pol31	Q9W088	-0.618327	0.441204	0.702658	24.7874	23.4317	24.4468	23.2034	22.8265	24.781
1453	Ptp61F	Q8IRH4 - Q9W0G1	-0.989805	0.377787	0.658883	26.6218	26.4645	24.183	23.7361	24.7044	25.8594
1456	CG9186	Q9W0H3	0.059633	0.865341	0.930629	24.8938	25.39	25.064	25.7175	25.111	24.6981
1457	Sac1	M9MRM4 - Q9W0I6	-1.08618	0.248289	0.590984	25.9967	26.0894	24.9484	23.2159	24.934	25.626
1458	cep290	Q9W0M1	-1.24429	0.140274	0.509726	22.8936	24.7845	22.8088	22.3723	22.5365	21.8453
1459	Sf3b3	Q9W0M7	0.0767868	0.839736	0.919575	27.3341	27.4335	27.2199	26.7139	27.6552	27.8488
1460	Gale	M9ND19 - Q9W0P5	-1.29619	0.128179	0.495378	26.3582	26.1855	27.3631	24.2013	25.9204	25.8966
1461	MED14	Q9W0P8	-0.627161	0.266163	0.604263	25.0447	25.5997	24.3451	24.9631	23.8535	24.2913
1462	Tudor-SN	Q9W0S7	-0.902588	0.243519	0.584992	32.3101	32.4552	30.5901	30.3348	31.0711	31.2417
1465	E(bx)	E1JHV6 - E1JHV7 - M9PBG5 - M9PDH1 - M9PE12 - Q9W0T1	2.5346	0.336786	0.648791	27.1383	31.3642	23.4847	29.8021	30.7038	29.0851
1466	Tina-1	Q9W0Y1	-0.997675	0.348548	0.648849	26.7494	26.2236	24.7591	23.4754	25.4339	25.8299
1469	ATPsynF	Q9W141	0.185707	0.399765	0.674555	27.7967	27.5781	28.1524	28.0754	28.1807	27.8283
1470	uri	Q9W148	-1.20282	0.484201	0.727501	23.2027	25.1927	25.0622	26.0295	21.2601	22.5595
1472	Naa35	Q9W1A2	-0.364519	0.690079	0.84139	24.8445	25.0985	23.1792	22.8528	24.3113	24.8645
1474	IntS1	Q9W1C5	-1.35286	0.277038	0.616702	23.9509	25.0916	23.5582	20.9368	23.4844	24.1208
1475	thoc5	Q9W1F4	0.0998011	0.940697	0.966932	23.4413	25.66	22.6968	22.8368	23.4821	25.7785
1476	Taldo	Q9W1G0	1.48577	0.00969025	0.31877	26.2524	26.8873	26.0835	28.089	27.4819	28.1096
1477	DNAlig1	Q9W1H4	0.194899	0.832834	0.915814	25.9358	26.4449	23.973	25.1229	25.327	26.4885
1478	vir	Q9W1R5	-1.09487	0.269223	0.605627	25.6423	25.9354	23.2487	23.9137	23.6963	23.9318
1480	Fib	Q9W1V3	-0.369198	0.349297	0.648849	28.6854	28.5206	29.0346	27.7972	28.4605	28.8753
1481	Nup214	Q9W1X4	-1.20663	0.351852	0.650737	27.2634	27.1818	25.2615	23.4802	26.2723	26.3343
1482	MED23	Q9W1X7	0.429839	0.325704	0.644258	23.5917	24.0531	23.631	23.4885	24.4405	24.6363
1483	Gmer	Q9W1X8	1.34814	0.249952	0.593303	21.6915	22.2027	23.2861	24.8476	21.9904	24.3868
1485	EMC8-9	Q9W1Y1	-0.824993	0.360066	0.654329	25.7683	25.4743	25.505	23.565	24.4473	26.2602
1486	RpS16	A0A0B4LG52 - Q9W237	-0.584896	0.301197	0.629143	31.4579	31.1091	30.873	29.6362	31.0416	31.0075
1487	rad50	A0A0B4K7L0 - Q9W252	-1.05787	0.384708	0.663915	25.4404	26.179	24.197	22.548	24.3803	25.7145
1491	eIF3k	Q9W2D9	-0.991231	0.325447	0.644258	28.5386	28.9971	27.3407	25.9841	27.3954	28.5233
1492	Rae1	Q9W2E7	-1.97066	0.0556527	0.408987	27.4989	27.1274	26.5635	23.8849	25.135	26.2579
1493	mahj	A0A0B4K8A5 - Q9W2F2	-0.697826	0.465049	0.718889	25.1078	24.6502	23	22.4029	23.9885	24.2731
1495	cpa	Q9W2N0	-0.514235	0.0515961	0.408987	26.3201	26.6747	26.5079	25.7071	26.2495	26.0035
1497	PPP4R2r	M9PGT6 - Q9W2U4	1.44219	0.175206	0.539026	24.6984	24.4258	26.8249	27.571	26.0623	26.6423
1498	Naxe	Q9W2Y3	-0.273058	0.81526	0.909496	25.2229	25.198	24.9922	26.8625	24.6298	23.1017
1499	Idgf4	Q9W303 - X2JEB6	1.57209	0.146448	0.515464	23.8783	25.423	26.824	26.9181	27.3079	26.6155
1500	Lst8	Q9W328	0.478317	0.689963	0.84139	24.2662	23.8857	21.2513	22.628	23.5528	24.6574
1501	RpS28b	Q9W334 - X2JEM4	-0.902089	0.121018	0.490429	29.8663	29.2891	30.7759	28.8923	29.3811	28.9516
1502	Aladin	Q9W351	-0.705887	0.366277	0.654332	26.69	26.202	24.612	24.6055	25.1526	25.6282
1504	l(1)G0020	Q9W3C1 - X2JD07	-0.969205	0.289882	0.626377	26.7656	27.2354	25.6061	24.3377	25.933	26.4287
1509	alpha-PheRS	Q9W3J5	-0.782342	0.357678	0.654329	28.5016	28.3199	26.5074	26.3177	26.9531	27.7111
1510	Gclc	A4V448 - Q9W3K5	-1.16665	0.263508	0.601752	23.9562	23.4868	21.6418	21.0667	21.5912	22.9269
1515	RpL17	Q9W3W8 - X2JIQ5	-0.582847	0.354255	0.653308	30.8064	29.5828	31.4686	30.176	29.9562	29.9771
1517	kdn	Q9W401	0.967101	0.16362	0.532334	27.2764	27.3218	28.3001	29.4965	28.322	27.9811
1518	wuho	Q9W415	0.284774	0.768691	0.883721	22.2482	23.5597	24.2513	22.5951	23.3811	24.9373
1519	Spt6	N0D8I3 - Q9W420	-0.894997	0.528932	0.749404	26.4129	26.873	23.0116	24.0014	24.17	25.4412
1521	MCTS1	Q9W445	-0.928424	0.238032	0.584717	27.3294	27.6199	26.1352	25.2545	26.085	26.9597
1523	Rnp4F	A8JUY0 - Q9W4D2	0.247048	0.757383	0.878102	23.441	23.0016	24.7123	24.1929	22.9325	24.7708
1525	CG3527	Q9W4J5	-1.58281	0.0607385	0.408987	24.7295	25.0737	24.0489	21.9776	23.6693	23.4568
1528	Nsun2	Q9W4M9	-0.962306	0.0474458	0.408987	27.0407	27.0531	27.899	26.4749	26.0042	26.6266
1529	VhaAC39-1	Q9W4P5	0.543051	0.0253767	0.374176	26.3303	26.5822	26.1608	27.0945	26.8035	26.8045
1530	ttm50	A0A0S0X8K7 - Q9W4V8	-0.732816	0.482886	0.72644	26.0988	26.149	25.0075	23.3288	25.489	26.239
1531	eIF3g1	Q9W4X7	-0.720772	0.415457	0.687685	28.2254	28.1654	26.2954	25.9536	26.9735	27.5968
1532	Zw10	Q9W4X9	-1.15814	0.421153	0.691212	26.0307	25.8514	23.6987	21.9579	24.7629	25.3856
1533	wapl	Q9W517 - X2JAA8	-0.800472	0.200183	0.555501	22.6737	22.807	21.8831	20.7967	22.2162	21.9494
1534	Vps26	Q9W552	-1.10848	0.149451	0.516513	24.6722	24.3403	23.4104	22.062	23.3519	23.6836
1535	Ns3	Q9W590 - X2JA43	-2.02692	0.165671	0.53263	24.8379	25.278	23.1285	20.5034	22.7414	23.9187
1536	Roc1a	B7Z114 - Q9W5E1 - X2JA05	0.854861	0.408192	0.681199	21.9065	24.6951	24.2307	23.9081	24.4169	25.0719
1537	Mybbp1A	Q9W5E4	-0.251782	0.777899	0.886475	25.8014	25.6976	24.3065	23.7279	25.2785	26.0438
1539	RpL38	A0A0B4KED0 - Q9W5N2	0.25027	0.765185	0.882511	28.4359	26.246	28.5486	28.1919	28.2466	27.5429
1540	MED21	Q9W5P1	0.431617	0.305151	0.629143	21.2401	21.0501	21.7134	21.5934	22.368	21.337
1541	RpL5	Q9W5R8 - R9Q794	-0.116311	0.699766	0.844589	31.6581	30.9497	31.6212	31.603	31.2113	31.0658
1542	GlyP	A4UZZ4 - Q9XTL9	0.967981	0.0101909	0.320618	29.6024	29.8107	30.2724	30.9957	30.7393	30.8545
1544	ox	Q9XY35	0.521167	0.380343	0.661689	23.9063	25.0494	25.6689	25.2429	25.6227	25.3225
1545	Crk	H9XVM6 - H9XVM7 - Q95RW2 - Q9XYM0	0.0201606	0.989045	0.994836	26.0469	25.9094	22.0142	23.9933	24.6704	25.3671
1546	Prosbeta3	Q9XYN7	1.91871	0.0801222	0.440078	25.2916	26.0378	27.4318	29.1035	27.258	28.1558
1548	Grip91	Q9XYP8	-1.02236	0.516835	0.742486	26.0556	25.9871	22.7719	22.1466	24.2092	25.3918
1549	Mcm7	Q9XYU0	-0.435052	0.233983	0.580852	28.1047	27.6886	27.4591	27.1107	27.0298	27.8067
1550	Mcm3	Q9XYU1 - X2JAI4	-0.530048	0.0390588	0.398695	28.9853	28.4926	29.045	28.3075	28.3307	28.2946
1551	pic	Q9XYZ5	0.213694	0.601746	0.792001	27.0049	27.3417	27.9292	27.3482	27.4026	28.166
1552	Nup93-1	Q9XZ06	-0.167586	0.773385	0.88473	27.4572	27.6216	26.6055	26.1779	27.4259	27.5778
1554	Rif1	Q9XZ34	-0.707083	0.468558	0.720823	23.9715	24.4587	24.2425	22.9186	22.3967	25.2362
1555	CSN5	A0A0B4KHM2 - Q9XZ58	-0.290124	0.638496	0.811887	26.7141	26.6672	25.3524	25.4214	25.809	26.633
1556	Manf	Q9XZ63	2.60438	0.0222847	0.36634	23.9247	24.123	25.0218	28.221	26.2012	26.4603
1557	Yippee	Q8MSV1 - Q9XZF0	0.00340056	0.997883	0.998657	23.9989	23.1487	20.7485	21.2547	23.6135	23.0381
1558	Vha13	A0A0B4LHE7 - Q9XZH6	2.10985	0.173438	0.537825	21.7697	25.7508	25.4185	26.4703	26.3948	26.4034
1559	Prosalpha1R - Prosalpha1	E1JGZ9 - Q9XZJ4	1.55663	0.0781767	0.440078	28.2693	28.449	29.8398	31.2742	29.8672	30.0865
1560	CG13364	Q9XZS3	3.49192	0.00163406	0.219667	21.7997	21.5213	21.6848	26.0679	24.7468	24.6669
1561	Cse1	Q9XZU1	-0.0861676	0.871597	0.93366	28.9524	28.4647	29.814	28.4145	29.0927	29.4654
1562	fl(2)d	A0A0B4K713 - Q9Y091	0.277615	0.730336	0.864216	24.751	23.8851	24.6341	25.03	23.3578	25.7154
1563	MRG15	A0A0B4KHJ7 - Q9Y0I1	-0.250759	0.705646	0.847564	25.0918	24.6521	23.3707	23.5486	24.7236	24.0901
1564	AdSS	Q9Y0Y2	1.12623	0.304992	0.629143	26.4762	25.2149	26.855	28.915	26.2214	26.7884
1566	GlnRS	Q9Y105	-0.801536	0.39799	0.673367	28.667	28.579	27.2517	26.1189	27.3836	28.5907
1569	CG7601	Q9Y140	1.03719	0.197989	0.554025	24.1938	23.1487	23.5477	25.7501	23.6785	24.5732
1570	MED15	Q9Y149	0.366829	0.630153	0.809513	22.4132	23.3422	22.5479	21.9655	23.2582	24.1802
1571	Tim8	Q9Y1A3 - X2JB87	1.65125	0.0488805	0.408987	24.6028	23.9099	25.7078	26.9226	26.2284	26.0232
1572	car	A4V4S5 - M9PF72 - Q9Y1I2	-1.21321	0.0903453	0.446208	23.4338	23.5395	22.7102	21.1958	21.9913	22.8568
1574	Su(var)2-10	A0A0B4JCQ7 - A0A0B4JD03 - A0A0B4JD33 - A0A0B4K6T9 - A0A0B4LEH9 - A1Z7P5 - A1Z7P7 - A1Z7P8 - A1Z7P9 - A1Z7Q1 - Q5BIG7 - Q7KNF5 - Q8IGK3 - Q9XYM5	-0.982442	0.273205	0.611334	24.8003	24.8426	22.6082	23.1329	23.4899	22.681
1575	tacc	A0A0B4JCV4 - A0A0B4JD97 - A0A0B4K6I7 - A0A0B4KFK1 - Q86BB5 - Q8IPN1 - Q95TU9 - Q9VN51	0.428328	0.668373	0.828244	26.1532	26.3649	23.886	25.5434	25.2972	26.8484
1576	ctrip	A0A0B4JCV6 - A0A0B4JCW5 - A0A0B4JD62 - A0A0B4JDA1 - A0A0B4JDB5 - A0A0B4LGQ5 - A0A0B4LGR2 - A0A0B4LHQ4 - Q9VN58	-0.367567	0.832489	0.915814	25.2054	25.0738	20.5183	22.3419	23.1874	24.1654
1577	ScsbetaA	A0A0B4JCW4 - A0A126GUR6 - Q95U38 - Q9VHJ8	-0.55357	0.342805	0.648849	28.7799	28.6864	28.2118	27.0577	28.3119	28.6478
1578	Dmel\CG2246	A0A0B4JD23 - A0A0B4JDE3 - A0A0B4KHF5 - A0A0B4KHJ3 - A0A0B4KHW7 - Q7KRU0 - Q8IMI0 - Q961V3 - Q9VA53	0.785694	0.266297	0.604263	26.1075	24.993	26.8611	27.3165	26.4205	26.5818
1579	CG15608 - CG15607 - Dmel\CG30460 - anon-WO0140519.237 - CG30460-RB	A0A0B4JD34 - A1ZAP8 - A1ZAQ0 - A1ZAQ1 - A8DYH3 - B7YZI6 - B7YZI7 - Q8MRK6 - Q8MRQ9	0.922345	0.422859	0.691212	22.1173	25.578	23.4741	24.5212	24.3126	25.1027
1580	zip	A0A0B4JD57 - A0A0B4JD95 - A0A0B4K7Q4 - Q59E58 - Q59E59	0.725477	0.10127	0.461431	28.795	29.8231	29.2607	30.1621	29.6809	30.2122
1581	Strn-Mlck	A0A0B4JD82 - A0A0B4KF84 - A0A0B4KG35 - A1ZA72	0.331953	0.400367	0.674876	26.4508	26.18	26.5373	27.1915	26.9027	26.0698
1582	mor	A0A0B4JDA0 - Q9VF03	-0.0925767	0.861308	0.928331	28.5503	28.9425	27.7265	27.6305	28.7313	28.5798
1584	Sec23	A0A0B4K5Z8 - A0A0B4K6T4 - Q9VNF8	-1.03224	0.121549	0.490761	28.3799	28.1855	27.7407	26.0944	27.4524	27.6627
1586	gish	A0A0B4K697 - A0A0B4K7C4 - A0A0B4KHL4 - A0A6H2EFD0 - A0A6H2EFT7 - A0A6H2EGC1 - Q4AB31 - Q59DW8 - Q86BR9 - Q86NK8 - Q8IHB0 - Q8INB6 - Q9VEX2	-0.664111	0.338525	0.648791	25.8364	25.7853	25.6615	24.3034	24.6929	26.2946
1590	scrib	A0A0B4K6I1 - A0A0B4K6M4 - A0A0B4K784 - A0A0B4K7W1 - A0A0B4KHN3 - A0A0B4KHY2 - A0A0B4KI37 - E1JIZ0 - E1JIZ1 - E1JIZ2 - Q7KRY7	-0.765527	0.303085	0.629143	27.5497	28.042	26.5497	25.6784	27.2406	26.9258
1591	tmod	A0A0B4K6N4 - A0A0B4K7R6 - A0A0B4KHF2 - A0A0B4KHW6 - A0A6H2EEH6 - A8JRH3 - C7LAH8 - E1JJ21 - O46231 - Q9VA56 - Q9VA58 - Q9VA59	-1.07473	0.0834805	0.441352	25.6236	25.4755	25.3411	24.1984	25.2875	23.7301
1592	heph	A0A0B4K6P4 - A0A0B4K6W9 - A0A0B4LHY1 - A8JRI1 - E1JJ45 - Q7KES3 - Q7KRS7 - Q8IMF8 - Q8WR53 - Q95UI6	-1.78523	0.266971	0.604729	25.9748	26.3312	23.0769	22.4324	22.4011	25.1938
1593	Dscam1	A0A0B4K6Q9 - A0A0B4K6R4 - A0A0B4K6R8 - A0A0B4K6S2 - A0A0B4K6Y9 - A0A0B4K6Z3 - A0A0B4K6Z6 - A0A0B4K6Z8 - A0A0B4K7H7 - A0A0B4K7H9 - A0A0B4K7I3 - A0A0B4K7I5 - A0A0B4K7T4 - A0A0B4K7T5 - A0A0B4K7T6 - A0A0B4K7T8 - A0A0B4K823 - A0A0B4K824 - A0A0B4K827 - A0A0B4K828 - A0A0B4KEF4 - A0A0C4DHD8 - A1Z6X1 - A1Z6X2 - A1Z6X3 - Q0E9H5 - Q0E9H6 - Q0E9H7 - Q0E9H8 - Q0E9H9 - Q0E9I0 - Q0E9I1 - Q0E9I2 - Q0E9I3 - Q0E9I…	-0.104237	0.849463	0.923952	22.5325	22.488	22.504	21.418	23.1536	22.6402
1596	Sin3A	A0A0B4K765 - A0A0B4LF82 - A0A0B4LF93 - A0A126GUN9 - A1Z927 - A1Z928 - Q5U0Y0	0.198969	0.910796	0.954234	26.4952	27.4779	22.6358	24.3415	25.8506	27.0136
1598	sm	A0A0B4K7B0 - A0A0B4K7H8 - A0A0B4K7I2 - A0A0B4K7I6 - A0A0B4K7W3 - A0A0B4K7W7 - A0A0B4K852 - A0A0B4K8A1 - A0A0B4K8A2 - A0A0B4KF04 - A0A0C4DHD5 - Q6NND8 - Q7JMZ7	-0.708195	0.362403	0.654332	23.5362	24.7882	23.0364	22.1756	23.5373	23.5232
1599	BcDNA:RH27395 - BcDNA:RE18604 - Dmel\CG5174	A0A0B4K7G1 - A0A0B4K897 - A0A0B4LGX1 - A1ZB77 - A1ZB78 - A1ZB79 - A1ZB80 - A1ZB83 - E1JGL5 - Q7JRI6	0.767665	0.214114	0.564839	26.8824	26.7518	27.9468	28.6486	27.7855	27.4498
1604	lig	A0A0B4K6T1 - A0A0B4K7U5 - A0A0B4KFC5 - A0A126GUM8 - D0Z768 - E1JH02 - Q86S05	-0.311641	0.151715	0.519821	28.5748	28.5962	28.4382	27.967	28.1639	28.5433
1605	Gyg	A0A0B4K7X5 - A0A0B4LFW5 - A0A0B4LG29 - A0A0B4LG72 - E1JGQ3 - Q9W2J6	1.41352	0.11741	0.485443	24.1925	24.698	26.3445	27.0343	26.3827	26.0586
1606	bbc	A0A0B4K7Y4 - A0A0B4KFL2 - A1Z9D9 - A1Z9E0	-0.737435	0.14345	0.512285	23.6058	23.4723	23.5723	22.2648	23.6009	22.5725
1607	Prosap	A0A0B4K7Z0 - A0A0B4LF25 - A0A0B4LFA9 - A1Z9K8	-0.220605	0.874624	0.93366	24.0368	21.1402	25.2516	22.827	24.2211	22.7187
1608	nahoda	A0A0B4K7Z1 - Q9W1X5	1.16171	0.49591	0.731442	20.7136	24.5675	25.3641	24.431	25.8435	23.8559
1609	Dmel\CG8963	A0A0B4K891 - Q7K581	-1.14833	0.312587	0.63055	28.5494	28.1043	26.0726	25.2547	26.5729	27.4537
1612	Aldh-III	A0A0B4KEE1 - A0A0B4KEL0 - A0A0B4KF99 - A0A0C4DHC8 - A0A0C4FEI5 - A1Z6Z3 - A1Z6Z4 - A4UZ69 - Q7JR61	-0.599534	0.447409	0.706868	26.9144	27.0063	26.3092	24.8133	27.0359	26.5822
1613	koi	A0A0B4KEE4 - A1Z6Q1	-0.891191	0.168354	0.533958	26.07	26.5638	25.0384	24.4641	25.4217	25.1128
1615	Vang	A0A0B4KEN4 - A1Z7N9	-2.21978	0.0955699	0.455194	25.0051	24.9427	27.1246	22.733	22.7531	24.9269
1616	row	A0A0B4KER0 - Q5U156 - Q95RL2	0.121045	0.908071	0.95353	26.8354	27.1798	24.1633	25.6896	26.4107	26.4413
1617	sbb	A0A0B4KEU2 - A1ZB51 - E1JGL0 - Q9N693 - Q9NBW0	0.851452	0.231628	0.580852	21.3981	22.6281	23.327	23.6472	22.9005	23.3599
1618	coro	A0A0B4KEU5 - Q7JVY0	-1.1189	0.135437	0.505794	28.6072	28.4267	27.504	26.2091	27.0562	27.916
1619	Amph	A0A0B4KEW6 - A0A0B4KFR7 - Q7KLE5	-1.04363	0.297699	0.629143	25.0242	26.4187	26.0358	23.3091	25.8884	25.1504
1620	jbug	A0A0B4KEX6 - A0A0B4KFF9 - E1JGS7 - Q9W205	1.11941	0.552372	0.762163	28.1643	28.4298	23.2539	28.4723	27.1366	27.5973
1625	CD98hc	A0A0B4KFA6 - A0A0B4KGE4 - Q9VHX9	0.888584	0.18936	0.546685	24.4822	25.3667	26.1388	26.8049	25.9849	25.8635
1626	CG31367 - CG33097	A0A0B4KFB8 - A0A0B4LGR1 - Q6NN86 - Q9VI14	-0.45286	0.598115	0.791144	26.2974	26.2772	24.1456	24.4775	25.2341	25.65
1627	rib	A0A0B4KFC4 - Q7KF43	0.242755	0.738351	0.869526	24.9478	24.7248	23.5026	24.3975	23.898	25.608
1629	lap	A0A0B4K603 - A0A0B4K631 - A0A0B4K6V2 - A0A0B4KF90 - A0A0B4KFE2 - A0A0B4KGC6 - B7Z0U7 - E1JJ78 - Q9VI75	-0.835415	0.202996	0.556532	24.4507	25.1154	24.1501	22.8348	23.9607	24.4145
1630	Acsl	A0A0B4KFE4 - A1Z7H2 - A1Z7H3 - Q8T3L1	-0.746717	0.130146	0.501158	28.1478	28.1274	27.2843	26.5786	27.4764	27.2644
1631	Drep2	A0A0B4KFF6 - A8DY77 - Q7K304	0.878514	0.311235	0.630542	22.6831	22.5017	23.3455	24.6116	22.31	24.2441
1632	RanBPM	A0A0B4K851 - A0A0B4KFL0 - A0A126GUM4 - Q4Z8K6	-0.424503	0.713186	0.853837	25.4047	26.6501	24.5594	23.3792	25.6527	26.3087
1635	qkr54B	A0A0B4KFT9 - Q7KNS5	0.875362	0.0139746	0.328584	23.424	23.09	23.7707	24.242	24.4491	24.2197
1636	CG31123 - Dmel\CG8176 - FCHo2	A0A0B4KFZ2 - Q6AWD5 - Q9VHC4	-1.89181	0.0336624	0.385995	21.8269	23.7149	22.196	20.4005	20.7952	20.8667
1638	cno	A0A0B4KF82 - A0A0B4KFK9 - A0A0B4KG43 - A0A0B4KGI6 - Q8IPP3 - Q8IPP4 - Q9VN82	-1.74422	0.125895	0.495378	25.3121	25.319	23.4538	21.8017	22.972	24.0785
1639	MTA1-like	A0A0B4KG70 - B7Z0T5 - Q9VNF6 - Q9VNF7	-0.195395	0.808838	0.904731	26.2701	26.6341	24.407	25.274	25.2565	26.1946
1640	hrg	A0A0B4KG96 - Q9N6D7	-1.11748	0.501983	0.733361	23.1947	25.7016	21.444	21.3023	21.6078	24.0779
1641	l(3)neo38	A0A0B4K6F4 - A0A0B4K6S1 - A0A0B4KGA3 - E0R905 - Q7KSP5 - Q8SZN9	-0.860639	0.229015	0.580852	23.5958	23.8865	23.7609	22.3916	22.1868	24.0829
1642	apt	A0A0B4KGD0 - O61602 - Q8MLR4 - Q9W1M6	-0.811887	0.502556	0.73337	24.9811	24.6465	22.6143	22.0868	22.8789	24.8406
1643	bon	A0A0B4KGE5 - A0A0B4KH12 - A0A0B4KHG7 - A0A0B4KHT0 - A8WHL4 - Q9VDK5	-0.755158	0.298703	0.629143	25.1176	25.0176	23.5451	24.239	23.054	24.1219
1646	beta-Man	A0A0B4KGF7 - Q0KIE6 - Q9VMY5	1.0627	0.202764	0.556522	19.8277	21.2277	22.0418	22.5044	21.6015	22.1794
1647	Stat92E	A0A0B4KGI7	-2.10725	0.190406	0.546685	26.293	26.1791	22.8826	21.5424	23.7871	23.7034
1649	Pak3	A0A0B4KGS4 - Q9VEV1	-1.65765	0.231541	0.580852	25.8862	25.8328	23.8647	21.6937	23.934	24.9831
1650	Ssdp	A0A0B4KGW6 - Q9VEB9	0.760137	0.32705	0.644258	23.0728	22.5057	24.4278	24.8126	23.5595	23.9146
1651	Synd	A0A0B4KH28 - Q9VDI1	-0.748443	0.518236	0.742486	26.3854	26.7572	23.8021	24.0051	24.9406	25.7537
1652	btz	A0A0B4KH64 - Q7KRX5 - Q9VB04	1.49014	0.094765	0.455194	23.514	23.6581	25.0355	26.3494	24.6865	25.6421
1653	wrd	A0A0B4KHB9 - A0A0B4KHP7 - B7Z0L6 - B7Z0L7 - Q0KI58 - Q5BIJ2 - Q8IN89 - Q8IN90 - Q9VEC6	-0.9839	0.347781	0.648849	26.2801	26.35	24.8531	23.3056	25.325	25.9009
1655	spg	A0A0B4KHD2 - B7Z0R2 - Q9VAS8	0.267486	0.518811	0.742804	25.1236	25.0453	26.1107	25.3894	25.7585	25.9342
1656	Fer2LCH	A0A0B4KHF0 - Q9VA83	2.42563	0.0719166	0.433744	27.1654	26.4226	28.7898	31.3082	29.219	29.1275
1657	Tm2	A0A0B4KHJ9 - P09491	0.54202	0.640182	0.81243	26.7347	29.6146	29.8345	29.3618	29.9017	28.5464
1659	slmb	A0A0B4KHK1 - Q9VDE3	-1.59768	0.225248	0.578696	25.7876	26.4686	23.4422	22.4406	23.8577	24.6071
1661	Eip93F	A0A0B4KHV1 - Q7YU18 - Q9VD60	0.0649044	0.869444	0.932867	22.7034	22.1677	22.409	22.1804	23.1641	22.1303
1662	aralar1	A0A0B4K6V1 - A0A0B4KHW3 - Q9VA73	0.205386	0.405535	0.678963	26.7797	26.3105	26.7847	27.0728	26.5405	26.8777
1665	woc	A0A0B4KHZ0 - A0A0B4KI43 - A8JRE3 - Q9VB55	-0.0976883	0.877894	0.934916	26.9522	27.0529	25.4482	25.8434	26.4612	26.8556
1668	Sec24AB	A0A0B4LEK8 - A1Z813	-1.51856	0.269564	0.605627	26.1295	27.2842	24.4541	22.849	24.6821	25.781
1673	Opa1	A0A0B4LF33 - A0A0B4LFB8 - A0A0B4LGF5 - A1Z9N0 - Q95U20	-1.30147	0.427053	0.692518	26.2079	26.2376	24.491	21.6465	25.4518	25.9338
1674	cg	A0A0B4LF29 - A0A0B4LFC7 - A0A126GUP1 - A1Z9M3 - A1Z9M4 - A8DYD1 - A8DYD2 - A8DYD3 - B7YZE6 - Q7KHK4	-0.929375	0.0729301	0.436565	24.7387	24.6447	24.5799	22.9625	24.1333	24.0794
1675	casp	A0A0B4LFH2 - Q7JUP3	-0.845212	0.25435	0.597695	25.7327	26.1979	24.9154	24.0065	24.5577	25.7461
1677	OstDelta	A0A0B4LFR4 - Q7K110	-0.249679	0.508871	0.737163	28.4705	28.6363	28.3374	27.7985	28.0088	28.8878
1678	Rme-8	A0A0B4LFW6 - A1Z7S0	-0.0956064	0.937401	0.965467	26.1148	27.0751	24.198	24.1812	26.2399	26.68
1682	TppII	A0A0B4LF88 - A0A0B4LGC0 - Q9V6K1	2.3701	0.0570113	0.408987	25.8331	27.9584	28.3409	28.8775	30.0961	30.269
1685	Gpat4	A0A0B4LGJ9 - A0A0B4LHH1 - Q960R0 - Q9W1B5	-0.778051	0.26608	0.604263	22.8315	23.1425	22.9048	20.9916	22.7911	22.762
1686	emp	A0A0B4LGP3 - Q7KVF1 - Q9W0X0	-0.224769	0.817736	0.909835	25.0744	24.342	26.1669	24.4835	26.4303	23.9952
1688	EMC1	A0A0B4LGV1 - Q9VHY6	-0.0623429	0.874745	0.93366	27.4048	27.8594	27.7573	27.1276	27.4285	28.2785
1689	Ibf1	A0A0B4LGV6 - Q9VHG5	-1.14655	0.0925224	0.450907	23.5024	24.2272	23.1289	22.2489	21.9035	23.2665
1690	Unc-115a - Unc-115b	A0A0B4LGY0 - A0A0B4LGY1 - A0A0B4LGZ0 - A0A0B4LI11 - A0A126GUR5 - E1JIH1 - E1JIH2 - E1JIH3 - Q8INN5 - Q8INN6 - Q8INN7 - Q9VH91 - Q9VH92	-0.836002	0.30388	0.629143	25.2837	25.6312	24.4917	23.1075	25.2158	24.5752
1691	CG9480 - Dmel\CG44245	A0A0B4LH29 - Q9W2J5	1.02277	0.42464	0.691212	23.1935	25.861	26.7149	26.3262	27.0321	25.4794
1693	Dmel\CG5554	A0A0B4LHC9 - Q9W1I7	1.62943	0.0172252	0.349965	25.0543	25.8674	26.3029	27.6973	27.017	27.3986
1696	ClpX	A0A0B4LID7 - Q9VDS7	-0.296585	0.747074	0.873731	24.4444	24.3783	24.2409	22.7773	23.7138	25.6826
1697	uex	A0A0B7P9G0	-1.11293	0.184467	0.54516	26.1357	26.3249	25.5868	23.5955	25.4169	25.6962
1699	Dg	A0A0C4DHF6 - A1ZA89 - Q8STB9 - Q8WR08	0.789925	0.0523302	0.408987	22.7976	23.4285	23.3568	23.9438	24.3654	23.6435
1700	grsm	A0A0C4FEI8 - Q9V3D8	0.67864	0.46167	0.718226	27.366	26.2247	28.9181	28.7195	27.703	28.1222
1701	mub	A0A0S0WH03 - A4IJ59 - A4V2A4 - M9NDY6 - M9NEH9 - M9NGB9 - M9PIK1 - P91632 - Q0E8A7 - Q95SZ9	-0.661242	0.48971	0.729394	23.7693	25.1279	22.3899	22.3871	23.3322	23.584
1702	fbp	A0A0U1RVK6 - Q9VIS3 - X2JES1	2.20169	0.0536889	0.408987	22.0735	24.6296	23.8408	26.2849	25.2632	25.6008
1705	fray	A0A126GUV7 - Q7KSD3	3.60902	0.16747	0.533958	25.3181	24.3074	31.0707	30.1436	31.2984	30.0813
1706	Dmel\CG6972	A0A126GV06 - Q9VCV9	0.524113	0.635953	0.811742	20.5633	22.7007	20.4549	20.8778	23.1851	21.2283
1707	Apc2	A0A1Z1CN92 - Q9Y1T2	1.89559	0.293737	0.629143	24.2179	28.2268	29.3	29.5935	29.1755	28.6625
1710	CG11935	A0A4D6K2Q0 - Q9VBX8	0.999572	0.0476499	0.408987	21.7839	22.07	22.2174	23.2515	22.3723	23.4463
1714	Mal-B2	A0A4P1SA55 - Q8IPA2	3.44794	0.00197663	0.219667	20.7057	21.2632	20.327	24.7599	23.4471	24.4328
1715	wdb	A0A6F7R657 - Q9VB23	-0.635845	0.177168	0.539026	26.7853	27.0003	26.9489	25.6116	26.2763	26.9391
1717	CG2186 - Dmel\CG2186	A0A6H2EEJ8 - Q9VZ60	0.276217	0.845754	0.922338	20.9484	20.7857	24.1164	23.7704	21.4973	21.4114
1718	Tlk	A0A6H2EF15 - B7Z120 - B7Z126 - M9PDQ2 - M9PIZ6 - Q1RL19 - Q8IRT7 - Q8IRT8 - Q9W4Q4	0.325696	0.732782	0.865649	23.7624	22.9656	25.0364	23.2586	24.0002	25.4827
1719	trol	A0A023GRW4 - A0A6H2EG25 - E1JJC0 - M9NDL5 - M9NDM1 - M9NE56 - M9NE61 - M9NES6 - M9NET2 - M9NFR6 - M9NFS1 - M9NGK3 - M9NGL3 - Q7KVZ0 - Q8IRV7 - Q8IRV8 - Q8IRV9 - Q9W4Y3 - Q9W4Y4 - X2JAC7 - X2JCE8 - X2JDK9 - X2JE09	0.0497904	0.972161	0.985703	24.9786	29.0691	28.4994	27.4902	28.2973	26.909
1720	Dhc36C	A0A6H2EJG3 - Q9VJC6	-0.00419165	0.99631	0.998243	27.3632	27.6985	27.4414	26.6373	26.6649	29.1884
1721	Prosbeta1	A0AQH0	1.739	0.121159	0.490429	27.8726	27.0524	29.42	30.9192	29.08	29.5627
1722	yrt	A0T1Z4 - A0T1Z5 - B7Z0J2 - Q9VFU8	-0.893447	0.468485	0.720823	30.2319	27.5085	30.5895	27.6983	29.5737	28.3776
1727	Trap1	A1Z6L9	-1.02768	0.164267	0.53263	27.8289	27.8179	26.8426	25.6487	26.3586	27.3991
1728	Bap170	A1Z6M0	-0.230703	0.875678	0.93366	24.4437	25.2036	21.818	21.9444	23.6693	25.1595
1731	vimar	A1Z6S6 - A1Z6S7	-0.902906	0.228702	0.580807	27.7284	27.7354	26.0769	25.648	26.5339	26.65
1733	Glo1	A1Z6X6	2.31082	0.0191316	0.350594	24.5294	24.4669	25.5956	28.1011	26.4577	26.9656
1735	ACC	A1Z784 - A8DY67 - Q7JV23	-0.80846	0.576507	0.778559	25.433	27.0001	25.7704	22.8151	26.8784	26.0846
1736	Dmel\CG30373	A1Z7B8	5.05064	0.00418094	0.291536	16.4201	16.9946	18.5229	23.0869	21.2016	22.8011
1738	Sec31	A0A0B4LEY1 - A0A0B4LEZ1 - A1Z7J7	-1.15453	0.298985	0.629143	28.3972	28.661	26.2803	25.4678	26.8798	27.5274
1739	CG2396	A1Z7K2	0.462605	0.158488	0.527973	25.5832	25.0849	25.4011	25.4443	25.7933	26.2194
1740	SMAP	A1Z7K6	-1.54226	0.122349	0.49186	26.1758	25.6403	24.0564	23.001	24.6067	23.638
1741	AIMP1	A1Z7K8	-0.713769	0.366603	0.654332	27.5212	27.3242	26.1837	25.1827	26.6898	27.0152
1742	Pgm2a	A1Z7P1	0.169324	0.83205	0.915814	25.1083	24.0444	26.489	25.0596	25.8589	25.2312
1744	Dmel\CG1648	A1Z7Z4 - Q7K2P3	2.64119	0.0891674	0.446208	21.7008	25.4026	24.8687	27.0493	26.6615	26.1849
1745	Marc	A1Z803	0.42113	0.774167	0.88473	24.7287	25.4818	21.459	23.1187	24.8328	24.9815
1747	Dmel\CG12134	A1Z827 - Q7JZ37	0.28792	0.735019	0.8671	23.1698	23.7948	24.9157	25.3287	24.1867	23.2286
1750	Dmel\CG1371	A1Z843	0.108091	0.816079	0.909496	28.1444	28.4199	28.577	27.6672	28.7793	29.019
1753	Prx2540-1 - Dmel\CG12896 - Prx2540-2	A1Z892 - A1Z893 - Q7JX87	0.481629	0.284008	0.622022	25.861	25.1737	26.5154	26.2539	26.397	26.344
1758	pds5	A1Z8S6	-1.14748	0.124429	0.495378	24.3932	25.4172	24.5929	24.4512	22.7274	23.7823
1759	Prp8	A1Z8U0	-0.4328	0.604016	0.792019	29.384	29.3329	27.7824	27.3036	28.731	29.1663
1760	Cpr49Ab	A1Z8Y3	1.13248	0.101586	0.461431	22.7404	22.5354	22.9513	24.4547	24.3349	22.835
1761	Dmel\CG8545	A1Z909	-0.285837	0.292543	0.629143	25.5549	25.5177	26.011	25.7344	25.3559	25.1357
1762	CG8810	A1Z933	0.835034	0.312868	0.630624	24.2723	22.5551	24.3284	25.3232	24.5026	23.8351
1763	Dmel\CG8778	A1Z934	-0.298429	0.498076	0.732214	26.866	26.4521	27.2498	27.1894	26.3959	26.0873
1764	NAT1	A1Z968 - Q0E996	-0.971416	0.107886	0.474642	27.8838	27.5348	26.7441	26.0246	26.1558	27.0681
1765	Cap-G	A1Z987 - B3DN53	-2.93177	0.158272	0.527973	22.9607	24.4575	24.0522	18.4882	20.1799	24.007
1766	AGBE	A1Z992	-0.0684737	0.9178	0.95688	27.7127	27.6298	26.4979	26.4564	27.0632	28.1153
1767	mEFTu1	A1Z9E3	-0.31403	0.637214	0.811887	28.8585	28.6766	29.1659	27.4351	28.8714	29.4525
1770	shot	A0A0B4K788 - A0A0B4K867 - A0A0B4K869 - A1Z9J2 - A1Z9J3 - E1JH64 - E1JH65	-0.698575	0.486263	0.728547	26.6394	29.1974	28.576	26.9904	28.4134	26.9132
1771	mRpL53	A1Z9J6	-0.366573	0.772482	0.88473	24.5538	25.0678	24.6886	22.2513	24.6629	26.2962
1773	ReepB	A0A0B4JD51 - A1Z9M2 - F2FB55	1.26733	0.0497757	0.408987	25.0215	24.8379	25.8021	27.1245	26.4081	25.9308
1774	Dmel\CG30069	A1Z9M5	0.078664	0.911405	0.954234	26.0305	27.9472	27.8134	27.0307	27.822	27.1744
1776	eIF2Bgamma	A1ZA22	-1.26818	0.375648	0.656865	26.6028	26.7345	24.062	22.7415	24.9886	25.8646
1777	EMC7	A1ZA83	-0.131288	0.885494	0.938609	24.1763	24.5234	22.8019	22.766	25.0136	23.3282
1778	Dek	A1ZAK3 - A1ZAK4 - Q8IFW6 - Q8T0D3	0.599239	0.274109	0.612297	26.755	26.6544	27.635	28.3232	27.319	27.1999
1779	Psi	A1ZAK7 - A1ZAK8 - A1ZAK9	-0.712861	0.0234376	0.36634	28.4309	28.4327	27.8459	27.4628	27.5029	27.6052
1783	nw	A0A0B4JCT4 - A1ZAU2 - A1ZAU3 - C3KGN2	1.36893	0.0852114	0.444525	25.4638	24.8477	26.6393	27.5305	27.0111	26.5161
1786	Dmel\CG5757	A1ZB29	0.749746	0.365274	0.654332	23.4524	23.1344	24.9763	25.4625	23.8618	24.4881
1788	GstE3	A1ZB68	-0.0381253	0.969195	0.983697	27.6118	26.02	25.7997	27.7728	26.2929	25.2515
1789	GstE6	A1ZB71	1.39252	0.00380994	0.278992	24.9487	25.4946	25.491	26.6356	26.9785	26.4978
1790	Atg7	A1ZBA9 - Q7JY94	-1.42601	0.101753	0.461431	25.1384	23.9596	24.4455	22.066	23.1233	24.0761
1791	hnRNP U - CG5477 - Dmel\CG30122	A1ZBB4 - A8E6M1 - E1JGL8	-0.132196	0.753011	0.877271	28.7249	28.8729	27.9742	27.9295	28.3603	28.8856
1793	MetRS	A1ZBE9	-0.405695	0.386978	0.664716	28.6961	28.2905	28.6353	27.3379	28.5104	28.5565
1794	Dmel\CG18190	A1ZBF1	0.0910529	0.871892	0.93366	25.0135	25.0427	23.6626	24.3787	24.4074	25.2057
1796	Dmel\CG10737 - 10737	A0A0B4J401 - A0A0B4LG19 - A1ZBH5 - B7YZL1 - B7YZL2 - B7YZL3 - B7YZL5 - B7YZL6 - B7YZL7 - B7YZL8 - Q0E919 - Q1RKY1 - Q7YTZ4	-1.4205	0.0718647	0.433744	23.1378	23.7974	24.0276	21.5589	23.256	21.8864
1797	cg7461	A1ZBJ2	0.652907	0.255673	0.598581	27.1526	27.786	28.7756	28.835	28.384	28.4541
1798	cer	A1ZBK7	0.151727	0.821427	0.91309	24.4035	23.2555	24.9059	25.0904	24.1915	23.7381
1799	par-1	A1ZBL5 - A1ZBL7 - A1ZBL9 - E1JGM9 - E1JGN0 - Q6NPA6 - Q7YU80 - Q963E5 - Q963E6 - Q9V8V8	-1.22035	0.176865	0.539026	25.4132	25.8023	25.2213	22.808	24.9631	25.0046
1800	TBCB	A1ZBM2	-0.810601	0.402972	0.677421	26.274	26.1253	24.2417	24.4523	23.9227	25.8342
1801	Bbd	A1ZBU8	1.01741	0.137669	0.505794	23.284	23.2431	24.2716	25.1231	23.7522	24.9757
1803	Slik	A4UZU8 - B7YZQ1 - Q59E61 - Q8MLP1 - Q9W179	-1.04139	0.43187	0.69616	24.5036	25.1676	22.4873	21.7653	22.56	24.709
1806	UGP	A5XCL5 - E1JI91 - Q9VSW1 - Q9VSW2	-1.434	0.172544	0.53617	28.6239	28.5919	26.6329	25.4253	26.8357	27.2857
1807	clos	A8DQW8	-0.972423	0.575685	0.778559	22.955	23.1521	27.3338	22.5922	23.0094	24.922
1808	Not1	A0A0B4LEZ3 - A8DY80 - A8DY81 - A8DY82 - E2QCN4	-0.137977	0.877689	0.934916	29.4303	29.0576	26.9496	27.6764	28.6199	28.7273
1809	Dmel\CG13185	A8DYB0	-0.392394	0.738485	0.869526	24.4117	25.8242	23.2804	22.5264	24.6011	25.2116
1811	Phb2	A8DYI6 - A8DYI7 - Q0E924	0.473198	0.141656	0.512285	29.2749	29.1839	29.9488	30.1265	29.8158	29.8849
1812	cg4266	A0A0B4LH25 - A2VEJ9 - A8DYK5 - Q9W2K4	-1.17661	0.166328	0.53263	23.9643	24.5901	24.7141	22.1313	23.2031	24.4042
1816	eIF4G1	A8DZ29 - O61380	-0.677523	0.407054	0.680181	30.5356	30.5373	28.7846	28.4571	29.3963	29.9715
1819	Srrm234	A8JNI2 - Q7YZ99 - Q9W0B0	0.995757	0.127438	0.495378	24.7571	24.882	23.4016	25.5128	25.5924	24.9228
1820	kst	A8JNJ6 - M9PBL6 - Q7KV69 - Q7KV70 - Q9VZQ3	-1.21987	0.41111	0.685007	29.1419	29.5918	26.6712	25.306	28.3122	28.1271
1821	ens	A8JNK1 - F2FB68 - M9PBN6 - M9PE93 - M9PEK8 - M9PHB1 - Q8IRB9 - Q8IRC0 - Q8IRC1 - Q9I7T2 - Q9VZI0	1.55132	0.0526876	0.408987	22.8394	22.9884	24.4184	25.4926	24.6364	24.7712
1823	lqf	A8JNM3 - M9PBU6 - M9PEF2 - M9PEM7 - Q7KU90 - Q7KU93 - Q9VS85	2.51457	0.0607669	0.408987	21.7692	20.8957	23.0442	25.5935	23.0384	24.6209
1826	I-2	A8JNP7 - Q9V3C7	0.839003	0.298151	0.629143	23.2217	22.3838	23.8342	25.0768	23.6767	23.2033
1829	Mbs	A8JNT4 - A8JNT5 - M9NDA1 - M9NDS8 - M9NEB2 - M9NFF6 - M9NFZ0 - M9PCQ3 - Q8IQN4 - Q8MV37 - Q9VUX6	-1.14572	0.0897478	0.446208	23.613	23.7782	23.9011	22.3196	21.9281	23.6074
1830	Nc73EF	A8JNU6 - Q9VVC5	-0.105969	0.803104	0.899309	27.5268	27.9849	28.126	27.1063	27.8995	28.314
1831	ArfGAP3	A8JNX0 - M9PG88 - M9PGG0 - M9PIL3 - Q9VNS2	-0.641179	0.0402501	0.400293	25.638	25.0886	25.5436	24.9792	24.8333	24.5342
1833	Dmel\CG5028	A8JRB8 - A8JRC1 - Q8MT18	0.217399	0.491501	0.729394	27.2591	27.0818	27.9264	27.8844	27.4501	27.585
1834	mgl	A8JTM7	-0.112819	0.759399	0.878981	24.97	25.863	25.329	24.8401	25.3839	25.5994
1835	Sec16	A8JUU1 - A8JUU3 - M9PHF1 - X2JEM2 - X2JEY9 - X2JJP5	0.467439	0.216379	0.566292	24.5484	25.3992	24.3864	25.2318	25.1594	25.3452
1838	Dmel\CG9915	A8JV07	-1.40188	0.0689208	0.428372	23.5093	23.4358	23.411	21.391	21.5813	23.1782
1839	Dmel\CG4829	A8JV19 - A8JV25 - M9PHT3 - Q7KUX2 - Q9VXA5	-0.796235	0.494904	0.731302	20.9381	23.9262	22.8475	22.1197	22.6024	20.6011
1840	Dmel\CG1440	A8JV22 - A8JV24 - Q9W3F6 - X2JEJ0	0.557176	0.273861	0.612271	28.221	27.7533	29.1202	29.1898	28.9969	28.5794
1842	Alg-2	A8Y589	1.08704	0.179801	0.540413	24.7141	24.0552	25.6101	26.7325	25.017	25.891
1843	Gfat1	A8Y596 - A8Y599 - A8Y5A0 - A8Y5A1 - E8NHS9 - Q7PLC5 - Q7PLC6 - Q7PLC7	0.00602728	0.996895	0.998243	22.554	25.7225	25.7812	23.9098	26.6616	23.5043
1848	Jabba	A0A0B4JCT7 - A0A0B4KFV2 - A0A0B4KG78 - B7YZK4 - B7YZK5 - B7YZK6 - Q7K1Q6	0.863845	0.314014	0.631948	28.1931	27.7193	29.6302	30.2706	28.6101	29.2534
1849	Nurf-38	B7YZQ7 - O77460	0.927877	0.00674108	0.310286	29.7534	29.9031	30.1853	31.0552	30.6272	30.9431
1851	CG11016 - Dmel\CG31688 - CG11017	B7YZX9 - M9PD98 - Q9VIM1	-0.549154	0.778956	0.886781	22.6133	28.047	24.4181	25.6702	25.0252	22.7356
1853	kis	B7Z002 - M9NCY5 - M9NDB7 - M9NEL3 - Q9VPL9	-0.331604	0.378303	0.658883	28.036	28.0447	27.7541	26.9713	27.9496	27.9191
1858	Idh	B7Z0E0 - Q7KUB0 - Q7KUB1 - Q8IQA7 - Q9VSI6	1.01777	0.211849	0.562231	29.5513	28.8832	30.2191	31.6993	30.0793	29.9283
1859	Unr	B7Z0E2 - M9ND61 - Q9VSK3	-2.19209	0.0829427	0.440078	26.144	26.6375	26.4729	22.8093	23.8589	26.0099
1860	clone 1.14	B7Z0I8	1.59047	0.103129	0.463252	24.2414	24.8725	24.7194	26.5506	24.7967	27.2574
1861	LD05530	B7Z0N0	-0.301453	0.75664	0.878102	25.9966	26.0388	25.1913	23.7315	26.5316	26.0592
1862	Shmt	B7Z0X1 - Q9W457	1.89872	0.0345318	0.389048	26.3413	26.2963	27.6537	29.4647	28.1465	28.3764
1864	CG32689 - BcDNA:GH09358 - CG2967 - FBpp0111587 - Dmel\CG34408	B7Z138 - Q8IRL5 - Q9W2X2 - X2JB32 - X2JD61 - X2JEC6 - X2JEP7 - X2JJ95	-1.40031	0.168198	0.533958	22.8735	22.3195	20.2208	20.1247	20.8028	20.2855
1867	Apt1	C0PDF4 - M9PEW1 - Q9I7R0	1.57982	0.152782	0.521172	26.4666	24.3818	27.0277	28.3113	27.0147	27.2895
1869	CoRest	C7LAG1 - M9NHB6 - Q59E36	0.164177	0.822482	0.9135	24.7774	24.66	24.217	24.3473	23.7951	26.0046
1870	CG5171-RC - Dmel\CG5171	C9QPE7 - Q9VM19	-1.80187	0.209842	0.561762	27.2871	27.5527	24.9813	23.3614	24.6275	26.4266
1871	Csp	D0IQJ8 - M9PG83 - Q03751	3.35606	0.0130304	0.326766	21.4149	22.2529	20.844	26.1496	23.8828	24.5476
1872	AMPdeam	D0IQK3 - M9MS55 - Q76NQ9 - Q76NR0 - Q961Q7 - Q9VY76 - X2JEY5 - X2JFA0	0.47146	0.663682	0.82441	24.3743	22.8397	25.5369	25.9493	24.3819	23.8341
1873	tnc	D0UGE6	1.78869	0.132568	0.50298	23.498	21.0253	23.3973	24.6198	25.1799	23.487
1874	bt	D1YSG0 - L0MPZ1 - X2JD89	0.257779	0.861154	0.928331	26.402	29.9825	30.0406	28.2098	30.4107	28.578
1875	Cka	D3DML3 - M9NEC0 - M9PF42 - Q9VLT9	-0.325431	0.455785	0.713231	26.8788	26.3354	27.2079	26.1955	26.1656	27.0848
1876	Pax	D3DMM0 - Q2PDT4 - Q8INW7 - Q9VIX2 - Q9VIX3	0.498935	0.271614	0.608302	25.7801	26.5757	26.7173	26.9514	27.2543	26.3642
1877	mfas	D3DMM4 - Q86B94 - Q86B95 - Q86B96 - Q86B97 - Q9VGE9 - Q9VGF0	-0.0202519	0.976855	0.988347	25.668	24.7463	26.9571	25.8814	25.4932	25.9359
1881	HnRNP-K	A1ZBW0 - A1ZBW1 - A1ZBW3 - E1JGN7	-1.04709	0.311826	0.630542	28.5356	28.4225	25.9981	26.1822	26.2967	27.3361
1883	uif	E1JHA6 - Q9VM55	0.460561	0.607989	0.793099	25.2791	27.199	28.002	26.9368	27.3599	27.5651
1888	Rtnl1	E1JHT6 - Q9VMV9	1.45099	0.142832	0.512285	27.2145	28.0066	29.59	30.3527	29.7855	29.0257
1889	Dmel\CG5946	E1JHY0 - Q0E8F4 - Q0E8F5 - Q4LDP7 - Q9I7R1 - X2JGK6	0.64452	0.374597	0.656865	24.0648	24.6668	23.8699	25.5505	23.653	25.3316
1894	TfIIEbeta	E1JIC9 - O96881	1.44856	0.366677	0.654332	25.4571	25.3674	28.7123	29.0487	28.6687	26.1651
1895	Dmel\CG8478	E1JIH4 - Q961C3 - Q9VH75	1.59395	0.0795836	0.440078	23.6193	22.2662	22.9409	23.4186	25.0729	25.1168
1897	Men-b	E1JIZ4 - E1JIZ5 - Q9VB69	3.95197	0.0225398	0.36634	20.9884	18.9532	21.0204	25.4733	22.6189	24.7257
1899	APC4	E1JJG4 - Q9W395	0.218338	0.38685	0.664716	22.1518	21.9429	22.6207	22.2875	22.6411	22.4419
1900	pcm	E1JJR3 - Q9VWI1	-2.03162	0.0775685	0.440078	27.2742	27.0432	25.0294	23.487	25.1001	24.6649
1902	fne	E1NZB4 - Q9VYI0	-1.19973	0.260594	0.600832	25.4229	26.0498	24.0497	22.5976	24.8883	24.4373
1903	tho2	E2QCS8 - M9PE28 - Q9VQ76	0.374731	0.697133	0.844278	26.7131	27.2492	24.7284	25.8333	26.5479	27.4337
1906	Ppcs	E2QD26 - Q7KN99	-0.0350825	0.959614	0.97742	23.1643	21.8019	21.5567	21.543	21.9322	22.9425
1908	PMCA	E6EK15 - E6EK17 - E6EK18 - Q59DP8 - Q59DQ0 - Q9V4C7	0.0537936	0.941147	0.967009	25.2294	26.8657	26.9425	25.6391	26.5902	26.9697
1909	dlg1	E1JJH5 - E1JJH6 - E8NH13 - M9NGZ2 - M9PHK8 - M9PJI4 - P31007	-1.38943	0.147446	0.516486	26.8213	27.0062	25.2435	23.8966	25.4491	25.557
1910	Herc4	E8NHA2 - Q9W0H2	-2.13961	0.183041	0.544208	21.7965	24.3261	24.9949	19.8303	21.9833	22.885
1911	Rab35	F0JAF7 - Q9W5X0	0.432076	0.437761	0.700366	24.4581	22.9895	24.2335	24.7412	24.1047	24.1315
1912	CG15347-RB - Dmel\CG15347	F0JAP7 - Q9W3F3	0.0316529	0.946557	0.968582	23.9442	24.774	23.8183	24.3339	24.7052	23.5923
1915	anon-EST:fe2C9 - CG3760-RB	A0A0B4LGI9 - H0RNI8	2.70525	0.0486726	0.408987	24.4635	24.9495	26.9741	29.3313	27.5071	27.6644
1916	Spn	H5V864 - M9ND28 - M9NDX8 - M9NEY3 - M9NEY5 - M9NFI2 - M9NFI9 - Q9W003 - X2JC06	-0.678494	0.0485187	0.408987	21.9357	22.5944	22.6537	21.6729	21.861	21.6143
1918	PlexA	H9XVP3 - Q0KIF1 - Q9V491	-0.230562	0.722624	0.85876	26.2657	26.7097	25.6168	25.4	25.5046	26.9959
1920	Dmel\CG1674	H9XVM8 - H9XVM9 - L0MLJ3 - Q1RKY9 - Q8IMB8 - Q8IMB9 - Q9V4C1	0.345586	0.770312	0.88447	22.4771	25.7502	24.1878	24.3011	25.5577	23.5931
1921	Msp300	M9MRD1 - M9MRD4 - M9MRD6 - M9MRF5 - M9PC23 - M9PC84 - M9PCM8	-0.911243	0.380978	0.662347	25.6825	27.9197	26.6466	25.1409	27.1621	25.2122
1924	Msp300	M9MRJ4 - M9MSG3 - M9PEP8	0.212934	0.81967	0.91153	22.6655	24.5547	23.2727	22.4514	24.7606	23.9197
1925	Lmpt	M9MRX0 - M9PFX9 - Q7KUQ5 - Q8IQQ3 - Q9VVB5 - Q9VVB7 - Q9VVB8	1.22219	0.0666772	0.424758	23.3092	24.0908	24.6469	25.4251	25.6325	24.6559
1926	Ank2	A8JNM4 - A8JNM5 - A8JNM6 - A8JNM7 - M9MRR4 - M9MRS5 - M9MRX1 - M9MRX4 - M9MS19 - M9MSK6 - M9PEN3 - M9PHP8 - Q7KU92 - Q7KU95 - Q9NCP8 - X2JC49 - X2JCM1 - X2JGD3	0.999959	0.34742	0.648849	24.4149	26.2576	24.5247	26.0889	27.312	24.7961
1927	SCCRO4	M9MRX5 - Q9VWB1	-0.0675383	0.922343	0.959199	24.3931	22.9669	23.6184	23.2993	24.5729	22.9036
1930	Ptpmeg2	M9MS42 - Q59E68 - Q8IRM6 - Q8IRM7 - Q9W323 - Q9W324	-2.09847	0.0755603	0.440078	25.9737	25.9794	25.9772	22.128	24.5978	24.9092
1934	anon-15Db	A0A0S0X119 - M9MSF4 - M9MSQ1 - Q9VX80 - X2JFU3	0.309387	0.775091	0.884862	24.398	22.4427	25.7406	24.5811	25.0283	23.9001
1936	clone 2.45	B7Z0D3 - B7Z0D4 - M9ND57 - M9PEE7 - M9PHN9 - Q9VS82 - Q9VS83	-0.497287	0.574307	0.778559	25.4695	26.1192	24.2235	23.6736	24.9323	25.7145
1938	Mhc	M9ND95	-0.706412	0.452896	0.710999	31.4938	33.7745	33.9068	32.1253	33.0049	31.9258
1939	fbl	D8FT20 - M9NDE0 - Q8I0S6 - Q9NHN2 - Q9VPG4 - Q9VPG5	1.04159	0.293896	0.629143	21.0358	22.5715	23.9843	23.8461	23.4886	23.3818
1942	Gug	M9NDL9 - M9NE54 - M9PES2 - M9PHT1 - Q7KUA8 - Q86BH2 - Q8IQA6 - Q9VSK5	1.23606	0.340865	0.648849	21.8301	22.2209	21.6804	22.4427	21.6331	25.3637
1946	BcDNA:RH45308 - Dmel\CG3566	M9NEX3 - Q8IRR0 - Q8SY77	1.07121	0.031395	0.38542	24.3494	25.2154	24.3492	25.9602	25.7533	25.4142
1948	Imp	M9NF14	-1.03573	0.277306	0.616768	29.7178	29.9315	28.6155	26.9589	29.2103	28.9885
1949	Dmel\CG2247	M9NED4 - M9NF18 - Q9VYW5	-2.53996	0.00764007	0.310286	24.5384	24.4905	24.5125	22.1375	22.7651	21.019
1950	GS	M9NFH8 - Q9VVA4	0.993899	0.0978275	0.458496	26.9869	28.0581	28.5496	28.8581	28.901	28.8172
1952	HDAC6	M9NEH6 - M9NGF7 - M9PJN5 - Q86NK9 - Q8IR37 - Q8IR38 - Q9XYX1	1.47912	0.398278	0.673367	26.142	24.8474	21.3573	24.4345	26.6428	25.7068
1953	wupA	M9NH88 - M9PJQ5	0.126533	0.93067	0.962492	24.1989	28.2537	27.6788	26.995	27.6347	25.8814
1954	dpy	M9NCR4 - M9NE82 - M9NER8 - M9PB30 - M9PB31 - M9PB32 - M9PBZ0 - M9PBZ4 - M9PC41 - M9PC45 - M9PC48 - M9PCJ6 - M9PCJ8 - M9PEH5 - M9PEI1 - M9PEI7	-1.52975	0.229945	0.580852	24.1485	25.0167	24.4083	23.8498	24.2281	20.9063
1955	homer	M9PB54 - M9PEX1 - O96607 - Q0E8S7 - Q9VM94	-0.607786	0.608759	0.793099	25.7117	25.574	23.1223	22.9787	24.1931	25.4129
1956	BcDNA:RE44624	M9PB89 - Q8MYY7	0.486211	0.583093	0.780685	22.9448	22.9782	22.7274	24.3853	21.7653	23.9585
1958	BcDNA:RE36920	M9PBA6 - Q9VK90	1.57227	0.142026	0.512285	22.9266	22.8641	21.8807	25.1158	22.5627	24.7097
1959	cyst	M9PBE1 - Q9VIV0	-0.274318	0.744228	0.871983	24.6832	23.4314	25.0408	24.5082	24.9191	22.9053
1960	Dap160	M9ND00 - M9PBF6 - M9PDC7 - Q1WWC9 - Q8INU2 - Q9VIF7	-1.04871	0.363073	0.654332	24.7607	25.4739	23.6922	21.9304	23.9168	24.9335
1962	msn	M9PBJ7 - M9PH19 - Q7KV88 - Q7KV89 - Q7KV90 - Q9W002	-1.67744	0.201707	0.555992	26.0627	26.3346	24.1455	22.2211	24.1513	25.1381
1963	Atg4a	M9PBM3 - Q9VPW2	-1.09185	0.585168	0.782245	24.9084	24.8017	20.8389	20.3193	22.2638	24.6903
1964	NLaz	M9PBN2 - Q8SXR1	0.51856	0.668961	0.828574	23.069	22.7929	24.2122	24.7498	25.072	21.8081
1965	CG10977 - Dmel\CG33523 - Vap-33B - CG32410	M9PBR6 - Q8I0D5 - Q8I934 - Q8I935 - Q9VRR4	1.05889	0.187107	0.546081	21.2606	23.289	22.7705	23.0203	23.959	23.5174
1968	NTPase	M9PBV2 - O76268 - Q9VQI8	1.29553	0.305386	0.629143	21.4019	24.4599	24.7734	25.3313	24.6246	24.5659
1969	Nulp1	M9PBV6 - Q9Y109	0.219687	0.582844	0.780685	24.3848	24.6165	24.2872	25.1013	23.9491	24.8973
1972	CG9112	M9PC74 - Q7K1W8	0.967816	0.0577563	0.408987	23.9326	24.235	24.3365	25.8084	24.6557	24.9434
1973	x16	M9PC85 - Q9V3V0	-0.731459	0.0616651	0.408987	27.6404	27.5563	26.8585	26.6126	26.3836	26.8646
1974	Sec24CD	M9PC99 - Q9VQ94	-0.960311	0.128079	0.495378	28.6622	28.8128	27.5285	26.7833	27.6744	27.6649
1975	Ncc69	M9PCA7 - M9PI37 - Q9VTW8	0.685398	0.36752	0.654384	24.2514	23.0178	25.2432	25.2222	24.5163	24.8302
1977	Liprin-alpha	M9PC73 - M9PCD4 - M9PCR7 - Q9VM93	-0.826456	0.330151	0.647257	23.3687	23.7216	21.7486	21.2677	22.6826	22.4093
1978	muc	M9PCA2 - M9PCG1 - M9PCU4 - Q7KTK9 - Q9VM14	0.831355	0.25176	0.596455	27.5889	27.1729	29.14	29.0204	28.9018	28.4736
1979	ed	M9PCI6 - Q9VQW7	0.455796	0.577041	0.778559	25.3458	25.4369	23.5065	25.0544	24.6019	26.0002
1982	Bsg	M9PCW5 - Q7KTJ7 - Q8IPG9	0.934818	0.00501908	0.2943	24.6921	25.1531	25.1666	26.059	25.8734	25.8838
1983	cmet	M9PCX3 - M9PD87 - M9PFL9 - Q9VKI0	1.2607	0.388607	0.665299	26.5556	22.7813	26.5856	26.3859	27.2023	26.1163
1984	Dmel\CG9586	M9PD03 - Q8SYU0	2.33567	0.100073	0.459411	19.0402	19.4999	20.8577	23.9485	21.7217	20.7346
1986	RanGAP	M9PBD9 - M9PD65 - Q9VIW3	-0.730739	0.339434	0.648791	29.0564	28.6236	27.3172	26.896	27.5412	28.3677
1987	Tep4	M9PD73 - M9PDF6 - M9PDR0 - Q9VIT9	2.32697	0.0628273	0.412454	21.527	23.5708	24.2783	25.8878	25.7831	24.6861
1988	Atox1	M9PD88 - Q95RR1	3.17704	0.119845	0.489881	17.5826	21.6767	21.6305	24.8855	21.8936	23.6419
1989	Dlg5	M9PCQ6 - M9PD90 - Q9VKG8	-0.354439	0.534371	0.751323	25.4672	24.2923	25.9768	25.0547	25.0351	24.5834
1990	vari	M9PDB2 - Q2PDR9 - Q7KT16 - Q9VIJ4	-1.68413	0.291737	0.628807	25.9023	26.3704	25.8556	21.7056	26.3326	25.0377
1993	AspRS-m	M9PDL2 - Q9VJH2	-0.0635976	0.943268	0.968032	26.5409	27.1994	24.9898	25.1374	26.5838	26.818
1994	fon	M9PDP3 - Q8INW9 - Q9VIX7	0.312023	0.771163	0.88473	24.614	26.908	26.0865	25.2226	25.6739	27.6482
1995	CT31762	M9PDP6 - Q9VPJ0	0.325321	0.690919	0.841411	22.0963	24.2765	22.4901	23.2031	22.7001	23.9357
1996	CG3960 - CG3950 - Dmel\CG34417	A8JUZ8 - A8JUZ9 - A8JV00 - E2QD99 - M9MS17 - M9MSA5 - M9PDW3 - M9PDW8 - M9PGI5 - M9PGT0 - M9PH82 - M9PJ79 - M9PJ82 - X2JDY1 - X2JEC4 - X2JIN0	2.02101	0.132534	0.50298	25.4779	24.9838	22.1191	26.2175	25.8129	26.6134
1999	nocte	M9PE74 - Q9W2U7	-1.99667	0.156175	0.526702	31.1283	28.9569	31.3147	28.5795	26.9296	29.9007
2001	fmt	M9PEB1 - M9PEH8 - Q9VRV1	-0.970132	0.317763	0.638124	26.1294	26.5284	25.5085	24.0345	24.572	26.6493
2003	rhea	M9NDM3 - M9PBW9 - M9PEJ8 - Q9VSL8	-1.25367	0.235975	0.583155	28.8741	29.7571	28.1192	26.1545	28.1941	28.6408
2004	qm	M9PEL3 - Q9VS54	1.42355	0.19386	0.547818	22.8642	21.0817	24.1345	24.3171	23.6742	24.3597
2006	Prps	M9PEP5 - M9PEY1 - M9PF46 - M9PHW7 - Q9VT32 - Q9VT33	0.505627	0.510247	0.738327	28.4086	26.8468	28.7097	29.2868	28.0989	28.0963
2007	Atg18a	M9PER1 - M9PEY7 - M9PHS3 - Q9VSF0	0.187138	0.837982	0.918434	21.5016	23.6793	23.4489	23.9876	22.9708	22.2329
2008	DmTOM1	M9PEX2 - M9PF36 - Q9VSZ1	-1.38738	0.0239482	0.36634	22.0786	22.4719	22.6737	20.5462	21.7047	20.8112
2009	tral	M9PCB7 - M9PF14 - M9PF20 - M9PFB2 - M9PFF9 - M9PFG3 - M9PI44 - Q9VTZ0	-1.15823	0.0332708	0.38542	28.5109	28.1836	28.7603	27.9103	26.7965	27.2734
2011	simj	M9PET3 - M9PF79 - Q0E8G1 - Q960V1	-0.639611	0.0794056	0.440078	24.82	24.8345	24.8538	24.0261	23.8321	24.7313
2013	cmb	M9PFE5 - M9PFI2 - Q9VU76	1.06593	0.420225	0.691212	24.3065	24.5869	23.4184	26.7904	25.7347	22.9846
2014	l(3)72Dn	M9PFG1 - Q9VUZ6	-0.483036	0.604661	0.792019	23.813	24.3427	24.6023	22.2963	23.848	25.1646
2015	mbf1	M9PFR6 - Q9XZ03	-0.455924	0.338156	0.648791	26.9314	27.0595	27.6613	27.4592	26.5169	26.3085
2016	Arts - Apl	M9PFR8 - M9PFW8 - Q9I7R5 - Q9VV82	-0.0585231	0.944901	0.96817	28.5109	28.1606	26.3793	26.8962	27.5486	28.4304
2020	BcDNA:RE63412	M9PDD4 - M9PG40 - Q8SYG3	-0.160034	0.586089	0.783071	28.5375	28.2512	28.6909	28.7973	28.0098	28.1924
2022	Actn	M9MS06 - M9PGA7 - P18091	0.251983	0.647922	0.817028	28.3961	29.403	30.1264	29.6701	29.6466	29.3647
2026	Prp4k	M9PGI7 - Q9Y145 - X2JAG8 - X2JG22	-0.86977	0.415577	0.687685	23.5162	24.2538	22.7013	21.1079	22.7155	24.0386
2029	bif	M9PGW8 - M9PHA0 - M9PHL6 - Q8IR86 - Q9VYV8	-0.278184	0.578932	0.778882	23.2408	23.8245	22.839	23.2339	22.3185	23.5173
2032	kri	M9PHI7 - Q9VRQ1	-0.68924	0.252911	0.597228	24.1438	22.8456	24.2935	23.0689	23.4806	22.6657
2034	sti	M9PI41 - Q9VTY8	-0.0334945	0.926214	0.960615	24.8994	25.4369	25.8901	25.0215	25.6326	25.4718
2035	MESR6	M9PI97 - Q9VVW6	-0.333274	0.707291	0.849144	26.0837	26.1885	26.1097	24.1941	26.2407	26.9473
2037	Df31	O16043	2.32759	0.0154645	0.341012	29.2283	28.7305	29.7831	32.5306	30.9289	31.2653
2038	Peritrophin-A	O17452	-2.19768	0.00769701	0.310286	25.6747	25.3991	25.9371	22.6524	23.7748	23.9907
2039	Rab1	O18332	0.951875	0.12375	0.493472	28.1801	28.3192	28.7202	30.2709	29.028	28.7763
2040	Rab2	O18333	1.14646	0.0610336	0.408987	25.6351	25.6544	26.614	27.628	27.1388	26.5761
2041	Rab11	O18335	1.11562	0.104717	0.46581	27.07	26.6329	28.0025	29.0016	27.8087	28.2419
2042	Rab14	O18336 - Q86BK8	0.826473	0.21079	0.561832	23.7504	23.2472	24.5686	24.9846	25.1717	23.8894
2044	pn	O18399	2.3713	0.0896818	0.446208	20.4556	21.6388	24.0011	24.6456	24.585	23.9787
2045	EloB	O44226	0.546963	0.128261	0.495378	26.144	25.7392	25.3244	26.1273	26.1174	26.6037
2046	qkr58E-3 - nsr - cg3927	O44434 - Q9W224 - Q9W240	-1.0784	0.287458	0.623995	22.1279	24.5113	22.0733	21.282	22.4998	21.6955
2047	east	O46048 - Q7KW02 - X2JDX3	-0.642224	0.460693	0.718226	23.8832	23.7483	21.769	21.8784	22.3743	23.221
2048	Nmd3	O46050	-1.76232	0.0508744	0.408987	25.0015	25.0456	23.9452	22.5496	22.2162	23.9395
2049	GRP170	O46067	0.498025	0.29476	0.629143	28.4482	28.7297	28.8963	28.5761	29.0725	29.9196
2051	EG:8D8.4	O46307	-0.828903	0.375788	0.656865	21.5719	22.7607	20.7051	20.0055	20.5806	21.9649
2052	Mkk4	O61444	-0.947922	0.424447	0.691212	24.3992	23.6231	22.1651	20.918	22.6027	23.8229
2053	Fim	O61604 - Q8IQZ7 - Q8IQZ8	-0.202818	0.531719	0.749404	27.0791	27.5253	26.9595	26.5116	27.1384	27.3053
2054	PRL-1	O61722	-0.23829	0.499878	0.732939	24.388	24.0805	23.911	23.98	24.3379	23.3468
2055	AP-2mu	O62530	-1.44307	0.2789	0.61818	26.7612	26.5402	24.0632	22.8298	24.9561	25.2495
2056	AP-1mu	O62531	-0.318161	0.482523	0.726318	25.8041	25.4812	25.2432	24.4868	25.781	25.3062
2057	lic	O62602	-0.638794	0.438408	0.700366	28.682	28.7251	27.0034	26.5665	27.7601	28.1675
2060	Rab7	O76742	0.769159	0.119341	0.48949	25.8893	25.5686	26.7585	26.9635	27.0339	26.5266
2061	Sptr	O76752	-0.726218	0.204376	0.557978	26.4018	25.2409	26.4012	24.9713	25.0408	25.8532
2062	BCL7-like	O76857	0.230131	0.753161	0.877271	22.9285	24.5239	22.5094	23.3974	23.1246	24.1302
2063	eIF2Bbeta	O76863	-1.42905	0.490752	0.729394	25.4997	26.3609	22.4543	20.8446	23.2593	25.9239
2064	EG:125H10.1	O76874	-1.7595	0.161034	0.530973	23.4849	22.088	24.4307	21.1079	23.072	20.5452
2065	ssx	O76876 - Q8IH14	-1.59381	0.108032	0.474642	25.3811	24.99	23.6087	22.1005	23.0761	24.0217
2066	pck	O76899 - Q2PE37	0.467384	0.571076	0.776298	20.6783	19.2418	21.4349	20.3957	20.6522	21.7093
2067	fs(1)N	O76904	-0.418805	0.767507	0.882821	23.3462	24.5578	27.5333	24.2113	24.3415	25.628
2069	cm	O76928	-1.37267	0.158062	0.527973	24.6698	24.0696	23.2587	21.4917	22.551	23.8374
2070	Ip259	O76994	-1.01457	0.249969	0.593303	23.9873	24.6271	22.9215	21.6995	23.4744	23.3183
2071	ATPsynE	O77134	0.240872	0.488568	0.729394	26.4404	26.4505	26.7995	27.2701	26.8803	26.2627
2072	Dmel\CG4199 - EG:22E5.5	O77266 - Q960D4	1.86389	0.068351	0.426987	23.5184	24.2761	24.8444	27.2891	25.0803	25.8612
2073	SkpA	O77430	0.0174178	0.97101	0.985138	27.3025	26.7648	26.925	26.3752	26.8596	27.8097
2075	LD24471	O77477	-0.0641833	0.943084	0.968032	24.9501	24.9615	23.5004	23.03	24.9776	25.2118
2076	Sodh-2 - Sodh-1	O96299 - O97479	1.47033	0.0901916	0.446208	23.649	23.9208	24.6988	26.7171	24.8826	25.0799
2077	CBP	M9PHB8 - O96676 - Q7KVU4	-0.156781	0.75701	0.878102	27.6524	28.1777	26.6514	27.3098	27.0864	27.6149
2078	Rap2l	A0A0B4LGJ4 - O96692	0.0670592	0.926019	0.960615	23.1842	23.759	22.1093	22.362	22.9091	23.9826
2084	Ccp84Ag	O97064	-1.82923	0.30859	0.629947	25.8494	28.641	27.9581	23.4526	28.0344	25.4739
2085	twr	O97066	-0.0376185	0.672426	0.829549	26.1699	26.0254	26.2864	26.0781	26.1886	26.1021
2086	smt3	O97102	0.722482	0.365553	0.654332	30.4059	29.8617	28.5277	31.0981	30.2778	29.5868
2087	par-6	O97111	-0.71545	0.63035	0.809513	25.1808	25.2535	22.2941	21.7499	23.742	25.0902
2088	Arpc1	O97182	1.97946	0.0280142	0.376441	25.1807	23.8161	25.2654	27.4382	26.3989	26.3635
2089	Rpb3	O97183	-0.804016	0.0241192	0.36634	25.7894	26.1343	25.529	24.7887	24.9677	25.2843
2090	SPARC	O97365	2.31729	0.240916	0.584726	18.4134	21.6785	23.9951	23.2755	24.6066	23.1567
2091	ND-B14.5A	O97418	-0.180277	0.640063	0.81243	24.5484	25.1368	24.7061	25.1685	24.5883	24.0937
2092	cib	O97428 - Q8IRS7	2.54531	0.0164028	0.347125	27.3168	26.8257	27.7979	31.0062	29.2275	29.3426
2093	l(1)10Bb	O97454	0.157328	0.83461	0.916295	24.0965	24.9946	22.9602	23.5191	24.1353	24.8688
2095	smid	M9PEE1 - P91638 - Q7KU82 - Q9VS62	0.0564913	0.875759	0.93366	26.7904	27.0644	27.6091	26.9452	27.0003	27.6879
2097	SPH66 - Dmel\CG4998	Q0E8E2 - Q9VV38	-0.261912	0.741361	0.87043	22.124	22.3479	23.5529	21.2433	22.8322	23.1635
2098	Mpcp2	Q0E8E8	0.482208	0.186634	0.546081	28.7453	28.6805	29.5391	29.7178	29.376	29.3179
2099	SCaMC	M9PF04 - Q0E8F2 - Q9VTX3	1.13722	0.404232	0.678963	19.8508	21.2602	21.762	23.8447	22.3113	20.1286
2100	Cpsf5	Q0E8G6 - Q9VSY2	0.992301	0.312338	0.630542	23.9322	22.7685	25.6917	25.2014	24.8757	25.2923
2101	Hexo1	Q0E8H9 - Q8IRB6	4.04571	0.0355549	0.389361	20.8003	16.8681	19.0674	24.0325	22.9649	21.8755
2102	MEP-1	Q0E8J0	-0.409101	0.643195	0.814251	26.4498	27.2041	24.6127	25.3359	25.4756	26.2278
2105	Dmel\CG34132	Q0E8V7	2.27257	0.0216168	0.36634	22.6039	22.6308	24.1258	25.9438	24.7031	25.5313
2106	eIF2Bdelta	Q0E8X6 - Q9W1Q8	-0.428038	0.679218	0.832486	26.7779	26.1075	23.7014	24.9248	24.8243	25.5536
2107	roh	Q0E8X7	0.372447	0.475463	0.721577	25.2181	24.4143	25.9582	25.8466	25.5671	25.2944
2108	BcDNA:RE33866	Q0E8X8	2.09476	0.031737	0.38542	26.5995	25.8568	27.6794	29.549	28.4846	28.3864
2110	SRPK	A0A0B4KF69 - A1ZA05 - Q0E965	-1.44002	0.257078	0.598884	26.7138	26.9534	25.1429	23.0302	25.3178	26.1419
2112	ValRS	A0A0B4KF06 - Q0E993	-0.138638	0.692935	0.8417	27.587	27.5254	28.1278	27.2351	27.4697	28.1195
2114	PCB	Q0E9E2	-0.550838	0.382115	0.662984	29.58	29.5129	29.7669	27.9844	29.3968	29.8261
2115	Dmel\CG2915	Q0E9F9	1.90428	0.0947163	0.455194	25.7129	25.2213	26.3321	29.2727	26.6876	27.0188
2119	RhoGAP15B	Q0KHR5 - Q9VX92	-8.28672	0.0009234	0.219667	33.0972	31.7267	34.6716	25.4406	24.0904	25.1044
2122	ETFB	Q0KHZ6	0.604255	0.305164	0.629143	28.3556	27.6408	29.346	29.3345	28.9239	28.8968
2123	SP1029	Q0KI00	3.36362	0.0104164	0.320618	22.107	21.9647	23.6944	26.9043	25.2825	25.6701
2124	Dmel\CG3339	Q0KI05	-0.367844	0.57903	0.778882	26.82	26.3875	27.0153	26.3338	27.3987	25.3868
2126	ps	A0A0B4JCX5 - A0A0B4KFY5 - A0A0B4KGY6 - A0A0B4LGY5 - A0A0B4LI06 - Q0KI94 - Q0KI96 - Q8INP0 - Q8T4D1 - Q9GNC8 - Q9GQN3 - Q9GQN4	-0.337015	0.645311	0.81493	26.0598	27.1726	25.9125	25.1277	27.0272	25.979
2128	TrpRS	Q0KI98	0.658769	0.488034	0.729394	26.5218	25.1385	27.542	28.0714	26.6713	26.4358
2129	Hat1	Q0KIB3	-0.768867	0.348071	0.648849	28.1267	27.8351	26.446	26.099	26.298	27.7042
2130	Ank	Q0KIE7	-1.39728	0.180262	0.540413	26.5568	27.2199	25.6654	23.6667	26.13	25.4534
2132	nrv2	A4V0B5 - Q1RL12 - Q24048	0.0266488	0.917915	0.95688	26.2216	26.949	26.7249	26.6906	26.8359	26.449
2133	betaG	Q1WWB7	-0.748687	0.623255	0.804459	23.9838	20.3947	24.1971	23.471	21.4313	21.4271
2134	Dmel\CG2034	Q24050	1.22677	0.145343	0.514382	25.5615	24.4162	25.7286	27.4403	25.5762	26.3701
2135	Snr1	Q24090	0.122493	0.901024	0.94922	25.1232	25.9795	23.7449	24.6642	24.1937	26.3573
2137	Cdk7	Q24216	-0.467497	0.651113	0.817455	24.3488	23.4909	22.4862	21.5777	23.0239	24.3219
2138	AP-1-2beta	Q24253	-0.658702	0.246307	0.589222	27.6932	27.8755	26.9251	26.0813	27.0712	27.3653
2140	RhoGAP1A	C1C560 - Q29QE1 - X2J9V9 - X2JC00	-1.96138	0.0460285	0.408987	23.0322	24.3329	23.5734	20.9272	21.3181	22.809
2141	Rrp42	Q29QQ9	1.88145	0.20663	0.561125	23.8867	20.6592	24.2095	25.845	24.1705	24.3843
2145	Men	Q2QBM1 - Q9VG31 - Q9VG32	1.20906	0.15653	0.526702	24.4116	25.6534	26.1615	27.4782	26.471	25.9045
2146	AGO1	Q32KD4 - Q7KY08	-0.878919	0.0527919	0.408987	27.304	27.1365	26.3957	26.2139	25.7427	26.2428
2147	ERp60	Q3YMU0	-0.355229	0.171662	0.53617	30.751	30.4962	30.3857	30.1459	29.8938	30.5275
2148	Fbl6	Q494G8	-1.13018	0.0313571	0.38542	22.6363	23.1389	22.3305	21.0974	21.9742	21.6436
2149	Ctf4	Q494K2	-1.19881	0.398851	0.673622	26.0861	25.4133	22.9347	22.1929	23.5627	25.0821
2150	Dmel\CG11961 - CG11961-PA	Q4U2G8 - Q8IH56	-0.36179	0.727407	0.863413	23.132	25.7036	25.2003	24.7467	25.0029	23.2009
2152	Dmel\CG17266	Q4V5H1	-0.330003	0.595286	0.790676	24.977	25.3901	24.6408	23.9268	24.3932	25.698
2153	Datp	Q4V6M1	-0.646202	0.365695	0.654332	24.9384	23.7728	22.7469	23.1463	23.1325	23.2408
2154	UQCR-6.4	Q500Y7	0.632847	0.242224	0.584934	26.1984	26.2813	27.4282	26.8136	27.3905	27.6022
2156	Cul4	Q5BI50	-0.503294	0.531569	0.749404	26.3849	26.9742	24.9653	24.818	25.692	26.3045
2157	kl-2	Q5LJP0	3.26328	0.040274	0.400293	24.8401	27.6214	24.029	28.923	28.6779	28.6794
2158	Synj	Q5U0V7	-0.941582	0.240088	0.584717	24.613	25.9916	23.8345	23.6084	24.3957	23.6102
2160	Egm	Q5U117	-1.04263	0.357492	0.654329	27.0445	24.3175	23.997	24.4805	24.183	23.5676
2161	Mal-A5	A0A0B4LEU9 - Q5U124 - Q8T0N3	3.34991	0.0493612	0.408987	20.8467	23.9305	24.7541	26.8603	26.316	26.4048
2165	ND-B15	Q6IDF5	-0.486281	0.541269	0.754624	24.9707	26.2422	25.0838	23.8379	25.0776	25.9224
2166	Dmel\CG34228	Q6IGN6	0.420983	0.488048	0.729394	23.0113	21.1478	21.7111	22.3718	22.3907	22.3706
2168	Dmel\CG33722	Q6NL44	2.76632	0.104462	0.46581	21.1054	23.72	25.217	26.9648	25.083	26.2936
2169	ImpL1	Q6NL75 - Q7KUJ4 - Q9VU62	1.85236	0.174676	0.538429	24.3804	25.1533	27.7757	27.0829	28.5277	27.2558
2176	Mf	A0A0B4KG65 - C1C553 - E1JIK6 - E1JIK9 - Q70VI1 - Q8I062 - Q8INF1 - Q95U15 - Q9VFC7	-2.16119	0.225647	0.578696	25.5021	26.8008	27.6015	21.7578	26.2642	25.3988
2177	CG5364	Q76NQ0	0.0400615	0.940243	0.966875	27.7471	28.2134	28.3777	27.2295	28.5142	28.7147
2178	regucalcin	Q76NR6 - Q9VYR1	-2.0879	0.137309	0.505794	24.8677	25.9156	28.4462	24.1346	25.0423	23.7889
2179	prod	Q7JNE1	-0.352908	0.746847	0.873731	25.3052	25.7042	22.8858	23.4	24.2518	25.1846
2180	whd	Q7JQH9 - Q9V3K9	-0.303711	0.576341	0.778559	27.0112	27.0409	26.3364	25.7738	27.3032	26.4005
2181	Rs1	Q7JQN4	-1.74148	0.107456	0.474642	24.5454	25.2425	24.3908	21.3905	23.9041	23.6597
2182	Qsox1	Q7JQR3	-0.775608	0.473357	0.721577	21.9877	23.7199	22.6018	20.6845	21.7387	23.5594
2183	Dmel\CG1671	Q7JQT9	-0.342446	0.761349	0.879962	24.2525	23.5851	23.9428	21.5195	24.4832	24.7504
2184	Echs1	Q7JR58	-0.24727	0.656912	0.820345	29.64	28.6553	30.218	28.7785	29.4403	29.5526
2185	BcDNA:RH17411	Q7JRC0	1.70549	0.113986	0.475865	24.5007	24.5751	26.3801	27.9826	26.5485	26.0412
2186	Jheh1	Q7JRC3	1.26979	0.302148	0.629143	20.1986	23.3049	22.6302	24.2986	22.5825	23.062
2191	Dmel\CG3358	Q7JUN9	0.593797	0.545184	0.757732	22.0244	22.485	23.1932	24.5125	21.6427	23.3288
2194	Aps	Q7JVG2	-1.72636	0.243747	0.584992	25.6916	25.4977	24.153	23.8794	21.1648	25.1191
2195	Dmel\CG9436	Q7JVH6	2.18329	0.0513502	0.408987	24.7847	22.6275	23.2294	25.4379	25.1106	26.643
2196	GstE13	Q7JVI6	-1.24176	0.0367019	0.391284	25.6771	24.6933	26.0037	24.2407	24.3449	24.0632
2197	mRpL18	Q7JVK1	0.196225	0.884334	0.938609	23.8436	24.8322	21.923	22.8071	22.7821	25.5982
2198	trsn	Q7JVK6	1.16409	0.0669512	0.425453	25.674	26.2015	26.7343	28.0702	27.0008	27.031
2199	Dmel\CG5323	Q7JVK8	1.67957	0.00389292	0.278992	24.1381	23.951	23.5774	25.9716	25.1879	25.5456
2200	Rcd-1	M9PF85 - Q7JVP2	-0.924844	0.0586631	0.408987	25.3557	25.4795	24.6038	23.9066	24.1064	24.6514
2202	GstE11	Q7JVZ8	1.2767	0.253012	0.597228	24.9001	23.8334	26.5751	26.3837	25.4628	27.2922
2203	UbcE2H	Q7JW03	0.605529	0.111869	0.475246	25.2005	25.4258	24.5191	25.4487	25.6482	25.8651
2204	cg12129	Q7JW66	-0.571619	0.584381	0.781659	25.1855	24.6897	22.8877	22.995	23.0468	25.0063
2205	EloC	Q7JWD6	0.363445	0.302404	0.629143	27.262	26.5728	26.6963	26.7632	27.4496	27.4086
2206	Etf-QO	Q7JWF1	-0.380301	0.635275	0.81139	26.7146	27.4661	25.9462	25.3244	26.2672	27.3944
2209	Dmel\CG13319	Q7JWR4	-0.758381	0.630219	0.809513	24.3287	20.6158	24.5262	23.7789	21.4117	22.005
2210	Mtl	Q7JWS8	-1.66271	0.0680027	0.426878	24.5608	24.258	23.9207	21.3132	23.0399	23.3982
2211	Dmel\CG14480	Q7JWU9	1.97104	0.281976	0.619675	20.9838	19.5007	24.4558	24.7363	22.6773	23.4397
2213	geminin	Q7JX41	2.73718	0.127308	0.495378	18.2687	18.5609	21.6188	24.0458	20.913	21.7012
2217	P32	Q7JXC4	0.953866	0.0973992	0.458496	27.2103	27.1734	28.482	28.7726	28.5355	28.4192
2218	Dmel\CG8237	Q7JXC6	-0.0735661	0.909682	0.954035	21.4237	22.0625	20.3194	20.5291	21.4772	21.5786
2220	Eip55E	Q7JXZ2	2.31738	0.0357749	0.389361	27.0284	26.3536	27.4661	30.6019	28.7067	28.4917
2221	ND-B14.7	Q7JYH3	0.560324	0.372961	0.656581	23.5266	24.727	25.3859	24.8972	25.3386	25.0845
2226	Eb1	A1Z6P3 - Q7JZD3 - Q9XZ57	-0.566038	0.4382	0.700366	29.2673	29.2987	27.5493	27.6949	27.975	28.7473
2227	Rpb5	Q7JZF5	-0.40437	0.416028	0.687685	26.129	26.0535	25.386	25.9865	24.7202	25.6487
2229	ND-B14	Q7JZK1	-0.265786	0.451751	0.710682	25.4498	25.6093	25.4747	24.6484	25.7195	25.3686
2230	Sec61beta	Q7JZN0	0.906365	0.0589517	0.408987	27.0448	27.0935	27.6573	28.5566	28.3431	27.6149
2231	Cpr51A	Q7JZW0	-0.774481	0.120678	0.490312	27.2823	26.6919	27.1594	26.0785	26.9496	25.782
2232	RpS15	A1ZAH8 - Q7JZW2	-0.825641	0.263233	0.601752	28.9198	29.0167	27.8978	26.8772	27.787	28.6932
2233	Dmel\CG13321	Q7JZZ3	-1.35156	0.343003	0.648849	25.9952	27.1228	26.483	23.1044	27.3104	25.1316
2235	Bap55	Q7K012	0.247585	0.504211	0.733708	27.3863	27.6933	26.6627	27.3246	27.379	27.7815
2236	Obp44a	Q7K084	2.28801	0.00925884	0.313801	22.9834	23.098	22.8374	25.8849	25.5812	24.3167
2238	GstT1	Q7K0B6	0.952746	0.0480142	0.408987	25.718	25.4244	26.3817	27.164	26.6233	26.595
2239	Dmel\CG12909	Q7K0D3	-0.955597	0.227582	0.580807	26.1178	25.6793	25.8209	26.2204	24.4301	24.1007
2240	AspRS	Q7K0E6	0.0410625	0.907442	0.953258	27.4544	26.9888	27.7843	27.8931	27.381	27.0765
2241	Dmel\CG11200	Q7K0F7	-1.96916	0.235581	0.58274	26.1383	25.5486	23.3315	20.7984	23.9778	24.3347
2250	Ctr9	Q7K0X3	-1.14132	0.332592	0.647667	25.4773	25.4341	22.7888	22.5892	23.2721	24.4149
2251	twin	Q7K112 - Q8IMX0 - Q8IMX1 - Q9VCB6	-0.432171	0.55242	0.762163	27.3705	27.0073	25.7113	25.4089	26.5309	26.8527
2252	Not3	Q7K126	-0.507503	0.329605	0.64717	26.4181	26.6407	25.2018	25.5097	25.4571	25.7712
2253	Dmel\CG7997	Q7K127	3.38611	0.0380372	0.398695	21.1237	23.1445	24.7742	27.0762	26.169	25.9556
2255	Prosbeta5	Q7K148	1.89889	0.0755311	0.440078	26.4778	26.677	28.5881	29.9738	28.5599	28.9058
2257	ste24a	Q7K172	0.610244	0.105257	0.467404	26.3201	26.1924	26.4983	26.7722	26.5763	27.493
2258	Map60	Q7K180	-0.280657	0.595389	0.790676	27.9432	28.2769	26.8919	27.0981	27.254	27.9179
2259	ND-15	M9PBY4 - Q7K1C0	0.384572	0.604759	0.792019	24.8295	24.695	23.1942	25.2549	23.7725	24.845
2261	CG6491	Q7K1H0	-0.745036	0.37212	0.656581	25.0934	24.8145	23.9018	23.6339	22.8634	25.0773
2263	Tsp42Ea	Q7K1I4	-0.0397205	0.974152	0.987162	22.478	24.5428	25.9557	23.7172	25.3957	23.7444
2264	Dmel\CG8468	Q7K1L4	0.587813	0.287229	0.623995	22.7773	23.1921	23.4307	22.8469	24.2384	24.0782
2265	Dmel\CG1902	Q7K1M4	0.352002	0.290916	0.627892	23.4757	23.353	23.3453	23.4674	23.4465	24.3161
2266	RpLP0-like	Q7K1Q7	-2.02934	0.280166	0.61927	26.2531	26.3744	25.2548	20.7575	25.4724	25.5644
2268	Jheh3	Q7K1W4	-0.17257	0.894453	0.944613	23.8659	23.8421	25.3897	25.9258	22.1286	24.5256
2270	Dera	Q7K209	0.46847	0.630429	0.809513	24.1935	22.3943	25.4456	24.7519	24.5028	24.1841
2271	Got1	A1ZAA5 - Q7K221	1.45268	0.106163	0.470619	26.7609	25.3597	27.2964	28.6738	27.7609	27.3403
2275	Orc3	Q7K2L1	-0.919411	0.464078	0.718766	24.5155	24.4045	21.9853	21.1803	23.2271	23.7397
2277	Lnpk	Q7K2N0	0.266462	0.525933	0.748431	23.4761	24.354	23.8453	24.1532	24.6589	23.6628
2278	CG16804	Q7K2V9	1.28151	0.202743	0.556522	23.7197	22.7016	25.1007	26.072	24.6111	24.6834
2279	PPO1	Q7K2W6	-0.1116	0.878023	0.934916	23.875	25.8542	24.2185	24.3808	24.106	25.1261
2281	Hacl	Q7K3B7	0.902562	0.112015	0.475246	26.0909	25.2889	26.2544	27.4259	26.3448	26.5711
2282	zda	Q7K3D4	-0.873367	0.416609	0.687685	27.4967	27.6428	25.5133	24.7057	26.3461	26.9809
2283	Dmel\CG5080	Q7K3E2	0.272224	0.671189	0.829549	26.5544	27.0217	28.2065	27.5291	28.1163	26.9539
2285	CCT8	Q7K3J0	0.951596	0.227632	0.580807	30.3889	29.7122	31.595	32.2706	31.0716	31.2086
2286	Dhx15	Q7K3M5	-0.836911	0.129643	0.49997	27.0224	26.5632	27.0215	25.2139	26.527	26.3554
2287	Dmel\CG8888	Q7K3N4	-0.396516	0.8285	0.915246	21.1178	25.6513	25.6909	22.522	25.2511	23.4974
2288	Dmel\CG1441	Q7K3T3	-0.186894	0.917937	0.95688	22.1642	26.5958	26.4714	23.9754	26.6567	24.0386
2290	CG8728-RA	Q7K3W2	-0.355361	0.709573	0.850299	26.2589	26.5788	25.5234	24.2332	25.97	27.0918
2291	p47	Q7K3Z3	0.60181	0.0785357	0.440078	27.3617	27.0833	27.0643	28.1412	27.3287	27.8449
2292	cathD	Q7K485	1.47864	0.0776806	0.440078	27.5024	28.0623	29.0869	30.4918	29.059	29.5368
2293	l(2)k09848	Q7K4B2	-0.422486	0.596751	0.791144	24.779	25.0319	23.8366	24.1401	23.0114	25.2285
2295	anon-WO0140519.201	Q7K4G8	-0.834934	0.0403396	0.400293	24.3799	23.9096	24.6315	23.2466	23.8328	23.3367
2297	Dmel\CG8892	Q7K4I5	-0.41715	0.451184	0.71027	25.5759	25.3568	24.1997	24.7455	24.1281	25.0073
2299	Hmgs	Q7K4Q9	-0.333619	0.71874	0.857153	25.854	24.2758	27.047	26.0049	25.2275	24.9435
2300	D2hgdh	Q7K511	0.919134	0.168524	0.533958	21.8898	20.7051	21.0993	21.8995	21.5773	22.9747
2301	RagC-D	Q7K519	0.872458	0.355167	0.653743	23.3514	21.3231	24.0063	24.1792	23.6461	23.4728
2302	Gbp2	Q7K533	2.2205	0.0926282	0.450907	20.9721	21.721	21.5842	25.2489	21.86	23.8299
2303	SmydA-1	Q7K561	-1.42353	0.0573211	0.408987	25.0588	24.5708	25.8535	23.1178	23.6447	24.4501
2304	Gpo1	Q7K569	1.09509	0.0361729	0.389752	23.585	22.8387	23.2948	24.7132	24.4988	23.7918
2307	Pdhb	Q7K5K3	-0.120475	0.779291	0.886781	27.8131	27.8673	28.4772	27.2603	28.1673	28.3686
2309	Sip1	Q7K5M6	0.974069	0.138774	0.507855	21.6672	22.1967	22.5512	22.6223	24.0343	22.6807
2310	deltaCOP	Q7K7G0 - Q9W555	0.638167	0.181189	0.540426	26.5516	27.5027	27.6673	27.5109	28.1178	28.0074
2311	Spn42Da	Q7K8Y3 - Q7K8Y5 - Q8MM39 - Q8MM49 - Q8MPN5 - Q8MPN6 - Q8MPN7 - Q8MPN8	0.960586	0.00720763	0.310286	21.3851	21.5977	21.8366	22.6765	22.2924	22.7322
2312	Spn43Aa	Q7KA66	1.12562	0.147993	0.516486	25.211	24.5824	26.536	26.9813	26.6163	26.1086
2313	Jheh2	Q7KB18	1.84401	0.00848689	0.313801	23.1072	22.7952	23.34	25.5058	24.3025	24.9662
2315	Tsp42Ee	Q7KJ73	0.339037	0.771722	0.88473	22.5003	23.6566	25.3953	24.8438	24.9274	22.7981
2316	sxc	Q7KJA9	-1.19382	0.311137	0.630542	26.2819	27.0344	24.86	23.276	25.3888	25.93
2318	GstE1	Q7KK90	0.98004	0.321615	0.641918	25.8917	24.3365	27.1093	27.4029	26.555	26.3196
2319	SMC2	Q7KK96	-0.16759	0.905711	0.952215	26.9295	27.1177	23.8769	24.2548	26.1599	27.0066
2320	CCT5	A1Z8U4 - Q7KKI0	0.686376	0.359839	0.654329	30.2771	29.3474	31.4262	31.5981	30.7014	30.8104
2321	2005-09-01	Q7KLG8	0.823981	0.405436	0.678963	24.8254	22.7355	25.6162	25.3132	24.7974	25.5384
2322	Prp19	Q7KLW9	0.369887	0.09475	0.455194	28.6826	28.1497	28.4255	28.8891	28.6506	28.8277
2323	Tapdelta	Q7KLX3	0.0447738	0.900517	0.94922	27.6468	27.865	28.5464	27.7729	27.9743	28.4454
2324	bic	Q7KM15	2.02143	0.0434099	0.408987	27.879	27.707	29.4946	31.1694	29.9287	30.0468
2325	Smyd4-4	Q7KMH5	-1.8492	0.202198	0.556319	26.647	26.1519	23.6383	22.0791	24.509	24.3015
2326	wde	Q7KMH9	-0.122271	0.867693	0.932381	23.3444	22.8341	22.0686	21.8615	22.2538	23.765
2327	GCS2alpha	Q7KMM4	1.12754	0.0189478	0.350594	27.8276	27.876	28.6549	29.2362	29.0354	29.4696
2328	Rpn9	Q7KMP8	0.158937	0.673922	0.829937	28.1579	28.1809	29.0231	28.3446	28.4789	29.0153
2329	Rpt1	Q7KMQ0	-0.041731	0.930406	0.962492	29.9595	29.531	31.0384	30.095	30.1662	30.1425
2330	robl	Q7KMS3	2.23397	0.00496032	0.2943	21.7186	22.6188	23.0404	24.7604	24.5313	24.788
2332	Fpps	Q7KN61	-0.697015	0.201346	0.555992	25.3505	25.0349	25.5001	23.7278	25.0252	25.0415
2333	Dp1	Q7KN75	-0.846756	0.3075	0.629143	31.2299	31.023	29.5209	28.7825	30.1192	30.3318
2334	ATPCL	A0A0B4LFH8 - E2QCF1 - Q7KN85	0.0795842	0.853356	0.925455	28.5981	28.6969	29.3977	28.3683	29.1365	29.4266
2335	wal	Q7KN94	0.393061	0.48085	0.72507	28.7741	27.6919	29.3274	29.3057	28.7837	28.8832
2336	Mad1	Q7KND8	-0.0523869	0.975434	0.987685	25.4616	25.2168	21.0841	22.5257	24.022	25.0577
2338	lwr	Q7KNM2	-0.126805	0.816032	0.909496	26.6663	26.4559	27.9048	27.3471	26.569	26.7304
2339	Mat1	Q7KPG8	0.942527	0.208946	0.561762	21.0111	22.4505	20.8682	22.7843	21.6338	22.7392
2340	Dmel\CG11076	Q7KQM8 - Q9V493	-1.19879	0.153002	0.521172	22.5982	22.6292	21.5321	20.3207	22.1932	20.6493
2342	Fer1HCH	A0A0B4KI27 - B8A405 - H1UUD2 - Q7KRU8	1.93514	0.0439419	0.408987	26.7904	25.9408	27.8592	29.5226	28.5592	28.314
2348	Aos1	Q7KSM5	-0.00097799	0.994311	0.997791	28.7083	28.3333	28.4933	28.5436	28.3775	28.6109
2349	CG14729	Q7KSN8 - Q9VGG9	0.0693991	0.940267	0.966875	27.657	26.9132	25.8377	25.5669	27.1275	27.9217
2350	Sbf	Q7KSP6 - Q9VGH9	0.353251	0.574304	0.778559	24.3895	24.9732	25.315	26.0838	25.3344	24.3193
2351	sea	Q7KSQ0	0.505195	0.20935	0.561762	25.6591	26.3269	26.5487	26.6673	26.3335	27.0495
2352	sgll	Q7KSW3 - Q9VHZ5	-1.14828	0.0737904	0.438662	25.1553	25.4512	24.1865	23.2194	23.9795	24.1492
2353	Dmel\CG9331	Q7KT11 - Q8SZU0 - Q9VIJ0	1.52259	0.0339029	0.387033	24.2372	24.3253	24.8924	26.8749	25.5275	25.6203
2358	Pect	Q7KTB3 - Q8IP79 - Q8IP80 - Q9VK25	-0.313352	0.544707	0.757597	23.0598	23.0916	23.0437	22.176	22.3877	23.6913
2359	MRP	A0A0S0WIA2 - Q7KTB7 - Q7KTB8 - Q7KTB9 - Q7KTC0 - Q7KTC1 - Q7KTC2 - Q7KTC3 - Q7KTC4 - Q7KTC5 - Q7KTC6 - Q7KTC7 - Q7KTC8 - Q7KTC9 - Q7KTD0 - Q9I7N0 - Q9VK56	-0.64829	0.0359178	0.389361	26.8277	27.3686	26.8489	26.5609	26.3612	26.1783
2361	Apoltp	Q7KTG2	2.08398	0.0839324	0.44193	21.6751	24.2161	24.0821	26.1754	25.0438	25.006
2365	Dmel\CG9391	Q7KTW5	0.684484	0.719122	0.857153	22.6261	20.5293	24.9976	25.5326	23.3515	21.3223
2367	Uba2	Q7KUA4	0.0180049	0.958258	0.976533	29.0305	28.4076	28.7025	29.1244	28.2178	28.8525
2368	ImpE1	Q7KUB3	2.82187	0.0547191	0.408987	20.6316	22.0778	23.8356	24.549	25.9889	24.4728
2369	Pdxk	Q7KUC2	2.90964	0.0102156	0.320618	21.5636	22.0148	20.9065	25.4922	23.7371	23.9846
2370	iPLA2-VIA	Q7KUD4 - Q9VT60	-1.85123	0.32444	0.64362	25.9924	26.8592	25.0238	21.0509	25.0788	26.1919
2372	Ccdc58	Q7KUT5 - Q9VW41	2.92368	0.0889244	0.446208	23.3009	21.0273	19.4964	25.4749	24.0488	23.072
2373	Papss	Q7KUT8 - Q8IQV1 - Q961A8	-0.42931	0.491326	0.729394	26.008	26.2735	25.0393	24.4932	25.7541	25.7856
2374	CG6247 - 45555989 - 24643014	Q7KUW2 - Q9VWV2 - Q9VWV4 - Q9VWV5	0.418174	0.484437	0.727501	24.5863	24.6162	26.0222	25.9789	25.438	25.0624
2375	eIF4H1	Q7KUX7 - Q8IR13 - Q9VXF8 - X2JC79 - X2JE34	-0.301019	0.258065	0.598884	27.8085	27.7683	27.4846	27.0908	27.2887	27.7787
2376	ALT	Q7KV27 - Q9VYD9	0.00117334	0.998609	0.998996	26.6089	25.9688	27.5486	26.2227	26.3279	27.5793
2377	trio	Q7KVD1	-0.825619	0.127532	0.495378	26.7898	26.9165	26.1666	25.4456	26.524	25.4264
2379	Vps35	Q7KVL7 - Q9W277	-1.19308	0.192611	0.546685	26.863	26.4751	25.3844	23.9382	25.1207	26.0845
2380	Dmel\CG9485 - BEST:GH22856	E1JGQ5 - Q7KVP4 - Q86BS7 - Q9W2H8	-0.0820361	0.933829	0.963326	27.1348	27.992	26.2231	25.5564	28.1786	27.3688
2382	AP-1gamma	Q7KVR7 - Q7KVR8 - Q86B59 - Q9W388	-0.503466	0.188056	0.546685	26.2337	25.8362	25.9592	24.9165	25.7847	25.8176
2383	spoon	Q7KVW1 - Q9W4C4	0.782825	0.615613	0.797014	24.5972	25.1448	21.4546	25.6109	22.8027	25.1316
2384	Pdha	Q7KVX1 - Q7YU05 - Q9W4H6	-0.103423	0.82412	0.914507	28.2561	28.1714	28.6082	27.414	28.6065	28.705
2385	Vap33	Q7KVX5 - Q9W4N8	-0.78576	0.221494	0.574327	28.3323	30.0186	28.5095	28.0489	28.1023	28.352
2386	Rab4	Q7KY04	-0.0357747	0.946808	0.968582	23.4333	22.6779	24.1947	23.8634	23.009	23.3261
2388	Dmel\CG17691	Q7PLE6	-0.615299	0.267674	0.605259	24.1198	23.5555	24.5541	23.8564	22.6993	23.8278
2390	eIF4B	L7EEF1 - Q7PLL1 - Q7PLL3 - Q8SYL3	-0.172113	0.782389	0.888069	29.2483	27.6551	29.3543	28.946	28.5079	28.2875
2391	l(3)80Fj	Q7PLL6	-0.887211	0.47849	0.723202	29.7301	29.9625	27.5826	26.5543	28.7003	29.359
2392	Dmel\CG12567	A8Y4U4 - D2A6J2 - D2A6J3 - Q7PLS1 - Q8SZ06	0.852247	0.53335	0.750296	22.8796	21.1338	23.9995	25.2019	21.9757	23.392
2394	Gss2	Q1RL06 - Q86B44 - Q8IQZ1	-1.62222	0.0104387	0.320618	26.5273	26.0059	25.631	24.8831	24.3712	24.0433
2395	CG5340	Q86B83	1.02736	0.0909063	0.447568	22.4704	22.4925	22.5609	24.4569	23.0044	23.1446
2396	Zasp66	E1JI74 - Q7KUB5 - Q86BH5	-3.2263	0.00878089	0.313801	25.1837	26.2583	26.5085	21.6902	23.4246	23.1568
2397	Zn72D	F0JAG2 - Q86BI3 - Q9VUY6	-1.15236	0.0604725	0.408987	26.5299	25.9854	26.9652	25.1327	24.8808	26.01
2399	Akap200	Q86BM5 - Q9VLL3	1.28851	0.0858243	0.446208	28.3742	28.3789	29.635	30.8475	29.649	29.757
2400	mRpL27	Q86BM8	0.904792	0.397196	0.673302	23.1812	20.5446	22.8224	22.1374	23.6883	23.4369
2401	Dmel\CG5044 - CT16187	Q86BP1 - Q960K8	2.18694	0.0827561	0.440078	23.08	22.6492	24.2575	27.1268	24.4494	24.9714
2402	HINT1	Q86BQ4 - Q8STA5	1.39684	0.333576	0.648063	24.743	23.602	25.6091	27.9693	24.0545	26.1207
2403	TFAM	Q86BR8 - Q9VDL2	-1.04661	0.390604	0.666507	27.2485	26.6741	24.1864	24.1937	24.7336	26.0418
2404	Chro	Q86BS3	-0.387663	0.338391	0.648791	28.2194	28.3016	28.3247	28.5538	27.3349	27.794
2406	CG30022
2407	Dmel\CG31253	Q8I050	-0.442074	0.5501	0.761404	21.9714	21.0019	23.12	21.9382	21.0089	21.8199
2410	mRpS21	Q8I0J3	0.508761	0.162297	0.530973	22.3151	22.879	21.9145	22.6988	22.8884	23.0477
2413	Acph-1	Q8I0P9 - Q9VAD0	2.235	0.0160705	0.345516	23.8731	23.9069	23.4471	27.0216	25.6812	25.2293
2414	Dmel\CG1236	Q8I725	0.146085	0.729821	0.864216	26.3945	25.9941	26.785	25.9364	26.6394	27.036
2415	BcDNA:LD24586	Q8I937	-0.231518	0.730504	0.864216	24.8526	25.7599	24.1489	23.8524	25.0801	25.1343
2416	Clamp	Q8IGP5 - Q9V9N4	0.398246	0.609304	0.793099	23.0741	22.412	22.9195	24.0293	21.8281	23.7429
2418	alph	A0A0B4K7Q3 - Q8IMK7 - Q961C5 - Q9VAK1	-0.404039	0.558719	0.767882	27.441	26.977	25.8784	25.741	26.1483	27.1951
2420	Dmel\CG6330	Q8IMQ8 - Q9VBA0	-0.109984	0.873554	0.93366	22.5937	21.7525	23.1604	22.6031	23.1391	21.4345
2421	Yif1	Q8IMR3 - Q8IMR4 - Q9VBC5	0.79728	0.497267	0.731442	23.3712	23.0459	20.5571	21.9457	23.8566	23.5638
2422	veli	Q8IMT8 - Q9VBY7	0.172413	0.842215	0.920591	25.6534	25.1177	27.3423	25.811	27.124	25.6955
2423	Saf-B	Q8IMV6	0.513019	0.368182	0.654983	25.3948	25.5084	26.2154	26.9103	25.4122	26.3351
2425	Rox8	Q8IMX4 - Q9VCE3	-0.995885	0.369812	0.656199	27.702	27.5056	24.7969	25.0869	25.8026	26.1274
2426	LSm3	Q8IMX8	1.76767	0.183723	0.544208	22.0415	23.4756	23.2833	26.3624	24.8514	22.8896
2427	Dph5	Q8IN02	0.563876	0.53046	0.749404	26.4303	25.4739	27.0211	28.0487	25.6677	26.9004
2428	lqfR	Q8IN05 - Q9VD13	-0.604591	0.238571	0.584717	26.0736	25.6391	25.2126	24.3337	25.5154	25.2625
2430	Dmel\CG31195	Q8IN49	0.587335	0.160895	0.530973	26.3882	26.5195	27.4622	27.2983	27.4682	27.3654
2431	Art3	Q8INE8 - Q9VFB3	-1.60771	0.149821	0.516764	25.8579	24.6669	25.4102	22.8687	22.8709	25.3723
2432	CG11688 - CG8775	Q8INH5 - Q8INH6 - Q9VFW7	2.00111	0.0318711	0.38542	26.0345	25.9979	27.2871	29.3355	28.0942	27.8931
2434	3 - anon-87Ab	A8JQY2 - Q8INJ4 - Q9VGF8	-0.571376	0.434399	0.696942	22.9001	23.2366	22.6551	22.5869	23.3299	21.1609
2435	stck	Q8INQ9 - Q8INR0 - Q9XYA7	-1.0965	0.137	0.505794	22.8826	21.9055	23.1536	20.7315	21.625	22.2957
2436	Dmel\CG10237	Q8INW5 - Q9I7M3 - Q9VIW5	-0.322876	0.835942	0.916977	25.202	25.4519	21.3457	22.6249	23.6775	24.7286
2438	Cul3	Q8IP45 - Q9V475	-0.00705025	0.989789	0.99519	27.0822	27.8056	26.3659	27.0557	26.5537	27.6231
2439	ZnT35C	Q8IP48 - Q9V471	0.505886	0.372829	0.656581	21.8978	23.1845	22.5104	22.6789	22.7121	23.7194
2440	Dmel\CG43333	Q8IP52	1.20221	0.0822571	0.440078	20.711	22.0547	21.9587	22.6765	23.3221	22.3325
2441	mRpS23	Q8IP62	-0.810673	0.57597	0.778559	25.8801	25.8963	24.177	22.1506	25.2488	26.1221
2444	ThrRS	Q8IP94 - Q9VKB0	-1.10148	0.180899	0.540413	29.9895	29.384	28.2131	27.2792	28.2255	28.7775
2445	Pex19	Q8IP97	0.170341	0.852708	0.925141	24.2885	23.4812	24.3722	25.6226	22.8095	24.2208
2446	LManII	Q8IPB7 - Q9VKV1	2.2927	0.0260236	0.374176	24.5468	25.7514	26.5358	28.5363	27.4453	27.7304
2448	Mtpalpha	Q8IPE8 - Q9V397	-0.185992	0.725491	0.861771	29.9578	29.7008	30.618	29.0939	30.2005	30.424
2450	Tep2	Q8IPH4 - Q8IPH5 - Q9NFV7 - Q9VLY9 - Q9VLZ0	0.761205	0.237645	0.584717	24.2957	23.5199	24.5416	25.749	24.6759	24.216
2451	Dmel\CG31548	Q8IPP8	0.722639	0.517533	0.742486	25.7547	24.7319	27.8911	27.5894	26.8062	26.1501
2453	EMC10	Q8IPT0 - Q8IPT1	-0.268759	0.7626	0.880607	25.39	24.8617	24.0176	23.168	24.612	25.683
2455	tzn	Q8IPU3 - Q9VPB3	1.17789	0.0419013	0.408267	27.2694	26.9203	27.3903	29.0092	27.7162	28.3883
2456	Dmel\CG3164 - CK02656	Q8IPV3 - Q9VPJ9	-1.56635	0.00299	0.236021	23.5559	24.0005	23.9305	21.9207	22.6142	22.253
2457	aru	Q8IPW1 - Q9VPU7	-1.31962	0.360578	0.654329	23.8653	24.622	21.4895	20.5865	21.863	23.5683
2459	Got2	Q8IPY3 - Q9VQ61	0.298407	0.501117	0.733361	28.8166	28.9177	28.6179	28.3765	29.1313	29.7397
2460	Nrx-IV	Q8IQH0 - Q94887	0.308647	0.715464	0.855554	24.7293	26.2295	27.3242	26.3789	26.8252	26.0049
2462	Dmel\CG13457	Q8IQM0	-1.3327	0.0607086	0.408987	24.1381	24.9104	25.043	24.0732	22.587	23.4332
2463	Dmel\CG7656	Q8IQM5 - Q9VUR4	-0.0137161	0.964675	0.981413	24.0849	23.6491	23.5511	24.0045	23.2675	23.972
2465	verm	E1JI40 - Q8IQU1 - Q9VW31	0.866095	0.191876	0.546685	25.5521	25.8892	27.1584	26.9801	27.547	26.6709
2467	Dmel\CG6933	Q8IQV7 - Q8MR04 - Q9VW94	-0.510741	0.522443	0.745726	23.2117	22.9714	21.4581	21.5592	22.9974	21.5524
2468	COX6B	Q8IQW2 - Q9VWD1	0.0494556	0.944984	0.96817	28.1883	26.0308	27.6149	27.4249	27.6022	26.9553
2469	Dmel\CG6891	Q8IQX5 - Q9VWQ7	0.837986	0.0896382	0.446208	23.3688	24.1474	23.5841	23.9867	24.6292	24.9983
2470	raskol	Q8IQZ6 - X2JCD6	-0.698055	0.372855	0.656581	23.6955	23.5468	23.6162	24.2707	21.9573	22.5364
2473	TwdlY	Q8IR10	-3.53396	0.150828	0.518809	26.2962	28.7579	28.3233	20.6072	26.5168	25.6516
2474	TwdlX	Q8IR11	-2.14728	0.192232	0.546685	25.7602	26.8812	23.1113	21.9936	24.6401	22.6771
2477	Dmel\CG32638	Q8IR72	0.0502415	0.942466	0.967979	21.3328	22.4543	23.0261	23.0698	21.5986	22.2956
2479	Dmel\CG32267	Q8IRD0	-0.643852	0.304785	0.629143	23.8403	23.4824	22.5417	22.3779	22.1482	23.4067
2480	PHGPx	Q8IRD3 - Q8IRD4 - Q9VZQ8	-0.105395	0.703026	0.846271	27.753	27.5178	27.1032	27.199	27.1599	27.6988
2483	Psa	Q8IRH0 - Q8IRH1 - Q9W0E4	-0.311574	0.359337	0.654329	29.1922	28.3291	29.0622	28.279	28.6588	28.711
2484	Dis3l2	Q8IRJ7 - Q9W0T7	-1.0628	0.650849	0.817455	26.3373	25.9476	22.7681	20.2365	25.8836	25.7444
2487	CG18512	Q8IRM1	-2.34572	0.00885354	0.313801	22.8946	24.4536	23.1281	21.0895	21.0455	21.3041
2488	Fum1	Q8IRQ5 - Q9W3X6	2.53976	0.0277394	0.376441	24.4523	25.8894	26.6618	28.9291	27.6363	28.0575
2489	cg11777	Q8MKJ6	-1.51248	0.0790885	0.440078	23.3403	22.6348	22.4859	20.8692	20.58	22.4743
2490	AIMP3	Q8MKK1	-0.133358	0.645044	0.81493	26.2825	26.3562	25.9394	25.6201	26.4257	26.1323
2492	HSPC300	Q8MLQ0	0.156368	0.547305	0.759574	24.2053	23.9151	23.3915	24.0007	23.9885	23.9918
2494	Rpi	Q8MLS2	1.62734	0.143927	0.51247	26.1177	24.7435	26.8521	28.8323	26.8517	26.9113
2497	Eps-15	E3CTP7 - Q8MMD2 - Q8MMD3 - Q9W111	-1.04983	0.439405	0.701091	24.4989	25.5623	22.0441	21.8969	22.9376	24.1214
2499	velo	Q8MR14 - Q9VRY4	-2.64485	0.012451	0.326766	24.2055	24.1664	24.1796	20.3338	21.9549	22.3283
2501	GstT4	Q8MRM0	-1.74936	0.00847705	0.313801	23.7103	24.6186	23.6659	21.9698	22.1731	22.6039
2503	BcDNA:SD26038	Q8MRT7	2.3202	0.0568587	0.408987	21.8464	20.0517	20.7723	24.6028	22.6761	22.352
2505	tyn	Q8MS37	1.79193	0.00480735	0.2943	24.9102	25.9623	25.3353	27.3459	27.1781	27.0596
2507	Dmel\CG9596	Q8MS69	-0.103468	0.862055	0.928331	23.4919	23.1697	24.0791	23.8661	22.5013	24.0629
2508	CG13638	Q8MSB1	-1.18655	0.522875	0.745726	25.5444	26.2522	22.6199	21.0811	24.5756	25.2003
2509	mRpS2	Q8MSS7	-0.0790683	0.96544	0.981417	25.2931	25.3401	20.8862	22.5212	23.3177	25.4432
2510	betaTub97EF	Q8MST5 - Q9VAX7	-0.864583	0.190264	0.546685	24.0415	25.3139	25.9004	24.2236	24.1994	24.239
2511	IleRS	Q8MSW0	-0.378773	0.592325	0.788951	29.7893	29.4141	28.6183	27.7926	29.3736	29.5191
2512	U3-55K	Q8MSW9	0.973119	0.532135	0.749404	22.2411	21.1256	22.0993	22.1686	25.438	20.7787
2514	Cndp2	A0A0B4LEQ0 - Q8MT58	0.836047	0.200239	0.555501	29.2262	28.686	30.1261	30.8317	29.6394	30.0753
2515	Obp83g	Q8MZ07	2.10937	0.0767054	0.440078	21.6153	21.5673	23.5303	24.6978	25.1853	23.1579
2516	DmRH5	Q7KU78 - Q8MZI3	-1.43647	0.161637	0.530973	28.6803	28.753	26.8766	25.5656	26.9586	27.4763
2517	Sec61alpha	Q8STG9	0.943672	0.0599989	0.408987	28.4171	28.4034	29.2734	29.7898	29.9282	29.2068
2519	CG17788 - Pripl4 - Dmel\CG42258	Q8SWS2 - Q9VYM7 - X2JEY3	0.857443	0.378475	0.658883	20.3429	23.118	21.1097	22.7903	22.4478	21.9049
2521	BcDNA:RE24507	Q8SWU6	-2.52656	0.224445	0.577336	21.5363	26.572	26.2621	20.9899	23.2325	22.5684
2523	Art8	Q8SX32	0.118424	0.934401	0.963531	22.6823	21.1382	25.208	24.4245	22.4929	22.4664
2524	CG11005	Q8SX57	0.970715	0.054598	0.408987	26.0512	26.1357	27.0164	27.7424	27.2271	27.146
2525	pch2	Q8SX76	-1.00982	0.343222	0.648849	27.836	27.4227	25.2593	25.0776	25.6467	26.7642
2527	kuk	Q8SX89	0.928344	0.185902	0.546081	27.7061	26.9138	28.3077	29.2362	27.7963	28.6802
2528	Kyat	Q8SXC2	3.88597	0.00700447	0.310286	22.8115	21.6246	22.0557	27.4061	25.4375	25.3061
2529	mRpS9	Q8SXF0	-1.18357	0.20133	0.555992	25.8952	26.2337	24.6719	23.2587	24.6492	25.3422
2530	Dmel\CG14110	Q8SXH1	1.8256	0.164973	0.53263	21.7304	23.4238	25.3976	25.715	25.1713	25.1422
2531	BcDNA:RE18748	Q8SXK0	-0.310846	0.761611	0.879962	24.3012	22.2193	22.1993	21.2852	23.2809	23.2211
2532	LysRS	Q8SXM8 - Q9W327	0.0620832	0.792907	0.891761	28.5976	28.4557	28.6056	28.2128	28.6808	28.9516
2534	Aldh7A1	Q8SXQ1	0.286729	0.588876	0.785235	24.9097	25.0645	26.2202	26.1552	25.6437	25.2557
2535	Dmel\CG14407	Q8SXQ5	-1.56874	0.0783566	0.440078	24.8134	24.2826	24.5788	21.8484	23.024	24.0962
2537	Dmel\CG8207	Q8SXU3	-0.218028	0.691817	0.841411	24.3605	25.2922	25.0267	25.1342	25.0751	23.8162
2539	Mgstl	Q8SY19 - Q8SY70	0.346459	0.462696	0.718226	26.9	26.9002	25.7434	27.2182	26.6089	26.7559
2541	Ostgamma	Q8SY53	-0.636777	0.0987455	0.458535	25.6061	25.7087	25.4371	24.7294	24.5973	25.5149
2543	EndoB	A8DYJ0 - A8DYJ1 - Q8SYD9 - Q8T389	-0.395028	0.7317	0.865012	24.5328	24.7999	21.9639	22.352	23.3985	24.361
2544	ND-MLRQ	Q8SYJ2	0.291215	0.573093	0.7782	26.025	26.3881	27.5872	26.9774	27.0416	26.855
2546	l(2)09851	Q8SYL1	-0.56532	0.13845	0.507387	25.7731	25.662	25.8204	25.5667	24.589	25.4038
2547	mRpS5	Q8SYP9	-0.572642	0.578178	0.778559	25.5177	26.3414	24.0499	23.4616	24.993	25.7366
2548	BEST:GH25016	Q8SYQ4	4.89197	0.00210406	0.219667	18.1814	16.8033	17.822	22.5175	23.4428	21.5223
2549	Dmel\CG3420	Q8SYQ8	0.872015	0.38811	0.665299	24.1993	21.516	23.5069	24.671	23.9041	23.2631
2550	Dmel\CG12011	Q8SZ38	1.28176	0.156012	0.526702	27.9709	27.0916	28.8809	30.3077	28.7259	28.755
2551	Dim1	Q8SZ87	-0.498881	0.258533	0.599295	22.8308	22.6226	22.6747	22.9565	21.8825	21.7924
2552	slf	Q8SZK9	-0.33252	0.765781	0.882804	26.0714	28.5537	28.9628	26.7708	28.5275	27.2921
2553	Vajk2	Q8SZM2	-1.62697	0.623759	0.804459	21.5007	29.4693	29.6731	22.3153	26.6665	26.7803
2555	AIMP2	Q8T060 - Q9VUR3	-0.983673	0.233303	0.580852	27.3179	27.2124	26.2326	24.7171	26.5537	26.5412
2556	Dmel\CG7675	Q8T0J5 - Q9VE80	-0.22556	0.700169	0.844589	26.6103	27.5552	27.4939	26.4601	27.8917	26.631
2557	Uba1	Q8T0L3	-0.413776	0.270969	0.607385	31.1436	31.2372	30.3138	30.639	30.2092	30.6051
2558	shrb	Q8T0Q4	2.23958	0.0187578	0.350594	23.5595	24.5643	24.3903	27.3998	25.8231	26.0099
2559	mRpL47	Q8T3V6	-0.575383	0.50178	0.733361	24.5474	24.8477	24.7758	22.6215	25.1431	24.6801
2560	Rrp45	Q8T4A9	0.503655	0.485781	0.728511	21.5155	22.706	23.3884	23.51	23.2842	22.3267
2561	Dmel\CG6310	Q8T4C9	0.776825	0.100912	0.461431	22.9095	23.9421	23.4832	23.822	24.5395	24.3038
2562	AFG3L2	Q8IQQ9 - Q8T4G5	0.227084	0.691563	0.841411	25.5839	26.46	26.4941	25.5844	26.5405	27.0944
2563	Past1	Q8T6I0 - Q8T8W3	-1.11796	0.122818	0.49186	28.2455	27.9377	28.2421	25.9171	27.7648	27.3895
2566	BEAF-32	Q7JN06 - Q94513	-0.178927	0.485957	0.728511	25.6306	25.3875	25.537	25.7033	24.9361	25.379
2567	ifc	M9PC47 - Q94515	0.250867	0.745261	0.872797	22.3341	23.4734	22.1398	23.8087	21.7982	23.0929
2568	S6k	Q94533	-0.640745	0.366791	0.654332	24.3897	25.9597	24.4793	23.6931	24.2379	24.9753
2569	Dref	Q94883	-0.326092	0.462345	0.718226	26.4831	26.4673	25.6833	25.298	26.0515	26.306
2571	Dmel\CG5068	Q95R98	-0.305811	0.672003	0.829549	22.5076	21.841	22.9549	22.2546	21.0544	23.077
2572	Dmel\CG14641	Q95RB1	0.194943	0.808998	0.904731	23.3936	24.3401	22.2762	22.6679	23.6746	24.2522
2574	yps	M9NFR5 - Q95RE4	0.810715	0.0910749	0.447568	27.2569	27.5626	28.2106	28.8977	28.478	28.0865
2575	Tom20	Q95RF6	-1.02394	0.00800557	0.312945	26.0918	26.2494	25.9442	24.952	24.8199	25.4418
2577	Dmel\CG10973	Q95RI2	-1.08217	0.39214	0.668685	23.9695	23.9332	21.4354	21.1633	21.3915	23.5368
2578	CG17454-RA - SPF30	G7H806 - Q95RI7	0.161408	0.829452	0.915306	26.9151	25.507	27.3516	26.5486	27.5746	26.1346
2581	Rpe	Q95RV5	1.165	0.0315122	0.38542	24.3142	24.6706	25.0816	26.3681	25.7985	25.3948
2582	CG17014 - BAG2	Q95RY2 - Q9VUQ1	-2.21486	0.142927	0.512285	23.7255	26.3144	27.5961	22.8116	24.1993	23.9805
2583	Dmel\CG6028	Q95SI7	0.803859	0.374437	0.656865	26.5553	25.4744	27.5676	28.3604	26.5771	27.0715
2584	CG9798	Q95T98	-0.144566	0.681084	0.834377	25.0949	24.6501	24.351	24.0963	24.9349	24.6311
2586	Dmel\CG9911	Q95TL8 - Q9VXI3	-0.341026	0.504051	0.733708	26.6011	26.3939	26.7093	25.3943	26.3224	26.9645
2587	TBCC	Q95TP0	0.231153	0.784287	0.888652	22.8515	20.4159	20.9584	21.5899	21.1813	22.1482
2590	Mms19	Q95U54	-1.09533	0.287857	0.624093	27.0561	27.4513	25.2785	24.4452	25.5526	26.5021
2591	Nop56	Q95WY3	-0.213482	0.569745	0.775695	27.8112	27.6533	28.2138	27.075	27.9889	27.974
2592	FDY - vig2	D2A6L8 - Q960D3 - Q9VBX3	0.985536	0.0777496	0.440078	28.0104	27.3925	27.853	29.4004	28.1045	28.7075
2594	Prx5	Q960M4	0.273733	0.655092	0.820198	27.6846	26.8694	28.0179	28.2948	26.8906	28.2078
2595	Dmel\CG3511	Q960Q8	-0.978484	0.443403	0.704421	25.5858	25.9731	22.7362	22.8615	23.788	24.7102
2597	alt	Q960Y8 - Q9VEH0	0.283147	0.0294529	0.380111	28.8604	29.0617	28.8172	29.2651	29.1262	29.1975
2599	rdog	Q961D3	0.618652	0.496718	0.731442	21.3493	23.637	21.7988	23.2524	21.9971	23.3916
2600	GlyRS	Q961R8	1.88431	0.0444106	0.408987	27.1212	27.0629	28.6463	30.2795	29.1648	29.039
2602	stai	M9NEA1 - Q8IPK0 - Q9GQR5 - Q9VMH3	0.291489	0.78556	0.889314	26.9867	23.8401	25.7789	26.3684	26.0769	25.0348
2603	Cpr65Ax1	Q9I7C6	-0.289151	0.912486	0.954669	22.0523	29.2078	29.5049	25.9111	26.6438	27.3427
2604	Dmel\CG5023	Q9I7J0	-1.30449	0.323495	0.643002	23.1814	26.2816	26.8396	24.0088	24.5616	23.8187
2606	Cdc23	Q9I7L8	-0.432588	0.607044	0.793094	22.8023	25.0924	24.007	22.7247	23.882	23.9972
2607	Dmel\CG18858 - BcDNA.GH02384	Q9I7L9 - Q9Y168	3.34603	0.00238398	0.219667	22.2002	21.6272	20.8394	25.2641	25.1098	24.3311
2608	Dmel\CG18787 - Dmel\CG18789	Q9I7N2 - Q9I7N3	-1.75441	0.130971	0.502086	24.1933	24.5039	22.3305	21.1347	21.4633	23.1663
2610	CG13372	Q9I7Z8	-0.876907	0.371843	0.656581	23.3756	23.3003	23.3492	20.9503	23.9725	22.4715
2611	SH3PX1	Q9NCC3	-3.64039	0.0340709	0.387238	26.0359	26.8159	26.1429	20.6049	23.0066	24.462
2613	eIF2D	Q9NG60	-2.80152	0.104408	0.46581	25.6857	25.8827	22.9422	20.6275	21.6515	23.8271
2614	EG:140G11.5	Q9U1K7	4.51993	0.0282325	0.377409	19.0352	20.4274	22.9043	26.6985	24.2521	24.9761
2615	EG:BACR7A4.14	Q9U1L2	-0.788498	0.262528	0.601752	25.1221	25.3512	24.7708	23.7736	25.453	23.652
2617	gammaSnap1	Q9U6R9	-2.64965	0.0816281	0.440078	25.8062	25.3402	25.844	20.7811	23.7923	24.4681
2618	RfC38	Q9U9Q1	-0.0105892	0.976012	0.987882	26.7108	26.4485	25.9785	26.2755	25.9856	26.8448
2619	NimC4	Q9V392	1.45964	0.0357491	0.389361	21.1148	21.5527	21.178	23.58	22.0466	22.5977
2620	krz	Q9V393	0.163759	0.761193	0.879962	23.6082	22.9714	24.4415	24.1383	24.0722	23.3018
2621	glu	Q9V3A7	-1.14296	0.134981	0.505794	26.0232	26.9418	26.8887	24.4731	25.6548	26.297
2622	ergic53	Q9V3A8	0.00456208	0.993919	0.997786	26.6685	27.3797	26.9004	25.9521	27.3859	27.6242
2623	Gem3	Q9V3C4	-0.149853	0.917735	0.95688	24.2014	22.8492	21.2489	20.7126	22.7515	24.3859
2626	mRpL4	Q9V3D0	-0.67413	0.516943	0.742486	25.7556	25.6821	24.8134	23.0533	25.0498	26.1257
2627	Srp54k	Q9V3D9	0.0734835	0.842764	0.920591	27.7153	27.1066	27.1175	27.9485	27.0453	27.166
2629	Ref1	Q9V3E7	0.139339	0.542083	0.75517	28.038	27.483	27.6792	27.8699	27.6456	28.1027
2630	spag	Q9V3E9	-1.10416	0.443976	0.704464	26.5999	26.2866	23.6697	22.6659	24.8428	25.7349
2632	P5cr	Q9V3F8	0.288734	0.42357	0.691212	22.5901	22.9724	23.5336	23.6563	23.0768	23.2291
2634	dUTPase	Q8IPB1 - Q9V3I1	1.76872	0.0716426	0.433744	27.8612	27.5743	28.7334	31.0806	29.0052	29.3892
2635	Rab5	Q9V3I2	0.310047	0.281607	0.619391	26.6451	27.1297	26.7161	27.5193	26.8493	27.0525
2636	NP15.6	Q9V3L7	-0.249659	0.605526	0.792621	24.3062	25.2852	25.1931	24.0548	25.1039	24.8768
2637	TM9SF4	Q9V3N6	0.317865	0.281312	0.61927	24.984	25.1261	24.9394	24.9519	25.2489	25.8023
2638	CRMP	Q8IPQ2 - Q9V3N7 - Q9VND9	0.98621	0.172309	0.53617	22.6048	23.3766	24.458	24.1815	24.9715	24.245
2640	REG	Q9V3P3	1.19235	0.165987	0.53263	26.3433	26.5826	27.7938	29.1459	27.3229	27.828
2641	Jafrac2	Q9V3Q4	0.43788	0.630716	0.809513	25.825	24.0705	26.6902	26.5279	26.0202	25.3512
2642	Dmel\CG3704	Q9V3R3	0.250333	0.677625	0.832115	23.9426	23.2519	24.7099	24.7211	23.5013	24.433
2643	SC35	Q9V3T8	-0.0133303	0.986705	0.994802	24.2598	25.5955	24.3065	25.8867	23.8376	24.3976
2644	26-29-p	Q9V3U6	1.23499	0.0883605	0.446208	30.0359	29.518	30.9332	32.1225	30.9823	31.0873
2645	Fkbp14	A0A0B4K7C5 - Q9V3V2	2.43946	0.0175191	0.349965	25.0918	25.6869	26.848	28.8358	28.4691	27.6403
2647	Rpt5	Q9V3V6	0.575572	0.339061	0.648791	28.9372	28.6543	30.2159	30.1505	29.4049	29.9788
2648	EndoGI	Q9V3V9	-0.378772	0.663271	0.82441	27.5857	27.1026	25.1538	25.9094	25.9326	26.8637
2649	Tpr2	M9PDJ9 - Q8IP18 - Q9V3W1	-1.72156	0.32261	0.642336	26.1732	25.8463	22.6539	21.9159	22.3697	25.2231
2650	ND-B17	Q9V3W2	-0.780283	0.402173	0.676848	25.2032	25.7302	25.401	23.2739	24.6097	26.1099
2651	SF2	Q9V3W7	0.0553115	0.860238	0.928237	29.0706	28.5325	28.5041	28.7433	28.3669	29.1629
2652	Rad23	Q8IMB7 - Q9V3W9	0.354154	0.0512043	0.408987	26.7246	26.3711	26.7223	26.8877	26.9307	27.0621
2653	l(2)35Be	Q9V3Y0	-0.377211	0.775112	0.884862	24.24	24.7915	21.6061	23.0085	21.9636	24.5339
2654	Mtch	Q9V3Y4	0.555234	0.119138	0.489453	25.0993	25.1972	25.841	25.7735	25.7809	26.2488
2655	BcDNA.LD23634	Q9V3Y5	-0.0215439	0.993738	0.997786	31.0795	25.7786	24.6273	26.1685	24.9021	30.3501
2658	Rpn5	Q9V3Z4	0.0914609	0.790305	0.891166	29.3084	28.6947	29.7971	29.4183	29.2764	29.3799
2659	Vajk3	Q9V3Z9	-2.99826	0.204155	0.557967	25.3304	29.8333	29.6096	22.6494	26.1304	26.9987
2660	Ilk	Q9V400	-2.19511	0.0274292	0.376441	24.2905	24.8636	24.5643	21.7437	21.7612	23.6281
2661	Rpt3	Q9V405	0.263456	0.595765	0.790676	29.9014	29.3182	30.8375	30.0584	30.3351	30.454
2662	crp	Q9V406	-1.1012	0.0523226	0.408987	23.8563	24.1991	24.1182	22.2532	23.0184	23.5983
2664	Hrd3	Q9V415	0.0999523	0.188612	0.546685	22.9365	23.1096	23.0445	23.2057	23.0858	23.099
2665	Su(P)	Q9V420	0.712623	0.45973	0.717981	22.8223	24.1656	25.585	24.2071	25.3482	25.1555
2666	vig	Q9V426	1.87907	0.0782721	0.440078	25.2789	25.1938	27.5197	28.1571	28.075	27.3975
2668	AsnRS	Q9V434	0.651005	0.252101	0.596717	27.4574	26.6126	28.2499	28.2892	27.8865	28.0972
2669	Rpn12	Q9V436	0.919818	0.189672	0.546685	26.9787	26.969	28.0751	29.1607	27.725	27.8966
2670	Kap-alpha3	Q9V455	-0.870653	0.30178	0.629143	28.5457	28.2142	26.6815	26.1051	27.0382	27.6861
2671	ScsbetaG	Q9V470	-0.43164	0.414898	0.687685	27.3299	26.7145	26.432	25.6055	26.7925	26.7834
2673	ND-49	Q9V4E0	-0.0714097	0.500204	0.732939	26.9513	27.12	26.8856	26.8128	26.8902	27.0396
2674	RpL21	Q9V9M7	0.656572	0.0805516	0.440078	29.5535	29.1639	30.0193	30.5053	30.1303	30.0707
2675	Dmel\CG1416	Q9V9Q4	-0.682385	0.35932	0.654329	27.914	27.7902	26.3036	26.2384	26.2506	27.4717
2676	Cul2	Q9V9R2	-1.50283	0.183971	0.544317	26.6778	26.4628	24.472	23.2185	24.5392	25.3465
2677	Lamp1	Q9V9S0	1.52601	0.00678195	0.310286	24.8495	24.1391	24.9787	26.3782	26.2593	25.9078
2678	Acf	Q9V9T4	-2.78271	0.0740646	0.43928	25.2222	25.0232	24.9725	22.7686	20.0932	24.0081
2679	Mccc1	Q8I0S9 - Q9V9T5	-0.0922522	0.929892	0.962492	23.6713	23.7659	23.0994	21.529	24.0501	24.6807
2681	1A3 - anon-WO0118547.745 - anon-WO0118547.398	Q8I0J1 - Q8IMG1 - Q9V9U3	1.38075	0.0902838	0.446208	26.6062	26.307	27.6591	29.1694	27.7233	27.8219
2682	Dmel\CG1890	Q9V9U7	0.806157	0.359692	0.654329	24.9776	24.9742	26.0203	27.3206	24.9038	26.1663
2683	BcDNA:RE07994	Q9V9U9	-1.75661	0.0881059	0.446208	23.4535	24.2683	21.8535	20.8639	22.0079	21.4337
2684	CstF50	Q9V9V0	-0.432814	0.139982	0.509726	25.3925	25.8746	25.2656	24.8445	25.0458	25.3441
2686	RpL6	Q9V9W2 - Q9V9W3	0.651939	0.0695647	0.42937	30.3809	30.4214	31.1753	31.3996	31.2009	31.3329
2687	rod	Q9V9W7	-0.56741	0.730564	0.864216	27.4532	27.2675	24.0378	23.6882	26.0526	27.3155
2688	nyo	Q9V9X0	2.65797	0.000187179	0.160974	22.4546	22.7188	23.0571	25.4921	25.5086	25.2037
2689	mey	Q9V9X1	1.60433	0.00235094	0.219667	22.9343	23.3892	23.6991	24.9899	25.0417	24.8041
2690	PNPase	Q9V9X7	-1.39961	0.306049	0.629143	23.0939	23.5219	22.8908	19.5678	22.1379	23.6021
2691	Ugt35D1	Q9V9X9	3.78445	0.00202027	0.219667	17.9503	17.8656	18.7003	21.0617	22.2365	22.5712
2692	Chchd3	Q9VA18	0.422467	0.22282	0.575561	25.8926	26.1129	25.5043	26.7026	25.9146	26.1599
2693	Npc2g	Q9VA42	3.08515	0.00456808	0.2943	21.4698	20.4691	22.0687	24.9365	24.0424	24.2842
2694	Spn100A	Q9VA48	0.858557	0.412745	0.68702	20.9208	22.7671	23.3861	24.3511	22.4476	22.8509
2696	Dmel\CG9747	Q9VA94	0.555603	0.633275	0.81004	22.7253	23.019	21.443	21.521	24.7827	22.5504
2697	Jasper	Q9VAA9	-1.09216	0.132091	0.502647	26.5511	26.9221	25.0483	25.1049	25.2086	24.9316
2698	anon-WO0153538.36	Q9VAC1	0.765575	0.164341	0.53263	27.5367	27.6734	28.7506	29.2225	28.4943	28.5406
2699	Nph	Q9VAC4	1.38338	0.0822188	0.440078	27.5661	27.0921	28.331	29.96	28.8367	28.3426
2701	eIF2Balpha	Q9VAD4	-0.0289964	0.921528	0.959073	24.3224	24.0077	24.0766	23.7077	24.5935	24.0186
2702	neo	Q9VAG2	1.71926	0.000530255	0.219667	22.6724	22.2113	22.6015	24.3317	24.037	24.2744
2703	Dmel\CG7789	Q9VAG9	1.58141	0.112146	0.475246	24.6433	23.2397	24.8254	27.0041	25.3283	25.1203
2705	Naa40	Q9VAI4	-0.218422	0.73876	0.869526	25.8945	25.5688	23.9233	24.8474	24.9563	24.9275
2706	Obp99c	Q9VAI9	-4.63136	0.0118463	0.326766	31.1113	28.8349	31.944	26.9175	25.1842	25.8944
2707	Cap-D2	Q9VAJ1	-1.00772	0.549874	0.761404	25.8322	25.8386	22.6915	22.7773	22.5161	26.0458
2708	Bub3	Q9VAJ2	-0.00195803	0.995876	0.998243	26.4213	26.2221	26.1468	26.5992	25.5684	26.6166
2709	Dmel\CG1907	Q9VAJ9	-0.468116	0.0463655	0.408987	24.3157	24.8131	24.5164	23.971	24.2315	24.0382
2710	Cnx99A	Q0KHZ9 - Q9VAL7	-0.407055	0.442622	0.704047	27.7956	27.9743	27.4112	26.4607	27.5272	27.9721
2711	Dmel\CG11951	Q9VAM2	0.692564	0.518302	0.742486	24.0272	21.7806	24.7596	24.2404	24.884	23.5207
2712	Pglym78	Q9VAN7	2.41253	0.0127846	0.326766	28.3709	27.1623	28.2498	31.151	30.0546	29.815
2713	Dmel\CG11882	Q9VAN8	-0.168681	0.833571	0.915814	23.2694	22.5875	24.4026	23.9106	22.1927	23.6502
2714	Cul5	Q9VAQ0	-2.08495	0.177136	0.539026	24.7519	24.7136	22.8031	20.4061	21.495	24.1127
2717	mIF2	Q9VAV2	-1.38706	0.089417	0.446208	21.9456	22.5882	22.2787	19.8035	21.8483	20.9995
2718	Moca-cyp	Q9VAW1	-1.88674	0.141006	0.511668	24.2143	24.8646	21.6365	21.5457	22.2597	21.2499
2719	Gfat2	Q9VAW3	0.589945	0.15613	0.526702	25.7372	25.8495	26.6413	26.8073	26.8878	26.3029
2720	Dmel\CG4849	Q9VAX8	0.583236	0.126966	0.495378	27.3606	27.3437	27.1316	28.0462	27.2855	28.2539
2721	Gp93	Q9VAY2	-0.0875244	0.810256	0.905353	30.0611	29.9431	29.7516	29.1961	29.9981	30.299
2722	BCAS2	Q9VAY6	0.418427	0.703586	0.846271	24.7758	24.1368	21.6584	23.3885	23.771	24.6668
2723	mRpS22	Q9VAY9	-0.609654	0.533073	0.750296	27.4427	27.173	25.9552	24.8179	26.4703	27.4537
2726	ALiX	Q9VB05	-0.928952	0.230184	0.580852	28.5262	28.7453	26.8139	26.8401	26.875	27.5835
2727	Dmel\CG5590	Q9VB10	-0.806323	0.405821	0.679	27.9657	27.806	25.7624	25.4418	26.5115	27.1618
2728	pins	Q9VB22	-1.72499	0.197714	0.553858	25.5244	25.5214	22.6158	21.8894	22.7783	23.8189
2729	Hmu	Q9VB46	0.92979	0.143559	0.512285	25.8266	26.0177	27.4423	27.4367	27.2696	27.3697
2730	CG31063	Q9VB64	3.84419	0.0258528	0.374176	20.7105	19.5138	22.2399	26.1461	24.3673	23.4833
2733	CT19744 - Dmel\CG31075	A0A0B4K6I6 - Q9VB96	1.19254	0.187684	0.546685	26.0964	25.1841	26.3615	28.3848	26.2684	26.5665
2736	TwdlD	Q9VBD2	-4.26566	0.15814	0.527973	30.1584	31.2547	30.3146	21.507	29.4345	27.9892
2737	TwdlN	Q9VBD5	-0.939235	0.800185	0.898098	23.8635	32.6165	32.3556	24.7776	30.6403	30.5999
2739	TwdlB	Q9VBE0	-3.70198	0.115283	0.478953	29.6463	30.7882	30.0458	22.8292	28.3042	28.2411
2741	TwdlM	Q9VBE2	-1.11775	0.789637	0.891166	21.2249	31.8731	31.287	23.3222	28.6493	29.0603
2742	Dmel\CG31086	Q9VBG7	-0.864023	0.599524	0.791998	23.8481	23.183	23.7682	21.5302	25.723	20.9542
2743	Dmel\CG14544	Q9VBH7	-0.846335	0.524234	0.74725	24.0108	24.7331	23.3713	24.497	20.9016	24.1776
2744	RpL34a	Q9VBH8	0.116359	0.7051	0.847302	24.0261	24.9776	24.4931	24.4907	24.7651	24.5902
2745	Cmpk	Q9VBI2	-0.710753	0.0726644	0.435987	27.9573	27.2143	27.0633	26.503	26.8123	26.7872
2746	Vps2	Q9VBI3	1.67635	0.0595376	0.408987	22.0993	21.9242	23.2089	25.0698	23.7681	23.4235
2747	Dmel\CG5913	Q9VBK9	-1.95777	0.0837254	0.441741	24.521	24.9644	22.7049	21.1051	22.6816	22.5303
2748	Dmel\CG5886	Q9VBL3	-1.24832	0.148576	0.516486	25.9265	26.2036	24.7818	23.8096	23.8754	25.4818
2749	RpL27	Q9VBN5	0.344042	0.404953	0.678963	30.5104	29.4125	30.492	30.6248	30.417	30.4052
2751	Ssadh	Q9VBP6	1.70715	0.166407	0.53263	25.1632	23.2436	26.1549	27.5939	25.7754	26.3139
2753	Dmel\CG5112	Q9VBQ5	-0.196405	0.506383	0.735167	25.0411	25.4636	25.4831	24.7047	25.4806	25.2134
2754	Dmel\CG31098	Q9VBT1	2.82245	0.0678374	0.426878	20.5039	21.9128	23.9723	25.5628	25.3866	23.907
2756	Dmel\CG11858	Q9VBU4	1.47405	0.0157608	0.344601	22.1985	21.9159	21.7484	24.0448	23.375	22.8651
2758	Dmel\CG11857	A0A140SRF8 - Q9VBU6	0.0629297	0.734578	0.866977	22.8969	23.3045	23.0712	23.2266	22.9074	23.3274
2759	RpS27	Q9VBU9	-0.192661	0.782503	0.888069	29.2066	29.958	28.9784	28.0631	29.4955	30.0063
2761	Dmel\CG11920	Q9VBY2	-0.836772	0.477129	0.72199	23.3521	23.9353	21.5906	20.5833	22.4987	23.2857
2762	EMC6	Q9VBZ8	0.177738	0.555407	0.765056	23.6909	23.1828	22.8512	23.4399	23.1849	23.6334
2764	Dmel\CG11771	Q9VC06	-0.0849566	0.860097	0.928237	24.4814	24.1346	25.3803	24.0804	24.9417	24.7193
2765	PIG-S	Q9VC10	0.990778	0.0619537	0.409777	22.9298	23.6815	22.7857	23.6304	24.1898	24.5492
2766	BEST:GH11240	Q9VC18	1.70799	0.0506725	0.408987	25.3487	26.6766	27.2455	28.3416	27.6199	28.4333
2768	polybromo	Q9VC36	0.275873	0.851591	0.924318	26.5741	27.0852	22.8083	25.16	25.9946	26.1407
2769	MAP1A	Q9VC48	-0.6697	0.33116	0.647667	26.7768	25.6999	26.9042	25.3334	25.3067	26.7315
2771	CG13621	Q9VC53	1.73163	0.0632162	0.413954	24.3945	24.5231	26.3869	26.4079	26.9914	27.1002
2775	Dis3	Q9VC93	-1.14562	0.183117	0.544208	27.1286	27.1883	25.4625	24.5938	25.7463	26.0025
2776	Dmel\CG5728	Q9VC94	-0.0919388	0.881657	0.937237	26.9985	27.261	26.2768	25.8168	27.5219	26.9218
2777	BRWD3	Q9VC96	0.196976	0.859978	0.928237	25.0289	24.9289	22.5572	23.565	23.849	25.692
2778	Dmel\CG5515	Q9VCB9	-1.45858	0.122737	0.49186	26.3363	25.3779	25.7153	22.9906	24.8058	25.2573
2779	Dmel\CG5510	Q9VCC2	-0.165002	0.773918	0.88473	25.3354	24.278	25.1292	23.9078	25.0301	25.3097
2780	Dmel\CG6178	Q9VCC6	-0.608102	0.560456	0.769136	24.4954	25.1313	22.0502	23.6345	23.2527	22.9653
2786	AP-1sigma	A0A0B4KHB7 - B8A403 - Q9VCF4	-0.86187	0.206076	0.560249	23.4356	23.7909	22.76	21.8242	22.1591	23.4176
2787	Dmel\CG5854	Q9VCF8	-1.93116	0.1914	0.546685	26.544	26.778	23.6082	23.0674	22.9837	25.0856
2789	Dmel\CG10208	Q9VCH7	4.77615	0.00312988	0.237502	21.522	20.1726	20.7762	26.8487	24.7221	25.2285
2792	udt	Q9VCI4	0.804724	0.373093	0.656581	23.1173	24.9001	25.8446	25.3017	25.4101	25.5644
2793	RanBP3	A0A0B4KGQ0 - Q9VCI7	-0.306021	0.433281	0.69649	26.2358	26.122	27.2193	26.3102	26.1457	26.2031
2795	Cdc16	Q9VCN6	-0.385521	0.577849	0.778559	24.7898	25.3964	24.2298	23.466	24.4544	25.3389
2796	CenB1A	Q7KS50 - Q9VCQ6	-2.4511	0.347524	0.648849	27.6104	27.9872	28.371	26.9067	28.6475	21.061
2797	Rassf	Q9VCQ7	-1.23275	0.348582	0.648849	24.4566	23.5411	22.334	20.571	22.0826	23.98
2798	Dmel\CG17109	Q9VCR0	2.37875	0.00909381	0.313801	21.7705	21.7735	21.6536	24.7667	24.4403	23.1268
2799	Dmel\CG6726	Q9VCR2	3.6582	0.00553072	0.300735	21.8632	23.3778	22.8061	27.3185	25.622	26.0811
2801	Irp-1A	Q9VCV4	1.86078	0.111643	0.475246	21.1258	20.1629	22.9236	24.0425	23.1802	22.5719
2802	Dmel\CG6937	Q9VCY1	-0.475082	0.584426	0.781659	24.8608	25.9745	24.5428	23.3304	25.5243	25.0982
2805	Dmel\CG7054	Q9VD02	2.84997	0.0180093	0.350594	21.7884	23.0587	23.0543	26.6757	25.0497	24.7259
2806	Dmel\CG12499	Q9VD07	-0.625463	0.668048	0.828238	24.2315	24.578	22.3593	20.7712	24.3763	24.145
2807	Dmel\CG13850	Q9VD14	-1.41098	0.300548	0.629143	26.3041	26.6344	24.3524	22.4519	25.2717	25.3345
2809	Sar1	Q9VD29	1.17331	0.071167	0.433744	26.5623	26.9997	27.8091	28.89	28.1723	27.8287
2811	BomBc3	Q9VD48	2.99683	0.0305382	0.382119	17.8945	20.2883	19.8057	23.42	21.6979	21.8612
2812	CDC40	Q9VD52	-0.672053	0.514487	0.742226	24.2135	24.4577	23.4524	22.4296	22.5281	25.1498
2813	Cchl	Q9VD55	0.457862	0.574762	0.778559	24.8917	23.7116	25.5249	25.9456	24.1549	25.4014
2814	Idh3b	Q9VD58	0.752254	0.348841	0.648849	28.7544	27.5012	29.0116	29.0087	30.1724	28.3429
2815	fit	Q9VD66	4.23578	0.0132986	0.326766	24.1549	22.416	21.7059	27.8603	25.6405	27.4835
2817	AP-2sigma	Q9VDC3	-0.691394	0.639782	0.81243	24.8189	22.492	22.3629	20.7249	22.3197	24.5549
2818	Oga	Q9VDC9	1.11897	0.242916	0.584992	24.6987	23.9202	26.1414	26.9827	25.3084	25.8262
2820	Dmel\CG5793	Q9VDE2	1.52927	0.0542101	0.408987	21.5783	21.3682	22.6709	24.1665	23.2093	22.8293
2823	Cortactin	Q9VDF4	3.49362	0.0448238	0.408987	21.3689	21.2436	24.6391	26.8679	25.342	25.5224
2824	Dmel\CG17272	Q9VDI3	-1.18469	0.331199	0.647667	23.446	23.9904	22.2439	20.2102	22.5926	23.3235
2825	Dmel\CG17271	Q9VDI5	1.18495	0.0701996	0.432255	25.277	24.9895	26.1679	27.3161	26.3864	26.2867
2826	Srp72	Q9VDK7	-1.45127	0.216076	0.566292	27.889	28.9635	26.5083	24.961	27.0527	26.9933
2827	Dmel\CG16953	Q9VDK9	0.917677	0.13175	0.502647	22.8237	21.707	22.0564	23.7021	23.1669	22.4712
2828	Srp14	Q9VDL0	2.34859	0.0524175	0.408987	23.5883	21.3603	24.0708	25.522	25.6002	24.943
2829	mdlc	Q9VDP8	0.501733	0.205127	0.559438	21.6539	21.3275	21.8555	22.6216	22.1176	21.6029
2830	Dmel\CG4390	Q7KSB5 - Q9VDP9	0.080685	0.935862	0.964272	28.1221	25.2066	27.6269	27.6173	26.8135	26.7669
2832	Arc42	Q9VDT1	0.597375	0.362812	0.654332	25.4006	24.8822	25.7253	26.9888	25.3824	25.4291
2833	anon-WO02059370.13	Q9VDT5	2.28418	0.0489603	0.408987	24.5815	23.6979	25.8101	28.0436	26.2816	26.6168
2834	Dmel\CG6195	Q9VDV2	-1.23455	0.0870274	0.446208	27.4037	26.7713	26.2745	24.9759	25.3352	26.4348
2835	vib	A0A0B4KGG5 - Q9VDY8	0.700086	0.212579	0.562517	26.0726	25.981	27.0333	27.5556	26.4315	27.2001
2836	CG117799	Q9VDZ7 - Q9VDZ8	1.5214	0.180793	0.540413	27.3941	25.5023	24.711	27.3076	28.2945	26.5696
2837	Smu1	Q9VE18	-2.10113	0.183611	0.544208	24.9745	25.0662	21.1489	22.0535	21.3578	21.475
2839	CstF64	Q9VE52	-0.0133877	0.974546	0.987173	26.7171	26.3976	25.6515	26.0952	25.9263	26.7045
2840	Vha100-2	Q9VE75	0.780578	0.0931571	0.452558	25.362	26.5557	25.99	26.9099	26.7296	26.61
2842	Nup43	Q9VE85	0.492251	0.259709	0.599873	26.1936	25.7974	27.0409	26.9285	26.9008	26.6793
2843	Dmel\CG8064	Q9VE98	-1.27967	0.254831	0.597695	25.8298	24.9607	23.9879	22.6324	23.0743	25.2327
2844	eIF1A	Q9VEA1	0.620515	0.0622607	0.409777	26.1184	25.3094	25.7932	26.452	26.2558	26.3747
2846	Mdh2	Q9VEB1	2.52701	0.0131819	0.326766	27.3828	27.917	28.5687	31.4508	30.0819	29.9168
2847	Dmel\CG12321	Q9VEC2	0.974596	0.15447	0.524384	25.4109	24.295	25.8678	26.767	25.8246	25.906
2848	CG32920	Q9VEC8	0.279809	0.840817	0.919849	24.2836	24.8073	21.3359	22.5255	23.6782	25.0625
2849	DNaseII	Q9VED8	1.20334	0.0422855	0.408267	23.8949	23.0618	24.1447	25.2046	24.4183	25.0887
2852	CG7477	Q9VEG8	-2.61328	0.065769	0.42421	25.557	24.684	25.7941	20.9106	23.0005	24.2843
2853	Prx3	Q9VEJ0	-0.391495	0.578185	0.778559	29.0886	27.5636	29.5307	28.8392	28.1471	28.0222
2854	SF1	Q9VEJ1	-0.991439	0.139553	0.509612	25.0198	24.9501	24.2481	22.8777	23.8357	24.5303
2855	cysu	Q9VEJ9	0.792205	0.489823	0.729394	24.7649	24.6948	27.3005	27.0714	26.8693	25.1962
2856	CREG	Q8IN97 - Q9VEK7	1.10236	0.20023	0.555501	21.1593	21.5814	22.485	24.0349	22.4248	22.0731
2857	sds22	Q9VEK8	0.0274568	0.967197	0.982429	25.6814	25.8414	23.9435	25.1793	24.9137	25.4557
2861	Patr-1	Q9VEN9	-2.38007	0.35813	0.654329	26.3356	26.9068	20.3893	20.9932	21.4318	24.0664
2862	AdSL	Q9VEP6	0.83198	0.353022	0.651542	26.6315	25.4942	27.6837	28.3884	26.9011	27.0159
2863	Sf3a1	Q9VEP9	-0.918372	0.348917	0.648849	26.5666	26.7309	24.5279	24.2483	24.8676	25.9544
2865	EMC2A	Q9VEQ1	-1.24035	0.307426	0.629143	25.2839	25.69	23.8253	23.0932	22.5268	25.4581
2866	Dmel\CG17560	Q9VES6	-1.15706	0.190717	0.546685	23.1905	23.1765	23.1828	20.7307	23.2768	22.0711
2867	anon2A5	Q9VES8	-0.0634135	0.931192	0.962492	20.8474	22.8903	20.7969	21.4869	21.4014	21.4561
2868	Dmel\CG14903	Q9VET3	4.48769	0.0582133	0.408987	18.8389	15.2668	19.8239	24.448	21.6643	21.2804
2869	Der-2	Q9VEU2	0.842497	0.0991478	0.458535	22.4808	21.9239	22.403	22.4828	23.1476	23.7048
2870	Dmel\CG14894	Q9VEV3	1.24774	0.269376	0.605627	23.3845	22.9552	22.8267	25.9223	22.6025	24.3848
2872	Dmel\CG17565	Q9VEV7	0.866566	0.345593	0.648849	21.0552	20.682	22.4751	21.1495	22.4619	23.2005
2873	Dmel\CG5903	Q9VEY5	0.41316	0.415225	0.687685	25.9736	26.3198	25.291	26.9326	25.7961	26.095
2876	glob1	Q9VF15	1.72421	0.0812005	0.440078	23.5901	23.4107	23.8904	26.7873	24.8828	24.3937
2877	Hmt-1	Q9VF20	0.869598	0.338004	0.648791	22.5456	23.5119	21.515	22.4457	23.3705	24.365
2878	cv-d	Q9VF24	1.368	0.135148	0.505794	22.164	22.2105	21.7908	24.3716	23.8877	22.0101
2879	Arpc3A	Q9VF28	0.980671	0.228721	0.580807	23.4809	24.2965	25.1948	26.2646	24.7503	24.8992
2881	AOX3	Q9VF51	0.810327	0.191603	0.546685	26.3924	26.7034	28.0557	27.903	27.712	27.9673
2884	Trax	Q9VF77	4.2375	0.0183061	0.350594	16.9525	19.6809	19.2206	24.2571	22.3216	21.9876
2885	CG12258	Q9VF83	0.0667385	0.780096	0.886781	23.0309	23.0455	23.0545	23.5396	22.7885	23.0031
2887	Rpb7	Q9VFB5	0.507909	0.307307	0.629143	23.1925	22.3132	23.3763	23.2402	23.1307	24.0348
2888	Nup93-2	Q9VFE7	-0.388393	0.839341	0.919533	25.5077	26.4857	23.6722	21.7054	26.9401	25.8548
[truncated: 581 more rows]
