# Supplementary material for: Multi-tissue characterization of the constitutive heterochromatin proteome in Drosophila identifies a link between satellite DNA organization and transposon repression
Source: PLoS Biol. 2025 Jan 15;23(1):e3002984. doi: 10.1371/journal.pbio.3002984 (PMC11734925; doi:10.1371/journal.pbio.3002984)
Supplement: S9 Table — Identified genes were cross-referenced against genes implicated in TE silencing from S6 Table. (XLSX) [file pbio.3002984.s018.xlsx]

## Sheet: Sheet1
FLYBASE	baseMean	log2FoldChange	lfcSE	stat	pvalue	padj	contrast	EG	SYMBOL	Genes associated with TE repression (from Table S6)	Upregulated	Downregulated
FBgn0021750	2417.29	-0.0118971	0.057942	-0.205329	0.837315	0.964498	D1_mut_vs_D1_het	41862	SerRS-m	Aats-ser
FBgn0263198	7170.5	-0.0700384	0.0524654	-1.33494	0.181895	0.541085	D1_mut_vs_D1_het	35173	Acn	Acn
FBgn0011741	2007.48	-0.161877	0.0777409	-2.08226	0.0373189	0.209066	D1_mut_vs_D1_het	32514	Arp6	Actr13E
FBgn0036752	1391.32	0.206786	0.133257	1.55179	0.120712	0.433396	D1_mut_vs_D1_het	39976	Adgf-A	Adgf-A
FBgn0283494	5456.34	-0.0537325	0.0728449	-0.737629	0.46074	0.80992	D1_mut_vs_D1_het	37834	Adk2	Adk2
FBgn0250816	15245.3	-0.140034	0.0484247	-2.8918	0.00383045	0.0421146	D1_mut_vs_D1_het	3355150	AGO3	AGO3
FBgn0003884	86413.3	-0.225076	0.0584964	-3.84769	0.000119236	0.0024299	D1_mut_vs_D1_het	40848	alphaTub84B	alphaTub84B
FBgn0003886	1.3377	1.5665	1.83347	0.854391	0.392888		D1_mut_vs_D1_het	41183	alphaTub85E	alphaTub85E
FBgn0010774	17375.7	0.0488753	0.0438177	1.11542	0.264669	0.648408	D1_mut_vs_D1_het	44029	Ref1	Aly
FBgn0029512	12173.6	-0.0158463	0.0879377	-0.180199	0.856996	0.968662	D1_mut_vs_D1_het	41532	Aos1	Aos1
FBgn0263351	7972.81	0.117249	0.0427576	2.74219	0.00610319	0.0593062	D1_mut_vs_D1_het	42642	AP-2mu	AP-50
FBgn0052707	3433.73	0.124861	0.0615777	2.0277	0.0425906	0.229172	D1_mut_vs_D1_het	31835	APC4	APC4
FBgn0041164	7582.26	-0.0583416	0.054829	-1.06406	0.287299	0.670257	D1_mut_vs_D1_het	38427	armi	armi
FBgn0033062	10886.2	-0.0374713	0.0726448	-0.515816	0.605983	0.884648	D1_mut_vs_D1_het	35539	Ars2	Ars2
FBgn0029094	8218.84	-0.0326106	0.0901212	-0.361852	0.717462	0.930637	D1_mut_vs_D1_het	40141	asf1	asf1
FBgn0010750	5958	0.0365482	0.0783234	0.466632	0.640763	0.900992	D1_mut_vs_D1_het	40593	atms	atms
FBgn0019637	1469	0.0450853	0.0584382	0.771504	0.440408	0.796263	D1_mut_vs_D1_het	40684	Atu	Atu
FBgn0000146	9114.98	0.0491791	0.062682	0.784581	0.432699	0.791416	D1_mut_vs_D1_het	34524	aub	aub
FBgn0027889	5394.65	0.0924595	0.0788778	1.17219	0.241122	0.619792	D1_mut_vs_D1_het	43228	ball	ball
FBgn0025716	4753.16	-0.00454922	0.0757399	-0.0600637	0.952105	0.99027	D1_mut_vs_D1_het	36956	Bap55	Bap55
FBgn0014127	4547.26	-0.0915594	0.0802023	-1.1416	0.253618	0.635209	D1_mut_vs_D1_het	35287	barr	barr
FBgn0026263	2850.68	0.0458224	0.0841367	0.544619	0.586016	0.875393	D1_mut_vs_D1_het	38891	bip1	bip1
FBgn0010520	2627.36	0.176951	0.0864429	2.04703	0.0406548	0.221474	D1_mut_vs_D1_het	46032	Bka	Bka
FBgn0037205	2812.49	-0.766205	0.0700373	-10.94	7.42401e-28	1.76095e-25	D1_mut_vs_D1_het	40512	BoYb	BoYb
FBgn0039654	2630.31	-0.0603257	0.0555456	-1.08606	0.277454	0.661691	D1_mut_vs_D1_het	43460	Brd8	Brd8
FBgn0040234	2895.07	0.0345995	0.0846255	0.408854	0.682647	0.919388	D1_mut_vs_D1_het	53434	c12.2	c12.2
FBgn0001991	32.7658	0.243695	0.335908	0.725482	0.468156	0.812883	D1_mut_vs_D1_het	34950	Ca-alpha1D	Ca-alpha1D
FBgn0033526	6271.14	0.125444	0.0752855	1.66624	0.0956649	0.379059	D1_mut_vs_D1_het	36107	Caf1-105	Caf1-105
FBgn0030054	2388.15	0.0448616	0.0974021	0.460581	0.645099	0.902774	D1_mut_vs_D1_het	31801	Caf1-180	Caf1-180
FBgn0259876	9085.38	-0.0497789	0.0602604	-0.826063	0.408768	0.775159	D1_mut_vs_D1_het	36440	Cap-G	Cap-G
FBgn0023095	2951.83	0.0286922	0.0718234	0.399483	0.689538	0.921287	D1_mut_vs_D1_het	39493	caps	caps
FBgn0022943	2992.59	-0.0616007	0.0795886	-0.77399	0.438937	0.795264	D1_mut_vs_D1_het	42166	Cbp20	Cbp20
FBgn0022942	10702.2	0.0494225	0.045528	1.08554	0.277682	0.661948	D1_mut_vs_D1_het	44409	Cbp80	Cbp80
FBgn0004106	11339.4	-0.0260764	0.0807095	-0.32309	0.746627	0.939391	D1_mut_vs_D1_het	34411	Cdk1	cdc2
FBgn0011573	4348.42	0.0971802	0.0485707	2.0008	0.0454139	0.238078	D1_mut_vs_D1_het	38232	Cdc37	Cdc37
FBgn0266916	1418.3	0.0399469	0.117726	0.33932	0.734368	0.935782	D1_mut_vs_D1_het	41014	Cenp-C	Cenp-C
FBgn0034645	4461.08	-0.0342429	0.0672522	-0.509171	0.610632	0.886572	D1_mut_vs_D1_het	37466	ND-B12	CG10320
FBgn0032819	2742.66	-0.0931036	0.0570708	-1.63137	0.102813	0.394536	D1_mut_vs_D1_het	35264	CG10463	CG10463
FBgn0037051	12500.9	-0.189687	0.0465537	-4.07458	4.60979e-05	0.00106889	D1_mut_vs_D1_het	40332	CG10565	CG10565
FBgn0036373	1865.92	0.155791	0.0795783	1.95771	0.0502646	0.255365	D1_mut_vs_D1_het	39521	Tgi	CG10741
FBgn0036314	2650.98	0.059027	0.0611867	0.964702	0.334694	0.718074	D1_mut_vs_D1_het	39456	Sf3a2	CG10754
FBgn0031398	2996.95	0.0799708	0.0613835	1.30281	0.192641	0.55758	D1_mut_vs_D1_het	33398	daed	CG10880
FBgn0027537	11342.8	-0.0520653	0.0669826	-0.777295	0.436985	0.794114	D1_mut_vs_D1_het	32350	Nup93-1	CG11092
FBgn0039859	505.359	-0.167037	0.101084	-1.65246	0.0984412	0.384768	D1_mut_vs_D1_het	43726	CG11539	CG11539
FBgn0036187	5133.39	0.16169	0.0487485	3.31681	0.000910513	0.0138498	D1_mut_vs_D1_het	39309	RIOK1	CG11660
FBgn0039310	62.684	-0.122259	1.63543	-0.0747561	0.940409	0.987657	D1_mut_vs_D1_het	43050	CG11878	CG11878
FBgn0030373	1780.47	0.440426	0.147975	2.97635	0.002917	0.0337649	D1_mut_vs_D1_het	32176	moon	CG12721
FBgn0036589	62.8175	0.314752	0.287862	1.09341	0.274214	0.6584	D1_mut_vs_D1_het	39785	CG13067	CG13067
FBgn0033374	7315.97	-0.00349217	0.0487349	-0.0716564	0.942875	0.988215	D1_mut_vs_D1_het	35919	Boot	CG13741
FBgn0035323	181.45	-0.229152	0.143163	-1.60064	0.109457	0.408811	D1_mut_vs_D1_het	38290	CG13807	CG13807
FBgn0035286	23.5784	-0.2324	0.473436	-0.49088	0.623512	0.893034	D1_mut_vs_D1_het	38247	CG13924	CG13924
FBgn0031047	8949.77	0.053752	0.0682291	0.787816	0.430804	0.790218	D1_mut_vs_D1_het	32966	Rcd-1	CG14213
FBgn0263974	3007.71	-0.100084	0.0816453	-1.22584	0.220259	0.593689	D1_mut_vs_D1_het	42236	qin	CG14303
FBgn0287582	6941.94	0.0223881	0.0870248	0.257262	0.796977	0.953599	D1_mut_vs_D1_het	31615	sov	CG14438
FBgn0033316	4680.54	-0.0350935	0.0634151	-0.553394	0.579994	0.871938	D1_mut_vs_D1_het	35849	Gle1	CG14749
FBgn0035407	1122.97	0.0500358	0.0949608	0.526909	0.598256	0.881843	D1_mut_vs_D1_het	38381	Asciz	CG14962
FBgn0039807	139.582	0.64945	0.271193	2.39479	0.0166298	0.120757	D1_mut_vs_D1_het	43659	CG15546	CG15546
FBgn0030451	2726.12	-0.0100792	0.0598429	-0.168427	0.866247	0.971904	D1_mut_vs_D1_het	32262	CG15717	CG15717
FBgn0029820	1890.86	-0.102496	0.0656096	-1.56221	0.118237	0.428337	D1_mut_vs_D1_het	31520	CG16721	CG16721
FBgn0029941	14818.8	-0.0081204	0.0695674	-0.116727	0.907076	0.983255	D1_mut_vs_D1_het	31662	CG1677	CG1677
FBgn0037712	43.8805	0.346492	0.293425	1.18085	0.237662	0.615048	D1_mut_vs_D1_het	41154	CG16789	CG16789
FBgn0036574	7690.25	-0.560515	0.0590887	-9.48599	2.40089e-21	3.75756e-19	D1_mut_vs_D1_het	39770	elg1	CG16838
FBgn0032030	1084.08	-0.102834	0.088362	-1.16378	0.244514	0.623637	D1_mut_vs_D1_het	34153	Wdr82	CG17293
FBgn0030293	8097.46	0.0709603	0.0632921	1.12116	0.262222	0.645611	D1_mut_vs_D1_het	32077	CG1737	CG1737
FBgn0029525	9224.74	-0.0757637	0.0572157	-1.32418	0.185445	0.546655	D1_mut_vs_D1_het	30991	CG18273	CG18273
FBgn0042205	669.66	0.170663	0.0930153	1.83479	0.0665372	0.303508	D1_mut_vs_D1_het	59239	CG18764	CG18764
FBgn0037466	742.689	-0.117585	0.108572	-1.08301	0.278805	0.663061	D1_mut_vs_D1_het	40842	CG1965	CG1965
FBgn0033400	2225.1	-0.00750116	0.0753718	-0.0995221	0.920724	0.984518	D1_mut_vs_D1_het	35952	CG2063	CG2063
FBgn0033273	4633.61	0.0368401	0.0570085	0.646222	0.518136	0.843409	D1_mut_vs_D1_het	35795	Gasz	CG2183
FBgn0014931	1034.16	0.140747	0.0887785	1.58537	0.112883	0.415791	D1_mut_vs_D1_het	40937	CG2678	CG2678
FBgn0037342	442.729	-0.123911	0.120795	-1.02579	0.304989	0.689179	D1_mut_vs_D1_het	40673	CG2931	CG2931
FBgn0050015	326.761	0.188486	0.149741	1.25875	0.208122	0.579794	D1_mut_vs_D1_het	36147	CG30015	CG30015
FBgn0051510	2896.06	-0.0111494	0.0607997	-0.183379	0.854501	0.968533	D1_mut_vs_D1_het	326146	CG31510	CG31510
FBgn0052039	1791.55	-0.0681019	0.0773167	-0.880819	0.378416	0.752515	D1_mut_vs_D1_het	317834	CG32039	CG32039
FBgn0053217	7423.72	-0.084654	0.0494566	-1.71168	0.0869551	0.357328	D1_mut_vs_D1_het	2768951	CG33217	CG33217
FBgn0035154	68.3415	0.52891	0.56943	0.928841	0.352971	0.733332	D1_mut_vs_D1_het	38083	hiro	CG3344
FBgn0034988	1542.32	-0.00760777	0.0736952	-0.103233	0.917778	0.984518	D1_mut_vs_D1_het	37875	cN-IIIB	CG3362
FBgn0030733	4615.74	0.0853215	0.0795595	1.07242	0.28353	0.666839	D1_mut_vs_D1_het	32586	UQCR-14	CG3560
FBgn0035987	9420.08	-0.0342893	0.0572031	-0.599432	0.548885	0.857198	D1_mut_vs_D1_het	39083	Cpsf5	CG3689
FBgn0031657	2737.92	-0.0566833	0.0659816	-0.859078	0.390298	0.759855	D1_mut_vs_D1_het	33712	CG3756	CG3756
FBgn0029867	5602.5	-0.0483493	0.0583719	-0.828298	0.407502	0.77462	D1_mut_vs_D1_het	31577	CG3847	CG3847
FBgn0036826	2072.03	0.522534	0.0694096	7.52827	5.14186e-14	4.53643e-12	D1_mut_vs_D1_het	40061	arx	CG3893
FBgn0027524	2635.1	0.0458578	0.0632303	0.725251	0.468298	0.812939	D1_mut_vs_D1_het	41226	CG3909	CG3909
FBgn0063670	4840.7	0.226567	0.0903177	2.50855	0.0121228	0.0978035	D1_mut_vs_D1_het	5740664	CG40228	CG40228
FBgn0260965	1029.74	0.305863	0.0907054	3.37204	0.000746127	0.0118244	D1_mut_vs_D1_het	39457	CG42588	CG42588
FBgn0034742	1152.25	0.036331	0.0946863	0.383699	0.701202	0.924757	D1_mut_vs_D1_het	37579	CG4294	CG4294
FBgn0030434	2677.29	0.113605	0.0589786	1.92621	0.0540788	0.26692	D1_mut_vs_D1_het	32243	Brms1	CG4400
FBgn0031296	39.6645	-1.20862	0.671601	-1.79961	0.071922	0.31853	D1_mut_vs_D1_het	33279	CG4415	CG4415
FBgn0035032	10032	-0.097191	0.070757	-1.37359	0.16957	0.521024	D1_mut_vs_D1_het	37931	ATPsynF	CG4692
FBgn0038768	904.256	-0.0185402	0.0972314	-0.190681	0.848776	0.967536	D1_mut_vs_D1_het	42393	CG4936	CG4936
FBgn0032250	2329.93	0.11594	0.0730177	1.58784	0.112322	0.414801	D1_mut_vs_D1_het	34432	holn1	CG5198
FBgn0036570	690.191	-0.175529	0.0974772	-1.80072	0.0717477	0.317953	D1_mut_vs_D1_het	39763	IntS9	CG5222
FBgn0039430	756.403	0.753066	0.111875	6.73134	1.68109e-11	1.15827e-09	D1_mut_vs_D1_het	43196	CG5455	CG5455
FBgn0039459	1587.87	0.0778612	0.101365	0.768128	0.442411	0.797517	D1_mut_vs_D1_het	43227	IntS12	CG5491
FBgn0027579	6797.79	0.00551474	0.0553995	0.099545	0.920706	0.984518	D1_mut_vs_D1_het	43350	mino	CG5508
FBgn0036973	578.656	0.0573082	0.0967619	0.592261	0.553676	0.860026	D1_mut_vs_D1_het	40239	Rbbp5	CG5585
FBgn0032197	9625.77	0.355051	0.0594089	5.9764	2.28125e-09	1.15815e-07	D1_mut_vs_D1_het	34362	ova	CG5694
FBgn0038515	3996.22	-0.0458122	0.0462991	-0.989484	0.322427	0.70604	D1_mut_vs_D1_het	42105	CG5823	CG5823
FBgn0025830	1165.75	0.0132434	0.0742917	0.178262	0.858517	0.969251	D1_mut_vs_D1_het	36886	IntS8	CG5859
FBgn0037001	12205.3	-0.0133705	0.0719567	-0.185814	0.852591	0.967996	D1_mut_vs_D1_het	40272	ND-39	CG6020
FBgn0032261	1359.13	-0.0385964	0.0644318	-0.599027	0.549155	0.857198	D1_mut_vs_D1_het	34446	CG6094	CG6094
FBgn0036117	2575.09	0.140853	0.0830477	1.69605	0.0898771	0.365339	D1_mut_vs_D1_het	39233	CG6321	CG6321
FBgn0039187	4755.23	-0.0563149	0.0418797	-1.34468	0.178728	0.536726	D1_mut_vs_D1_het	42904	CG6454	CG6454
FBgn0036710	6079.92	-0.105026	0.0697966	-1.50474	0.13239	0.455759	D1_mut_vs_D1_het	39930	CG6479	CG6479
FBgn0036828	5803.09	-0.180696	0.0483633	-3.73623	0.000186801	0.0035888	D1_mut_vs_D1_het	40064	CG6841	CG6841
FBgn0036240	1821.68	0.186415	0.0864263	2.15692	0.0310117	0.185263	D1_mut_vs_D1_het	39367	CG6928	CG6928
FBgn0037102	2466.61	-0.0693216	0.0499508	-1.3878	0.165199	0.514699	D1_mut_vs_D1_het	40395	CRIF	CG7172
FBgn0038583	2103.21	0.0215377	0.0642672	0.335128	0.737528	0.936952	D1_mut_vs_D1_het	42181	CG7183	CG7183
FBgn0030973	4824.68	0.0436652	0.0715186	0.610544	0.541502	0.854692	D1_mut_vs_D1_het	32885	CG7332	CG7332
FBgn0036188	1363.66	-0.0801398	0.0608153	-1.31776	0.187585	0.549487	D1_mut_vs_D1_het	39310	CG7339	CG7339
FBgn0038546	2428.35	0.0557559	0.0634852	0.87825	0.379808	0.753532	D1_mut_vs_D1_het	42140	CG7379	CG7379
FBgn0031979	1883.02	0.0563597	0.125737	0.448233	0.653985	0.906981	D1_mut_vs_D1_het	34097	CCDC53	CG7429
FBgn0035842	4802.05	0.0572291	0.0825349	0.693393	0.488063	0.824675	D1_mut_vs_D1_het	38904	CG7504	CG7504
FBgn0032021	419.139	0.0722265	0.142072	0.508379	0.611187	0.886898	D1_mut_vs_D1_het	34143	CG7781	CG7781
FBgn0284246	5375.45	-0.0446713	0.07392	-0.604319	0.545632	0.856449	D1_mut_vs_D1_het	35536	l(2)k09848	CG7845
FBgn0260468	2268.56	0.152502	0.0657165	2.3206	0.0203086	0.137246	D1_mut_vs_D1_het	43579	CG7950	CG7950
FBgn0035831	2359.7	-0.179058	0.0702912	-2.54738	0.0108536	0.0909853	D1_mut_vs_D1_het	38889	Pop4	CG8038
FBgn0030858	4875.73	0.0378483	0.0582609	0.649635	0.515928	0.841786	D1_mut_vs_D1_het	32745	IntS2	CG8211
FBgn0034084	2030.53	0.0707703	0.0767236	0.922405	0.356317	0.735979	D1_mut_vs_D1_het	36789	CG8435	CG8435
FBgn0033752	476.216	0.171618	0.118602	1.447	0.147898	0.486484	D1_mut_vs_D1_het	36376	CG8569	CG8569
FBgn0030812	3997.8	0.034233	0.0927041	0.369271	0.711925	0.928155	D1_mut_vs_D1_het	32690	wcy	CG8949
FBgn0031771	12269.9	-0.0267454	0.0594291	-0.450039	0.652682	0.906737	D1_mut_vs_D1_het	33852	ND-51	CG9140
FBgn0032923	3035.04	-0.115546	0.052331	-2.20798	0.0272457	0.169351	D1_mut_vs_D1_het	35384	Pld3	CG9248
FBgn0263391	3023.63	0.0793823	0.0994563	0.798163	0.424776	0.786419	D1_mut_vs_D1_het	37230	hts	CG9325
FBgn0031818	3547.06	-0.00764087	0.0632943	-0.12072	0.903913	0.982328	D1_mut_vs_D1_het	33904	CG9536	CG9536
FBgn0031822	3074.93	0.141093	0.0805225	1.75222	0.0797368	0.33853	D1_mut_vs_D1_het	33909	Phf5a	CG9548
FBgn0037550	1580.15	0.122579	0.0856084	1.43186	0.152185	0.494133	D1_mut_vs_D1_het	40960	CG9667	CG9667
FBgn0034617	2897.66	0.0307404	0.0810524	0.379266	0.70449	0.926484	D1_mut_vs_D1_het	37434	Panx	CG9754
FBgn0037232	2928.14	-0.0868281	0.0504857	-1.71985	0.0854588	0.353489	D1_mut_vs_D1_het	40543	Suv3	CG9791
FBgn0286516	2332.07	0.115	0.142085	0.809374	0.4183	0.782163	D1_mut_vs_D1_het	41058	aqz	CG9821
FBgn0030738	3739.46	-0.0581448	0.0732359	-0.793938	0.427231	0.78837	D1_mut_vs_D1_het	32593	CG9915	CG9915
FBgn0038191	11041.6	-0.00677302	0.0616225	-0.109912	0.912479	0.984499	D1_mut_vs_D1_het	41702	CG9925	CG9925
FBgn0044324	8582.95	0.0349362	0.0496172	0.704114	0.481362	0.820744	D1_mut_vs_D1_het	40508	Chro	Chro
FBgn0040477	2458.11	0.156424	0.101991	1.5337	0.125103	0.44257	D1_mut_vs_D1_het	36495	cid	cid
FBgn0015621	2863.91	0.0260614	0.0647433	0.402535	0.687291	0.920152	D1_mut_vs_D1_het	33259	Clp	Clp
FBgn0024698	8542.89	-0.0159605	0.0571324	-0.279359	0.779969	0.949191	D1_mut_vs_D1_het	44250	Cpsf160	Cpsf160
FBgn0000376	689.496	0.0503449	0.124695	0.403743	0.686402	0.920152	D1_mut_vs_D1_het	31268	crm	crm
FBgn0001994	3592.59	0.0468509	0.0746337	0.627744	0.530171	0.848751	D1_mut_vs_D1_het	34956	crp	crp
FBgn0027841	2245.12	0.0500998	0.0859424	0.582947	0.559929	0.862943	D1_mut_vs_D1_het	42239	CstF64	CstF-64
FBgn0015925	4028.07	0.00652872	0.0605242	0.10787	0.914099	0.984518	D1_mut_vs_D1_het	36809	csul	csul
FBgn0020496	13830	0.579191	0.050118	11.5565	6.84042e-31	1.86743e-28	D1_mut_vs_D1_het	41602	CtBP	CtBP
FBgn0011760	15512.6	-0.0658601	0.0582645	-1.13036	0.258323	0.641884	D1_mut_vs_D1_het	31405	ctp	ctp
FBgn0260932	756.548	0.00640876	0.0964301	0.0664602	0.947011	0.989331	D1_mut_vs_D1_het	36269	cuff	cuff
FBgn0025455	1168.01	0.367702	0.11985	3.06801	0.00215489	0.0267262	D1_mut_vs_D1_het	39961	CycT	CycT
FBgn0010387	172.04	0.11078	0.512568	0.216127	0.828889	0.961821	D1_mut_vs_D1_het	38784	Acbp2	Dbi
FBgn0034921	3972.71	0.0493791	0.05635	0.876292	0.380871	0.753532	D1_mut_vs_D1_het	37790	DCP1	Dcp1
FBgn0086251	5137.25	-0.0946451	0.0705432	-1.34166	0.179706	0.537802	D1_mut_vs_D1_het	35380	del	del
FBgn0264291	2291.27	0.117315	0.106121	1.10549	0.268949	0.652705	D1_mut_vs_D1_het	42077	Det	Det
FBgn0039710	3984.91	0.18672	0.0799565	2.33528	0.019529	0.133854	D1_mut_vs_D1_het	43529	dgt1	dgt1
FBgn0039183	8004.54	0.0151185	0.0611733	0.247142	0.804798	0.955585	D1_mut_vs_D1_het	42900	Dis3	Dis3
FBgn0259113	6590.86	-0.00818079	0.0491942	-0.166296	0.867924	0.971904	D1_mut_vs_D1_het	42553	DNApol-alpha180	DNApol-alpha180
FBgn0011762	2489.05	0.0366482	0.0867926	0.422251	0.672842	0.915301	D1_mut_vs_D1_het	38942	DNApol-alpha50	DNApol-alpha50
FBgn0264326	7875.5	0.0616239	0.0705488	0.873493	0.382394	0.754515	D1_mut_vs_D1_het	42758	DNApol-epsilon255	DNApol-epsilon
FBgn0038145	28233.4	-0.0691944	0.0446039	-1.55131	0.120827	0.433702	D1_mut_vs_D1_het	41646	Droj2	Droj2
FBgn0000996	6786.42	0.0116249	0.0913435	0.127266	0.89873	0.97986	D1_mut_vs_D1_het	47121	dup	dup
FBgn0000541	6422.22	-0.0351246	0.10138	-0.346465	0.728993	0.934782	D1_mut_vs_D1_het	44811	E(bx)	E(bx)
FBgn0263933	9610.09	-0.00533502	0.0573833	-0.0929717	0.925926	0.985034	D1_mut_vs_D1_het	33212	ebi	ebi
FBgn0000451	13.1079	0.37189	0.623894	0.59608	0.551122	0.858421	D1_mut_vs_D1_het	44135	ect	ect
FBgn0011217	22152.2	-0.0828456	0.0473086	-1.75117	0.0799159	0.33911	D1_mut_vs_D1_het	41785	eff	eff
FBgn0086908	2785.78	0.0119539	0.0619549	0.192945	0.847002	0.966786	D1_mut_vs_D1_het	37962	egg	egg
FBgn0024996	4018.62	-0.0606615	0.0740629	-0.819053	0.412756	0.777624	D1_mut_vs_D1_het	31256	eIF2Bbeta	eIF2B-beta
FBgn0034029	2798.52	-0.176252	0.0760549	-2.31743	0.0204801	0.138089	D1_mut_vs_D1_het	36722	eIF2Bgamma	eIF2B-gamma
FBgn0260634	2636.2	0.0178011	0.127275	0.139863	0.888768	0.978362	D1_mut_vs_D1_het	42819	eIF4G2	eIF4G2
FBgn0030719	9944.52	-0.0496305	0.0521179	-0.952273	0.340958	0.722071	D1_mut_vs_D1_het	32566	eIF5	eIF5
FBgn0000579	54597.9	0.0867748	0.0941111	0.922047	0.356504	0.735979	D1_mut_vs_D1_het	33351	Eno	Eno
FBgn0003062	9791.19	-0.14985	0.0848813	-1.76541	0.0774944	0.333681	D1_mut_vs_D1_het	37662	Fib	Fib
FBgn0033806	1551.51	0.0204191	0.0908314	0.224802	0.822134	0.959388	D1_mut_vs_D1_het	36455	FLASH	FLASH
FBgn0011592	646.055	-0.0526434	0.108292	-0.486126	0.626878	0.895213	D1_mut_vs_D1_het	36377	fra	fra
FBgn0000928	387.297	0.248524	0.139591	1.78037	0.0750154	0.327495	D1_mut_vs_D1_het	31262	fs(1)Yb	fs(1)Yb
FBgn0015391	8847.19	-0.0102565	0.0803032	-0.127723	0.898369	0.979667	D1_mut_vs_D1_het	35001	glu	glu
FBgn0046113	22.4692	0.677735	0.437369	1.54957	0.121244	0.434873	D1_mut_vs_D1_het	33275	GluRIIC	GluRIIC
FBgn0051992	23876.2	-0.0213165	0.0635128	-0.335626	0.737153	0.936918	D1_mut_vs_D1_het	43808	gw	gw
FBgn0026575	6962.71	0.0830461	0.134552	0.617207	0.537098	0.852915	D1_mut_vs_D1_het	32613	hang	hang
FBgn0025825	1528.49	-0.0320733	0.0705956	-0.454324	0.649596	0.904881	D1_mut_vs_D1_het	44446	HDAC3	Hdac3
FBgn0033686	1366.71	-0.0923543	0.0688605	-1.34118	0.179862	0.537802	D1_mut_vs_D1_het	36301	Hen1	Hen1
FBgn0004644	16.9364	-0.155369	0.562222	-0.276349	0.78228	0.949379	D1_mut_vs_D1_het	42737	hh	hh
FBgn0001197	25069.5	0.0829642	0.0385376	2.15281	0.0313333	0.186638	D1_mut_vs_D1_het	43229	His2Av	His2Av
FBgn0014857	10158.8	0.0629319	0.06688	0.940968	0.346721	0.728098	D1_mut_vs_D1_het	33736	His3.3A	His3.3A
FBgn0004828	56918.5	-0.100639	0.0379846	-2.64947	0.00806177	0.0737228	D1_mut_vs_D1_het	31848	His3.3B	His3.3B
FBgn0004362	46329.6	-0.0339767	0.0485956	-0.699171	0.484445	0.822897	D1_mut_vs_D1_het	37481	HmgD	HmgD
FBgn0001206	935.832	-0.144415	0.101526	-1.42245	0.154897	0.498934	D1_mut_vs_D1_het	31988	Hmr	Hmr
FBgn0001220	20544.6	-0.134449	0.0553518	-2.42899	0.0151408	0.113392	D1_mut_vs_D1_het	36583	Hsc70-5	Hsc70-5
FBgn0001222	6855.54	0.0966726	0.0668104	1.44697	0.147905	0.486484	D1_mut_vs_D1_het	37068	Hsf	Hsf
FBgn0086613	1633.3	0.0551257	0.0735557	0.749441	0.453591	0.805135	D1_mut_vs_D1_het	42314	Ino80	Ino80
FBgn0039691	3254.06	-0.0817746	0.0599332	-1.36443	0.172433	0.526392	D1_mut_vs_D1_het	43506	IntS11	IntS11
FBgn0028422	75.4699	0.753842	0.31654	2.38151	0.017242	0.123747	D1_mut_vs_D1_het	44483	GluRIID	KaiRIA
FBgn0087013	43963.2	-0.128143	0.0488745	-2.62189	0.00874449	0.0781495	D1_mut_vs_D1_het	40581	Karybeta3	Karybeta3
FBgn0034098	8492.67	0.0303191	0.0771948	0.392761	0.694496	0.922742	D1_mut_vs_D1_het	36804	krimp	krimp
FBgn0001341	9041.1	-0.191911	0.0595516	-3.2226	0.00127033	0.0180023	D1_mut_vs_D1_het	31010	Mybbp1A	l(1)1Bi
FBgn0026679	3176.63	0.0185538	0.0755084	0.245718	0.805901	0.955919	D1_mut_vs_D1_het	31793	IntS4	l(1)G0095
FBgn0001989	5347.52	-0.0745603	0.0744448	-1.00155	0.31656	0.700909	D1_mut_vs_D1_het	34925	ND-B17	l(2)35Di
FBgn0002021	2455.79	-0.061032	0.0693591	-0.879942	0.378891	0.752989	D1_mut_vs_D1_het	49427	l(2)37Bb	l(2)37Bb
FBgn0265276	600.148	0.218029	0.107769	2.02311	0.043062	0.230509	D1_mut_vs_D1_het	41423	l(3)neo38	l(3)neo38
FBgn0034217	539.706	-0.0962282	0.104849	-0.917778	0.358735	0.738272	D1_mut_vs_D1_het	36957	Lhr	Lhr
FBgn0010398	789.516	0.239544	0.109477	2.18807	0.0286643	0.175219	D1_mut_vs_D1_het	34449	Lrr47	Lrr47
FBgn0016034	5676.13	-0.0334844	0.0606987	-0.551649	0.581189	0.872507	D1_mut_vs_D1_het	40489	mael	mael
FBgn0002736	5887.91	-0.0697545	0.0705217	-0.98912	0.322604	0.706218	D1_mut_vs_D1_het	37402	mago	mago
FBgn0038016	2118.19	-0.0730547	0.0916586	-0.797031	0.425433	0.786557	D1_mut_vs_D1_het	41498	MBD-R2	MBD-R2
FBgn0036581	2481.13	0.0412286	0.0645989	0.638224	0.523328	0.84596	D1_mut_vs_D1_het	39777	MED10	MED10
FBgn0035357	4906.88	0.0679256	0.0699909	0.970493	0.331801	0.715002	D1_mut_vs_D1_het	38327	MEP-1	MEP-1
FBgn0034240	3691.18	-0.0723644	0.115863	-0.624568	0.532255	0.849798	D1_mut_vs_D1_het	36986	MESR4	MESR4
FBgn0004687	7398.55	0.0172593	0.0617717	0.279404	0.779935	0.949191	D1_mut_vs_D1_het	31474	Mlc-c	Mlc-c
FBgn0259482	2582.51	0.0343308	0.0572544	0.599619	0.54876	0.857198	D1_mut_vs_D1_het	34372	Mob3	Mob3
FBgn0014340	990.446	0.094213	0.0861051	1.09416	0.273883	0.658379	D1_mut_vs_D1_het	31518	mof	mof
FBgn0002791	4314.74	-0.064828	0.055927	-1.15916	0.246393	0.626328	D1_mut_vs_D1_het	45906	mr	mr
FBgn0261109	2387.07	-0.0943044	0.0657456	-1.43438	0.151463	0.492948	D1_mut_vs_D1_het	39688	mrn	mrn
FBgn0031231	3287.53	0.0108317	0.0756195	0.143239	0.886101	0.977368	D1_mut_vs_D1_het	33182	mRpL10	mRpL10
FBgn0038234	1670.47	0.0879982	0.0703493	1.25088	0.21098	0.583126	D1_mut_vs_D1_het	41757	mRpL11	mRpL11
FBgn0032720	1678.73	-0.0116436	0.0622304	-0.187105	0.851579	0.967864	D1_mut_vs_D1_het	35145	mRpL13	mRpL13
FBgn0035122	2929.71	0.0309504	0.0947405	0.326686	0.743905	0.938182	D1_mut_vs_D1_het	38046	mRpL17	mRpL17
FBgn0036135	1902.82	-0.108581	0.0846394	-1.28287	0.199538	0.568271	D1_mut_vs_D1_het	39253	mRpL2	mRpL2
FBgn0036335	2167.72	0.121851	0.0969619	1.25668	0.208868	0.580812	D1_mut_vs_D1_het	39477	mRpL20	mRpL20
FBgn0036853	3220.85	0.0286908	0.0728886	0.393625	0.693858	0.922641	D1_mut_vs_D1_het	40091	mRpL21	mRpL21
FBgn0031651	2761.16	-0.0526403	0.0728379	-0.722704	0.469862	0.813898	D1_mut_vs_D1_het	33703	mRpL24	mRpL24
FBgn0031660	5107.2	-0.136511	0.0591358	-2.30843	0.0209754	0.140246	D1_mut_vs_D1_het	33715	mRpL28	mRpL28
FBgn0038923	2506.56	0.0944219	0.0759215	1.24368	0.213618	0.585941	D1_mut_vs_D1_het	42588	mRpL35	mRpL35
FBgn0042112	1390.57	-0.0180792	0.0935924	-0.19317	0.846826	0.966786	D1_mut_vs_D1_het	59151	mRpL36	mRpL36
FBgn0261380	1397.32	0.00396517	0.0783284	0.0506223	0.959626	0.991845	D1_mut_vs_D1_het	41293	mRpL37	mRpL37
FBgn0030552	3718.29	-0.0731657	0.067145	-1.08967	0.27586	0.659629	D1_mut_vs_D1_het	32375	mRpL38	mRpL38
FBgn0036462	4321.95	-0.0774523	0.0792692	-0.977079	0.32853	0.712155	D1_mut_vs_D1_het	39627	mRpL39	mRpL39
FBgn0034893	1568.43	-0.0174843	0.0680203	-0.257045	0.797144	0.953599	D1_mut_vs_D1_het	37750	mRpL43	mRpL43
FBgn0263863	5372.56	-0.16263	0.0666821	-2.43889	0.0147323	0.11172	D1_mut_vs_D1_het	42671	mRpL45	mRpL45
FBgn0031357	792.624	-0.100304	0.101195	-0.991198	0.321589	0.70568	D1_mut_vs_D1_het	33348	mRpL48	mRpL48
FBgn0034579	2598.28	0.0481733	0.0853875	0.564172	0.572637	0.867771	D1_mut_vs_D1_het	37389	mRpL54	mRpL54
FBgn0038678	869.775	-0.0670779	0.0986305	-0.680093	0.496446	0.829822	D1_mut_vs_D1_het	42290	mRpL55	mRpL55
FBgn0038307	3683.36	-0.0595158	0.072517	-0.820715	0.411808	0.777258	D1_mut_vs_D1_het	41838	mRpS10	mRpS10
FBgn0051450	2117.6	0.0675467	0.0926764	0.728845	0.466096	0.81179	D1_mut_vs_D1_het	326141	mRpS18A	mRpS18A
FBgn0032849	2968.64	-0.0115895	0.0882745	-0.131289	0.895547	0.979227	D1_mut_vs_D1_het	35299	mRpS18B	mRpS18B
FBgn0039555	2719.7	-0.177072	0.0908668	-1.9487	0.0513318	0.258247	D1_mut_vs_D1_het	43345	mRpS22	mRpS22
FBgn0260407	2210.87	-0.100027	0.0749542	-1.33451	0.182038	0.541173	D1_mut_vs_D1_het	318977	mRpS23	mRpS23
FBgn0030572	2289.75	-0.0343426	0.0764884	-0.448991	0.653438	0.906981	D1_mut_vs_D1_het	32395	mRpS25	mRpS25
FBgn0038426	2095.38	-0.134663	0.0759339	-1.77343	0.0761576	0.330115	D1_mut_vs_D1_het	41991	mRpS33	mRpS33
FBgn0285951	2062.52	0.231438	0.100671	2.29896	0.0215074	0.142683	D1_mut_vs_D1_het	39809	mRpS34	mRpS34
FBgn0035534	1561.77	-0.28501	0.0834338	-3.41601	0.000635467	0.0103194	D1_mut_vs_D1_het	38535	mRpS6	mRpS6
FBgn0032236	5127.85	-0.0716257	0.0575166	-1.2453	0.21302	0.585148	D1_mut_vs_D1_het	34412	mRpS7	mRpS7
FBgn0011361	11055.5	0.0155979	0.0536592	0.290685	0.771292	0.947386	D1_mut_vs_D1_het	38154	ND-ACP	mtacp1
FBgn0037008	887.075	0.210061	0.0957264	2.19439	0.0282075	0.173601	D1_mut_vs_D1_het	40279	mTerf3	mTerf3
FBgn0262869	0.772751	-1.02859	3.00842	-0.341904	0.732423		D1_mut_vs_D1_het	3346162	Gfrl	mun
FBgn0005655	13435.3	0.0376845	0.0660693	0.570378	0.568421	0.865405	D1_mut_vs_D1_het	37290	PCNA	mus209
FBgn0015268	37131.1	-0.0805794	0.0719783	-1.1195	0.262929	0.646113	D1_mut_vs_D1_het	37798	Nap1	Nap1
FBgn0017567	3988.59	-0.0678065	0.0667367	-1.01603	0.309615	0.692608	D1_mut_vs_D1_het	44207	ND-23	ND23
FBgn0019957	6832.93	-0.0957448	0.066872	-1.43176	0.152212	0.494133	D1_mut_vs_D1_het	42591	ND-42	ND42
FBgn0017566	8034.16	-0.161939	0.110008	-1.47207	0.141002	0.472914	D1_mut_vs_D1_het	31762	ND-75	ND75
FBgn0053554	23788.4	-0.02323	0.0746263	-0.311284	0.755584	0.941954	D1_mut_vs_D1_het	35483	Nipped-A	Nipped-A
FBgn0021874	3801.05	-0.202754	0.0750065	-2.70315	0.00686865	0.0649134	D1_mut_vs_D1_het	33234	Nle	Nle
FBgn0013305	4625.3	0.026953	0.0642197	0.4197	0.674705	0.916234	D1_mut_vs_D1_het	36419	Nmda1	Nmda1
FBgn0039254	1023.52	0.000809935	0.0768036	0.0105455	0.991586	0.999069	D1_mut_vs_D1_het	42987	Nmnat	Nmnat
FBgn0038964	25019.7	-0.194913	0.0751899	-2.59227	0.00953443	0.0833054	D1_mut_vs_D1_het	42633	Nop56	Nop56
FBgn0259937	30883.9	-0.0833052	0.0417357	-1.99602	0.0459322	0.240272	D1_mut_vs_D1_het	37873	Nop60B	Nop60B
FBgn0262647	3412.36	-0.0143947	0.0657566	-0.218909	0.826721	0.961253	D1_mut_vs_D1_het	34549	Nup160	Nup160
FBgn0010660	13936.3	-0.0583555	0.0562239	-1.03791	0.29931	0.683726	D1_mut_vs_D1_het	46091	Nup214	Nup214
FBgn0039302	27955.1	-0.141986	0.0802674	-1.76891	0.0769089	0.331979	D1_mut_vs_D1_het	43041	Nup358	Nup358
FBgn0033737	2295.07	0.124614	0.0560718	2.22241	0.0262559	0.164315	D1_mut_vs_D1_het	36360	Nup54	Nup54
FBgn0038722	828.607	0.825818	0.112532	7.33852	2.15964e-13	1.81674e-11	D1_mut_vs_D1_het	42342	Nup58	Nup58
FBgn0016687	21428	-0.0987069	0.0761599	-1.29605	0.194959	0.561331	D1_mut_vs_D1_het	37922	Nurf-38	Nurf-38
FBgn0036640	4523.54	0.290756	0.14367	2.02378	0.0429929	0.230377	D1_mut_vs_D1_het	39843	nxf2	nxf2
FBgn0263232	11296.1	-0.133596	0.0503992	-2.65076	0.00803113	0.073639	D1_mut_vs_D1_het	317878	Nxf3	Nxf3
FBgn0028411	3616.28	0.0477041	0.0823211	0.579488	0.56226	0.863959	D1_mut_vs_D1_het	37769	Nxt1	Nxt1
FBgn0038168	6708.18	0.0648009	0.0522993	1.23904	0.215331	0.587912	D1_mut_vs_D1_het	41674	omd	omd
FBgn0026393	852.749	-0.0362738	0.0782096	-0.463803	0.642789	0.902024	D1_mut_vs_D1_het	35743	Or43b	Or43b
FBgn0033179	8938.33	-0.0294418	0.0528535	-0.557047	0.577496	0.870485	D1_mut_vs_D1_het	35674	p47	p47
FBgn0037138	9381.36	-0.135526	0.0684269	-1.98059	0.0476367	0.246216	D1_mut_vs_D1_het	40434	P5CDh1	P5CDh1
FBgn0005648	2164.35	-0.215896	0.0670114	-3.22178	0.00127395	0.018036	D1_mut_vs_D1_het	35788	Pabp2	Pabp2
FBgn0266053	5546.28	-0.024867	0.0852791	-0.291595	0.770596	0.947202	D1_mut_vs_D1_het	42058	Patr-1	Patr-1
FBgn0264962	8430.02	-0.0525931	0.041781	-1.25878	0.208109	0.579794	D1_mut_vs_D1_het	36658	Pcf11	Pcf11
FBgn0020261	3833.05	0.0337119	0.0705503	0.477843	0.632762	0.897832	D1_mut_vs_D1_het	32935	pcm	pcm
FBgn0029958	3276.23	0.0292783	0.0476062	0.61501	0.538548	0.853198	D1_mut_vs_D1_het	31683	Pdp	Pdp
FBgn0015277	1558.71	-0.0521817	0.0658505	-0.792428	0.428111	0.788387	D1_mut_vs_D1_het	37733	Pi3K59F	Pi3K59F
FBgn0005683	2204.27	-0.0129448	0.0794426	-0.162946	0.870561	0.972108	D1_mut_vs_D1_het	44315	pie	pie
FBgn0004872	18634.9	-0.136946	0.0421895	-3.24597	0.0011705	0.0169169	D1_mut_vs_D1_het	34521	piwi	piwi
FBgn0020621	11696.9	0.0871497	0.0606894	1.436	0.151004	0.492324	D1_mut_vs_D1_het	35950	Pkn	Pkn
FBgn0036147	9029.05	0.294194	0.0810894	3.62802	0.000285604	0.00519147	D1_mut_vs_D1_het	39265	Plod	Plod
FBgn0036239	6289.36	0.0380094	0.0447513	0.849348	0.395688	0.764687	D1_mut_vs_D1_het	39366	Pop2	Pop2
FBgn0023177	4174.99	0.032854	0.0581722	0.564772	0.572229	0.867752	D1_mut_vs_D1_het	45031	Pp4-19C	Pp4-19C
FBgn0263974	3007.71	-0.100084	0.0816453	-1.22584	0.220259	0.593689	D1_mut_vs_D1_het	42236	qin	qin
FBgn0025807	702.692	-0.146568	0.099732	-1.46962	0.141665	0.473963	D1_mut_vs_D1_het	40054	Rad9	Rad9
FBgn0262699	2073.91	0.0895278	0.0815098	1.09837	0.272043	0.655965	D1_mut_vs_D1_het	45922	fzr	rap
FBgn0033897	8011.38	0.0135531	0.0632727	0.214202	0.83039	0.961821	D1_mut_vs_D1_het	36560	Rcd1	Rcd1
FBgn0263832	4023.47	-0.0933512	0.0739459	-1.26243	0.206796	0.577743	D1_mut_vs_D1_het	38478	Rcd5	Rcd5
FBgn0004400	1113.85	-0.0249018	0.0904388	-0.275344	0.783052	0.949625	D1_mut_vs_D1_het	44879	rhi	rhi
FBgn0037707	2953.89	0.0513395	0.0493136	1.04108	0.297837	0.681653	D1_mut_vs_D1_het	41147	RnpS1	RnpS1
FBgn0044020	1736.67	-0.0105397	0.0882809	-0.119388	0.904968	0.982846	D1_mut_vs_D1_het	36246	Roc2	Roc2
FBgn0026373	2907.03	-0.0496487	0.0857814	-0.578781	0.562737	0.863959	D1_mut_vs_D1_het	34796	RpII33	RpII33
FBgn0034968	94265	-0.122946	0.0964103	-1.27523	0.202227	0.571264	D1_mut_vs_D1_het	45329	RpL12	RpL12
FBgn0002579	85581.3	0.0624875	0.101488	0.615716	0.538082	0.853062	D1_mut_vs_D1_het	31009	RpL36	RpL36
FBgn0023170	11595.9	-0.196706	0.229849	-0.855808	0.392104	0.761831	D1_mut_vs_D1_het	37849	RpL39	RpL39
FBgn0034138	138769	-0.00460067	0.107851	-0.0426576	0.965974	0.992294	D1_mut_vs_D1_het	36851	RpS15	RpS15
FBgn0010411	93936.8	-0.0292609	0.0943916	-0.309994	0.756565	0.941954	D1_mut_vs_D1_het	37292	RpS18	RpS18
FBgn0039129	102.25	-0.0338803	0.364608	-0.0929225	0.925965	0.985034	D1_mut_vs_D1_het	42830	RpS19b	RpS19b
FBgn0261597	37983.1	-0.0965999	0.101346	-0.953167	0.340505	0.721771	D1_mut_vs_D1_het	35098	RpS26	RpS26
FBgn0261592	87121	-0.152732	0.0993225	-1.53774	0.124112	0.440574	D1_mut_vs_D1_het	31700	RpS6	RpS6
FBgn0034722	5427.75	-0.00502072	0.0660222	-0.0760459	0.939383	0.987342	D1_mut_vs_D1_het	37554	Rtf1	Rtf1
FBgn0003321	2625.66	-0.0663293	0.0646438	-1.02607	0.304857	0.689179	D1_mut_vs_D1_het	43944	sbr	sbr
FBgn0262467	4548.86	-0.00908987	0.0705715	-0.128804	0.897513	0.979517	D1_mut_vs_D1_het	33711	Scox	Scox
FBgn0261270	13774.7	-0.0385044	0.047589	-0.809102	0.418456	0.782355	D1_mut_vs_D1_het	36587	Sps1	SelD
FBgn0003401	5210.71	-0.115012	0.0470689	-2.44349	0.014546	0.110524	D1_mut_vs_D1_het	45360	shu	shu
FBgn0039626	997.994	-0.202378	0.072581	-2.78831	0.00529835	0.0537978	D1_mut_vs_D1_het	43427	Slu7	Slu7
FBgn0261933	7007.12	0.0336895	0.0837993	0.402027	0.687664	0.920342	D1_mut_vs_D1_het	44668	SmD1	SmD1
FBgn0261791	7805.55	0.0832139	0.0573419	1.45119	0.146727	0.484366	D1_mut_vs_D1_het	32636	SNRPG	SmG
FBgn0032005	5749.87	0.0629073	0.0380253	1.65436	0.0980553	0.384449	D1_mut_vs_D1_het	34126	Snx6	Snx6
FBgn0005672	1833.99	-0.158259	0.0622134	-2.5438	0.0109654	0.0912714	D1_mut_vs_D1_het	35253	spi	spi
FBgn0003483	13961.8	0.12395	0.0530962	2.33444	0.0195725	0.134089	D1_mut_vs_D1_het	41919	spn-E	spn-E
FBgn0028683	2098.21	0.0448893	0.0860881	0.521434	0.602064	0.883543	D1_mut_vs_D1_het	36387	spt4	spt4
FBgn0028982	3504.52	0.0199531	0.0647419	0.308194	0.757935	0.942247	D1_mut_vs_D1_het	44000	Spt6	Spt6
FBgn0267347	6143.9	-0.0171975	0.0611512	-0.28123	0.778534	0.949191	D1_mut_vs_D1_het	2768920	squ	squ
FBgn0286813	3076.43	-0.0868975	0.0761688	-1.14085	0.25393	0.635551	D1_mut_vs_D1_het	36706	SRPK	SRPK
FBgn0010278	9320.32	-0.17252	0.0477546	-3.61264	0.0003031	0.00545467	D1_mut_vs_D1_het	37767	Ssrp	Ssrp
FBgn0016917	7305.63	0.000336421	0.0644001	0.00522391	0.995832	0.99977	D1_mut_vs_D1_het	42428	Stat92E	Stat92E
FBgn0004465	4717.42	0.0431623	0.06533	0.660682	0.508816	0.837489	D1_mut_vs_D1_het	39856	Su(P)	Su(P)
FBgn0003607	12074.5	-0.0490784	0.0623718	-0.786869	0.431359	0.790342	D1_mut_vs_D1_het	34119	Su(var)205	Su(var)205
FBgn0260397	3656.63	-0.0996955	0.0560462	-1.77881	0.075271	0.327942	D1_mut_vs_D1_het	40217	Su(var)3-3	Su(var)3-3
FBgn0037371	3866.2	-0.061202	0.0569578	-1.07451	0.282592	0.66522	D1_mut_vs_D1_het	40709	Sym	Sym
FBgn0033921	4462.58	-0.00732769	0.0753158	-0.0972928	0.922494	0.984915	D1_mut_vs_D1_het	36590	tej	tej
FBgn0038805	8166.68	-0.0540795	0.057722	-0.936897	0.348812	0.729195	D1_mut_vs_D1_het	42433	TFAM	TFAM
FBgn0033929	3057.35	-0.0495692	0.0741829	-0.668202	0.504005	0.83443	D1_mut_vs_D1_het	36598	Tfb1	Tfb1
FBgn0013347	3615.49	0.00422813	0.0562934	0.0751087	0.940128	0.987652	D1_mut_vs_D1_het	42822	TfIIA-S	TfIIA-S
FBgn0004915	4361.81	0.0169108	0.0545852	0.309805	0.756709	0.941954	D1_mut_vs_D1_het	34430	TfIIB	TfIIB
FBgn0010422	2057.76	-0.175695	0.0486453	-3.61175	0.000304136	0.00546651	D1_mut_vs_D1_het	34883	TfIIS	TfIIS
FBgn0031390	8151.85	-0.0307996	0.0449405	-0.685341	0.493128	0.827255	D1_mut_vs_D1_het	326153	tho2	tho2
FBgn0030480	2401.92	0.028238	0.101893	0.277134	0.781677	0.949191	D1_mut_vs_D1_het	32294	Tim9a	Tim9a
FBgn0016041	11396.6	-0.0920067	0.0455871	-2.01826	0.0435639	0.231889	D1_mut_vs_D1_het	44978	Tom40	Tom40
FBgn0004924	8263.82	-0.0126893	0.0703579	-0.180354	0.856875	0.968662	D1_mut_vs_D1_het	32458	Top1	Top1
FBgn0265194	2283.48	0.0319033	0.108605	0.293755	0.768945	0.94656	D1_mut_vs_D1_het	36694	Trpm	trpm
FBgn0036666	1280.1	-0.00775934	0.109411	-0.0709195	0.943462	0.988227	D1_mut_vs_D1_het	39881	TSG101	TSG101
FBgn0027865	3242.26	0.382045	0.108346	3.52614	0.000421665	0.00726943	D1_mut_vs_D1_het	43127	Tsp96F	Tsp96F
FBgn0033378	3846.93	-0.123481	0.0503573	-2.45209	0.0142029	0.108616	D1_mut_vs_D1_het	35924	tsu	tsu
FBgn0003891	21155.2	-0.124294	0.0601326	-2.067	0.0387341	0.215059	D1_mut_vs_D1_het	37417	tud	tud
FBgn0262801	2824.26	-0.165769	0.0533326	-3.10821	0.00188226	0.0241869	D1_mut_vs_D1_het	40815	twr	twr
FBgn0036733	3874.91	0.108209	0.0515652	2.09849	0.0358621	0.204206	D1_mut_vs_D1_het	39955	U4-U6-60K	U4-U6-60K
FBgn0029113	15656.7	-0.0488918	0.0587117	-0.832744	0.404989	0.772244	D1_mut_vs_D1_het	44496	Uba2	Uba2
FBgn0031057	6596.37	0.000101243	0.0502278	0.00201568	0.998392	1	D1_mut_vs_D1_het	32977	Ubqn	Ubqn
FBgn0283442	4989.22	0.0543842	0.0815651	0.666758	0.504927	0.834614	D1_mut_vs_D1_het	26067080	vas	vas
FBgn0039269	3768.06	0.0985006	0.0568897	1.73143	0.0833746	0.348052	D1_mut_vs_D1_het	43003	veli	veli
FBgn0003978	1537.28	0.00273581	0.0839857	0.0325747	0.974014	0.995334	D1_mut_vs_D1_het	35289	vls	vls
FBgn0034744	2954.71	0.0491635	0.0585444	0.839765	0.40104	0.768912	D1_mut_vs_D1_het	37581	Vps20	Vps20
FBgn0086785	377.089	0.0762148	0.131501	0.579575	0.562202	0.863959	D1_mut_vs_D1_het	39523	Vps36	Vps36
FBgn0283469	5948.41	0.00984072	0.0529526	0.18584	0.85257	0.967996	D1_mut_vs_D1_het	32777	Vps4	Vps4
FBgn0263143	3689.15	-0.139937	0.0600037	-2.33215	0.019693	0.134659	D1_mut_vs_D1_het	42695	vret	vret
FBgn0086680	27.7715	0.251999	0.510636	0.4935	0.62166	0.89228	D1_mut_vs_D1_het	38752	vvl	vvl
FBgn0027499	5801.31	0.0725053	0.05123	1.41529	0.156983	0.50263	D1_mut_vs_D1_het	36133	wde	wde
FBgn0010328	11149	-0.0304584	0.0781065	-0.389961	0.696566	0.923119	D1_mut_vs_D1_het	47249	woc	woc
FBgn0032321	1977.37	-0.0297229	0.0701597	-0.423646	0.671824	0.914963	D1_mut_vs_D1_het	34516	YL-1	YL-1
FBgn0037446	829.762	0.0259182	0.0751054	0.345091	0.730026	0.935139	D1_mut_vs_D1_het	40795	Zif	Zif
FBgn0263603	6125.3	-0.0532349	0.0577083	-0.922481	0.356278	0.735979	D1_mut_vs_D1_het	39764	Zn72D	Zn72D
FBgn0261266	957.827	0.0374098	0.0908941	0.411576	0.68065	0.919103	D1_mut_vs_D1_het	34609	zuc	zuc
FBti0019220	179.935	10.3795	1.32144	7.85468	4.00808e-15	3.84059e-13	D1_mut_vs_D1_het		FBti0019220		Yes
FBti0061450	44.8285	8.10286	1.2094	6.69988	2.08593e-11	1.38446e-09	D1_mut_vs_D1_het		FBti0061450		Yes
FBti0020124	8.84654	6.87315	1.3833	4.96867	6.74139e-07	2.3768e-05	D1_mut_vs_D1_het		FBti0020124		Yes
FBgn0004897	10.1311	6.47318	1.37271	4.71561	2.40986e-06	7.76575e-05	D1_mut_vs_D1_het	43010	fd96Ca		Yes
FBgn0266928	15.2843	6.25529	1.29744	4.82127	1.42647e-06	4.78878e-05	D1_mut_vs_D1_het	19835071	lncRNA:CR45379		Yes
FBgn0013751	7.95986	6.25465	1.42779	4.38066	1.18322e-05	0.000324243	D1_mut_vs_D1_het	38451	Awh		Yes
FBgn0265296	21.3906	6.12918	1.15544	5.30463	1.12903e-07	4.61465e-06	D1_mut_vs_D1_het	38788	Dscam2		Yes
FBgn0262366	333.445	6.0449	0.675945	8.94289	3.7912e-19	4.94188e-17	D1_mut_vs_D1_het	12798207	CG43064		Yes
FBti0019304	4.92738	5.87472	1.6121	3.64413	0.000268296	0.0049389	D1_mut_vs_D1_het		FBti0019304		Yes
FBgn0264000	6.12933	5.80156	1.4089	4.11778	3.82532e-05	0.000914416	D1_mut_vs_D1_het	44484	GluRIB		Yes
FBgn0038246	4.57722	5.63054	1.83024	3.0764	0.0020952	0.0261791	D1_mut_vs_D1_het	41771	CG14853		Yes
FBti0018948	8.76171	5.5165	1.332	4.1415	3.45039e-05	0.000839054	D1_mut_vs_D1_het		FBti0018948		Yes
FBti0018947	8.76682	5.51649	1.34205	4.1105	3.94805e-05	0.000941092	D1_mut_vs_D1_het		FBti0018947		Yes
FBgn0034468	15.8962	5.51557	1.3511	4.08228	4.45969e-05	0.00104546	D1_mut_vs_D1_het	37264	Obp56a		Yes
FBgn0036531	8.21727	5.24561	1.38091	3.79865	0.000145486	0.00288757	D1_mut_vs_D1_het	2768962	CG6244		Yes
FBti0061441	3.47056	5.17151	1.48247	3.48844	0.000485851	0.00819322	D1_mut_vs_D1_het		FBti0061441		Yes
FBti0020095	3.80385	5.04365	1.44726	3.48497	0.000492188	0.00826156	D1_mut_vs_D1_het		FBti0020095		Yes
FBgn0004783	3.56551	4.98394	1.67387	2.97751	0.00290604	0.0336662	D1_mut_vs_D1_het	40825	Ccp84Aa		Yes
FBti0019441	21.5	4.98151	0.998885	4.98707	6.13007e-07	2.17795e-05	D1_mut_vs_D1_het		FBti0019441		Yes
FBgn0039027	3.26654	4.87623	1.63309	2.98589	0.00282758	0.0329141	D1_mut_vs_D1_het	42704	CG7031		Yes
FBti0020201	5.606	4.79173	1.44624	3.31323	0.000922267	0.0139585	D1_mut_vs_D1_het		FBti0020201		Yes
FBgn0036738	113.042	4.76769	1.4442	3.30126	0.000962507	0.0144018	D1_mut_vs_D1_het	39960	CG7542		Yes
FBti0102118	138.553	4.43852	0.829329	5.35195	8.7013e-08	3.64925e-06	D1_mut_vs_D1_het		FBti0102118		Yes
FBgn0037429	24.7682	4.32244	0.694288	6.22572	4.79336e-10	2.6778e-08	D1_mut_vs_D1_het	40776	Osi19		Yes
FBgn0035217	4.67915	4.23435	1.48898	2.8438	0.00445795	0.0472543	D1_mut_vs_D1_het	38164	FucTD		Yes
FBti0020184	5.8753	4.22188	1.41075	2.99265	0.00276567	0.0323235	D1_mut_vs_D1_het		FBti0020184		Yes
FBgn0038435	14.1244	4.17527	0.864869	4.82763	1.38168e-06	4.6492e-05	D1_mut_vs_D1_het	42001	Gyc89Da		Yes
FBti0019139	15.2218	3.78339	0.860849	4.39495	1.10797e-05	0.0003077	D1_mut_vs_D1_het		FBti0019139		Yes
FBti0019381	9.67922	3.5996	0.915531	3.93171	8.43446e-05	0.00181335	D1_mut_vs_D1_het		FBti0019381		Yes
FBgn0264265	17.5732	3.58677	0.598582	5.99211	2.0714e-09	1.0704e-07	D1_mut_vs_D1_het	14462815	lncRNA:CR43765		Yes
FBti0061276	4.13575	3.45089	1.13952	3.02838	0.00245868	0.0296209	D1_mut_vs_D1_het		FBti0061276		Yes
FBti0019455	17.3545	3.44379	0.683166	5.04092	4.63291e-07	1.69277e-05	D1_mut_vs_D1_het		FBti0019455		Yes
FBgn0262580	15.1242	3.4171	0.907328	3.76612	0.000165806	0.00324196	D1_mut_vs_D1_het	12798252	CG43120		Yes
FBti0060202	986.966	3.32922	0.365612	9.10588	8.55727e-20	1.16807e-17	D1_mut_vs_D1_het		FBti0060202		Yes
FBgn0262880	6.95185	3.28124	1.00336	3.27026	0.0010745	0.0157423	D1_mut_vs_D1_het	12798301	CG43235		Yes
FBgn0265633	38.2412	3.2488	0.428869	7.57529	3.58332e-14	3.1808e-12	D1_mut_vs_D1_het	19835163	lncRNA:CR44440		Yes
FBti0019193	82.6674	3.23471	0.564987	5.72528	1.03266e-08	4.93121e-07	D1_mut_vs_D1_het		FBti0019193		Yes
FBgn0267363	17.7401	3.18473	0.582206	5.47011	4.49749e-08	1.98397e-06	D1_mut_vs_D1_het	5740846	JYalpha		Yes
FBgn0020907	22.0815	3.15865	0.828264	3.81358	0.000136966	0.0027297	D1_mut_vs_D1_het	42015	Scp2		Yes
FBgn0033031	13.884	3.11897	0.782776	3.9845	6.76218e-05	0.00149835	D1_mut_vs_D1_het	35503	CG8245		Yes
FBti0060499	1015.42	3.10758	0.344767	9.01356	1.99482e-19	2.64799e-17	D1_mut_vs_D1_het		FBti0060499		Yes
FBgn0051720	79.9627	3.07125	0.302769	10.1439	3.52815e-24	6.15046e-22	D1_mut_vs_D1_het	318914	mthl15		Yes
FBgn0043578	26.0057	3.05121	0.895483	3.40733	0.000656015	0.0106292	D1_mut_vs_D1_het	39870	PGRP-SB1		Yes
FBgn0039452	78.4965	3.04023	1.00583	3.02262	0.00250599	0.0300657	D1_mut_vs_D1_het	3772449	CG14245		Yes
FBgn0030051	168.231	3.00615	0.369268	8.14083	3.92574e-16	4.1461e-14	D1_mut_vs_D1_het	31797	spirit		Yes
FBgn0267028	27.2615	2.92418	0.475865	6.14499	7.99702e-10	4.3175e-08	D1_mut_vs_D1_het	19835066	lncRNA:CR45472		Yes
FBgn0013813	83.8427	2.91801	0.415466	7.02345	2.1646e-12	1.61441e-10	D1_mut_vs_D1_het	43379	Dhc98D		Yes
FBgn0267693	23.7367	2.90621	0.505931	5.74428	9.23107e-09	4.43735e-07	D1_mut_vs_D1_het	26067348	asRNA:CR46029		Yes
FBgn0259099	6.91848	2.89089	0.879942	3.28532	0.00101867	0.0150861	D1_mut_vs_D1_het	39617	DCX-EMAP		Yes
FBgn0035343	12.9177	2.88935	0.851013	3.39519	0.000685799	0.0110009	D1_mut_vs_D1_het	38310	CG16762		Yes
FBti0063767	98.6408	2.86304	0.320785	8.92511	4.45267e-19	5.75229e-17	D1_mut_vs_D1_het		FBti0063767		Yes
FBgn0038485	18.2723	2.84821	0.600772	4.74092	2.12746e-06	6.87103e-05	D1_mut_vs_D1_het	42073	CG5255		Yes
FBgn0035770	2683.13	2.84766	0.133261	21.3689	2.60008e-101	7.52412e-98	D1_mut_vs_D1_het	38818	pst		Yes
FBti0019514	9.3112	2.79986	0.786496	3.55992	0.000370963	0.00653772	D1_mut_vs_D1_het		FBti0019514		Yes
FBgn0036498	11.1708	2.77676	0.690033	4.0241	5.71943e-05	0.00129506	D1_mut_vs_D1_het	39667	CG13455		Yes
FBgn0031579	27.9398	2.7655	0.93259	2.9654	0.00302292	0.0346307	D1_mut_vs_D1_het	33615	CG15422		Yes
FBgn0038315	420.198	2.69514	0.159696	16.8768	6.67155e-64	5.36282e-61	D1_mut_vs_D1_het	41854	CG14866		Yes
FBgn0028396	35.197	2.69381	0.861999	3.12507	0.00177762	0.0230057	D1_mut_vs_D1_het	44121	TotA		Yes
FBti0020174	6.98622	2.69239	0.866557	3.107	0.00188996	0.0242527	D1_mut_vs_D1_het		FBti0020174		Yes
FBgn0030290	12.6873	2.67884	0.713045	3.75691	0.000172027	0.0033455	D1_mut_vs_D1_het	32074	CG11756		Yes
FBgn0039343	96.4784	2.66038	0.377818	7.04143	1.90273e-12	1.43389e-10	D1_mut_vs_D1_het	43085	CG5111		Yes
FBti0019501	65.4272	2.65877	0.261727	10.1586	3.03531e-24	5.42196e-22	D1_mut_vs_D1_het		FBti0019501		Yes
FBgn0267936	51.1191	2.62516	0.602846	4.35462	1.33301e-05	0.000359167	D1_mut_vs_D1_het	54520462	lncRNA:CR46216		Yes
FBgn0036206	34.1037	2.62377	0.429806	6.10455	1.0309e-09	5.48388e-08	D1_mut_vs_D1_het	39330	CG5964		Yes
FBgn0041182	540.246	2.57123	0.172477	14.9076	2.94065e-50	1.77284e-47	D1_mut_vs_D1_het	34044	Tep2		Yes
FBgn0039200	27.0617	2.56453	0.574814	4.4615	8.13867e-06	0.000232724	D1_mut_vs_D1_het	42917	CG13616		Yes
FBgn0265761	100.949	2.44222	0.387367	6.30466	2.88828e-10	1.71273e-08	D1_mut_vs_D1_het	19836141	lncRNA:CR44568		Yes
FBgn0023495	13.7801	2.41564	0.846001	2.85536	0.00429883	0.0461081	D1_mut_vs_D1_het	41643	Lip3		Yes
FBti0061107	13.5065	2.38308	0.550609	4.32808	1.50414e-05	0.000399328	D1_mut_vs_D1_het		FBti0061107		Yes
FBgn0263093	149.432	2.38005	0.17675	13.4656	2.49208e-41	1.16316e-38	D1_mut_vs_D1_het	12798289	CR43361		Yes
FBti0063139	8.375	2.35969	0.739519	3.19084	0.00141858	0.0195481	D1_mut_vs_D1_het		FBti0063139		Yes
FBti0020434	66.082	2.3206	0.345586	6.71497	1.88106e-11	1.26005e-09	D1_mut_vs_D1_het		FBti0020434		Yes
FBgn0287619	144.206	2.27142	0.263101	8.63325	5.96309e-18	7.07213e-16	D1_mut_vs_D1_het	54520526	lncRNA:CR46488		Yes
FBti0059678	151.635	2.26286	0.253591	8.92326	4.52745e-19	5.79714e-17	D1_mut_vs_D1_het		FBti0059678		Yes
FBti0060141	9.31519	2.24562	0.771467	2.91084	0.00360456	0.0400571	D1_mut_vs_D1_het		FBti0060141		Yes
FBti0061007	79.7135	2.19983	0.254727	8.63604	5.81965e-18	6.95906e-16	D1_mut_vs_D1_het		FBti0061007		Yes
FBti0060916	24.2958	2.19457	0.416542	5.26854	1.37515e-07	5.54233e-06	D1_mut_vs_D1_het		FBti0060916		Yes
FBgn0051436	103.066	2.18564	0.224123	9.75197	1.80932e-22	2.94146e-20	D1_mut_vs_D1_het	318734	CG31436		Yes
FBgn0037902	96.5583	2.14692	0.272239	7.88617	3.11607e-15	3.00577e-13	D1_mut_vs_D1_het	41375	CG5281		Yes
FBgn0032213	1580.27	2.14014	0.122135	17.5228	9.60088e-69	9.261e-66	D1_mut_vs_D1_het	34383	CG5390		Yes
FBgn0039585	34.4748	2.13847	0.400525	5.33916	9.33785e-08	3.89364e-06	D1_mut_vs_D1_het	43378	CG1894		Yes
FBgn0053468	35.2063	2.13062	0.339853	6.26923	3.62827e-10	2.06683e-08	D1_mut_vs_D1_het	2768833	CG33468		Yes
FBti0059657	22.248	2.12935	0.464998	4.57927	4.66592e-06	0.000142429	D1_mut_vs_D1_het		FBti0059657		Yes
FBgn0038282	19.5602	2.12798	0.466778	4.55887	5.14295e-06	0.00015343	D1_mut_vs_D1_het	2768670	dpr9		Yes
FBgn0037562	24.2608	2.12221	0.615687	3.44689	0.000567075	0.00935576	D1_mut_vs_D1_het	40976	Nazo		Yes
FBgn0264727	15.3126	2.11927	0.601263	3.52469	0.000423982	0.0072944	D1_mut_vs_D1_het	14462912	lncRNA:CR43995		Yes
FBgn0035982	14.5352	2.11691	0.685186	3.08954	0.00200468	0.0253546	D1_mut_vs_D1_het	39074	CG4461		Yes
FBgn0038818	18.5083	2.08973	0.643509	3.2474	0.00116465	0.0168513	D1_mut_vs_D1_het	42449	Nep4		Yes
FBti0019464	35.6918	2.08073	0.397341	5.23663	1.63534e-07	6.44736e-06	D1_mut_vs_D1_het		FBti0019464		Yes
FBgn0040371	16.4734	2.07188	0.691342	2.9969	0.00272741	0.0320056	D1_mut_vs_D1_het	30977	CG12470		Yes
FBti0019468	69.4245	2.05585	0.531455	3.86835	0.000109575	0.00225764	D1_mut_vs_D1_het		FBti0019468		Yes
FBgn0032797	21.4183	2.05032	0.615885	3.32907	0.000871359	0.0133698	D1_mut_vs_D1_het	35238	Hasp		Yes
FBti0019515	13.1854	2.02746	0.550606	3.68223	0.000231203	0.00431092	D1_mut_vs_D1_het		FBti0019515		Yes
FBgn0038653	58.6792	1.98466	0.27624	7.18454	6.74353e-13	5.36111e-11	D1_mut_vs_D1_het	42258	Octalpha2R		Yes
FBti0020231	13.0974	1.9846	0.587194	3.3798	0.000725392	0.0115337	D1_mut_vs_D1_het		FBti0020231		Yes
FBgn0035168	29.3278	1.98115	0.442416	4.47802	7.53385e-06	0.000216284	D1_mut_vs_D1_het	38099	cep290		Yes
FBgn0051217	354.835	1.96963	0.181199	10.87	1.60271e-27	3.62337e-25	D1_mut_vs_D1_het	42032	modSP		Yes
FBgn0013681	1601.02	1.94886	0.624821	3.11907	0.0018142	0.0234163	D1_mut_vs_D1_het	19893542	ND3		Yes
FBgn0036765	1095.8	1.90109	0.0967102	19.6576	4.97557e-86	1.02845e-82	D1_mut_vs_D1_het	39991	CG7408		Yes
FBti0061285	31.1898	1.89745	0.418068	4.53861	5.66254e-06	0.000165853	D1_mut_vs_D1_het		FBti0061285		Yes
FBgn0052656	29.4189	1.89668	0.659649	2.87528	0.00403667	0.0439081	D1_mut_vs_D1_het	32174	Muc11A		Yes
FBgn0035282	122.161	1.89473	0.371445	5.10097	3.37915e-07	1.26665e-05	D1_mut_vs_D1_het	38242	CNMa		Yes
FBgn0034839	305.13	1.89416	0.245757	7.70746	1.28345e-14	1.16794e-12	D1_mut_vs_D1_het	37686	CG13540		Yes
FBgn0265267	15.4871	1.83833	0.644038	2.85439	0.00431199	0.0461466	D1_mut_vs_D1_het	32708	CG18258		Yes
FBgn0003313	94.1934	1.82325	0.220024	8.28659	1.16542e-16	1.26785e-14	D1_mut_vs_D1_het	34570	sala		Yes
FBgn0263087	94.1934	1.82325	0.220024	8.28659	1.16542e-16	1.26785e-14	D1_mut_vs_D1_het	13084068	CG43355		Yes
FBgn0051021	33.8242	1.81035	0.447715	4.04354	5.26508e-05	0.00120348	D1_mut_vs_D1_het	43638	CG31021		Yes
FBgn0035112	17.9544	1.80064	0.520562	3.45904	0.000542113	0.00899521	D1_mut_vs_D1_het	38036	CG13877		Yes
FBgn0052017	846.3	1.78952	0.191104	9.36415	7.66619e-21	1.15544e-18	D1_mut_vs_D1_het	317823	CG32017		Yes
FBgn0037853	114.171	1.78934	0.213278	8.38972	4.87314e-17	5.46585e-15	D1_mut_vs_D1_het	41317	CG14696		Yes
FBgn0039323	74.8535	1.7872	0.253105	7.0611	1.65185e-12	1.27131e-10	D1_mut_vs_D1_het	43063	CG10559		Yes
FBgn0267145	14.8827	1.78449	0.606301	2.94325	0.00324791	0.036714	D1_mut_vs_D1_het	19835729	lncRNA:CR45585		Yes
FBgn0035094	368.847	1.76338	0.446472	3.94958	7.82878e-05	0.00170338	D1_mut_vs_D1_het	38011	CG9380		Yes
FBgn0037513	942.824	1.76313	0.117857	14.9599	1.34199e-50	8.4423e-48	D1_mut_vs_D1_het	40916	pyd3		Yes
FBgn0045761	110.76	1.7561	0.256049	6.85847	6.96031e-12	4.9367e-10	D1_mut_vs_D1_het	43067	CHKov1		Yes
FBgn0050424	49.2261	1.73826	0.286642	6.06421	1.32601e-09	7.00219e-08	D1_mut_vs_D1_het	246606	CG30424		Yes
FBgn0042178	628.281	1.72107	0.133252	12.9159	3.6612e-38	1.4715e-35	D1_mut_vs_D1_het	59216	Apl		Yes
FBgn0085351	27.7613	1.71375	0.387851	4.41859	9.93477e-06	0.000279474	D1_mut_vs_D1_het	5740676	inaF-A		Yes
FBgn0031245	347.009	1.70865	0.278403	6.13735	8.39117e-10	4.51345e-08	D1_mut_vs_D1_het	33198	CG3625		Yes
FBgn0035113	411.43	1.70645	0.183426	9.30321	1.3627e-20	2.01193e-18	D1_mut_vs_D1_het	38037	pyx		Yes
FBgn0001224	9408.99	1.70632	0.218445	7.81121	5.66406e-15	5.25341e-13	D1_mut_vs_D1_het	39077	Hsp23		Yes
FBgn0037409	29.2033	1.70037	0.574458	2.95995	0.00307688	0.0350546	D1_mut_vs_D1_het	40755	Osi24		Yes
FBti0019502	46.0926	1.69658	0.299505	5.6646	1.47364e-08	6.85599e-07	D1_mut_vs_D1_het		FBti0019502		Yes
FBgn0267751	11.7402	1.6959	0.520397	3.25885	0.00111863	0.0162832	D1_mut_vs_D1_het	26067399	asRNA:CR46082		Yes
FBgn0034838	184.952	1.69556	0.21043	8.05761	7.78021e-16	7.98381e-14	D1_mut_vs_D1_het	37685	CG12782		Yes
FBgn0260812	103.424	1.68573	0.255673	6.5933	4.30143e-11	2.77846e-09	D1_mut_vs_D1_het	32126	inaF-D		Yes
FBgn0259918	60.1572	1.67837	0.281952	5.95266	2.63817e-09	1.33002e-07	D1_mut_vs_D1_het	8674114	inaF-B		Yes
FBgn0037972	70.0107	1.67082	0.330775	5.05123	4.38965e-07	1.61203e-05	D1_mut_vs_D1_het	41451	CG10005		Yes
FBgn0040322	67.9856	1.66729	0.25863	6.44662	1.14372e-10	7.13294e-09	D1_mut_vs_D1_het	40033	GNBP2		Yes
FBgn0034966	231.899	1.66215	0.162458	10.2313	1.43632e-24	2.70292e-22	D1_mut_vs_D1_het	37845	CG13563		Yes
FBti0062048	42.9446	1.65599	0.344403	4.80829	1.52225e-06	5.07497e-05	D1_mut_vs_D1_het		FBti0062048		Yes
FBgn0267995	137.5	1.6282	0.275552	5.90889	3.44426e-09	1.71845e-07	D1_mut_vs_D1_het	26067572	asRNA:CR46262		Yes
FBti0019183	226.639	1.62645	0.265171	6.13361	8.5905e-10	4.60355e-08	D1_mut_vs_D1_het		FBti0019183		Yes
FBgn0038878	56.425	1.62299	0.378703	4.28565	1.82209e-05	0.000470783	D1_mut_vs_D1_het	42528	CG3301		Yes
FBti0059684	15.6882	1.62003	0.508462	3.18613	0.00144189	0.0198127	D1_mut_vs_D1_het		FBti0059684		Yes
FBgn0037973	547.859	1.60491	0.140579	11.4164	3.46086e-30	8.94199e-28	D1_mut_vs_D1_het	41452	CG18547		Yes
FBgn0036787	91.8623	1.58759	0.346111	4.58693	4.49806e-06	0.000137886	D1_mut_vs_D1_het	40017	CG4306		Yes
FBti0062729	107.243	1.58516	0.231886	6.83591	8.14855e-12	5.72337e-10	D1_mut_vs_D1_het		FBti0062729		Yes
FBgn0051313	247.525	1.58129	0.211317	7.48304	7.26224e-14	6.36833e-12	D1_mut_vs_D1_het	318677	CG31313		Yes
FBti0059763	14.0615	1.57864	0.532919	2.96226	0.00305395	0.0348482	D1_mut_vs_D1_het		FBti0059763		Yes
FBgn0264006	51.3994	1.56792	0.41074	3.81731	0.000134915	0.00269254	D1_mut_vs_D1_het	39533	dysc		Yes
FBgn0266752	23.7443	1.56026	0.458803	3.40071	0.000672119	0.0108175	D1_mut_vs_D1_het	19835107	lncRNA:CR45225		Yes
FBgn0039651	55.0855	1.54315	0.337481	4.57255	4.81825e-06	0.000145848	D1_mut_vs_D1_het	43457	Cyt-c1L		Yes
FBgn0005561	59.757	1.54289	0.309401	4.98672	6.14144e-07	2.17795e-05	D1_mut_vs_D1_het	43825	sv		Yes
FBgn0262509	2357.39	1.5302	0.131241	11.6594	2.05484e-31	5.71759e-29	D1_mut_vs_D1_het	40515	nrm		Yes
FBgn0051614	21.0028	1.52052	0.454318	3.34681	0.000817468	0.0127046	D1_mut_vs_D1_het	3772420	His-Psi:CR31614		Yes
FBgn0030347	259.087	1.51183	0.184466	8.19571	2.49127e-16	2.69001e-14	D1_mut_vs_D1_het	32146	CG15739		Yes
FBgn0037974	34.3496	1.50375	0.405924	3.70451	0.000211803	0.00401168	D1_mut_vs_D1_het	41453	CG12224		Yes
FBgn0265416	41.7933	1.49371	0.432399	3.45448	0.000551357	0.00912766	D1_mut_vs_D1_het	32303	Neto		Yes
FBgn0037546	31.8752	1.48636	0.422493	3.51807	0.000434699	0.00745221	D1_mut_vs_D1_het	40955	mAChR-B		Yes
FBgn0036368	1310.67	1.48233	0.0925526	16.0161	9.86705e-58	6.7984e-55	D1_mut_vs_D1_het	39516	CG10738		Yes
FBgn0259244	167.403	1.46758	0.202296	7.25461	4.0281e-13	3.2928e-11	D1_mut_vs_D1_het	7354466	CG42342		Yes
FBgn0036547	48.4857	1.46714	0.325028	4.5139	6.36475e-06	0.000184183	D1_mut_vs_D1_het	39736	CG17032		Yes
FBgn0038680	57.4917	1.46424	0.489681	2.99018	0.00278809	0.0325068	D1_mut_vs_D1_het	42293	Cyp12a5		Yes
FBgn0267996	19.3333	1.45706	0.508122	2.86754	0.00413679	0.0447683	D1_mut_vs_D1_het	26067573	asRNA:CR46263		Yes
FBgn0015570	45.3782	1.45442	0.461879	3.14891	0.00163878	0.0217537	D1_mut_vs_D1_het	40908	alpha-Est2		Yes
FBgn0037213	273.544	1.44305	0.225677	6.39429	1.61298e-10	9.76493e-09	D1_mut_vs_D1_het	40522	CG12581		Yes
FBgn0267717	119.416	1.44108	0.233439	6.17325	6.68994e-10	3.69453e-08	D1_mut_vs_D1_het	26067369	asRNA:CR46050		Yes
FBgn0052313	34.7592	1.43205	0.362718	3.94812	7.87687e-05	0.00171127	D1_mut_vs_D1_het	317973	CG32313		Yes
FBgn0264794	22.9834	1.42052	0.453401	3.13303	0.00173009	0.0224912	D1_mut_vs_D1_het	14462355	lncRNA:CR44024		Yes
FBgn0267296	23.7664	1.41904	0.394164	3.60013	0.000318061	0.00570264	D1_mut_vs_D1_het	19836083	lncRNA:CR45732		Yes
FBgn0265377	16.9965	1.4115	0.491594	2.87127	0.00408827	0.0443095	D1_mut_vs_D1_het	19836230	lncRNA:CR44318		Yes
FBgn0036324	185.841	1.40695	0.177704	7.91736	2.42611e-15	2.37185e-13	D1_mut_vs_D1_het	39466	CG12520		Yes
FBgn0264479	101.871	1.40086	0.276488	5.06663	4.04922e-07	1.4946e-05	D1_mut_vs_D1_het	14462848	lncRNA:CR43887		Yes
FBti0019466	1776.64	1.38298	0.236977	5.83595	5.34858e-09	2.64125e-07	D1_mut_vs_D1_het		FBti0019466		Yes
FBgn0052485	985.574	1.38256	0.110788	12.4794	9.6772e-36	3.50048e-33	D1_mut_vs_D1_het	38363	CG32485		Yes
FBgn0026315	700.73	1.37161	0.133007	10.3123	6.20135e-25	1.22914e-22	D1_mut_vs_D1_het	41334	Ugt35A1		Yes
FBgn0039938	643.096	1.35386	0.171139	7.9109	2.5554e-15	2.48148e-13	D1_mut_vs_D1_het	43844	Sox102F		Yes
FBti0059652	46.4438	1.34925	0.350771	3.84653	0.000119802	0.00243799	D1_mut_vs_D1_het		FBti0059652		Yes
FBgn0034740	364.541	1.34886	0.238181	5.66318	1.48589e-08	6.89082e-07	D1_mut_vs_D1_het	37577	nsr		Yes
FBgn0034756	793.474	1.34843	0.290133	4.64763	3.3577e-06	0.000105614	D1_mut_vs_D1_het	37594	Cyp6d2		Yes
FBgn0052368	39.3562	1.34834	0.398022	3.38761	0.000705047	0.0112226	D1_mut_vs_D1_het	317997	CG32368		Yes
FBgn0085350	29.3469	1.343	0.399597	3.36089	0.000776925	0.0122722	D1_mut_vs_D1_het	5740497	inaF-C		Yes
FBti0020178	1099.76	1.34213	0.246687	5.4406	5.31007e-08	2.32119e-06	D1_mut_vs_D1_het		FBti0020178		Yes
FBgn0002931	47.7919	1.34073	0.339175	3.95291	7.7208e-05	0.00168241	D1_mut_vs_D1_het	45339	net		Yes
FBgn0031545	46.3614	1.34037	0.364365	3.67865	0.000234469	0.00436059	D1_mut_vs_D1_het	33574	CG3213		Yes
FBgn0000038	57.508	1.33592	0.332946	4.01243	6.0098e-05	0.00135445	D1_mut_vs_D1_het	38545	nAChRbeta1		Yes
FBgn0261553	1468.28	1.33407	0.0908919	14.6776	8.97121e-49	4.99248e-46	D1_mut_vs_D1_het	39268	CG42671		Yes
FBgn0266139	22.2577	1.31715	0.461773	2.85237	0.00433948	0.0463038	D1_mut_vs_D1_het	19834829	lncRNA:CR44845		Yes
FBgn0026175	187.18	1.31179	0.187056	7.01279	2.33617e-12	1.72459e-10	D1_mut_vs_D1_het	32996	SkpC		Yes
FBti0060875	37.0698	1.29478	0.374136	3.46072	0.000538737	0.00894947	D1_mut_vs_D1_het		FBti0060875		Yes
FBgn0000024	99.4814	1.29063	0.359665	3.58841	0.000332697	0.00594875	D1_mut_vs_D1_het	41625	Ace		Yes
FBgn0031412	382.001	1.27456	0.238561	5.34271	9.1567e-08	3.82914e-06	D1_mut_vs_D1_het	33413	CG16995		Yes
FBgn0035791	551.193	1.26305	0.210849	5.99031	2.09435e-09	1.0784e-07	D1_mut_vs_D1_het	38842	CG8539		Yes
FBgn0039354	69.1579	1.25599	0.286117	4.38978	1.13464e-05	0.000314504	D1_mut_vs_D1_het	43098	Lgr3		Yes
FBgn0040251	77.6385	1.22916	0.227212	5.40973	6.31186e-08	2.72616e-06	D1_mut_vs_D1_het	53502	Ugt302K1		Yes
FBgn0003009	308.724	1.19696	0.193954	6.17133	6.77187e-10	3.72556e-08	D1_mut_vs_D1_het	37687	ord		Yes
FBgn0051674	144.028	1.19113	0.254469	4.68083	2.85711e-06	9.0856e-05	D1_mut_vs_D1_het	318878	CG31674		Yes
FBgn0038250	71.2808	1.18764	0.258627	4.5921	4.38799e-06	0.000135085	D1_mut_vs_D1_het	41777	CG3505		Yes
FBgn0040031	83.3552	1.16825	0.297863	3.92209	8.77824e-05	0.00187334	D1_mut_vs_D1_het	3354990	CG12061		Yes
FBgn0004512	278.036	1.16549	0.297836	3.91317	9.10916e-05	0.00192691	D1_mut_vs_D1_het	36428	Mdr49		Yes
FBgn0266258	75.3167	1.16122	0.317202	3.66082	0.000251409	0.00464577	D1_mut_vs_D1_het	19836157	lncRNA:CR44953		Yes
FBgn0004514	54.2909	1.15338	0.324556	3.55371	0.000379831	0.00665348	D1_mut_vs_D1_het	42452	Oct-TyrR		Yes
FBti0020119	32.4026	1.14069	0.348847	3.26989	0.00107588	0.0157423	D1_mut_vs_D1_het		FBti0020119		Yes
FBgn0038966	1149.39	1.12127	0.099576	11.2605	2.05659e-29	5.04352e-27	D1_mut_vs_D1_het	42635	pinta		Yes
FBgn0286929	85.4939	1.1076	0.266563	4.15512	3.25122e-05	0.000797321	D1_mut_vs_D1_het	54520434	CG46426		Yes
FBgn0052036	48.0299	1.10588	0.369389	2.99382	0.00275508	0.0322518	D1_mut_vs_D1_het	39105	CG32036		Yes
FBgn0034965	459.211	1.10084	0.103074	10.6801	1.26119e-26	2.72362e-24	D1_mut_vs_D1_het	37844	ppk29		Yes
FBgn0040056	7472.09	1.09529	0.0621844	17.6136	1.93834e-69	2.00327e-66	D1_mut_vs_D1_het	4379919	CG17698		Yes
FBti0060384	42.7159	1.07889	0.360192	2.99533	0.0027415	0.0321189	D1_mut_vs_D1_het		FBti0060384		Yes
FBgn0004187	64.0801	1.06478	0.313334	3.39824	0.000678213	0.0109034	D1_mut_vs_D1_het	3772462	snRNA:U1:95Cc		Yes
FBgn0284247	41.2832	1.05828	0.358136	2.95495	0.00312716	0.0355715	D1_mut_vs_D1_het	33245	ds		Yes
FBgn0032139	45.8165	1.04963	0.357857	2.9331	0.00335601	0.0377004	D1_mut_vs_D1_het	34288	CG13116		Yes
FBgn0264721	64.1258	1.04683	0.259577	4.03284	5.51077e-05	0.00125568	D1_mut_vs_D1_het	14462847	lncRNA:CR43989		Yes
FBgn0039925	96.0022	1.0447	0.242018	4.31661	1.58444e-05	0.000417582	D1_mut_vs_D1_het	43820	Kif3C		Yes
FBgn0036821	167.79	1.04419	0.196825	5.30515	1.1258e-07	4.6145e-06	D1_mut_vs_D1_het	40056	CG3961		Yes
FBgn0259989	91.7122	1.04138	0.247564	4.20649	2.59373e-05	0.00065041	D1_mut_vs_D1_het	8673962	CG42486		Yes
FBti0114507	45.6466	1.03114	0.318828	3.23415	0.00122007	0.0173573	D1_mut_vs_D1_het		FBti0114507		Yes
FBgn0037064	30.8998	1.02712	0.357511	2.87296	0.00406643	0.044172	D1_mut_vs_D1_het	40347	CG9389		Yes
FBti0019616	709.148	1.01931	0.168343	6.05497	1.40442e-09	7.33593e-08	D1_mut_vs_D1_het		FBti0019616		Yes
FBgn0051673	515.659	1.01461	0.186208	5.44879	5.07124e-08	2.23027e-06	D1_mut_vs_D1_het	35348	CG31673		Yes
FBti0061142	68.2614	1.0123	0.267509	3.78415	0.000154234	0.00304034	D1_mut_vs_D1_het		FBti0061142		Yes
FBgn0031636	134.399	1.01092	0.279261	3.61998	0.000294628	0.00531543	D1_mut_vs_D1_het	33685	CG12194		Yes
FBgn0052037	95.7812	1.01001	0.246576	4.09616	4.20056e-05	0.000994729	D1_mut_vs_D1_het	326183	CG32037		Yes
FBgn0040968	92.0327	1.00621	0.246401	4.08363	4.43379e-05	0.0010442	D1_mut_vs_D1_het	50442	CG14933		Yes
FBgn0026439	228.65	-1.00898	0.348257	-2.89724	0.00376466	0.0415174	D1_mut_vs_D1_het	34251	Eaat1			Yes
FBgn0264382	147.242	-1.00979	0.236965	-4.26135	2.03199e-05	0.000521291	D1_mut_vs_D1_het	14462388	lncRNA:CR43834			Yes
FBgn0000360	132380	-1.01463	0.341947	-2.96721	0.00300513	0.0345089	D1_mut_vs_D1_het	31788	Cp38			Yes
FBgn0040357	131.869	-1.01941	0.202319	-5.03863	4.68866e-07	1.70453e-05	D1_mut_vs_D1_het	31068	CG14624			Yes
FBgn0038866	41.1324	-1.04582	0.336087	-3.11175	0.00185984	0.0239413	D1_mut_vs_D1_het	42513	CG5810			Yes
FBgn0039290	87.4073	-1.04822	0.239248	-4.38131	1.1797e-05	0.000323892	D1_mut_vs_D1_het	43028	CG13654			Yes
FBgn0010803	4925.5	-1.0561	0.0540238	-19.5488	4.21969e-85	7.63184e-82	D1_mut_vs_D1_het	45399	TrpRS			Yes
FBti0019603	867.774	-1.05975	0.102997	-10.2891	7.8881e-25	1.52177e-22	D1_mut_vs_D1_het		FBti0019603			Yes
FBgn0037657	1052.12	-1.06061	0.0827837	-12.8118	1.4081e-37	5.36152e-35	D1_mut_vs_D1_het	41086	hyx			Yes
FBgn0265002	44.2582	-1.06608	0.356815	-2.98777	0.0028102	0.0327381	D1_mut_vs_D1_het	34341	CG44153			Yes
FBgn0034931	124.967	-1.08244	0.220283	-4.91386	8.9302e-07	3.0838e-05	D1_mut_vs_D1_het	37801	CG2812			Yes
FBgn0001149	43234.5	-1.09402	0.0824609	-13.2671	3.58991e-40	1.6232e-37	D1_mut_vs_D1_het	41503	GstD1			Yes
FBgn0262352	62.6781	-1.09905	0.338615	-3.24572	0.00117152	0.0169169	D1_mut_vs_D1_het	12798184	CG43050			Yes
FBti0020235	48.9134	-1.10059	0.363515	-3.02764	0.00246474	0.0296691	D1_mut_vs_D1_het		FBti0020235			Yes
FBgn0037669	1423.1	-1.11444	0.0764084	-14.5853	3.48498e-48	1.80086e-45	D1_mut_vs_D1_het	41102	Ibf2			Yes
FBgn0052190	1927.84	-1.11529	0.0967559	-11.5269	9.65868e-31	2.58799e-28	D1_mut_vs_D1_het	39978	NUCB1			Yes
FBgn0041709	18629.5	-1.11854	0.371989	-3.0069	0.00263923	0.0311861	D1_mut_vs_D1_het	38294	yellow-g			Yes
FBgn0026372	13144.9	-1.12977	0.187641	-6.02092	1.73426e-09	8.99391e-08	D1_mut_vs_D1_het	38208	RpL23A			Yes
FBgn0038469	15689.1	-1.13786	0.353565	-3.21826	0.00128972	0.0181704	D1_mut_vs_D1_het	42054	CG4009			Yes
FBgn0037680	2445.64	-1.14412	0.0609951	-18.7575	1.67978e-78	2.20952e-75	D1_mut_vs_D1_het	41113	pasi2			Yes
FBgn0262993	127.045	-1.15306	0.198059	-5.82179	5.822e-09	2.85554e-07	D1_mut_vs_D1_het	12798076	lncRNA:CR43301			Yes
FBgn0039557	758.284	-1.15484	0.115945	-9.96023	2.27532e-23	3.82809e-21	D1_mut_vs_D1_het	43347	CG12259			Yes
FBgn0029697	8046.76	-1.18249	0.334946	-3.5304	0.000414939	0.00718152	D1_mut_vs_D1_het	31366	CG15570			Yes
FBgn0050438	586.451	-1.18494	0.147575	-8.0294	9.79523e-16	9.91099e-14	D1_mut_vs_D1_het	246614	Ugt50B3			Yes
FBgn0035708	59.1503	-1.18689	0.288254	-4.11751	3.82981e-05	0.000914416	D1_mut_vs_D1_het	38741	axed			Yes
FBgn0267705	43.9476	-1.19255	0.285458	-4.17769	2.94486e-05	0.00073086	D1_mut_vs_D1_het	26067357	asRNA:CR46038			Yes
FBgn0001321	68.8721	-1.20478	0.23327	-5.16475	2.40759e-07	9.26474e-06	D1_mut_vs_D1_het	47137	knk			Yes
FBgn0250907	207.664	-1.22097	0.235639	-5.18151	2.20096e-07	8.56067e-06	D1_mut_vs_D1_het	3355116	Cht10			Yes
FBgn0030439	738.413	-1.22766	0.368724	-3.32948	0.000870071	0.0133642	D1_mut_vs_D1_het	32248	CG12716			Yes
FBgn0010222	1580.84	-1.23013	0.103912	-11.8382	2.47832e-32	7.79538e-30	D1_mut_vs_D1_het	47895	Nmdmc			Yes
FBgn0266354	116.672	-1.23274	0.257719	-4.78327	1.72463e-06	5.65844e-05	D1_mut_vs_D1_het	32688	CG45002			Yes
FBgn0051174	37.1727	-1.27519	0.325165	-3.92166	8.7941e-05	0.00187396	D1_mut_vs_D1_het	318616	CG31174			Yes
FBti0020288	144.829	-1.28833	0.182708	-7.05131	1.7724e-12	1.35687e-10	D1_mut_vs_D1_het		FBti0020288			Yes
FBgn0039993	6009.44	-1.29126	0.0881506	-14.6483	1.38117e-48	7.40153e-46	D1_mut_vs_D1_het	3355069	CG17691			Yes
FBgn0266347	1024.68	-1.29675	0.14345	-9.03976	1.57021e-19	2.10365e-17	D1_mut_vs_D1_het	40521	nAChRalpha4			Yes
FBgn0037934	558.821	-1.35702	0.194967	-6.96024	3.39692e-12	2.48232e-10	D1_mut_vs_D1_het	41408	CG6830			Yes
FBgn0036104	1438.99	-1.35773	0.128346	-10.5787	3.74127e-26	7.73322e-24	D1_mut_vs_D1_het	39218	CG6418			Yes
FBgn0263038	927.542	-1.35783	0.436111	-3.11349	0.00184887	0.0238213	D1_mut_vs_D1_het	34830	CG43333			Yes
FBgn0032127	4768.43	-1.36985	0.453167	-3.02284	0.00250417	0.0300657	D1_mut_vs_D1_het	34272	CG13114			Yes
FBgn0037836	70.9953	-1.37066	0.343607	-3.98905	6.6339e-05	0.00147444	D1_mut_vs_D1_het	41298	CG14692			Yes
FBgn0287606	195.175	-1.37322	0.199731	-6.87531	6.18543e-12	4.47485e-10	D1_mut_vs_D1_het	54520513	lncRNA:CR46475			Yes
FBgn0265316	348.256	-1.37643	0.372661	-3.69352	0.000221171	0.004156	D1_mut_vs_D1_het	19835819	lncRNA:CR44289			Yes
FBgn0033397	92.0416	-1.39586	0.383507	-3.63972	0.000272932	0.00501149	D1_mut_vs_D1_het	35948	Cyp4p3			Yes
FBgn0037721	172.479	-1.41268	0.170163	-8.30191	1.02449e-16	1.13155e-14	D1_mut_vs_D1_het	41164	CG9427			Yes
FBgn0019952	52.5934	-1.43474	0.394596	-3.63598	0.000276926	0.00506554	D1_mut_vs_D1_het	42891	Orct			Yes
FBti0061800	133.836	-1.45881	0.20542	-7.10157	1.23346e-12	9.64699e-11	D1_mut_vs_D1_het		FBti0061800			Yes
FBgn0001208	75.1246	-1.46335	0.46342	-3.15771	0.00159016	0.0213235	D1_mut_vs_D1_het	38871	Hn			Yes
FBgn0052115	31.8917	-1.47446	0.369459	-3.99086	6.58344e-05	0.00146547	D1_mut_vs_D1_het	317862	CG32115			Yes
FBgn0263493	79.3136	-1.47761	0.229858	-6.42835	1.28996e-10	7.97625e-09	D1_mut_vs_D1_het	12798376	CR43482			Yes
FBgn0037936	310.427	-1.4795	0.230217	-6.42654	1.30541e-10	8.03747e-09	D1_mut_vs_D1_het	41410	CG6908			Yes
FBgn0030899	74.5314	-1.48251	0.283305	-5.2329	1.66874e-07	6.54336e-06	D1_mut_vs_D1_het	32800	Hesr			Yes
FBgn0263476	31.1103	-1.49891	0.431316	-3.4752	0.000510482	0.00853891	D1_mut_vs_D1_het	12798553	snoRNA:CG32479-b			Yes
FBgn0261089	70.3185	-1.53039	0.339994	-4.50123	6.75614e-06	0.000195119	D1_mut_vs_D1_het	35068	Sytalpha			Yes
FBgn0003866	343.9	-1.54109	0.229327	-6.72008	1.81624e-11	1.2285e-09	D1_mut_vs_D1_het	35430	tsh			Yes
FBti0020294	28.5861	-1.54252	0.459048	-3.36027	0.000778673	0.0122864	D1_mut_vs_D1_het		FBti0020294			Yes
FBgn0286893	30.3907	-1.54302	0.36133	-4.27038	1.95142e-05	0.000502403	D1_mut_vs_D1_het	54520433	CG46412			Yes
FBgn0029994	75.5835	-1.55724	0.275631	-5.64975	1.6068e-08	7.35722e-07	D1_mut_vs_D1_het	31726	Ldsdh1			Yes
FBti0063556	18.1537	-1.57574	0.539435	-2.9211	0.00348801	0.0389626	D1_mut_vs_D1_het		FBti0063556			Yes
FBgn0035697	1972.54	-1.58529	0.303147	-5.22944	1.70026e-07	6.63722e-06	D1_mut_vs_D1_het	38728	CG10163			Yes
FBgn0028531	14.901	-1.69432	0.562966	-3.00963	0.00261567	0.030994	D1_mut_vs_D1_het	34834	CG15286			Yes
FBgn0085638	845.375	-1.69727	0.171231	-9.91215	3.68609e-23	6.13035e-21	D1_mut_vs_D1_het	5740475	CG41378			Yes
FBgn0058470	38.203	-1.71072	0.44046	-3.88393	0.000102783	0.00214288	D1_mut_vs_D1_het	3355093	CG40470			Yes
FBgn0000358	55315.1	-1.71731	0.553909	-3.10034	0.001933	0.0246005	D1_mut_vs_D1_het	39000	Cp19			Yes
FBgn0032973	19.455	-1.74228	0.586721	-2.96952	0.00298266	0.034278	D1_mut_vs_D1_het	35439	CG6675			Yes
FBgn0038074	22.2146	-1.75262	0.525086	-3.33779	0.000844488	0.0130683	D1_mut_vs_D1_het	41561	Gnmt			Yes
FBgn0052302	550.474	-1.77936	0.43003	-4.13776	3.50712e-05	0.000849993	D1_mut_vs_D1_het	38293	CG32302			Yes
FBgn0038943	12.0389	-1.79598	0.59594	-3.0137	0.00258082	0.0306835	D1_mut_vs_D1_het	42611	CG5391			Yes
FBgn0058263	1272.92	-1.80098	0.118766	-15.164	6.11881e-52	4.02423e-49	D1_mut_vs_D1_het	3354861	MFS17			Yes
FBgn0035379	14.6481	-1.8428	0.587196	-3.13831	0.00169926	0.0222906	D1_mut_vs_D1_het	38350	spz5			Yes
FBgn0085736	903.678	-1.87328	0.184516	-10.1524	3.23328e-24	5.70517e-22	D1_mut_vs_D1_het	8673970	CG40472			Yes
FBgn0027494	76.3731	-1.88317	0.306285	-6.1484	7.82671e-10	4.25732e-08	D1_mut_vs_D1_het	43321	RpS10a			Yes
FBgn0037405	3067.26	-1.88778	0.359929	-5.24487	1.56392e-07	6.19954e-06	D1_mut_vs_D1_het	40751	CG1077			Yes
FBti0059667	13.5731	-1.90372	0.607782	-3.13225	0.00173474	0.0225313	D1_mut_vs_D1_het		FBti0059667			Yes
FBgn0028979	35.7407	-1.97566	0.367707	-5.37292	7.74709e-08	3.30657e-06	D1_mut_vs_D1_het	44272	tio			Yes
FBti0061774	15.7974	-2.01585	0.679573	-2.96635	0.00301355	0.0345782	D1_mut_vs_D1_het		FBti0061774			Yes
FBgn0036436	12.6121	-2.01758	0.618615	-3.26144	0.00110848	0.0161517	D1_mut_vs_D1_het	39597	CG4914			Yes
FBgn0010039	956.818	-2.0689	0.0955648	-21.6492	6.18325e-104	2.23664e-100	D1_mut_vs_D1_het	48336	GstD3			Yes
FBti0061968	13.781	-2.17231	0.585608	-3.70949	0.000207679	0.00395382	D1_mut_vs_D1_het		FBti0061968			Yes
FBti0019568	105.797	-2.17498	0.474762	-4.5812	4.62309e-06	0.00014142	D1_mut_vs_D1_het		FBti0019568			Yes
FBgn0037225	17.1238	-2.20363	0.73225	-3.0094	0.00261764	0.030994	D1_mut_vs_D1_het	40535	TwdlG			Yes
FBgn0038020	2232.94	-2.22195	0.0839367	-26.4717	2.05159e-154	1.48422e-150	D1_mut_vs_D1_het	41502	GstD9			Yes
FBgn0264911	10.3643	-2.2319	0.762687	-2.92636	0.00342948	0.0384035	D1_mut_vs_D1_het	14462537	CG44102			Yes
FBgn0087011	112.818	-2.26063	0.247581	-9.13088	6.79422e-20	9.36244e-18	D1_mut_vs_D1_het	5740294	CG41520			Yes
FBgn0033027	30.7698	-2.26584	0.540834	-4.18952	2.79542e-05	0.00069616	D1_mut_vs_D1_het	35498	TpnC4			Yes
FBti0148146	35.3152	-2.28632	0.531961	-4.29791	1.72416e-05	0.000447076	D1_mut_vs_D1_het		FBti0148146			Yes
FBgn0020908	46.8809	-2.31463	0.351474	-6.58548	4.53424e-11	2.91582e-09	D1_mut_vs_D1_het	3355102	Scp1			Yes
FBti0020424	9.53547	-2.32762	0.750769	-3.10031	0.00193315	0.0246005	D1_mut_vs_D1_het		FBti0020424			Yes
FBgn0262893	14.134	-2.37245	0.622674	-3.81011	0.000138907	0.00276077	D1_mut_vs_D1_het	12797910	CG43248			Yes
FBgn0051601	11.5044	-2.38855	0.693301	-3.44519	0.000570655	0.00939295	D1_mut_vs_D1_het	318835	CG31601			Yes
FBgn0023416	127.563	-2.52387	0.268145	-9.41234	4.852e-21	7.38985e-19	D1_mut_vs_D1_het	35419	Ac3			Yes
FBgn0083055	95.5583	-2.55629	0.224389	-11.3922	4.57044e-30	1.16017e-27	D1_mut_vs_D1_het	5740621	snoRNA:Psi18S-1295			Yes
FBgn0265255	9.81828	-2.55885	0.850677	-3.00802	0.00262957	0.0311098	D1_mut_vs_D1_het	19835478	lncRNA:CR44269			Yes
FBgn0050334	149.231	-2.58105	0.333951	-7.72883	1.08541e-14	1.0003e-12	D1_mut_vs_D1_het	246545	CG30334			Yes
FBgn0036090	394.848	-2.59992	0.206442	-12.594	2.27931e-36	8.45623e-34	D1_mut_vs_D1_het	39204	CG8009			Yes
FBgn0038784	14.8602	-2.60513	0.67443	-3.86271	0.000112134	0.00229486	D1_mut_vs_D1_het	42410	CG4362			Yes
FBgn0054034	16.902	-2.68339	0.699723	-3.83493	0.0001256	0.0025456	D1_mut_vs_D1_het	3885584	CG34034			Yes
FBti0019242	24.8713	-2.96849	0.5565	-5.33422	9.59543e-08	3.98955e-06	D1_mut_vs_D1_het		FBti0019242			Yes
FBgn0036440	12.0539	-3.00724	0.754678	-3.98479	6.75392e-05	0.00149835	D1_mut_vs_D1_het	39601	CG17177			Yes
FBti0019429	5.46543	-3.03374	1.01889	-2.97749	0.00290615	0.0336662	D1_mut_vs_D1_het		FBti0019429			Yes
FBti0020198	98.3337	-3.07765	0.259592	-11.8557	2.00996e-32	6.4627e-30	D1_mut_vs_D1_het		FBti0020198			Yes
FBgn0260997	193.279	-3.0956	0.190437	-16.2553	2.05026e-59	1.56132e-56	D1_mut_vs_D1_het	8674042	CG42598			Yes
FBti0019243	18.9002	-3.10865	0.562922	-5.52235	3.34497e-08	1.48461e-06	D1_mut_vs_D1_het		FBti0019243			Yes
FBti0061010	5.01442	-3.25246	1.15026	-2.82758	0.00469007	0.0493891	D1_mut_vs_D1_het		FBti0061010			Yes
FBgn0039201	15.4486	-3.36457	0.758632	-4.43505	9.20519e-06	0.000260646	D1_mut_vs_D1_het	42921	CG13617			Yes
FBgn0032971	7.40153	-3.37151	1.15652	-2.91523	0.00355425	0.0396197	D1_mut_vs_D1_het	35437	ttm3			Yes
FBgn0051693	7.88471	-3.55285	1.10931	-3.20276	0.00136118	0.0190473	D1_mut_vs_D1_het	318887	CG31693			Yes
FBgn0287618	12.3857	-3.55942	0.87613	-4.06267	4.85156e-05	0.00111957	D1_mut_vs_D1_het	54520525	asRNA:CR46487			Yes
FBgn0040696	8.78222	-3.63134	0.840041	-4.32281	1.54052e-05	0.000408238	D1_mut_vs_D1_het	50169	CG18675			Yes
FBgn0003710	47.4631	-3.65411	0.414046	-8.82539	1.09077e-18	1.34892e-16	D1_mut_vs_D1_het	38504	tipE			Yes
FBgn0039536	26.3997	-3.66483	0.741866	-4.94001	7.81178e-07	2.71704e-05	D1_mut_vs_D1_het	43324	unc80			Yes
FBti0062732	6.65242	-3.69942	1.08744	-3.40194	0.000669103	0.0107809	D1_mut_vs_D1_het		FBti0062732			Yes
FBgn0039283	53.2675	-3.72137	0.355009	-10.4825	1.03988e-25	2.11916e-23	D1_mut_vs_D1_het	43020	danr			Yes
FBti0062968	9.87257	-3.93724	0.948427	-4.15134	3.3054e-05	0.000809235	D1_mut_vs_D1_het		FBti0062968			Yes
FBti0062954	6.56919	-4.06105	1.13804	-3.56847	0.000359077	0.00635922	D1_mut_vs_D1_het		FBti0062954			Yes
FBgn0262719	520.602	-4.15595	0.218443	-19.0254	1.05174e-80	1.52176e-77	D1_mut_vs_D1_het	38966	CG43163			Yes
FBgn0267767	15.7218	-4.19647	0.821577	-5.10783	3.25884e-07	1.23113e-05	D1_mut_vs_D1_het	26067415	lncRNA:CR46098			Yes
FBgn0039286	29.0505	-4.22696	0.620573	-6.81138	9.66652e-12	6.72427e-10	D1_mut_vs_D1_het	43023	dan			Yes
FBgn0015904	15.1124	-4.54681	0.891708	-5.09898	3.41481e-07	1.27107e-05	D1_mut_vs_D1_het	39439	ara			Yes
FBgn0000412	6037.51	-4.71814	0.0691038	-68.2761	0	2.53e-160	D1_mut_vs_D1_het	41095	D1			Yes
FBgn0069969	101.837	-4.8436	0.413073	-11.7258	9.4046e-32	2.8349e-29	D1_mut_vs_D1_het	3354890	CG40498			Yes
FBgn0040735	10.7157	-4.8592	1.69583	-2.86539	0.00416495	0.0450057	D1_mut_vs_D1_het	50208	BomT2			Yes
FBgn0267570	4.70031	-5.06745	1.39721	-3.62683	0.000286925	0.00520893	D1_mut_vs_D1_het	26067238	lncRNA:CR45910			Yes
FBti0062984	3.02779	-5.10183	1.71542	-2.97411	0.0029384	0.0338771	D1_mut_vs_D1_het		FBti0062984			Yes
FBgn0037811	417.405	-5.11121	0.194896	-26.2253	1.36922e-151	6.60375e-148	D1_mut_vs_D1_het	41263	CG12592			Yes
FBgn0038001	28.0087	-5.29733	0.860526	-6.15592	7.4644e-10	4.07556e-08	D1_mut_vs_D1_het	41482	CG17404			Yes
FBgn0051619	845.962	-5.3134	0.3035	-17.5071	1.26487e-68	1.14384e-65	D1_mut_vs_D1_het	35424	nolo			Yes
FBgn0040972	3.86666	-5.36692	1.70129	-3.15463	0.00160704	0.0214462	D1_mut_vs_D1_het	50446	CG16978			Yes
FBgn0039344	68.4801	-5.38506	0.48551	-11.0916	1.37863e-28	3.32458e-26	D1_mut_vs_D1_het	43086	CG4582			Yes
FBgn0263780	121.087	-5.41221	0.503058	-10.7586	5.39689e-27	1.20135e-24	D1_mut_vs_D1_het	3355066	CG17684			Yes
FBgn0050042	8.16089	-5.47308	1.69213	-3.23443	0.00121886	0.0173573	D1_mut_vs_D1_het	36345	Cpr49Ab			Yes
FBti0062985	4.04214	-5.54149	1.47104	-3.76706	0.000165182	0.00323413	D1_mut_vs_D1_het		FBti0062985			Yes
FBgn0036602	6.62929	-5.61738	1.39931	-4.0144	5.95972e-05	0.00134526	D1_mut_vs_D1_het	39798	CG13042			Yes
FBgn0036348	7.43704	-5.86402	1.35712	-4.32093	1.55371e-05	0.000410981	D1_mut_vs_D1_het	39495	CG17687			Yes
FBti0062969	5.09733	-5.90353	1.44587	-4.08303	4.44521e-05	0.0010442	D1_mut_vs_D1_het		FBti0062969			Yes
FBgn0260463	445.106	-5.91595	0.305492	-19.3653	1.51434e-83	2.43456e-80	D1_mut_vs_D1_het	41178	Unc-115b			Yes
FBgn0038000	7.24852	-6.00184	1.38953	-4.31933	1.56506e-05	0.000413228	D1_mut_vs_D1_het	41481	Rsbp15			Yes
FBgn0053105	413.885	-6.12806	0.334182	-18.3375	4.15685e-75	5.01212e-72	D1_mut_vs_D1_het	318890	p24-2			Yes
FBgn0266253	6.54565	-6.40704	1.46774	-4.36523	1.26987e-05	0.000344077	D1_mut_vs_D1_het	19836210	lncRNA:CR44948			Yes
FBgn0035743	25.4852	-6.45281	1.14081	-5.65633	1.54648e-08	7.14888e-07	D1_mut_vs_D1_het	38782	Acbp6			Yes
FBgn0039591	8.2125	-6.70121	1.4051	-4.76919	1.84964e-06	6.02758e-05	D1_mut_vs_D1_het	43388	CG9988			Yes
FBgn0046887	7.8903	-6.71975	1.41589	-4.74596	2.07516e-06	6.7171e-05	D1_mut_vs_D1_het	117327	Gr98b			Yes
FBgn0000527	178.315	-6.86591	0.531324	-12.9223	3.37077e-38	1.39348e-35	D1_mut_vs_D1_het	42521	e			Yes
FBgn0036936	29.533	-6.91873	1.08056	-6.40294	1.52412e-10	9.30486e-09	D1_mut_vs_D1_het	40197	CG14185			Yes
FBgn0267714	15.5322	-7.54648	1.28595	-5.86839	4.40049e-09	2.1805e-07	D1_mut_vs_D1_het	26067366	asRNA:CR46047			Yes
FBgn0085792	29.864	-8.60605	1.22128	-7.04676	1.8313e-12	1.39201e-10	D1_mut_vs_D1_het	5740384	CR41509			Yes
FBgn0032889	217.579	0.987086	0.241754	4.08301	4.44557e-05	0.0010442	D1_mut_vs_D1_het	35347	CG9331
FBgn0032233	65.6115	0.983809	0.296252	3.32085	0.000897431	0.0136972	D1_mut_vs_D1_het	34408	dpr19
FBgn0265725	64.7298	0.983252	0.279112	3.52279	0.000427025	0.00733804	D1_mut_vs_D1_het	19835861	CG44532
FBgn0263219	28.9944	0.981293	0.326022	3.0099	0.00261333	0.030994	D1_mut_vs_D1_het	2769008	Dscam4
FBgn0040823	1002.52	0.978826	0.135379	7.23026	4.82074e-13	3.89672e-11	D1_mut_vs_D1_het	50296	dpr6
FBgn0038744	609.168	0.973059	0.134014	7.26086	3.8464e-13	3.1802e-11	D1_mut_vs_D1_het	42368	CG4733
FBgn0261799	100.276	0.972932	0.247892	3.92482	8.67939e-05	0.00185498	D1_mut_vs_D1_het	39831	dsx-c73A
FBgn0029507	322.699	0.969806	0.244147	3.97222	7.12072e-05	0.00156818	D1_mut_vs_D1_het	35613	Tsp42Ed
FBgn0004186	180.465	0.9671	0.298675	3.23797	0.00120385	0.0172289	D1_mut_vs_D1_het	3772474	snRNA:U1:95Cb
FBgn0035158	180.781	0.967046	0.189347	5.10726	3.26857e-07	1.23159e-05	D1_mut_vs_D1_het	38087	CG13895
FBgn0037975	242.319	0.966292	0.266062	3.63183	0.000281421	0.00513478	D1_mut_vs_D1_het	41454	CG3397
FBgn0040321	130.681	0.96099	0.24235	3.9653	7.33031e-05	0.00161189	D1_mut_vs_D1_het	39020	GNBP3
FBgn0265457	47.2748	0.957889	0.313631	3.05419	0.00225665	0.0277178	D1_mut_vs_D1_het	19836209	lncRNA:CR44357
FBgn0014342	590.533	0.95056	0.0939095	10.1221	4.40906e-24	7.59461e-22	D1_mut_vs_D1_het	40667	mia
FBgn0039748	489.633	0.941387	0.149938	6.27852	3.41815e-10	1.97829e-08	D1_mut_vs_D1_het	43584	CG15529
FBgn0051445	72.1658	0.940577	0.305831	3.07548	0.00210166	0.0262146	D1_mut_vs_D1_het	326140	CG31445
FBgn0036288	60.6326	0.938572	0.276554	3.39382	0.000689259	0.0110198	D1_mut_vs_D1_het	39422	CG10660
FBgn0002306	79.7325	0.935001	0.288183	3.24447	0.00117669	0.0169577	D1_mut_vs_D1_het	40861	sas
FBgn0083978	103.01	0.933265	0.257852	3.61938	0.000295309	0.00532107	D1_mut_vs_D1_het	4379911	CG17672
FBgn0040370	1276.28	0.927872	0.113255	8.1928	2.5521e-16	2.73529e-14	D1_mut_vs_D1_het	30976	CG13375
FBgn0035186	306.459	0.924397	0.152513	6.06109	1.35198e-09	7.11338e-08	D1_mut_vs_D1_het	38120	CG13912
FBgn0051721	121.987	0.920631	0.247056	3.7264	0.000194232	0.00371248	D1_mut_vs_D1_het	34453	Trim9
FBgn0005558	89.7274	0.917067	0.273362	3.35478	0.000794294	0.0124514	D1_mut_vs_D1_het	43812	ey
FBgn0038652	323.427	0.916296	0.146366	6.26029	3.84254e-10	2.1803e-08	D1_mut_vs_D1_het	42257	CG7720
FBgn0039756	371.455	0.905001	0.263926	3.429	0.000605808	0.00987098	D1_mut_vs_D1_het	43593	CG9743
FBgn0032447	102.483	0.904138	0.229334	3.94245	8.0652e-05	0.00174172	D1_mut_vs_D1_het	34677	PICK1
FBgn0051370	130.291	0.903794	0.194673	4.64263	3.43994e-06	0.000107966	D1_mut_vs_D1_het	43060	CG31370
FBgn0024732	234.057	0.899025	0.183884	4.88909	1.01303e-06	3.45698e-05	D1_mut_vs_D1_het	36290	Drep1
FBgn0034755	138.492	0.894288	0.191299	4.67482	2.94211e-06	9.33538e-05	D1_mut_vs_D1_het	37593	CG3746
FBgn0037960	878.414	0.888381	0.0959619	9.25764	2.08997e-20	2.99404e-18	D1_mut_vs_D1_het	41438	mthl5
FBgn0022359	837.152	0.885761	0.0905312	9.78404	1.31838e-22	2.16768e-20	D1_mut_vs_D1_het	41313	Sodh-2
FBgn0266705	737.132	0.879334	0.0970867	9.0572	1.3384e-19	1.80985e-17	D1_mut_vs_D1_het	19835089	asRNA:CR45195
FBgn0035904	315.52	0.874814	0.162857	5.37166	7.80165e-08	3.32006e-06	D1_mut_vs_D1_het	38972	GstO3
FBgn0032253	505.138	0.866641	0.136556	6.34642	2.20377e-10	1.32309e-08	D1_mut_vs_D1_het	34436	LManI
FBgn0039152	207.645	0.858839	0.153923	5.57965	2.41002e-08	1.07958e-06	D1_mut_vs_D1_het	42860	Root
FBgn0052816	1542.53	0.857944	0.100416	8.54391	1.2976e-17	1.51411e-15	D1_mut_vs_D1_het	318225	CG32816
FBgn0262887	235.213	0.856549	0.18741	4.57044	4.86691e-06	0.000147013	D1_mut_vs_D1_het	12798537	lncRNA:CR43242
FBgn0038098	846.977	0.853974	0.111032	7.69122	1.45734e-14	1.31789e-12	D1_mut_vs_D1_het	41589	CG7381
FBgn0053926	280.596	0.847583	0.18628	4.55005	5.3633e-06	0.000158694	D1_mut_vs_D1_het	39092	CG33926
FBti0018968	439.252	0.845371	0.260109	3.25007	0.00115376	0.0167272	D1_mut_vs_D1_het		FBti0018968
FBgn0025697	102.129	0.840523	0.285862	2.94031	0.00327884	0.0370059	D1_mut_vs_D1_het	34024	santa-maria
FBgn0010223	182.499	0.839119	0.205699	4.07934	4.51628e-05	0.00105567	D1_mut_vs_D1_het	39861	Galphaf
FBgn0036836	62.4306	0.833588	0.272303	3.06125	0.00220418	0.0271655	D1_mut_vs_D1_het	40072	CG11619
FBgn0033304	100.471	0.817063	0.199067	4.10446	4.05268e-05	0.00096286	D1_mut_vs_D1_het	35837	Cyp6a13
FBgn0036544	323.873	0.812014	0.159943	5.07691	3.83629e-07	1.41962e-05	D1_mut_vs_D1_het	39732	sff
FBti0018967	710.928	0.804476	0.221922	3.62503	0.000288925	0.00523866	D1_mut_vs_D1_het		FBti0018967
FBgn0003285	1878.83	0.802867	0.148157	5.41902	5.99251e-08	2.60377e-06	D1_mut_vs_D1_het	31290	rst
FBgn0029766	1495.77	0.802208	0.180986	4.43244	9.31742e-06	0.000263308	D1_mut_vs_D1_het	31461	CG15784
FBgn0050197	604.46	0.796742	0.181238	4.39611	1.10206e-05	0.000306649	D1_mut_vs_D1_het	246513	CG30197
FBgn0034075	568.059	0.796499	0.137844	5.77826	7.54776e-09	3.67706e-07	D1_mut_vs_D1_het	36778	Asph
FBgn0039749	194.824	0.793463	0.162598	4.87991	1.06133e-06	3.59633e-05	D1_mut_vs_D1_het	43585	CG11498
FBgn0037930	4774.75	0.787329	0.0722456	10.898	1.17882e-27	2.70737e-25	D1_mut_vs_D1_het	41403	CG14715
FBgn0085400	153.463	0.784747	0.199339	3.93675	8.25917e-05	0.00178095	D1_mut_vs_D1_het	37679	side-V
FBti0063565	95.7875	0.782699	0.259456	3.0167	0.00255546	0.0304571	D1_mut_vs_D1_het		FBti0063565
FBgn0035975	121.908	0.782454	0.246385	3.17573	0.00149459	0.0203819	D1_mut_vs_D1_het	39062	PGRP-LA
FBgn0013686	346.697	0.778027	0.255094	3.04996	0.00228868	0.0280182	D1_mut_vs_D1_het	19893560	lrRNA
FBgn0031961	615.253	0.777559	0.0963565	8.06961	7.05242e-16	7.28868e-14	D1_mut_vs_D1_het	34079	CG7102
FBgn0038224	4314.76	0.776599	0.0640799	12.1192	8.35398e-34	2.81102e-31	D1_mut_vs_D1_het	41745	ATPsynE
FBgn0033928	278.325	0.7758	0.148246	5.23319	1.66608e-07	6.54336e-06	D1_mut_vs_D1_het	36597	Arc2
FBgn0040832	541.841	0.772892	0.155599	4.9672	6.79281e-07	2.38556e-05	D1_mut_vs_D1_het	50305	CG8012
FBgn0027583	777.681	0.769646	0.103024	7.47053	7.98699e-14	6.96167e-12	D1_mut_vs_D1_het	43502	CG7601
FBgn0035410	146.665	0.769617	0.255699	3.00986	0.00261368	0.030994	D1_mut_vs_D1_het	38384	CG14964
FBgn0039006	458.958	0.767101	0.141543	5.41956	5.97463e-08	2.60377e-06	D1_mut_vs_D1_het	42682	Cyp6d4
FBgn0052773	291.613	0.767028	0.243294	3.15269	0.00161775	0.0215338	D1_mut_vs_D1_het	19835374	lncRNA:CR32773
FBgn0037617	1439.25	0.75503	0.095122	7.93749	2.06308e-15	2.03066e-13	D1_mut_vs_D1_het	41038	nom
FBgn0000247	3488.58	0.74809	0.0566575	13.2037	8.35091e-40	3.6615e-37	D1_mut_vs_D1_het	43518	ca
FBgn0001223	1881.92	0.743442	0.233614	3.18234	0.00146088	0.0200545	D1_mut_vs_D1_het	3772576	Hsp22
FBgn0001228	1882.05	0.743442	0.233694	3.18126	0.00146634	0.0200913	D1_mut_vs_D1_het	3771872	CG4456
FBgn0025866	4762.96	0.742218	0.0605379	12.2604	1.47782e-34	5.21527e-32	D1_mut_vs_D1_het	39165	CalpB
FBgn0034085	224.903	0.741583	0.217936	3.40276	0.00066709	0.0107725	D1_mut_vs_D1_het	36790	Ptp52F
FBgn0052625	2568.14	0.740356	0.0836829	8.84716	8.97767e-19	1.11981e-16	D1_mut_vs_D1_het	318128	CG32625
FBgn0004635	185.634	0.73394	0.189344	3.87623	0.000106089	0.00218991	D1_mut_vs_D1_het	38168	rho
FBgn0065032	118.388	0.733246	0.237722	3.08446	0.0020392	0.0256628	D1_mut_vs_D1_het	32696	Arpc3B
FBgn0267320	522.297	0.727969	0.181801	4.0042	6.22287e-05	0.00139379	D1_mut_vs_D1_het	19835246	lncRNA:CR45756
FBgn0035431	123.821	0.723983	0.236098	3.06646	0.00216612	0.0267938	D1_mut_vs_D1_het	38406	CG14968
FBgn0038401	955.261	0.723544	0.0865	8.36467	6.02853e-17	6.70975e-15	D1_mut_vs_D1_het	41960	CG5916
FBgn0264617	101.498	0.72313	0.216567	3.33906	0.00084061	0.0130222	D1_mut_vs_D1_het	14462350	asRNA:CR43957
FBgn0028369	912.878	0.722947	0.12784	5.65507	1.55781e-08	7.17832e-07	D1_mut_vs_D1_het	31292	kirre
FBgn0052027	363.128	0.71908	0.10434	6.8917	5.51296e-12	4.0084e-10	D1_mut_vs_D1_het	12797935	lncRNA:CR32027
FBgn0267535	1087.02	0.716848	0.0755741	9.48537	2.41518e-21	3.75756e-19	D1_mut_vs_D1_het	26067203	asRNA:CR45875
FBgn0038815	582.859	0.715992	0.124141	5.76755	8.04324e-09	3.89223e-07	D1_mut_vs_D1_het	42444	CG5466
FBti0019469	1491.79	0.712831	0.245239	2.90669	0.00365281	0.0403762	D1_mut_vs_D1_het		FBti0019469
FBgn0037772	377.586	0.708797	0.133351	5.31528	1.06491e-07	4.38979e-06	D1_mut_vs_D1_het	41221	Spn85F
FBgn0033926	3858.62	0.707328	0.153606	4.60484	4.12791e-06	0.000127894	D1_mut_vs_D1_het	36595	Arc1
FBgn0037885	1166.8	0.707293	0.100164	7.06134	1.64903e-12	1.27131e-10	D1_mut_vs_D1_het	41354	CG17721
FBgn0036332	1616.1	0.707238	0.0873906	8.09285	5.82865e-16	6.07769e-14	D1_mut_vs_D1_het	39474	Cul6
FBgn0035695	252.853	0.677053	0.170132	3.97957	6.90414e-05	0.00152513	D1_mut_vs_D1_het	38725	CG10226
FBgn0033051	466.949	0.674291	0.118302	5.69973	1.19999e-08	5.65557e-07	D1_mut_vs_D1_het	35528	Strica
FBgn0036749	1154.32	0.672801	0.100105	6.72094	1.80552e-11	1.2285e-09	D1_mut_vs_D1_het	39973	CG7460
FBgn0031313	813.835	0.671529	0.116006	5.78876	7.09088e-09	3.46615e-07	D1_mut_vs_D1_het	33299	CG5080
FBgn0035957	391.359	0.670865	0.14023	4.78403	1.71813e-06	5.6499e-05	D1_mut_vs_D1_het	39040	CG5144
FBgn0086898	842.369	0.669198	0.0951264	7.03483	1.99503e-12	1.49566e-10	D1_mut_vs_D1_het	36139	dgo
FBgn0260243	5742.33	0.665168	0.0791345	8.40554	4.25891e-17	4.81423e-15	D1_mut_vs_D1_het	41073	E(var)3-9
FBgn0260742	1855.04	0.664482	0.0625635	10.6209	2.3818e-26	5.06799e-24	D1_mut_vs_D1_het	41447	CG12213
FBgn0085474	243.192	0.663352	0.219484	3.02232	0.00250845	0.0300701	D1_mut_vs_D1_het	5740761	CG34445
FBti0061547	82.7412	0.663177	0.211454	3.13627	0.00171113	0.0223737	D1_mut_vs_D1_het		FBti0061547
FBgn0261393	2104.93	0.660118	0.0936832	7.04629	1.83754e-12	1.39201e-10	D1_mut_vs_D1_het	40905	alpha-Est5
FBgn0267408	1848.23	0.657846	0.221133	2.97488	0.00293099	0.0338253	D1_mut_vs_D1_het	41894	AOX1
FBgn0036454	301.007	0.657157	0.186671	3.5204	0.000430893	0.00739573	D1_mut_vs_D1_het	39616	CG17839
FBgn0036690	4917	0.65126	0.226429	2.87622	0.00402465	0.0438499	D1_mut_vs_D1_het	39909	Ilp8
FBgn0031489	779.185	0.650676	0.108823	5.97921	2.24218e-09	1.14233e-07	D1_mut_vs_D1_het	33510	CG17224
FBgn0041710	157.906	0.649073	0.153435	4.23027	2.33412e-05	0.000589396	D1_mut_vs_D1_het	41595	yellow-f
FBgn0039017	1479.6	0.648634	0.0594133	10.9173	9.5276e-28	2.22347e-25	D1_mut_vs_D1_het	42694	CG6985
FBgn0036056	145.852	0.645282	0.170991	3.77379	0.000160787	0.00315662	D1_mut_vs_D1_het	39166	CG6709
FBgn0036057	145.852	0.645282	0.170991	3.77379	0.000160787	0.00315662	D1_mut_vs_D1_het	39167	Hez
FBgn0086533	91.467	0.644595	0.200261	3.21878	0.00128738	0.0181704	D1_mut_vs_D1_het	12798147	snoRNA:Me18S-C419
FBgn0042177	5410.38	0.643346	0.0713999	9.01047	2.05183e-19	2.6989e-17	D1_mut_vs_D1_het	59215	Arts
FBti0063249	292.559	0.640481	0.125053	5.12168	3.02832e-07	1.15005e-05	D1_mut_vs_D1_het		FBti0063249
FBgn0027843	1897.57	0.640262	0.0684532	9.35329	8.49667e-21	1.26741e-18	D1_mut_vs_D1_het	39390	CAH2
FBgn0037773	1382.47	0.632435	0.0863867	7.32098	2.46174e-13	2.0589e-11	D1_mut_vs_D1_het	41222	CG5359
FBgn0039486	345.112	0.629404	0.198111	3.17704	0.00148788	0.0203096	D1_mut_vs_D1_het	43264	CAH9
FBgn0083985	248.12	0.619832	0.159663	3.88214	0.000103543	0.00215563	D1_mut_vs_D1_het	4379861	CG34149
FBgn0038047	645.243	0.618961	0.125257	4.94152	7.75139e-07	2.70905e-05	D1_mut_vs_D1_het	41530	CG5245
FBgn0037807	6259.32	0.618277	0.0583054	10.6041	2.85156e-26	5.97959e-24	D1_mut_vs_D1_het	41259	CG6293
FBgn0037518	305.165	0.617205	0.133161	4.63504	3.56867e-06	0.000111764	D1_mut_vs_D1_het	40921	CG2641
FBgn0031317	1810.92	0.609998	0.0768214	7.94047	2.01416e-15	1.99608e-13	D1_mut_vs_D1_het	33303	Charon
FBgn0029114	3062	0.609751	0.117732	5.17916	2.22882e-07	8.64579e-06	D1_mut_vs_D1_het	44497	Tollo
FBgn0266801	244.391	0.609047	0.190638	3.19479	0.00139933	0.0193565	D1_mut_vs_D1_het	50003	CG45263
FBgn0028988	240.486	0.60877	0.184257	3.30392	0.000953444	0.0142957	D1_mut_vs_D1_het	49808	Spn42Dd
FBgn0036896	1311.59	0.608688	0.0873403	6.96916	3.18842e-12	2.34179e-10	D1_mut_vs_D1_het	40143	wnd
FBgn0002733	177.964	0.605344	0.210077	2.88153	0.0039575	0.0432485	D1_mut_vs_D1_het	43152	E(spl)mbeta-HLH
FBgn0262737	5159.02	0.597986	0.0623896	9.58471	9.27185e-22	1.4906e-19	D1_mut_vs_D1_het	40436	mub
FBgn0033627	558.131	0.597585	0.088837	6.72676	1.73486e-11	1.18965e-09	D1_mut_vs_D1_het	36227	CG13204
FBgn0050401	154.146	0.592715	0.200719	2.95297	0.00314735	0.0357449	D1_mut_vs_D1_het	246593	dany
FBgn0039118	395.209	0.5882	0.118809	4.95081	7.3904e-07	2.58914e-05	D1_mut_vs_D1_het	42814	CG10208
FBgn0030011	449.41	0.584358	0.166281	3.51428	0.00044095	0.00752371	D1_mut_vs_D1_het	31744	Gbeta5
FBgn0036689	3179.29	0.584342	0.114489	5.10391	3.3271e-07	1.25038e-05	D1_mut_vs_D1_het	39908	CG7730
FBgn0038803	2674.84	0.578518	0.100725	5.74353	9.27255e-09	4.44253e-07	D1_mut_vs_D1_het	42431	CG5191
FBgn0038465	3829.05	0.57798	0.126674	4.56275	5.0489e-06	0.000151561	D1_mut_vs_D1_het	42049	Irc
FBgn0001168	930.168	0.577222	0.135907	4.24719	2.16473e-05	0.000552407	D1_mut_vs_D1_het	38995	h
FBgn0010225	1530.84	0.576024	0.0962715	5.98333	2.18623e-09	1.12172e-07	D1_mut_vs_D1_het	46008	Gel
FBgn0069923	2283.28	0.57463	0.087767	6.54722	5.86182e-11	3.73633e-09	D1_mut_vs_D1_het	3355108	CG41128
FBgn0037623	1642.16	0.573946	0.0778346	7.37393	1.65674e-13	1.41008e-11	D1_mut_vs_D1_het	41044	CG9801
FBgn0037057	725.538	0.570399	0.149238	3.82207	0.000132339	0.00264842	D1_mut_vs_D1_het	40339	CG10512
FBgn0037713	412.03	0.570213	0.121581	4.69	2.73206e-06	8.70708e-05	D1_mut_vs_D1_het	41155	CG16790
FBgn0041342	3976.32	0.567295	0.0667924	8.4934	2.00672e-17	2.30438e-15	D1_mut_vs_D1_het	117353	Pcyt1
FBgn0261363	403.543	0.566145	0.15967	3.54571	0.000391556	0.00682581	D1_mut_vs_D1_het	44513	PPO3
FBgn0085446	1202.19	0.562837	0.13858	4.06146	4.87664e-05	0.00112178	D1_mut_vs_D1_het	31591	CG34417
FBgn0039451	4805.33	0.562448	0.0759082	7.40958	1.26698e-13	1.09772e-11	D1_mut_vs_D1_het	43218	CG6420
FBgn0265203	352.568	0.557814	0.108711	5.13117	2.87946e-07	1.09929e-05	D1_mut_vs_D1_het	19835828	lncRNA:CR44263
FBgn0003463	289.032	0.556666	0.163914	3.39609	0.000683552	0.010977	D1_mut_vs_D1_het	32498	sog
FBgn0266084	2224.54	0.550563	0.11454	4.80673	1.53416e-06	5.09556e-05	D1_mut_vs_D1_het	39004	Fhos
FBgn0030040	2213.94	0.548989	0.167513	3.27729	0.00104809	0.0154743	D1_mut_vs_D1_het	31779	CG15347
FBgn0031678	2848.7	0.547114	0.0698776	7.8296	4.89415e-15	4.65878e-13	D1_mut_vs_D1_het	326172	Nepl3
FBgn0034219	248.461	0.546974	0.158714	3.44628	0.000568371	0.00936647	D1_mut_vs_D1_het	36960	mthl4
FBgn0032399	126.119	0.545107	0.177871	3.06463	0.00217942	0.0268833	D1_mut_vs_D1_het	34620	CG6785
FBgn0025676	494.688	0.539976	0.118661	4.55056	5.35023e-06	0.000158694	D1_mut_vs_D1_het	38088	CkIIalpha-i3
FBgn0035159	537.375	0.539693	0.125282	4.30784	1.64858e-05	0.000429016	D1_mut_vs_D1_het	38089	CG13896
FBgn0005564	210.095	0.536332	0.16384	3.27352	0.00106218	0.0156209	D1_mut_vs_D1_het	40129	Shal
FBgn0022349	6069.85	0.530115	0.069508	7.62667	2.40896e-14	2.16492e-12	D1_mut_vs_D1_het	43741	CG1910
FBgn0036369	327.048	0.52465	0.1474	3.55938	0.000371738	0.00653905	D1_mut_vs_D1_het	39517	CG10089
FBgn0026593	1222.3	0.524264	0.0920669	5.69439	1.23817e-08	5.81657e-07	D1_mut_vs_D1_het	48422	CG5707
FBgn0052056	780.179	0.519826	0.0916532	5.67167	1.41415e-08	6.60045e-07	D1_mut_vs_D1_het	326186	scramb1
FBgn0051072	2355.34	0.519706	0.0617557	8.41551	3.91177e-17	4.45664e-15	D1_mut_vs_D1_het	43223	Lerp
FBgn0030554	3072.02	0.514922	0.0709596	7.25656	3.97071e-13	3.26433e-11	D1_mut_vs_D1_het	32377	CG1434
FBgn0033875	3015.87	0.514296	0.142059	3.62031	0.000294255	0.00531533	D1_mut_vs_D1_het	36532	CG6357
FBti0059697	1463.25	0.511438	0.179707	2.84595	0.00442795	0.0470396	D1_mut_vs_D1_het		FBti0059697
FBgn0000395	140.761	0.511069	0.170162	3.00342	0.00266961	0.0314549	D1_mut_vs_D1_het	45280	cv-2
FBgn0029723	928.227	0.508968	0.0966876	5.26405	1.40919e-07	5.64808e-06	D1_mut_vs_D1_het	31408	Proc-R
FBgn0082939	141.774	0.501843	0.163578	3.06791	0.00215561	0.0267262	D1_mut_vs_D1_het	5740739	snoRNA:Me28S-C3227b
FBgn0039355	961.823	0.500043	0.104766	4.77293	1.81564e-06	5.93013e-05	D1_mut_vs_D1_het	43099	CG4730
FBgn0032820	1289.68	0.498484	0.0688388	7.24131	4.44364e-13	3.61208e-11	D1_mut_vs_D1_het	35265	fbp
FBgn0036545	1301.7	0.49823	0.0937451	5.31473	1.06816e-07	4.39068e-06	D1_mut_vs_D1_het	39734	GXIVsPLA2
FBgn0267792	2204.89	0.496865	0.0832267	5.97002	2.37219e-09	1.20011e-07	D1_mut_vs_D1_het	35843	rgr
FBgn0267742	193.794	0.495709	0.158111	3.1352	0.00171735	0.0224262	D1_mut_vs_D1_het	26067390	lncRNA:CR46073
FBgn0046776	736.989	0.494002	0.119077	4.14859	3.3453e-05	0.000814867	D1_mut_vs_D1_het	10178827	CR14033
FBgn0035911	1489.16	0.493891	0.0994069	4.96838	6.75142e-07	2.3768e-05	D1_mut_vs_D1_het	38979	CG6638
FBgn0038804	686.362	0.493533	0.096793	5.09885	3.41727e-07	1.27107e-05	D1_mut_vs_D1_het	42432	CG10877
FBgn0286758	919.722	0.491949	0.0917087	5.36426	8.12833e-08	3.42883e-06	D1_mut_vs_D1_het	39877425	snoRNA:Me18S-G1358c
FBgn0037809	941.523	0.488344	0.0712502	6.85393	7.18497e-12	5.07119e-10	D1_mut_vs_D1_het	41261	CG12818
FBgn0033817	266.231	0.487608	0.138114	3.53047	0.000414829	0.00718152	D1_mut_vs_D1_het	36467	GstE14
FBgn0036337	2579.72	0.487568	0.0731369	6.66651	2.6195e-11	1.71501e-09	D1_mut_vs_D1_het	39479	AdenoK
FBgn0039537	4809.18	0.480274	0.105548	4.55028	5.35745e-06	0.000158694	D1_mut_vs_D1_het	43325	CG5590
FBgn0038407	2161.07	0.4802	0.0751462	6.39021	1.65656e-10	9.987e-09	D1_mut_vs_D1_het	41967	CG6126
FBgn0037440	1219.72	0.474537	0.0748941	6.33611	2.35642e-10	1.40888e-08	D1_mut_vs_D1_het	40787	CRAT
FBgn0029712	233.287	0.471603	0.138555	3.40373	0.000664733	0.0107584	D1_mut_vs_D1_het	31385	CG15912
FBgn0033982	928.404	0.47079	0.0955162	4.9289	8.26959e-07	2.86937e-05	D1_mut_vs_D1_het	36667	Cyp317a1
FBgn0028956	1004.4	0.468323	0.0860517	5.44234	5.2584e-08	2.30557e-06	D1_mut_vs_D1_het	36961	mthl3
FBgn0264574	1731.26	0.466931	0.0576983	8.09264	5.83868e-16	6.07769e-14	D1_mut_vs_D1_het	38109	Glut1
FBgn0027343	865.564	0.464891	0.101266	4.59078	4.41586e-06	0.000135654	D1_mut_vs_D1_het	31023	fz3
FBgn0052177	2622.1	0.460897	0.0504524	9.13528	6.52354e-20	9.07588e-18	D1_mut_vs_D1_het	326197	Ndfip
FBgn0032228	984.088	0.459826	0.14514	3.16815	0.00153411	0.0207255	D1_mut_vs_D1_het	34401	CG5367
FBgn0035194	1447.18	0.455364	0.100167	4.54604	5.46635e-06	0.000161085	D1_mut_vs_D1_het	38136	Psf1
FBgn0039554	2447.76	0.454956	0.05813	7.82653	5.01512e-15	4.71193e-13	D1_mut_vs_D1_het	43344	CG5003
FBgn0052250	2225.04	0.452067	0.0719338	6.28448	3.28944e-10	1.92371e-08	D1_mut_vs_D1_het	38532	PMP34
FBgn0023000	1413.1	0.452042	0.0858291	5.26677	1.38846e-07	5.58045e-06	D1_mut_vs_D1_het	38058	mth
FBgn0034179	1497.32	0.448137	0.101719	4.40563	1.05478e-05	0.000295194	D1_mut_vs_D1_het	36911	CG6805
FBgn0263492	321.872	0.440404	0.113168	3.8916	9.9584e-05	0.00208521	D1_mut_vs_D1_het	12798374	asRNA:CR43481
FBgn0022702	5223.71	0.436681	0.0772789	5.65071	1.59782e-08	7.33934e-07	D1_mut_vs_D1_het	38223	Cht2
FBgn0003292	2120.6	0.435638	0.0998468	4.36306	1.28254e-05	0.000346215	D1_mut_vs_D1_het	39297	rt
FBti0019680	1100.13	0.434665	0.125779	3.45577	0.000548716	0.00909435	D1_mut_vs_D1_het		FBti0019680
FBgn0036816	7239.77	0.433801	0.0539026	8.04786	8.42524e-16	8.58485e-14	D1_mut_vs_D1_het	40049	Indy
FBgn0032249	1360.67	0.431819	0.0899557	4.80035	1.5839e-06	5.24428e-05	D1_mut_vs_D1_het	34431	TBC1D16
FBgn0036906	496.559	0.43024	0.113864	3.77853	0.000157758	0.00310558	D1_mut_vs_D1_het	40156	CG14102
FBgn0026404	4163.71	0.429806	0.0686694	6.25905	3.87317e-10	2.1891e-08	D1_mut_vs_D1_het	39173	Dronc
FBgn0039802	1537.25	0.427623	0.0994411	4.30027	1.70593e-05	0.000443144	D1_mut_vs_D1_het	43652	dj-1beta
FBgn0052179	1156.86	0.426848	0.0722794	5.90552	3.51535e-09	1.74789e-07	D1_mut_vs_D1_het	326198	Krn
FBgn0036236	528.171	0.424518	0.116936	3.63033	0.000283057	0.00515813	D1_mut_vs_D1_het	39363	CG6931
FBgn0000723	621.385	0.420857	0.107093	3.92982	8.50112e-05	0.00182497	D1_mut_vs_D1_het	41118	FER
FBgn0035868	1272.14	0.416999	0.134278	3.10548	0.00189967	0.0243027	D1_mut_vs_D1_het	38933	CG7194
FBgn0033518	567.928	0.416908	0.129511	3.2191	0.00128592	0.0181699	D1_mut_vs_D1_het	36098	Prx2540-2
FBgn0260745	849.486	0.413517	0.144592	2.85988	0.00423799	0.0455605	D1_mut_vs_D1_het	41455	mfas
FBgn0033903	736.343	0.411456	0.0837078	4.91539	8.86073e-07	3.06713e-05	D1_mut_vs_D1_het	36566	CG8323
FBgn0036237	4182.18	0.407813	0.0631691	6.45589	1.07584e-10	6.73868e-09	D1_mut_vs_D1_het	39364	viaf
FBgn0036652	849.413	0.407688	0.0807634	5.04793	4.46623e-07	1.636e-05	D1_mut_vs_D1_het	39863	CG13032
FBgn0024510	4375.63	0.40711	0.071363	5.70478	1.16496e-08	5.50842e-07	D1_mut_vs_D1_het	46719	dlt
FBgn0000116	13445	0.406498	0.0556754	7.3012	2.85202e-13	2.3716e-11	D1_mut_vs_D1_het	39041	Argk
FBgn0036827	1884.6	0.406477	0.0633878	6.41255	1.43108e-10	8.77385e-09	D1_mut_vs_D1_het	40062	CG6843
FBgn0283509	1453.88	0.40571	0.0723086	5.61081	2.01387e-08	9.10582e-07	D1_mut_vs_D1_het	37823	Phm
FBgn0053056	1380.05	0.405498	0.0804522	5.04024	4.64956e-07	1.69457e-05	D1_mut_vs_D1_het	326246	CG33056
FBgn0038419	766.771	0.404583	0.094957	4.2607	2.03785e-05	0.00052187	D1_mut_vs_D1_het	41982	CG14879
FBgn0011817	1157.65	0.403387	0.121638	3.3163	0.000912168	0.0138498	D1_mut_vs_D1_het	38890	nmo
FBgn0035986	2264.22	0.402204	0.0924296	4.35146	1.35233e-05	0.000363023	D1_mut_vs_D1_het	39082	CG4022
FBgn0036857	477.679	0.401726	0.102622	3.91462	9.05483e-05	0.00191822	D1_mut_vs_D1_het	40097	Aldh7A1
FBgn0002909	928.12	0.401638	0.0972773	4.1288	3.64661e-05	0.000879381	D1_mut_vs_D1_het	38809	mus312
FBgn0259203	928.12	0.401638	0.0972773	4.1288	3.64661e-05	0.000879381	D1_mut_vs_D1_het	7354423	CG42307
FBgn0038953	2926.08	0.399064	0.0500941	7.9663	1.63499e-15	1.63149e-13	D1_mut_vs_D1_het	42622	CG18596
FBgn0250789	9584.05	0.392787	0.058455	6.71947	1.82387e-11	1.2285e-09	D1_mut_vs_D1_het	38231	alpha-Spec
FBgn0029866	2871.52	0.391616	0.0849465	4.61015	4.0237e-06	0.000125202	D1_mut_vs_D1_het	31576	CG3842
FBgn0284221	1671.14	0.391543	0.089571	4.37131	1.23501e-05	0.00033589	D1_mut_vs_D1_het	37066	Sema5c
FBgn0016926	1401.63	0.3912	0.0796206	4.9133	8.95571e-07	3.08524e-05	D1_mut_vs_D1_het	33288	Pino
FBgn0264745	545.086	0.387761	0.113979	3.40203	0.000668881	0.0107809	D1_mut_vs_D1_het	14462682	CR44003
FBgn0035690	1112.6	0.384521	0.104589	3.67651	0.000236448	0.00438611	D1_mut_vs_D1_het	38716	CG10274
FBgn0286932	811.731	0.384354	0.0842355	4.56285	5.04635e-06	0.000151561	D1_mut_vs_D1_het	54520437	CG46429
FBgn0031971	3261.32	0.379926	0.106828	3.55641	0.000375958	0.00660163	D1_mut_vs_D1_het	34089	Sirup
FBgn0261836	4136.88	0.378811	0.118491	3.19695	0.00138889	0.0193044	D1_mut_vs_D1_het	3771968	Msp300
FBgn0039869	2420.08	0.378564	0.0831266	4.55407	5.26186e-06	0.000156654	D1_mut_vs_D1_het	43737	CG1890
FBgn0034897	815.851	0.377701	0.0839235	4.50053	6.77827e-06	0.000195368	D1_mut_vs_D1_het	37755	Sesn
FBgn0032150	646.137	0.377211	0.0787196	4.79183	1.65268e-06	5.45951e-05	D1_mut_vs_D1_het	34303	CG13123
FBgn0030660	2752.45	0.37412	0.0697061	5.36711	8.00104e-08	3.385e-06	D1_mut_vs_D1_het	32495	CG8097
FBgn0030968	1157.42	0.372278	0.0824693	4.51414	6.35735e-06	0.000184183	D1_mut_vs_D1_het	32880	CG7322
FBgn0037151	1163.79	0.369659	0.0771835	4.78935	1.6732e-06	5.51469e-05	D1_mut_vs_D1_het	40450	CG7130
FBgn0040475	5113.37	0.368814	0.0537391	6.86304	6.74091e-12	4.82843e-10	D1_mut_vs_D1_het	39136	SH3PX1
FBgn0267556	1008.14	0.368545	0.111206	3.31407	0.000919492	0.013931	D1_mut_vs_D1_het	26067224	asRNA:CR45896
FBgn0004049	2142.39	0.368081	0.0836826	4.39853	1.08984e-05	0.000303833	D1_mut_vs_D1_het	41656	yrt
FBgn0038251	3852.34	0.366139	0.0593029	6.17405	6.6562e-10	3.68998e-08	D1_mut_vs_D1_het	41778	Hexim
FBgn0041630	1087.55	0.364344	0.103049	3.53563	0.000406798	0.00706599	D1_mut_vs_D1_het	38528	Hexo1
FBgn0037646	821.946	0.361805	0.0976844	3.70382	0.000212379	0.00401168	D1_mut_vs_D1_het	41070	CAHbeta
FBgn0036121	950.068	0.359142	0.115615	3.10636	0.00189406	0.0242527	D1_mut_vs_D1_het	39237	CG6310
FBgn0040465	757.307	0.358153	0.104308	3.43361	0.000595607	0.00972669	D1_mut_vs_D1_het	53579	Dlip3
FBgn0031413	778.911	0.354114	0.106321	3.33062	0.000866535	0.013324	D1_mut_vs_D1_het	33414	CG9967
FBgn0039356	618.518	0.352833	0.116469	3.02941	0.00245036	0.0295698	D1_mut_vs_D1_het	43100	CG5039
FBgn0086442	2236.87	0.351656	0.0911155	3.85945	0.000113641	0.00232242	D1_mut_vs_D1_het	35170	mib2
FBgn0003071	7126.79	0.350609	0.0632467	5.54352	2.96459e-08	1.32391e-06	D1_mut_vs_D1_het	36060	Pfk
FBgn0011655	1576.43	0.349858	0.0591819	5.91157	3.3887e-09	1.69658e-07	D1_mut_vs_D1_het	43725	Med
FBgn0025456	1904.23	0.34852	0.105271	3.3107	0.000930622	0.0140702	D1_mut_vs_D1_het	42092	CREG
FBgn0053169	994.047	0.347034	0.0858504	4.04232	5.29255e-05	0.00120785	D1_mut_vs_D1_het	40504	CG33169
FBgn0261550	5185.69	0.34587	0.0554403	6.2386	4.41518e-10	2.47609e-08	D1_mut_vs_D1_het	42412	CG42668
FBgn0027611	3028.87	0.345727	0.0936784	3.69057	0.000223752	0.00419361	D1_mut_vs_D1_het	34437	LManII
FBgn0259708	390.971	0.345701	0.111288	3.10636	0.00189409	0.0242527	D1_mut_vs_D1_het	7354407	CG42362
FBgn0259709	390.971	0.345701	0.111288	3.10636	0.00189409	0.0242527	D1_mut_vs_D1_het	7354406	CG42363
FBgn0264090	1032.18	0.345635	0.116168	2.97529	0.00292708	0.0338253	D1_mut_vs_D1_het	32889	CG43759
FBgn0034312	1705.09	0.34402	0.0555021	6.19832	5.70699e-10	3.17594e-08	D1_mut_vs_D1_het	37081	CG10916
FBgn0035169	3388.42	0.34161	0.0659956	5.17625	2.2639e-07	8.75838e-06	D1_mut_vs_D1_het	38100	Dci
FBgn0040259	1729.38	0.340469	0.0729982	4.66407	3.10016e-06	9.79392e-05	D1_mut_vs_D1_het	53510	Ugt302C1
FBgn0053087	3168.54	0.339104	0.112495	3.01439	0.00257493	0.0306387	D1_mut_vs_D1_het	35799	LRP1
FBgn0039528	6777.21	0.339095	0.0867633	3.90827	9.29588e-05	0.00196067	D1_mut_vs_D1_het	43315	dsd
FBgn0034808	622.262	0.339087	0.100033	3.38976	0.00069955	0.0111596	D1_mut_vs_D1_het	37652	CG9896
FBgn0045035	4710.87	0.338414	0.0676376	5.00334	5.63458e-07	2.023e-05	D1_mut_vs_D1_het	41839	tefu
FBgn0283500	4264.95	0.337487	0.0475557	7.09667	1.27797e-12	9.9414e-11	D1_mut_vs_D1_het	38137	Sac1
FBgn0000139	3055.41	0.33746	0.0662713	5.0921	3.5412e-07	1.31378e-05	D1_mut_vs_D1_het	42936	ash2
FBgn0035444	1525.69	0.336908	0.0729929	4.61563	3.91903e-06	0.000122472	D1_mut_vs_D1_het	38422	CG12012
FBgn0039128	1476.6	0.33649	0.0919623	3.65901	0.000253196	0.00467283	D1_mut_vs_D1_het	42829	CG13599
FBgn0027610	563.579	0.33491	0.10829	3.0927	0.00198346	0.0251081	D1_mut_vs_D1_het	41640	Dic1
FBgn0010395	711.75	0.33292	0.0924193	3.60227	0.000315447	0.00566278	D1_mut_vs_D1_het	35368	Itgbn
FBgn0013799	2500.28	0.332704	0.0882146	3.77153	0.000162253	0.00318108	D1_mut_vs_D1_het	40164	Deaf1
FBgn0033087	971.921	0.332047	0.0941112	3.52824	0.000418329	0.00723154	D1_mut_vs_D1_het	35569	Hsepi
FBgn0030963	2943.18	0.330349	0.113637	2.90705	0.00364852	0.0403597	D1_mut_vs_D1_het	32875	CG7101
FBgn0039702	1562.32	0.329415	0.0779046	4.22844	2.35315e-05	0.000593166	D1_mut_vs_D1_het	43521	Vps16B
FBgn0266101	3092.89	0.328719	0.0777742	4.22658	2.37265e-05	0.000597042	D1_mut_vs_D1_het	39099	CG44838
FBti0059665	816.099	0.328673	0.109562	2.99988	0.00270089	0.0317717	D1_mut_vs_D1_het		FBti0059665
FBgn0263241	1480.26	0.328479	0.0594274	5.5274	3.25009e-08	1.44694e-06	D1_mut_vs_D1_het	39238	Mocs1
FBgn0030683	2109.01	0.328176	0.0533997	6.14565	7.96363e-10	4.31557e-08	D1_mut_vs_D1_het	32520	Mvd
FBgn0036801	4634.21	0.327353	0.0773623	4.23143	2.32213e-05	0.000587393	D1_mut_vs_D1_het	40032	MYPT-75D
FBgn0261859	2590.84	0.326182	0.104302	3.12727	0.00176436	0.0228545	D1_mut_vs_D1_het	41817	CG42788
FBgn0036641	7125	0.322373	0.07069	4.56038	5.10607e-06	0.000152758	D1_mut_vs_D1_het	39844	Smn
FBgn0028955	1102.22	0.322109	0.078218	4.11809	3.82018e-05	0.000914416	D1_mut_vs_D1_het	35932	CG8788
FBgn0037244	2014.27	0.320854	0.0665748	4.81944	1.43959e-06	4.82162e-05	D1_mut_vs_D1_het	40558	CG14647
FBgn0034800	1767.91	0.320724	0.0595608	5.38481	7.25224e-08	3.10452e-06	D1_mut_vs_D1_het	37644	CG3788
FBgn0037754	590.771	0.319814	0.107868	2.96487	0.0030281	0.0346353	D1_mut_vs_D1_het	41203	CG8500
FBgn0262617	1321.27	0.317911	0.0607028	5.23717	1.63057e-07	6.44609e-06	D1_mut_vs_D1_het	41256	Nuak1
FBgn0036397	2494.03	0.316919	0.0898828	3.52591	0.000422028	0.00726943	D1_mut_vs_D1_het	39550	Nprl3
FBgn0037016	1282.58	0.316044	0.111906	2.82419	0.00474008	0.0498431	D1_mut_vs_D1_het	40289	CG13252
FBgn0051158	1462.58	0.313738	0.0990694	3.16685	0.00154101	0.02078	D1_mut_vs_D1_het	42665	Efa6
FBgn0265313	1111.35	0.310476	0.077649	3.99846	6.3756e-05	0.00142359	D1_mut_vs_D1_het	19835613	CG44286
FBgn0029928	558.459	0.310287	0.106649	2.90942	0.00362098	0.0401779	D1_mut_vs_D1_het	31648	CG3032
FBgn0261625	5842.21	0.309332	0.101752	3.04004	0.00236544	0.0288093	D1_mut_vs_D1_het	36396	GLS
FBgn0051495	1259.75	0.304147	0.101248	3.00397	0.00266478	0.0314236	D1_mut_vs_D1_het	261626	CG31495
FBgn0037705	642.414	0.300518	0.0956414	3.14213	0.00167723	0.0221421	D1_mut_vs_D1_het	41145	mura
FBgn0035965	1459.88	0.299836	0.0636469	4.71092	2.46601e-06	7.92905e-05	D1_mut_vs_D1_het	39051	Use1
FBgn0035936	4771.36	0.299588	0.0468121	6.39981	1.55569e-10	9.45769e-09	D1_mut_vs_D1_het	39017	Tsp66E
FBgn0024277	2804.61	0.298777	0.0974158	3.06703	0.00216195	0.0267819	D1_mut_vs_D1_het	43974	trio
FBgn0015568	4271.37	0.298766	0.0745919	4.00534	6.19283e-05	0.00139137	D1_mut_vs_D1_het	40909	alpha-Est1
FBgn0025519	1560.53	0.292916	0.0657258	4.45664	8.32551e-06	0.000237597	D1_mut_vs_D1_het	36808	fidipidine
FBgn0038651	4071.01	0.292835	0.0780419	3.75228	0.000175236	0.00339423	D1_mut_vs_D1_het	42256	Epg5
FBgn0035235	1418.31	0.292631	0.093224	3.13901	0.00169521	0.0222906	D1_mut_vs_D1_het	38184	CG7879
FBgn0035312	1658.64	0.290803	0.0669531	4.34338	1.40305e-05	0.000374553	D1_mut_vs_D1_het	38277	CG15820
FBgn0052104	1758.22	0.289685	0.0581009	4.98589	6.16777e-07	2.18194e-05	D1_mut_vs_D1_het	39413	CG32104
FBgn0031741	1641.62	0.289522	0.0987177	2.93283	0.00335891	0.0377037	D1_mut_vs_D1_het	33810	CG11034
FBgn0036286	3683.02	0.287423	0.056027	5.13008	2.89617e-07	1.10275e-05	D1_mut_vs_D1_het	39420	CG10616
FBgn0263599	6368.82	0.287347	0.0632754	4.54121	5.59321e-06	0.000164262	D1_mut_vs_D1_het	39737	l(3)72Ab
FBgn0032343	1046.29	0.286261	0.0801793	3.57026	0.000356624	0.00632352	D1_mut_vs_D1_het	34544	CG6201
FBgn0036980	9206.33	0.285447	0.0752247	3.79459	0.000147889	0.00292724	D1_mut_vs_D1_het	40249	RhoBTB
FBgn0002775	3199.26	0.285301	0.0685368	4.16274	3.14449e-05	0.000775088	D1_mut_vs_D1_het	38779	msl-3
FBgn0051109	873.28	0.284311	0.0866229	3.28217	0.00103012	0.01524	D1_mut_vs_D1_het	43001	CG31109
FBgn0037186	516.084	0.282197	0.0934948	3.01832	0.00254181	0.0303444	D1_mut_vs_D1_het	40492	CG11241
FBgn0266987	940.886	0.282188	0.0852601	3.30974	0.000933837	0.0141041	D1_mut_vs_D1_het	19835401	lncRNA:CR45438
FBgn0035793	3342.48	0.281413	0.0840299	3.34897	0.000811134	0.0126551	D1_mut_vs_D1_het	38844	CG7546
FBgn0034083	2204.76	0.280521	0.0634905	4.41831	9.94742e-06	0.000279474	D1_mut_vs_D1_het	36788	lbk
FBgn0002781	7298.3	0.280166	0.0724301	3.86809	0.000109691	0.00225764	D1_mut_vs_D1_het	49228	mod(mdg4)
FBgn0039665	2630.4	0.276228	0.0761107	3.62929	0.000284205	0.00517253	D1_mut_vs_D1_het	43473	CG2310
FBgn0259916	1664.38	0.275947	0.0812997	3.39419	0.000688318	0.0110169	D1_mut_vs_D1_het	8674111	CG42445
FBgn0037185	1323.23	0.275256	0.0783158	3.51469	0.000440272	0.00752371	D1_mut_vs_D1_het	40491	CG11367
FBgn0003525	4192.16	0.275178	0.0872105	3.15533	0.00160318	0.0214462	D1_mut_vs_D1_het	43466	stg
FBgn0266674	3059.7	0.274698	0.0515405	5.32974	9.83539e-08	4.06595e-06	D1_mut_vs_D1_het	42499	Sec15
FBgn0037315	7427.74	0.274093	0.0570247	4.80656	1.53547e-06	5.09556e-05	D1_mut_vs_D1_het	40640	Cerk
FBgn0261556	1423.28	0.273398	0.0856437	3.19227	0.00141158	0.0194887	D1_mut_vs_D1_het	40205	CG42674
FBgn0035475	1725.42	0.273328	0.0767942	3.55923	0.000371942	0.00653905	D1_mut_vs_D1_het	38461	CG10866
FBgn0053198	1604.57	0.272887	0.0777167	3.5113	0.000445922	0.00757283	D1_mut_vs_D1_het	251430	pen-2
FBgn0052512	621.424	0.272833	0.0884831	3.08344	0.00204619	0.0256628	D1_mut_vs_D1_het	33085	CG32512
FBgn0003227	2330.75	0.272594	0.081751	3.33445	0.000854694	0.0131699	D1_mut_vs_D1_het	49241	rec
FBgn0002036	714.08	0.272552	0.0811578	3.35829	0.000784261	0.0123342	D1_mut_vs_D1_het	35189	CG10561
FBgn0037134	1652.74	0.271369	0.0880334	3.08257	0.00205225	0.0256868	D1_mut_vs_D1_het	40430	CG7407
FBgn0000536	2965.23	0.271118	0.059005	4.59483	4.33098e-06	0.000133899	D1_mut_vs_D1_het	32585	eas
FBgn0035515	2009.42	0.270572	0.0945177	2.86266	0.00420097	0.0453071	D1_mut_vs_D1_het	38514	CG14997
FBgn0015924	12773.2	0.269357	0.0548587	4.91002	9.10662e-07	3.12978e-05	D1_mut_vs_D1_het	33219	crq
FBgn0266720	3241.37	0.268543	0.0586947	4.57524	4.75675e-06	0.000144288	D1_mut_vs_D1_het	41193	Snap24
FBgn0053054	884.145	0.267293	0.084052	3.18009	0.00147227	0.0201497	D1_mut_vs_D1_het	40340	CG33054
FBgn0035371	3950.16	0.266722	0.0683051	3.90486	9.42798e-05	0.00198564	D1_mut_vs_D1_het	38342	AhcyL1
FBgn0030088	1575.06	0.265637	0.0798559	3.32646	0.000879564	0.0134814	D1_mut_vs_D1_het	31841	Arfrp1
FBgn0267849	2615.7	0.260681	0.0672516	3.87621	0.000106097	0.00218991	D1_mut_vs_D1_het	36173	Syx7
FBgn0034733	2849.05	0.26065	0.0750581	3.47265	0.000515355	0.00859063	D1_mut_vs_D1_het	37569	CG4752
FBgn0052262	698.533	0.259258	0.0889998	2.91302	0.00357952	0.0398401	D1_mut_vs_D1_het	38445	CG32262
FBgn0030432	3865.1	0.258918	0.0659585	3.92547	8.65619e-05	0.00185276	D1_mut_vs_D1_het	32241	CG4404
FBgn0040687	558.505	0.257842	0.0817255	3.15498	0.00160509	0.0214462	D1_mut_vs_D1_het	50160	CG14645
FBgn0015805	9820.42	0.257049	0.0631312	4.07166	4.66787e-05	0.0010789	D1_mut_vs_D1_het	38565	HDAC1
FBgn0037443	3512.19	0.257046	0.0777478	3.30616	0.000945846	0.014226	D1_mut_vs_D1_het	40792	Dmtn
FBgn0035981	5161.43	0.256625	0.0594963	4.3133	1.60839e-05	0.000422234	D1_mut_vs_D1_het	39069	CG4452
FBgn0036207	1322.8	0.256312	0.0806046	3.17988	0.00147339	0.0201497	D1_mut_vs_D1_het	39331	CG10907
FBgn0053108	638.591	0.255595	0.0858154	2.97843	0.00289727	0.0336442	D1_mut_vs_D1_het	326257	CG33108
FBgn0036922	930.116	0.255513	0.0796812	3.20669	0.00134272	0.0188619	D1_mut_vs_D1_het	40181	CG14182
FBgn0036620	1911.82	0.254761	0.0692096	3.681	0.000232317	0.00432612	D1_mut_vs_D1_het	39817	CG4842
FBgn0033234	977.009	0.253635	0.08265	3.06878	0.00214932	0.0266941	D1_mut_vs_D1_het	35745	MFS12
FBgn0036929	5999.8	0.253229	0.0591391	4.28193	1.85282e-05	0.000477868	D1_mut_vs_D1_het	40190	CG7668
FBgn0011802	6535.09	0.25283	0.0651445	3.88106	0.000104003	0.0021621	D1_mut_vs_D1_het	39195	Gem3
FBgn0029831	4062.26	0.251855	0.0685299	3.67511	0.000237746	0.00440454	D1_mut_vs_D1_het	31532	CG5966
FBgn0016031	1739.68	0.251403	0.0825465	3.04559	0.00232221	0.0283544	D1_mut_vs_D1_het	38610	lama
FBgn0036449	2546.02	0.251017	0.0702672	3.57232	0.000353834	0.00628742	D1_mut_vs_D1_het	39611	bmm
FBgn0264953	2288.24	0.251013	0.0846785	2.96431	0.00303367	0.0346442	D1_mut_vs_D1_het	34112	Piezo
FBgn0035443	1622.27	0.250801	0.079127	3.1696	0.00152648	0.0206803	D1_mut_vs_D1_het	38421	CG12010
FBgn0086532	2718.31	0.249904	0.0795632	3.14095	0.00168403	0.0222118	D1_mut_vs_D1_het	36448	Spt-I
FBgn0266635	2718.54	0.249903	0.0796635	3.13698	0.00170697	0.0223512	D1_mut_vs_D1_het	19835014	asRNA:CR45142
FBgn0035995	988.646	0.24988	0.0834037	2.99603	0.0027352	0.032071	D1_mut_vs_D1_het	39093	CG3529
FBgn0267552	826.881	0.24986	0.0777297	3.21447	0.00130686	0.018394	D1_mut_vs_D1_het	26067220	asRNA:CR45892
FBgn0287586	1724.62	0.249793	0.0823281	3.03411	0.00241244	0.0292587	D1_mut_vs_D1_het	54520448	CG46456
FBgn0030028	1945.19	0.249785	0.0821761	3.03962	0.00236874	0.0288253	D1_mut_vs_D1_het	31764	Corp
FBgn0026718	3863.17	0.248795	0.0472043	5.2706	1.35975e-07	5.51099e-06	D1_mut_vs_D1_het	34176	Agpat2
FBgn0264554	1823.68	0.247458	0.0573785	4.31273	1.61254e-05	0.000422234	D1_mut_vs_D1_het	19835596	asRNA:CR43933
FBgn0021800	2473.98	0.246407	0.0762427	3.23188	0.00122978	0.0174619	D1_mut_vs_D1_het	47399	Reph
FBgn0017448	3635.43	0.245723	0.0619897	3.96394	7.37231e-05	0.00161768	D1_mut_vs_D1_het	43743	CG2187
FBgn0038742	5046.9	0.245704	0.0828484	2.96571	0.00301985	0.034623	D1_mut_vs_D1_het	42364	Arc42
FBgn0037491	2094.9	0.245474	0.0532805	4.6072	4.08127e-06	0.000126721	D1_mut_vs_D1_het	40872	CG1227
FBgn0000083	8264.17	0.244994	0.0707442	3.4631	0.000533987	0.00888075	D1_mut_vs_D1_het	42492	AnxB9
FBgn0265137	3099	0.244044	0.0648373	3.76395	0.00016725	0.00326578	D1_mut_vs_D1_het	49805	Spn42Da
FBgn0034335	4724.75	0.24399	0.0773723	3.15346	0.00161346	0.0214965	D1_mut_vs_D1_het	37106	GstE1
FBgn0035825	1792.29	0.243435	0.059953	4.06043	4.8983e-05	0.00112498	D1_mut_vs_D1_het	38881	CG8111
FBgn0250785	2715.15	0.242193	0.0459184	5.27442	1.33179e-07	5.42806e-06	D1_mut_vs_D1_het	35343	vari
FBgn0033519	2342.74	0.240897	0.0810406	2.97254	0.00295342	0.0339961	D1_mut_vs_D1_het	36099	CG11825
FBgn0027259	1808.25	0.240712	0.0685316	3.51242	0.000444046	0.00756761	D1_mut_vs_D1_het	32102	Kmn1
FBgn0037082	1689.29	0.240138	0.0807233	2.97482	0.00293157	0.0338253	D1_mut_vs_D1_het	40371	CG5664
FBgn0037890	7082.42	0.239949	0.0638263	3.7594	0.000170319	0.00331675	D1_mut_vs_D1_het	41359	CG17734
FBgn0031814	3478.52	0.237895	0.0827433	2.87509	0.00403909	0.0439081	D1_mut_vs_D1_het	33899	retm
FBgn0039137	1121.11	0.237434	0.0741789	3.20084	0.0013703	0.0191263	D1_mut_vs_D1_het	42840	CG13604
FBgn0032633	1238.84	0.236933	0.0809577	2.92662	0.00342666	0.0384035	D1_mut_vs_D1_het	35041	Lrch
FBgn0033101	3605.58	0.236129	0.0822812	2.86978	0.00410755	0.0444851	D1_mut_vs_D1_het	35586	CG9436
FBgn0036142	1504.87	0.235081	0.0717635	3.27578	0.0010537	0.0155412	D1_mut_vs_D1_het	39260	Adck5
FBgn0266321	1856.45	0.233874	0.0625283	3.74029	0.000183811	0.00354137	D1_mut_vs_D1_het	19835867	lncRNA:CR44986
FBgn0030189	1435.9	0.233872	0.0626007	3.73594	0.000187018	0.0035888	D1_mut_vs_D1_het	31958	CG2909
FBgn0037120	1909.96	0.233679	0.0710584	3.28855	0.00100704	0.014936	D1_mut_vs_D1_het	40414	CG11247
FBgn0052066	2999.54	0.233573	0.0499773	4.67359	2.95974e-06	9.37077e-05	D1_mut_vs_D1_het	39206	CG32066
FBgn0037215	3624.76	0.233438	0.0596901	3.91084	9.19758e-05	0.00194277	D1_mut_vs_D1_het	40524	beta-Man
FBgn0030945	2440.84	0.233097	0.073471	3.17263	0.00151063	0.0205619	D1_mut_vs_D1_het	32853	Ing3
FBgn0086768	1941.27	0.232802	0.0684079	3.40315	0.000666143	0.0107692	D1_mut_vs_D1_het	40668	Pcmt
FBgn0000455	3802.26	0.232537	0.0757308	3.07057	0.00213653	0.0265808	D1_mut_vs_D1_het	47769	Dip-C
FBgn0029121	1140.35	0.230459	0.0661667	3.48301	0.000495802	0.00831258	D1_mut_vs_D1_het	44002	Sras
FBgn0013995	10731.3	0.229519	0.0701055	3.27391	0.00106072	0.0156209	D1_mut_vs_D1_het	42481	Calx
FBgn0033177	3090.32	0.22876	0.0779803	2.93356	0.00335097	0.037673	D1_mut_vs_D1_het	35672	CG11141
FBgn0013563	2675.83	0.228246	0.0720057	3.16983	0.00152527	0.0206803	D1_mut_vs_D1_het	45460	Pex1
FBgn0040395	3132.47	0.225942	0.0794721	2.84304	0.00446859	0.0473324	D1_mut_vs_D1_het	31179	Unc-76
FBgn0031359	2630.92	0.223508	0.0663979	3.3662	0.000762124	0.0120647	D1_mut_vs_D1_het	33350	Rim2
FBgn0034389	2785.8	0.223361	0.071787	3.11145	0.00186174	0.0239445	D1_mut_vs_D1_het	37165	Mctp
FBgn0017561	5960.09	0.223155	0.0589236	3.78719	0.00015236	0.00300749	D1_mut_vs_D1_het	32020	Ork1
FBgn0024947	3795.51	0.222382	0.0555367	4.00424	6.22182e-05	0.00139379	D1_mut_vs_D1_het	33495	NTPase
FBgn0012051	2580.23	0.221306	0.0536694	4.1235	3.73153e-05	0.00089836	D1_mut_vs_D1_het	37232	CalpA
FBgn0019990	5237.36	0.221186	0.0542967	4.07366	4.62796e-05	0.00107139	D1_mut_vs_D1_het	43709	Gcn2
FBgn0260744	5824.24	0.220331	0.0494944	4.45164	8.52178e-06	0.00024272	D1_mut_vs_D1_het	41450	Tango9
FBgn0038038	3711.66	0.220315	0.0656294	3.35695	0.000788079	0.0123808	D1_mut_vs_D1_het	41521	Sccpdh2
FBgn0264817	2531.21	0.219846	0.0708779	3.10175	0.00192379	0.0245512	D1_mut_vs_D1_het	14462577	pre-lola-G
FBgn0028484	3176.92	0.21924	0.0596176	3.67744	0.00023559	0.0043758	D1_mut_vs_D1_het	38489	Ack
FBgn0260743	5732.7	0.218723	0.0572106	3.82311	0.000131778	0.00264085	D1_mut_vs_D1_het	41448	GC1
FBgn0035983	3886.79	0.218035	0.0706617	3.08562	0.00203127	0.0256526	D1_mut_vs_D1_het	39079	CG4080
FBgn0033468	1403.85	0.2168	0.0684903	3.16541	0.00154863	0.0208633	D1_mut_vs_D1_het	36035	CG1418
FBgn0013303	3330.33	0.216587	0.0590707	3.66658	0.000245819	0.00454828	D1_mut_vs_D1_het	40186	Nca
FBgn0043070	5589.86	0.215822	0.0600983	3.59115	0.00032922	0.00589541	D1_mut_vs_D1_het	37451	MESK2
FBgn0036405	1575.75	0.214908	0.0724923	2.96456	0.00303112	0.0346424	D1_mut_vs_D1_het	39559	CG6833
FBgn0037856	1093.27	0.214399	0.0655296	3.27179	0.00106868	0.0156822	D1_mut_vs_D1_het	41320	Leash
FBgn0038738	6866.05	0.213969	0.0499233	4.28596	1.81952e-05	0.000470783	D1_mut_vs_D1_het	42360	CG4572
FBgn0037063	4633.45	0.213798	0.0559891	3.81856	0.000134232	0.00268261	D1_mut_vs_D1_het	40346	CG9391
FBgn0031195	2432.22	0.212555	0.0637682	3.33325	0.000858379	0.0132126	D1_mut_vs_D1_het	33141	CG17600
FBgn0041775	76665.4	0.211699	0.0547816	3.86441	0.000111356	0.00228541	D1_mut_vs_D1_het	39430	tral
FBgn0035285	2907.72	0.211546	0.0509918	4.14863	3.34477e-05	0.000814867	D1_mut_vs_D1_het	38246	CG12025
FBgn0033717	3926.08	0.209705	0.0704186	2.97798	0.00290155	0.0336662	D1_mut_vs_D1_het	36340	CG8839
FBgn0027864	1301.01	0.209419	0.0727983	2.87671	0.00401851	0.0438159	D1_mut_vs_D1_het	31806	Ogg1
FBgn0261445	5013.9	0.208642	0.0573459	3.63831	0.00027443	0.0050326	D1_mut_vs_D1_het	38760	sgl
FBgn0032029	2504.35	0.207965	0.0554233	3.7523	0.00017522	0.00339423	D1_mut_vs_D1_het	34152	CG17292
FBgn0039350	12300	0.207737	0.0593327	3.50122	0.000463137	0.00782842	D1_mut_vs_D1_het	43093	jigr1
FBgn0052579	2025.57	0.207205	0.0668624	3.09897	0.00194195	0.0246907	D1_mut_vs_D1_het	318096	CG32579
FBgn0035390	3462.07	0.207095	0.0498955	4.15057	3.31644e-05	0.000810566	D1_mut_vs_D1_het	38362	scramb2
FBgn0036663	14296.6	0.206832	0.06239	3.31515	0.000915935	0.0138917	D1_mut_vs_D1_het	39878	CG9674
FBgn0010548	4979.26	0.205295	0.0554212	3.70427	0.000212001	0.00401168	D1_mut_vs_D1_het	45398	Aldh-III
FBgn0027951	5266.82	0.204826	0.0565334	3.6231	0.000291091	0.00527133	D1_mut_vs_D1_het	40693	MTA1-like
FBgn0019949	2793.57	0.203357	0.0647919	3.13862	0.00169746	0.0222906	D1_mut_vs_D1_het	37586	Cdk9
FBgn0262527	6571.25	0.203101	0.071018	2.85986	0.00423833	0.0455605	D1_mut_vs_D1_het	41911	nsl1
FBgn0039751	1635.3	0.20285	0.0654752	3.09812	0.00194752	0.0246982	D1_mut_vs_D1_het	43588	CG1983
FBgn0027552	3920.43	0.202714	0.0680351	2.97955	0.00288672	0.0335486	D1_mut_vs_D1_het	38463	CG10863
FBgn0035703	1956.78	0.201563	0.0601899	3.34879	0.000811664	0.0126551	D1_mut_vs_D1_het	38734	CG8270
FBgn0036685	6387.38	0.201069	0.0524955	3.83021	0.000128032	0.00258698	D1_mut_vs_D1_het	39903	CG6664
FBgn0264747	4836.05	0.20044	0.0696252	2.87884	0.00399138	0.043553	D1_mut_vs_D1_het	5740769	CG44005
FBgn0039927	1839.73	0.200042	0.0617156	3.24134	0.00118968	0.0170769	D1_mut_vs_D1_het	43822	CG11155
FBgn0039189	1236.09	0.199983	0.0589597	3.39186	0.000694203	0.0110866	D1_mut_vs_D1_het	42906	CG18528
FBgn0034049	3544.6	0.199709	0.0672387	2.97015	0.00297655	0.034235	D1_mut_vs_D1_het	36747	bdg
FBgn0261049	2357.41	0.19948	0.0700153	2.84909	0.00438444	0.0466459	D1_mut_vs_D1_het	41153	Vps45
FBgn0040206	10164.5	0.198901	0.0502207	3.96054	7.47806e-05	0.00163691	D1_mut_vs_D1_het	53554	krz
FBgn0031836	5983.36	0.198485	0.0599988	3.30816	0.000939127	0.0141544	D1_mut_vs_D1_het	33924	CG11050
FBgn0039705	2421.18	0.197391	0.0650322	3.03528	0.00240312	0.0291701	D1_mut_vs_D1_het	326115	Atg16
FBgn0024754	4403.03	0.196967	0.0635768	3.0981	0.00194765	0.0246982	D1_mut_vs_D1_het	36726	Flo1
FBgn0039488	2561.03	0.196684	0.0694612	2.83156	0.00463216	0.0488532	D1_mut_vs_D1_het	43267	CG6066
FBgn0032135	2777.85	0.195123	0.0644829	3.02596	0.00247841	0.0298089	D1_mut_vs_D1_het	34282	GlcAT-S
FBgn0259923	2779.36	0.19474	0.0617345	3.15448	0.00160783	0.0214462	D1_mut_vs_D1_het	32646	2004-09-01
FBgn0052594	2120.24	0.192908	0.0564599	3.41673	0.000633787	0.0103037	D1_mut_vs_D1_het	32430	be
FBgn0037533	23765.8	0.192706	0.0367283	5.2468	1.54766e-07	6.16891e-06	D1_mut_vs_D1_het	40941	CD98hc
FBgn0033739	2812.92	0.19236	0.0613853	3.13364	0.0017265	0.0224912	D1_mut_vs_D1_het	36362	Dyb
FBgn0036519	3273.59	0.191602	0.0677727	2.82713	0.00469673	0.0494232	D1_mut_vs_D1_het	39694	CG7650
FBgn0035558	6326.04	0.189841	0.0599019	3.16921	0.00152855	0.020689	D1_mut_vs_D1_het	38561	CG11357
FBgn0086679	3779.86	0.189711	0.0495677	3.82732	0.000129549	0.00260339	D1_mut_vs_D1_het	41025	p
FBgn0001139	12373.6	0.189256	0.0498472	3.79673	0.000146617	0.00290602	D1_mut_vs_D1_het	43162	gro
FBgn0032474	4681.4	0.188408	0.0623449	3.02202	0.00251095	0.0300701	D1_mut_vs_D1_het	34707	DnaJ-H
FBgn0034494	7460.93	0.188372	0.0375933	5.01077	5.42114e-07	1.95121e-05	D1_mut_vs_D1_het	37294	CG10444
FBgn0023212	5207.64	0.186982	0.0525862	3.55572	0.000376939	0.00661083	D1_mut_vs_D1_het	42435	EloB
FBgn0031977	8275.36	0.186968	0.0642271	2.91105	0.00360213	0.0400571	D1_mut_vs_D1_het	34095	baf
FBgn0011705	5815.43	0.185597	0.0555827	3.33911	0.000840482	0.0130222	D1_mut_vs_D1_het	34222	rost
FBgn0011640	7448.86	0.183719	0.0529244	3.47136	0.000517835	0.00862205	D1_mut_vs_D1_het	38811	lark
FBgn0039381	3047.08	0.182867	0.0581525	3.14462	0.00166303	0.0219948	D1_mut_vs_D1_het	43128	SppL
FBgn0034951	3295.01	0.181343	0.0497293	3.6466	0.000265732	0.00489794	D1_mut_vs_D1_het	37825	CG3860
FBgn0051092	5012.69	0.180438	0.0540747	3.33683	0.000847401	0.0130901	D1_mut_vs_D1_het	43105	LpR2
FBgn0001941	8363.08	0.180281	0.0543624	3.31629	0.000912219	0.0138498	D1_mut_vs_D1_het	33836	ifc
FBgn0263398	3307.63	0.180005	0.0482585	3.73002	0.000191465	0.00366442	D1_mut_vs_D1_het	42894	Uck
FBgn0037031	1562.22	0.179368	0.0628326	2.8547	0.00430781	0.046136	D1_mut_vs_D1_het	40309	CG11456
FBgn0029825	4021.4	0.176608	0.0619225	2.85209	0.00434333	0.0463107	D1_mut_vs_D1_het	31526	CG12728
FBgn0038924	2732.51	0.174125	0.0550546	3.16276	0.00156279	0.0210344	D1_mut_vs_D1_het	42589	CG6028
FBgn0042641	1802.77	0.173883	0.0544084	3.19589	0.00139399	0.0193196	D1_mut_vs_D1_het	39943	frc
FBgn0052174	1805.21	0.172755	0.0541245	3.1918	0.0014139	0.0195021	D1_mut_vs_D1_het	261607	Coq4
FBgn0041627	2170.23	0.171061	0.0561901	3.04433	0.00233197	0.0284497	D1_mut_vs_D1_het	34930	Ku80
FBgn0001128	13034.1	0.169021	0.0428264	3.94664	7.92545e-05	0.00171924	D1_mut_vs_D1_het	33824	Gpdh1
FBgn0036298	7617.45	0.168144	0.055457	3.03196	0.00242968	0.0293939	D1_mut_vs_D1_het	39434	nst
FBgn0036334	14935.9	0.166933	0.0582358	2.8665	0.00415035	0.0448815	D1_mut_vs_D1_het	39476	CG11267
FBgn0030087	5442.7	0.165241	0.0535832	3.08381	0.00204366	0.0256628	D1_mut_vs_D1_het	31839	CG7766
FBgn0259243	4001.11	0.164963	0.0527495	3.12729	0.00176426	0.0228545	D1_mut_vs_D1_het	40305	Pka-R1
FBgn0259178	2541.26	0.163367	0.0558659	2.92428	0.00345258	0.0386054	D1_mut_vs_D1_het	326119	5PtaseI
FBgn0265574	4494.5	0.163178	0.0514019	3.17455	0.00150069	0.0204458	D1_mut_vs_D1_het	38062	Cdc5
FBgn0036484	4529.44	0.160941	0.0453808	3.54645	0.000390464	0.00681763	D1_mut_vs_D1_het	39652	Pex3
FBgn0039117	4868.05	0.158557	0.0459067	3.4539	0.000552552	0.009137	D1_mut_vs_D1_het	42813	tst
FBgn0028962	3830.92	0.158005	0.054638	2.89185	0.00382977	0.0421146	D1_mut_vs_D1_het	38595	AlaRS-m
FBgn0032120	9302.75	0.15791	0.0523617	3.01574	0.00256349	0.0305277	D1_mut_vs_D1_het	2768929	CG33298
FBgn0283468	14486.1	0.153547	0.0460173	3.33673	0.000847701	0.0130901	D1_mut_vs_D1_het	42504	slmb
FBgn0015239	5505.94	0.153402	0.0431943	3.55144	0.000383136	0.00670326	D1_mut_vs_D1_het	40378	Hr78
FBgn0037741	2335.64	0.149348	0.0491496	3.03863	0.00237654	0.028896	D1_mut_vs_D1_het	41189	CG16908
FBgn0052451	11044.6	0.148929	0.0427679	3.48226	0.000497201	0.00832639	D1_mut_vs_D1_het	40495	SPoCk
FBgn0028539	5898.53	0.148734	0.0519993	2.8603	0.00423238	0.0455605	D1_mut_vs_D1_het	34783	Eato
FBgn0037482	5564.95	0.146449	0.0442523	3.30941	0.000934942	0.014106	D1_mut_vs_D1_het	40862	CG10055
FBgn0001108	9634.44	0.137703	0.0441094	3.12185	0.00179717	0.0232172	D1_mut_vs_D1_het	39536	DCTN1-p150
FBgn0030670	2907.61	0.136673	0.0467075	2.92615	0.00343187	0.0384035	D1_mut_vs_D1_het	32506	Pis
FBgn0036058	10305.3	0.13258	0.0352655	3.75948	0.000170268	0.00331675	D1_mut_vs_D1_het	39168	CG6707
FBgn0035872	12875	0.122549	0.039519	3.10101	0.00192865	0.0245864	D1_mut_vs_D1_het	38937	Cpsf6
FBgn0040602	8293.31	0.121236	0.0413147	2.93445	0.0033414	0.0375946	D1_mut_vs_D1_het	50075	CG14545
FBgn0028331	16916	-0.111842	0.0338338	-3.30562	0.000947665	0.0142386	D1_mut_vs_D1_het	31964	l(1)G0289
FBgn0039858	35671.4	-0.114173	0.0375993	-3.03656	0.00239292	0.0290707	D1_mut_vs_D1_het	43724	CycG
FBgn0020238	38198.8	-0.117801	0.0395971	-2.97499	0.00292996	0.0338253	D1_mut_vs_D1_het	42186	14-3-3epsilon
FBgn0261403	16249.1	-0.11886	0.0373575	-3.18169	0.00146419	0.0200809	D1_mut_vs_D1_het	35486	sxc
FBgn0022981	8706.36	-0.119171	0.0394163	-3.0234	0.00249954	0.0300381	D1_mut_vs_D1_het	40580	rpk
FBgn0024352	31106.6	-0.120994	0.0418689	-2.88982	0.00385466	0.0423164	D1_mut_vs_D1_het	33202	Stip1
FBgn0035205	7793.31	-0.125259	0.0431415	-2.90344	0.00369089	0.040766	D1_mut_vs_D1_het	38149	Ctr9
FBgn0004587	9990.76	-0.127922	0.0313773	-4.07689	4.56421e-05	0.00106344	D1_mut_vs_D1_het	41670	B52
FBgn0023511	4866.74	-0.1294	0.0391577	-3.30458	0.00095118	0.0142766	D1_mut_vs_D1_het	31154	Edem1
FBgn0015509	24340.6	-0.130682	0.0450374	-2.90162	0.00371234	0.0409717	D1_mut_vs_D1_het	35742	Cul1
FBgn0266580	20927.1	-0.131995	0.0457692	-2.88392	0.00392757	0.043019	D1_mut_vs_D1_het	35512	Gp210
FBgn0032586	17776.7	-0.132333	0.0334211	-3.95956	7.50872e-05	0.00164114	D1_mut_vs_D1_het	34984	Tpr2
FBgn0038968	13647.4	-0.136359	0.043297	-3.14938	0.00163618	0.0217392	D1_mut_vs_D1_het	42637	CG12499
FBgn0003346	10288.7	-0.138321	0.0458435	-3.01724	0.0025509	0.0304278	D1_mut_vs_D1_het	35223	RanGAP
FBgn0033029	7395.49	-0.142377	0.0498907	-2.85377	0.00432036	0.0461679	D1_mut_vs_D1_het	35501	Not3
FBgn0036892	6001.22	-0.143191	0.0410869	-3.48508	0.000491992	0.00826156	D1_mut_vs_D1_het	40138	Lon
FBgn0037632	19284.9	-0.144798	0.0451905	-3.20416	0.00135455	0.0189757	D1_mut_vs_D1_het	41054	CCT7
FBgn0035692	4393.29	-0.146195	0.0415684	-3.51699	0.000436478	0.00747385	D1_mut_vs_D1_het	38720	Sf3b6
FBgn0034345	6328.87	-0.147759	0.0439959	-3.35848	0.000783737	0.0123342	D1_mut_vs_D1_het	37117	CG5174
FBgn0027291	10439	-0.14995	0.0477919	-3.13755	0.00170365	0.022328	D1_mut_vs_D1_het	32940	Idh3a
FBgn0261243	8555.99	-0.153212	0.0413659	-3.70381	0.000212381	0.00401168	D1_mut_vs_D1_het	38175	Psa
FBgn0263594	98894.5	-0.154686	0.0461746	-3.35003	0.000808034	0.0126394	D1_mut_vs_D1_het	40559	lost
FBgn0037955	4018.23	-0.154951	0.046852	-3.30725	0.00094217	0.0141855	D1_mut_vs_D1_het	41433	Kyat
FBgn0027086	25195.6	-0.155901	0.0439611	-3.54634	0.000390615	0.00681763	D1_mut_vs_D1_het	45785	IleRS
FBgn0287225	3317.41	-0.156502	0.0511667	-3.05868	0.00222317	0.0273529	D1_mut_vs_D1_het	53565	bor
FBgn0027780	1990.19	-0.157934	0.0551723	-2.86257	0.00420224	0.0453071	D1_mut_vs_D1_het	34175	Aasdh
FBgn0001330	3824.31	-0.157955	0.0459997	-3.43383	0.000595127	0.00972669	D1_mut_vs_D1_het	31205	kz
FBgn0029874	1737.33	-0.158225	0.052766	-2.99861	0.0027121	0.0318776	D1_mut_vs_D1_het	31586	CG3342
FBgn0036514	3154.25	-0.15894	0.0491042	-3.23679	0.00120882	0.017283	D1_mut_vs_D1_het	39689	CG12301
FBgn0283438	5712.57	-0.159439	0.0469712	-3.3944	0.000687796	0.0110169	D1_mut_vs_D1_het	26067077	CG46280
FBgn0029522	2065.94	-0.159582	0.0558963	-2.85497	0.00430409	0.0461303	D1_mut_vs_D1_het	30988	CG13373
FBgn0034277	8031.62	-0.160312	0.044255	-3.62247	0.000291808	0.00527772	D1_mut_vs_D1_het	37029	OstDelta
FBgn0037718	5087.09	-0.160609	0.040391	-3.97637	6.99761e-05	0.00154342	D1_mut_vs_D1_het	41161	P58IPK
FBgn0015218	34358.4	-0.16118	0.0356984	-4.51504	6.33039e-06	0.000183925	D1_mut_vs_D1_het	45525	eIF4E1
FBgn0001179	2826.12	-0.161198	0.0468464	-3.44098	0.000579606	0.00951909	D1_mut_vs_D1_het	39202	hay
FBgn0036762	14044.8	-0.162574	0.0512738	-3.17071	0.00152067	0.0206403	D1_mut_vs_D1_het	39988	CG7430
FBgn0028687	13749.3	-0.163321	0.0426558	-3.82882	0.000128761	0.00259116	D1_mut_vs_D1_het	35701	Rpt1
FBgn0052473	7414.42	-0.163971	0.0490107	-3.34562	0.000820982	0.0127455	D1_mut_vs_D1_het	41636	CG32473
FBgn0032721	11819.7	-0.163975	0.0494263	-3.31757	0.000908043	0.01383	D1_mut_vs_D1_het	35146	CG10602
FBgn0040087	4171.83	-0.165303	0.0520137	-3.17806	0.00148264	0.0202571	D1_mut_vs_D1_het	31698	p115
FBgn0027786	7822.85	-0.165706	0.0541949	-3.05759	0.00223125	0.027429	D1_mut_vs_D1_het	38026	Mtch
FBgn0030720	5752	-0.166273	0.0588921	-2.82335	0.00475252	0.0499192	D1_mut_vs_D1_het	32568	CG8939
FBgn0259932	3743.12	-0.166298	0.0519646	-3.20021	0.00137328	0.0191263	D1_mut_vs_D1_het	8673988	CG42455
FBgn0263251	3743.12	-0.166298	0.0519646	-3.20021	0.00137328	0.0191263	D1_mut_vs_D1_het	39175	vnc
FBgn0023522	4398.43	-0.166867	0.049846	-3.34765	0.000815011	0.01268	D1_mut_vs_D1_het	31158	CG11596
FBgn0034176	4783.84	-0.166969	0.038717	-4.31256	1.61376e-05	0.000422234	D1_mut_vs_D1_het	36908	ste24a
FBgn0265174	2262.83	-0.169725	0.0586348	-2.89461	0.00379628	0.0418342	D1_mut_vs_D1_het	19835383	PIG-V
FBgn0034035	1892.5	-0.170106	0.0542926	-3.13314	0.00172949	0.0224912	D1_mut_vs_D1_het	36730	CG8207
FBgn0016131	3206.39	-0.170519	0.0529805	-3.21852	0.00128855	0.0181704	D1_mut_vs_D1_het	36854	Cdk4
FBgn0035162	28530	-0.170558	0.0569906	-2.99274	0.00276481	0.0323235	D1_mut_vs_D1_het	38093	Sf3b3
FBgn0014184	48822.8	-0.170954	0.0535887	-3.19012	0.00142216	0.0195787	D1_mut_vs_D1_het	36307	Oda
FBgn0267631	1710.68	-0.171281	0.0569988	-3.00499	0.00265593	0.0313447	D1_mut_vs_D1_het	26067296	asRNA:CR45969
FBgn0011638	20353.9	-0.171768	0.0557357	-3.08182	0.00205736	0.0257286	D1_mut_vs_D1_het	35305	La
FBgn0039601	2593.74	-0.172622	0.0584792	-2.95185	0.00315879	0.0358467	D1_mut_vs_D1_het	43400	CG1523
FBgn0027091	3248.25	-0.172884	0.0563145	-3.06997	0.00214079	0.0266109	D1_mut_vs_D1_het	36784	CysRS
FBgn0267485	2763.69	-0.17349	0.0567066	-3.05943	0.00221758	0.0273074	D1_mut_vs_D1_het	26067163	asRNA:CR45835
FBgn0038519	6396.29	-0.1744	0.0493021	-3.53737	0.000404137	0.00703666	D1_mut_vs_D1_het	42109	Prx3
FBgn0010926	5942.96	-0.174524	0.0493559	-3.53603	0.000406182	0.00706377	D1_mut_vs_D1_het	46201	l(3)07882
FBgn0010391	7506.96	-0.175068	0.0535399	-3.26985	0.00107603	0.0157423	D1_mut_vs_D1_het	47251	SrpRalpha
FBgn0027081	22010.2	-0.177088	0.0554093	-3.19599	0.0013935	0.0193196	D1_mut_vs_D1_het	45784	ThrRS
FBgn0029672	4333.02	-0.177468	0.0481917	-3.68254	0.000230925	0.00431092	D1_mut_vs_D1_het	31326	CG2875
FBgn0038118	3372.64	-0.17791	0.0603614	-2.94742	0.00320439	0.0362788	D1_mut_vs_D1_het	41615	timeout
FBgn0029687	10620	-0.178628	0.0380252	-4.69763	2.63204e-06	8.40684e-05	D1_mut_vs_D1_het	31349	Vap33
FBgn0010348	27731.2	-0.179332	0.0438027	-4.09408	4.2384e-05	0.00100041	D1_mut_vs_D1_het	40506	Arf79F
FBgn0034237	19834.6	-0.180426	0.0635795	-2.8378	0.00454252	0.0480803	D1_mut_vs_D1_het	36981	eIF3b
FBgn0031453	10074.9	-0.180641	0.0471257	-3.83317	0.000126502	0.00255993	D1_mut_vs_D1_het	33462	Bacc
FBgn0036448	9712.66	-0.18109	0.0634751	-2.85293	0.00433178	0.0462557	D1_mut_vs_D1_het	39610	mop
FBgn0033557	3108.45	-0.182222	0.0491553	-3.70707	0.000209671	0.00398128	D1_mut_vs_D1_het	36144	CG12325
FBgn0030061	7022.05	-0.182252	0.0571923	-3.18666	0.00143927	0.0197954	D1_mut_vs_D1_het	31810	CG1785
FBgn0027525	8294.95	-0.182488	0.0577078	-3.16228	0.00156539	0.0210498	D1_mut_vs_D1_het	36146	LTV1
FBgn0038271	24684.8	-0.184056	0.0549762	-3.34793	0.000814176	0.01268	D1_mut_vs_D1_het	41800	UQCR-C1
FBgn0034230	2446.16	-0.184358	0.0465114	-3.96372	7.37902e-05	0.00161768	D1_mut_vs_D1_het	36974	CG4853
FBgn0035713	7420.84	-0.184693	0.0538359	-3.43067	0.000602086	0.00982139	D1_mut_vs_D1_het	38748	velo
FBgn0035402	11490	-0.185603	0.0476527	-3.89492	9.82325e-05	0.00205989	D1_mut_vs_D1_het	38375	Usp5
FBgn0053158	2907.45	-0.186133	0.0500309	-3.72037	0.000198933	0.00379231	D1_mut_vs_D1_het	39834	CG33158
FBgn0284253	13165.8	-0.186774	0.0334605	-5.58194	2.3785e-08	1.06877e-06	D1_mut_vs_D1_het	326262	LeuRS
FBgn0033773	3775.64	-0.187013	0.064654	-2.89253	0.00382158	0.042081	D1_mut_vs_D1_het	36404	Mos
FBgn0001218	41201	-0.187913	0.0643511	-2.92012	0.003499	0.0390339	D1_mut_vs_D1_het	32133	Hsc70-3
FBgn0038275	1878.18	-0.188034	0.0663481	-2.83405	0.00459617	0.048577	D1_mut_vs_D1_het	41805	CG3817
FBgn0037137	40361.4	-0.188083	0.0581588	-3.23396	0.00122086	0.0173573	D1_mut_vs_D1_het	40433	Nopp140
FBgn0002174	6271.75	-0.188625	0.0466267	-4.04542	5.22284e-05	0.00119572	D1_mut_vs_D1_het	48844	CG5504
FBgn0013718	7903.53	-0.189712	0.0588369	-3.22438	0.00126246	0.0179084	D1_mut_vs_D1_het	39572	nuf
FBgn0053095	4077.43	-0.190655	0.0615385	-3.09813	0.00194744	0.0246982	D1_mut_vs_D1_het	43012	CG33095
FBgn0027090	11598	-0.190681	0.0465613	-4.09527	4.21679e-05	0.000996941	D1_mut_vs_D1_het	45786	GlnRS
FBgn0002031	12558.6	-0.191568	0.0617623	-3.10169	0.00192419	0.0245512	D1_mut_vs_D1_het	49168	l(2)37Cc
FBgn0036035	5618.38	-0.191983	0.059322	-3.23629	0.00121094	0.0172869	D1_mut_vs_D1_het	39138	CG18178
FBgn0015279	5641.3	-0.192994	0.0503953	-3.82961	0.000128347	0.00258698	D1_mut_vs_D1_het	42446	Pi3K92E
FBgn0260936	5622.55	-0.193126	0.0406664	-4.74903	2.04395e-06	6.64581e-05	D1_mut_vs_D1_het	38648	scny
FBgn0032643	6572.62	-0.193463	0.0591113	-3.27285	0.00106468	0.0156394	D1_mut_vs_D1_het	35056	GCS2beta
FBgn0266599	344734	-0.193667	0.0598445	-3.23616	0.00121148	0.0172869	D1_mut_vs_D1_het	41840	Hsc70-4
FBgn0030321	5016.43	-0.194339	0.0564136	-3.4449	0.000571276	0.00939295	D1_mut_vs_D1_het	32112	CG1703
FBgn0003885	11391.9	-0.194355	0.0545457	-3.56316	0.000366419	0.00647113	D1_mut_vs_D1_het	40904	alphaTub84D
FBgn0027507	6775.91	-0.195253	0.0486762	-4.01125	6.03972e-05	0.00135908	D1_mut_vs_D1_het	35500	CG1344
FBgn0011204	4838.75	-0.195796	0.0668902	-2.92712	0.0034212	0.0383731	D1_mut_vs_D1_het	38174	cue
FBgn0262734	7784.93	-0.195893	0.050371	-3.889	0.000100657	0.00210463	D1_mut_vs_D1_het	49809	eIF4H1
FBgn0020655	7675.11	-0.196005	0.0499921	-3.92071	8.82874e-05	0.00187857	D1_mut_vs_D1_het	39417	ArfGAP1
FBgn0261286	4809.75	-0.196848	0.0607673	-3.23937	0.00119796	0.0171616	D1_mut_vs_D1_het	41973	Mat89Ba
FBgn0035630	56401.4	-0.197118	0.0621506	-3.17163	0.00151588	0.020614	D1_mut_vs_D1_het	38645	CG10576
FBgn0035213	10719.3	-0.198413	0.0505205	-3.92738	8.58752e-05	0.00184078	D1_mut_vs_D1_het	38159	CG2199
FBgn0039737	10045.4	-0.198947	0.0627393	-3.171	0.00151913	0.0206388	D1_mut_vs_D1_het	43562	CG7920
FBgn0052409	7536.95	-0.199026	0.0698403	-2.84974	0.00437553	0.0466197	D1_mut_vs_D1_het	318016	CG32409
FBgn0003210	8209.14	-0.199149	0.0431719	-4.61293	3.9704e-06	0.00012381	D1_mut_vs_D1_het	31381	rb
FBgn0000559	413565	-0.199194	0.0634513	-3.13932	0.00169342	0.0222906	D1_mut_vs_D1_het	35422	eEF2
FBgn0284230	13869	-0.1995	0.0564916	-3.53149	0.000413218	0.00716889	D1_mut_vs_D1_het	30522403	CG46314
FBgn0053096	4117.66	-0.199866	0.0607787	-3.28842	0.0010075	0.014936	D1_mut_vs_D1_het	326251	CG33096
FBgn0082598	17109.9	-0.200193	0.0551071	-3.6328	0.000280358	0.00512184	D1_mut_vs_D1_het	38821	akirin
FBgn0037121	2405.66	-0.200268	0.0657087	-3.04782	0.0023051	0.0281693	D1_mut_vs_D1_het	40415	Rpb8
FBgn0028525	3309.28	-0.2004	0.0617869	-3.24341	0.0011811	0.0170043	D1_mut_vs_D1_het	34964	c(2)M
FBgn0024804	6084.3	-0.200451	0.0558646	-3.58816	0.000333022	0.00594875	D1_mut_vs_D1_het	3354919	Dbp80
FBgn0005278	50683.3	-0.201569	0.0638055	-3.15912	0.00158246	0.0212399	D1_mut_vs_D1_het	48552	Sam-S
FBgn0010877	6739.23	-0.202863	0.0640504	-3.16725	0.00153889	0.0207708	D1_mut_vs_D1_het	47260	l(3)05822
FBgn0034087	15136.4	-0.204211	0.0694448	-2.94063	0.00327547	0.0369966	D1_mut_vs_D1_het	36793	clu
FBgn0086856	3126.17	-0.204415	0.0609592	-3.3533	0.000798531	0.0125043	D1_mut_vs_D1_het	33193	CG11555
FBgn0034442	1015.28	-0.207661	0.07067	-2.93846	0.00329847	0.0371984	D1_mut_vs_D1_het	37227	CG11257
FBgn0039697	9352.83	-0.207696	0.0729208	-2.84824	0.00439621	0.0467368	D1_mut_vs_D1_het	43515	CG7834
FBgn0027094	14499.1	-0.208198	0.0498864	-4.17345	3.00027e-05	0.000742068	D1_mut_vs_D1_het	34156	AlaRS
FBgn0000370	23139.5	-0.208632	0.049948	-4.17698	2.95403e-05	0.00073188	D1_mut_vs_D1_het	47767	crc
FBgn0022959	20782.1	-0.208939	0.0428068	-4.88098	1.05559e-06	3.5853e-05	D1_mut_vs_D1_het	39377	yps
FBgn0022069	4348.64	-0.208942	0.0489962	-4.26446	2.00386e-05	0.00051499	D1_mut_vs_D1_het	44391	Nnp-1
FBgn0037298	5879.78	-0.210362	0.0549312	-3.82956	0.000128375	0.00258698	D1_mut_vs_D1_het	40623	Sccpdh1
FBgn0034735	2680.92	-0.210535	0.056062	-3.75539	0.000173075	0.00336136	D1_mut_vs_D1_het	37571	CG4610
FBgn0011224	4569.35	-0.210912	0.0672518	-3.13616	0.00171177	0.0223737	D1_mut_vs_D1_het	48571	heph
FBgn0021795	7249.73	-0.211731	0.0735211	-2.87987	0.00397839	0.0434441	D1_mut_vs_D1_het	45680	Tapdelta
FBgn0032881	1097.02	-0.211977	0.0737263	-2.87518	0.00403794	0.0439081	D1_mut_vs_D1_het	35337	Amacr
FBgn0038535	18130.4	-0.21216	0.0440938	-4.81156	1.49758e-06	5.00428e-05	D1_mut_vs_D1_het	42127	alt
FBgn0000566	6523.73	-0.2125	0.0692996	-3.06639	0.00216661	0.0267938	D1_mut_vs_D1_het	37143	Eip55E
FBgn0019938	14958.4	-0.212617	0.0665469	-3.195	0.00139833	0.0193565	D1_mut_vs_D1_het	36617	RpI1
FBgn0038871	2657.76	-0.213565	0.066869	-3.19379	0.0014042	0.0194054	D1_mut_vs_D1_het	42519	CG3337
FBgn0031320	2432.77	-0.213708	0.0476692	-4.48314	7.3553e-06	0.000211578	D1_mut_vs_D1_het	33306	CG5126
FBgn0039182	15765.6	-0.215393	0.058403	-3.68804	0.000225988	0.00423003	D1_mut_vs_D1_het	42899	CG5728
FBgn0039674	2257.77	-0.215813	0.0604166	-3.57208	0.000354153	0.00628742	D1_mut_vs_D1_het	43483	CG1907
FBgn0027088	11893	-0.216631	0.0523801	-4.13576	3.53788e-05	0.000856013	D1_mut_vs_D1_het	39644	GlyRS
FBgn0010217	104103	-0.216879	0.0729569	-2.97271	0.00295186	0.0339961	D1_mut_vs_D1_het	43829	ATPsynbeta
FBgn0039640	25338.4	-0.217361	0.0504185	-4.31113	1.62424e-05	0.000424209	D1_mut_vs_D1_het	43444	CG14516
FBgn0035600	10595.9	-0.219185	0.069677	-3.14573	0.00165674	0.0219317	D1_mut_vs_D1_het	38612	Cyt-c1
FBgn0027594	4680.75	-0.219668	0.0653083	-3.36355	0.000769456	0.0121675	D1_mut_vs_D1_het	38218	drpr
FBgn0036030	11251.1	-0.219904	0.0523523	-4.20046	2.66373e-05	0.000666809	D1_mut_vs_D1_het	39132	Prps
FBgn0036886	2823.46	-0.220099	0.0713852	-3.08325	0.00204752	0.0256628	D1_mut_vs_D1_het	40128	CG9300
FBgn0086357	27426.6	-0.220891	0.0642364	-3.43871	0.000584493	0.00958847	D1_mut_vs_D1_het	33905	Sec61alpha
FBgn0004926	18134.8	-0.220991	0.0549003	-4.02531	5.69003e-05	0.00129245	D1_mut_vs_D1_het	39433	eIF2beta
FBgn0037330	3328.42	-0.221001	0.0704191	-3.13837	0.00169891	0.0222906	D1_mut_vs_D1_het	40656	mRpL44
FBgn0015829	1663.56	-0.221743	0.0776423	-2.85595	0.0042908	0.046056	D1_mut_vs_D1_het	38527	TfIIEbeta
FBgn0005585	39146.4	-0.222138	0.0523405	-4.24409	2.19484e-05	0.000557142	D1_mut_vs_D1_het	41166	Calr
FBgn0032050	12204.4	-0.222941	0.0549987	-4.05356	5.04434e-05	0.00115668	D1_mut_vs_D1_het	34183	CG13096
FBgn0053635	806.817	-0.223283	0.0725941	-3.07578	0.00209953	0.0262106	D1_mut_vs_D1_het	3772540	CG33635
FBgn0031022	1389.71	-0.22376	0.0685635	-3.26354	0.0011003	0.0160487	D1_mut_vs_D1_het	32937	CG12204
FBgn0023529	13970.3	-0.224252	0.0537835	-4.16953	3.05223e-05	0.000753631	D1_mut_vs_D1_het	31215	CG2918
FBgn0037108	3374.41	-0.224432	0.0574999	-3.90317	9.49426e-05	0.00199669	D1_mut_vs_D1_het	40402	Alg11
FBgn0033741	10067.6	-0.224485	0.0684741	-3.27839	0.00104401	0.0154298	D1_mut_vs_D1_het	36365	CG8545
FBgn0026619	1272.33	-0.22478	0.0671083	-3.34951	0.000809533	0.0126492	D1_mut_vs_D1_het	36405	Taz
FBgn0037236	6216.49	-0.225006	0.045995	-4.89197	9.98328e-07	3.41485e-05	D1_mut_vs_D1_het	40548	Skp2
FBgn0047114	2046.17	-0.226898	0.0716148	-3.16832	0.00153324	0.0207255	D1_mut_vs_D1_het	251610	CG31142
FBgn0014029	4505.93	-0.226923	0.0740148	-3.06591	0.00217007	0.0268136	D1_mut_vs_D1_het	42438	2002-09-01
FBgn0021872	8610.91	-0.22752	0.0607675	-3.74411	0.000181034	0.00349717	D1_mut_vs_D1_het	44226	Xbp1
FBgn0035266	3816.41	-0.227812	0.0769734	-2.95962	0.00308021	0.0350649	D1_mut_vs_D1_het	38221	Gk2
FBgn0286203	1160.49	-0.229003	0.0787198	-2.90909	0.00362485	0.04019	D1_mut_vs_D1_het	35494	stw
FBgn0037843	4728.5	-0.229283	0.0428075	-5.35615	8.50138e-08	3.57577e-06	D1_mut_vs_D1_het	41305	CG4511
FBgn0021995	7489.12	-0.229848	0.0522002	-4.4032	1.06664e-05	0.00029794	D1_mut_vs_D1_het	44087	Rs1
FBgn0031054	638.342	-0.232009	0.0797649	-2.90866	0.00362982	0.0402142	D1_mut_vs_D1_het	32973	Ssu72
FBgn0035854	1292.51	-0.233505	0.0770463	-3.03071	0.00243979	0.0294669	D1_mut_vs_D1_het	38917	CG8005
FBgn0283659	992.228	-0.234333	0.0818048	-2.86454	0.00417621	0.0450938	D1_mut_vs_D1_het	34876	THG
FBgn0047199	2543.59	-0.234375	0.0667598	-3.51072	0.0004469	0.00758054	D1_mut_vs_D1_het	251711	CG31517
FBgn0038746	4349.06	-0.234474	0.0626463	-3.74282	0.000181967	0.00351051	D1_mut_vs_D1_het	42370	Surf6
FBgn0035900	1243.03	-0.236334	0.0809107	-2.92093	0.00348991	0.0389626	D1_mut_vs_D1_het	38968	ZC3H3
FBgn0034915	7840.25	-0.236605	0.0737601	-3.20777	0.00133769	0.0188096	D1_mut_vs_D1_het	37776	eIF6
FBgn0032408	3049.32	-0.237095	0.0589846	-4.0196	5.82958e-05	0.00131794	D1_mut_vs_D1_het	34631	CG6712
FBgn0038989	8958.43	-0.237421	0.0516819	-4.59389	4.35067e-06	0.000134221	D1_mut_vs_D1_het	42662	CG6937
FBgn0028695	12389.5	-0.238225	0.0538744	-4.42187	9.78525e-06	0.00027599	D1_mut_vs_D1_het	40174	Rpn1
FBgn0037943	4558.36	-0.238383	0.0583989	-4.08198	4.46537e-05	0.00104546	D1_mut_vs_D1_het	41419	CG14722
FBgn0033195	895.983	-0.238651	0.0828149	-2.88174	0.00395483	0.0432485	D1_mut_vs_D1_het	35695	CG1360
FBgn0042134	5784.82	-0.239481	0.0838274	-2.85683	0.00427895	0.045963	D1_mut_vs_D1_het	59172	Capr
FBgn0026409	44139.3	-0.239761	0.0790591	-3.03268	0.00242391	0.0293486	D1_mut_vs_D1_het	39587	Mpcp2
FBgn0086443	13010.3	-0.241775	0.0589457	-4.10165	4.1021e-05	0.000973006	D1_mut_vs_D1_het	35194	AsnRS
FBgn0038197	2998.13	-0.241823	0.0593481	-4.07465	4.60839e-05	0.00106889	D1_mut_vs_D1_het	41709	foxo
FBgn0038868	686.112	-0.242271	0.0838651	-2.88882	0.00386688	0.0424184	D1_mut_vs_D1_het	42516	CG5862
FBgn0261955	2375.88	-0.242473	0.0772153	-3.14022	0.00168824	0.0222469	D1_mut_vs_D1_het	31579	kdn
FBgn0266918	1912.53	-0.243594	0.0593461	-4.10463	4.04957e-05	0.00096286	D1_mut_vs_D1_het	38367	CG32486
FBgn0266215	2144.21	-0.243599	0.0701263	-3.47371	0.00051331	0.0085763	D1_mut_vs_D1_het	19835074	asRNA:CR44910
FBgn0037445	3560.97	-0.245059	0.0827569	-2.96119	0.00306452	0.0349413	D1_mut_vs_D1_het	40794	CG9727
FBgn0035720	8168.69	-0.246437	0.0644033	-3.82646	0.000129997	0.00260878	D1_mut_vs_D1_het	38756	CG10077
FBgn0000100	102419	-0.246496	0.0789364	-3.12272	0.0017919	0.0231698	D1_mut_vs_D1_het	40451	RpLP0
FBgn0039223	2562.62	-0.246853	0.0612936	-4.02738	5.64018e-05	0.00128314	D1_mut_vs_D1_het	42950	CG5805
FBgn0287182	42110.6	-0.247594	0.0668673	-3.70277	0.000213256	0.00402296	D1_mut_vs_D1_het	3355040	l(3)80Fj
FBgn0259705	1811.4	-0.24851	0.0776214	-3.20157	0.00136682	0.0191077	D1_mut_vs_D1_het	42299	CG42359
FBgn0039580	4691.05	-0.25142	0.0610008	-4.12159	3.7626e-05	0.000904338	D1_mut_vs_D1_het	43373	Gfat2
FBgn0005642	5225.77	-0.251895	0.0765148	-3.29211	0.000994399	0.0148177	D1_mut_vs_D1_het	43398	wdn
FBgn0039544	1679.24	-0.252932	0.0611261	-4.13787	3.50543e-05	0.000849993	D1_mut_vs_D1_het	43333	CG12877
FBgn0041171	17884.3	-0.25496	0.0653606	-3.90082	9.58663e-05	0.00201319	D1_mut_vs_D1_het	38516	ago
FBgn0051211	1930.15	-0.255135	0.066248	-3.85122	0.000117533	0.00239856	D1_mut_vs_D1_het	41443	CG31211
FBgn0035227	2220.09	-0.255319	0.05095	-5.01116	5.41016e-07	1.95121e-05	D1_mut_vs_D1_het	38176	Iml1
FBgn0037135	32415.4	-0.256429	0.0704935	-3.63763	0.000275158	0.00503956	D1_mut_vs_D1_het	40431	CG7414
FBgn0028717	3632.77	-0.256535	0.0893099	-2.87241	0.00407349	0.0441824	D1_mut_vs_D1_het	43130	Lnk
FBgn0034270	822.191	-0.259276	0.0849535	-3.05197	0.00227343	0.0278812	D1_mut_vs_D1_het	37020	PIG-A
FBgn0040078	7892.79	-0.259354	0.0519113	-4.99609	5.85038e-07	2.0901e-05	D1_mut_vs_D1_het	53439	pont
FBgn0052344	5123.67	-0.259637	0.0574349	-4.52055	6.16797e-06	0.000179566	D1_mut_vs_D1_het	326208	CG32344
FBgn0035642	3401.3	-0.261022	0.0661866	-3.94372	8.02261e-05	0.00173511	D1_mut_vs_D1_het	38659	CG18586
FBgn0265184	503.023	-0.262723	0.0911411	-2.8826	0.00394408	0.0431671	D1_mut_vs_D1_het	19834761	CG44249
FBgn0033315	1148.19	-0.263087	0.0705111	-3.73114	0.000190616	0.00365301	D1_mut_vs_D1_het	35848	beta3GalTII
FBgn0017581	8964.67	-0.265619	0.0888133	-2.99076	0.00278285	0.0324718	D1_mut_vs_D1_het	44672	Lk6
FBgn0038788	2366.03	-0.266044	0.0701917	-3.79025	0.000150493	0.00297471	D1_mut_vs_D1_het	42414	Sirt2
FBgn0036301	2193.62	-0.266093	0.0640335	-4.15552	3.24542e-05	0.000797249	D1_mut_vs_D1_het	39437	CG4069
FBgn0030067	3787.64	-0.267117	0.063758	-4.18954	2.79519e-05	0.00069616	D1_mut_vs_D1_het	31818	Rbm13
FBgn0039972	40572.4	-0.267414	0.0947191	-2.82323	0.00475421	0.0499192	D1_mut_vs_D1_het	49895	Marf1
FBgn0085220	1735.23	-0.267928	0.0855085	-3.13335	0.00172822	0.0224912	D1_mut_vs_D1_het	5740715	Ufm1
FBgn0036764	8429.29	-0.268342	0.0622669	-4.30954	1.63591e-05	0.000426486	D1_mut_vs_D1_het	39990	CG5535
FBgn0004903	3270.77	-0.27027	0.0580751	-4.6538	3.25873e-06	0.000102725	D1_mut_vs_D1_het	43231	Rb97D
FBgn0050035	2302.91	-0.270309	0.0906032	-2.98344	0.00285032	0.0331521	D1_mut_vs_D1_het	36248	Tret1-1
FBgn0016694	1677.2	-0.271421	0.0931262	-2.91455	0.00356201	0.0396757	D1_mut_vs_D1_het	45588	Pdp1
FBgn0052425	3587.87	-0.27339	0.048642	-5.62045	1.90461e-08	8.68395e-07	D1_mut_vs_D1_het	40273	CG32425
FBgn0036036	798.488	-0.273457	0.0959711	-2.84937	0.00438064	0.0466398	D1_mut_vs_D1_het	39139	CG14174
FBgn0270927	2009.19	-0.277174	0.0722769	-3.8349	0.000125617	0.0025456	D1_mut_vs_D1_het	43746	betaGlu
FBgn0034365	2013.7	-0.278391	0.0801587	-3.47299	0.000514685	0.00858936	D1_mut_vs_D1_het	37140	CG5335
FBgn0000246	4171.69	-0.279219	0.0849023	-3.28871	0.00100647	0.014936	D1_mut_vs_D1_het	47765	c(3)G
FBgn0284245	134743	-0.279291	0.0945643	-2.95345	0.00314239	0.0357166	D1_mut_vs_D1_het	36271	eEF1alpha1
FBgn0026576	6269.35	-0.280679	0.0459249	-6.1117	9.85749e-10	5.26303e-08	D1_mut_vs_D1_het	42849	Pisd
FBgn0040340	7395.05	-0.28119	0.0854665	-3.29006	0.00100167	0.0148954	D1_mut_vs_D1_het	31042	TRAM
FBgn0025674	5462.84	-0.282841	0.0516755	-5.4734	4.41478e-08	1.95344e-06	D1_mut_vs_D1_het	49816	CycK
FBgn0040308	2365.18	-0.284326	0.0653755	-4.34913	1.36681e-05	0.000366228	D1_mut_vs_D1_het	53577	Jafrac2
FBgn0037561	2815.78	-0.284659	0.0580919	-4.90015	9.57626e-07	3.28339e-05	D1_mut_vs_D1_het	40974	CG9630
FBgn0029514	1992.74	-0.287061	0.0819827	-3.50148	0.000462681	0.00782842	D1_mut_vs_D1_het	38161	312
FBgn0027334	1253.33	-0.287123	0.0767866	-3.73924	0.00018458	0.00355145	D1_mut_vs_D1_het	33033	l(1)G0004
FBgn0262517	6953.12	-0.287481	0.0457772	-6.28001	3.38555e-10	1.96729e-08	D1_mut_vs_D1_het	40127	Ltn1
FBgn0039566	4358.56	-0.289356	0.0606029	-4.77463	1.80042e-06	5.89373e-05	D1_mut_vs_D1_het	43358	CG4849
FBgn0040305	2158.99	-0.290277	0.0488629	-5.94065	2.83898e-09	1.42629e-07	D1_mut_vs_D1_het	39089	MTF-1
FBgn0032925	8102	-0.291751	0.0464267	-6.28412	3.29725e-10	1.92371e-08	D1_mut_vs_D1_het	35386	CG9246
FBgn0052448	2502.12	-0.293712	0.0969003	-3.03107	0.00243687	0.0294562	D1_mut_vs_D1_het	318032	CG32448
FBgn0030630	3666.18	-0.294129	0.0581531	-5.05784	4.24035e-07	1.56116e-05	D1_mut_vs_D1_het	32463	CG12608
FBgn0014417	3629.02	-0.294215	0.0585479	-5.0252	5.02915e-07	1.81917e-05	D1_mut_vs_D1_het	46386	CG13397
FBgn0034255	1704.53	-0.294574	0.083885	-3.51164	0.000445358	0.00757213	D1_mut_vs_D1_het	37002	Oxp
FBgn0031008	4378.74	-0.295882	0.0725928	-4.07592	4.58332e-05	0.00106617	D1_mut_vs_D1_het	32921	CG8010
FBgn0050005	1158.97	-0.296057	0.0776607	-3.81218	0.000137745	0.00274145	D1_mut_vs_D1_het	246386	GstT2
FBgn0052380	3683.78	-0.300223	0.0447226	-6.71301	1.90652e-11	1.27122e-09	D1_mut_vs_D1_het	38823	SMSr
FBgn0035393	2433.9	-0.301255	0.0719193	-4.18879	2.80446e-05	0.000697211	D1_mut_vs_D1_het	38365	CG16753
FBgn0027784	1457.34	-0.303911	0.0696492	-4.36346	1.28024e-05	0.000346215	D1_mut_vs_D1_het	42285	Prp18
FBgn0036052	991.434	-0.306515	0.101443	-3.02155	0.00251485	0.0300722	D1_mut_vs_D1_het	39159	CG10809
FBgn0035524	6440.44	-0.306622	0.0595174	-5.1518	2.57994e-07	9.87545e-06	D1_mut_vs_D1_het	326206	CG11583
FBgn0263131	930.933	-0.308572	0.0835335	-3.69399	0.000220759	0.00415366	D1_mut_vs_D1_het	39835	CG43373
FBgn0036772	1698.49	-0.309421	0.0800187	-3.86686	0.000110246	0.00226584	D1_mut_vs_D1_het	39998	CG5290
FBgn0020248	4765.12	-0.309535	0.0684166	-4.52427	6.06035e-06	0.000176789	D1_mut_vs_D1_het	38169	stet
FBgn0030960	1766.05	-0.310486	0.0731125	-4.24669	2.1695e-05	0.00055265	D1_mut_vs_D1_het	32871	Atg101
FBgn0039055	7304	-0.311232	0.0431934	-7.20555	5.78094e-13	4.64691e-11	D1_mut_vs_D1_het	42734	Rassf
FBgn0266581	4300.81	-0.312376	0.0546513	-5.71581	1.09185e-08	5.19669e-07	D1_mut_vs_D1_het	42595	pit
FBgn0025726	9373.42	-0.314844	0.0741775	-4.24446	2.19121e-05	0.000557142	D1_mut_vs_D1_het	43841	unc-13
FBgn0085229	3013.61	-0.314942	0.104323	-3.01892	0.00253678	0.0303093	D1_mut_vs_D1_het	5740389	CG34200
FBgn0034267	878.442	-0.315344	0.0948119	-3.326	0.000881027	0.0134895	D1_mut_vs_D1_het	37017	CG4984
FBgn0052205	925.348	-0.315756	0.095139	-3.31889	0.00090376	0.0137793	D1_mut_vs_D1_het	3772102	hpRNA:CR32205
FBgn0004650	15748.2	-0.315767	0.0802323	-3.93566	8.29673e-05	0.00178639	D1_mut_vs_D1_het	45973	fs(1)N
FBgn0058002	6333.44	-0.323678	0.0958582	-3.37663	0.000733796	0.0116545	D1_mut_vs_D1_het	3355155	ND-AGGG
FBgn0267454	1500.4	-0.327951	0.091628	-3.57915	0.000344708	0.00613478	D1_mut_vs_D1_het	26067134	asRNA:CR45804
FBgn0036815	5827.21	-0.32997	0.100264	-3.29102	0.000998235	0.0148595	D1_mut_vs_D1_het	40047	HipHop
FBgn0035762	3252.89	-0.3311	0.0575314	-5.75511	8.65841e-09	4.17595e-07	D1_mut_vs_D1_het	38807	Rint1
FBgn0030793	2368.1	-0.332558	0.085604	-3.88484	0.000102396	0.00213791	D1_mut_vs_D1_het	2768882	Rai1
FBgn0019644	17940.3	-0.335018	0.086724	-3.86304	0.000111986	0.00229486	D1_mut_vs_D1_het	39143	ATPsynB
FBgn0038829	2996.57	-0.335902	0.0849717	-3.95311	7.71432e-05	0.00168241	D1_mut_vs_D1_het	42463	CG17271
FBgn0035207	5058.8	-0.336138	0.0642801	-5.22927	1.70185e-07	6.63722e-06	D1_mut_vs_D1_het	38151	Herc4
FBgn0259938	3920.47	-0.33647	0.0944363	-3.56293	0.000366738	0.00647113	D1_mut_vs_D1_het	44669	cwo
FBgn0286868	620.547	-0.337817	0.10383	-3.25355	0.00113972	0.0165734	D1_mut_vs_D1_het	54520464	lncRNA:SMRG
FBgn0039109	2048.12	-0.339119	0.0808984	-4.19191	2.76613e-05	0.000691247	D1_mut_vs_D1_het	42801	CG10365
FBgn0003330	1832.88	-0.341867	0.0769285	-4.44395	8.83203e-06	0.000251062	D1_mut_vs_D1_het	43327	Sce
FBgn0263750	2113.66	-0.345268	0.109285	-3.15934	0.00158124	0.0212399	D1_mut_vs_D1_het	14462445	CG43675
FBgn0035760	1382.92	-0.345904	0.0686829	-5.03625	4.74747e-07	1.72158e-05	D1_mut_vs_D1_het	38805	CG8607
FBgn0262937	2030.23	-0.346011	0.0571094	-6.05873	1.37197e-09	7.19238e-08	D1_mut_vs_D1_het	38144	Rabex-5
FBgn0086694	1719.31	-0.346325	0.119093	-2.90803	0.00363717	0.0402649	D1_mut_vs_D1_het	38652	Bre1
FBgn0034723	636.758	-0.353773	0.102606	-3.44786	0.00056504	0.00933283	D1_mut_vs_D1_het	37556	CG13506
FBgn0035674	1387.08	-0.354952	0.0899587	-3.94572	7.95605e-05	0.00172329	D1_mut_vs_D1_het	38692	CG13295
FBgn0050184	329.309	-0.359451	0.11869	-3.02848	0.00245788	0.0296209	D1_mut_vs_D1_het	246506	CG30184
FBgn0267126	1254.32	-0.359866	0.0988039	-3.64223	0.000270288	0.00496925	D1_mut_vs_D1_het	19835927	lncRNA:CR45566
FBgn0085242	371.097	-0.361195	0.111691	-3.23388	0.00122121	0.0173573	D1_mut_vs_D1_het	5740468	CG34213
FBgn0040227	28586.9	-0.362989	0.0734677	-4.9408	7.78014e-07	2.71255e-05	D1_mut_vs_D1_het	42789	eIF3d1
FBgn0037012	1267.22	-0.364732	0.121303	-3.00678	0.00264033	0.0311861	D1_mut_vs_D1_het	40283	Rcd2
FBgn0031265	1580.13	-0.366899	0.0803829	-4.56439	5.0094e-06	0.000151002	D1_mut_vs_D1_het	33233	CG2794
FBgn0025682	873.39	-0.367126	0.0919262	-3.9937	6.50504e-05	0.00145025	D1_mut_vs_D1_het	38145	scf
FBgn0035807	2588.14	-0.367661	0.0700971	-5.24503	1.56259e-07	6.19954e-06	D1_mut_vs_D1_het	38859	CG7492
FBgn0036007	40155.5	-0.371371	0.0590256	-6.2917	3.14009e-10	1.84691e-08	D1_mut_vs_D1_het	39106	path
FBgn0053230	1516.21	-0.374851	0.0575674	-6.51151	7.44012e-11	4.70092e-09	D1_mut_vs_D1_het	2768998	CG33230
FBgn0014396	551.489	-0.376118	0.127643	-2.94665	0.00321238	0.0363409	D1_mut_vs_D1_het	33571	tim
FBgn0035401	1207.01	-0.377704	0.0708397	-5.33181	9.72382e-08	4.03134e-06	D1_mut_vs_D1_het	38374	Alg2
FBgn0264693	4780.99	-0.378331	0.0797148	-4.74605	2.07424e-06	6.7171e-05	D1_mut_vs_D1_het	38491	ens
FBgn0052365	734.378	-0.380729	0.107948	-3.52696	0.000420363	0.00725803	D1_mut_vs_D1_het	38876	CG32365
FBgn0039098	1705.07	-0.381742	0.0834184	-4.57623	4.73429e-06	0.000143908	D1_mut_vs_D1_het	42787	GILT3
FBgn0016120	2540.26	-0.381764	0.0873856	-4.36873	1.24974e-05	0.000339258	D1_mut_vs_D1_het	42291	ATPsynD
FBgn0038183	2837.13	-0.385649	0.0887075	-4.34742	1.37746e-05	0.0003684	D1_mut_vs_D1_het	41690	CG9286
FBgn0002778	4307.62	-0.388098	0.0639906	-6.06493	1.32015e-09	6.99678e-08	D1_mut_vs_D1_het	39625	mnd
FBgn0039773	1272.27	-0.388315	0.0616759	-6.29606	3.05309e-10	1.80307e-08	D1_mut_vs_D1_het	43617	CG2224
FBgn0025582	21333	-0.391289	0.0742568	-5.26941	1.36865e-07	5.53158e-06	D1_mut_vs_D1_het	39877	eIF3e
FBgn0261673	830.981	-0.393992	0.13854	-2.84388	0.00445679	0.0472543	D1_mut_vs_D1_het	36395	nemy
FBgn0037336	1874.09	-0.403634	0.0788372	-5.11984	3.05789e-07	1.15823e-05	D1_mut_vs_D1_het	40666	CG2519
FBgn0031305	551.363	-0.403979	0.119243	-3.38786	0.000704408	0.0112226	D1_mut_vs_D1_het	33290	Iris
FBgn0002183	4800.3	-0.406432	0.0814979	-4.98703	6.13154e-07	2.17795e-05	D1_mut_vs_D1_het	38248	dre4
FBgn0016794	3243.53	-0.413601	0.10666	-3.87774	0.00010543	0.00218236	D1_mut_vs_D1_het	38321	dos
FBgn0036848	851.22	-0.415209	0.0959128	-4.32903	1.4977e-05	0.000398351	D1_mut_vs_D1_het	40085	Naxd
FBgn0034724	3182.34	-0.419554	0.0949782	-4.41738	9.99057e-06	0.000280142	D1_mut_vs_D1_het	37557	babos
FBgn0024179	431.732	-0.423936	0.108236	-3.91679	8.97353e-05	0.00190378	D1_mut_vs_D1_het	44096	wit
FBgn0287185	410.539	-0.427286	0.0975789	-4.37888	1.19293e-05	0.000326286	D1_mut_vs_D1_het	5740633	nvd
FBgn0010747	7038.31	-0.427972	0.0448916	-9.53346	1.52129e-21	2.41885e-19	D1_mut_vs_D1_het	38593	Srp54k
FBgn0020887	2680.01	-0.428413	0.0685815	-6.24677	4.19034e-10	2.35915e-08	D1_mut_vs_D1_het	48071	Su(z)12
FBgn0038080	1209.5	-0.430271	0.0988541	-4.35259	1.3454e-05	0.000361834	D1_mut_vs_D1_het	41570	CG12279
FBgn0040212	2610.61	-0.433668	0.0650433	-6.66737	2.60428e-11	1.71279e-09	D1_mut_vs_D1_het	53586	Dhap-at
FBgn0034143	4900.52	-0.436441	0.130883	-3.33459	0.000854266	0.0131699	D1_mut_vs_D1_het	36858	CG8303
FBgn0038679	630.816	-0.437075	0.128047	-3.41339	0.000641606	0.0104074	D1_mut_vs_D1_het	42292	CG6040
FBgn0003979	5790.44	-0.441621	0.135097	-3.26892	0.00107961	0.0157786	D1_mut_vs_D1_het	33829	Vm26Aa
FBgn0039226	216.095	-0.443375	0.147202	-3.01201	0.0025952	0.0308292	D1_mut_vs_D1_het	42953	Ude
FBgn0035850	1689.18	-0.444363	0.0820758	-5.41406	6.16126e-08	2.66908e-06	D1_mut_vs_D1_het	38913	Atg18a
FBgn0250830	3545.83	-0.461098	0.0624355	-7.38519	1.52241e-13	1.31118e-11	D1_mut_vs_D1_het	3355145	CG12547
FBgn0037670	1762.35	-0.462439	0.0856034	-5.40211	6.58625e-08	2.8362e-06	D1_mut_vs_D1_het	41103	Ibf1
FBgn0003279	30208.3	-0.463826	0.101329	-4.57742	4.70755e-06	0.000143397	D1_mut_vs_D1_het	43349	RpL4
FBgn0035249	699.495	-0.466208	0.0932312	-5.00055	5.71658e-07	2.04736e-05	D1_mut_vs_D1_het	38201	CG17249
FBgn0029906	595.592	-0.466945	0.10674	-4.37462	1.21646e-05	0.000332093	D1_mut_vs_D1_het	31623	xit
FBgn0015577	1379.87	-0.467297	0.124656	-3.7487	0.000177753	0.00343838	D1_mut_vs_D1_het	40897	alpha-Est9
FBgn0038811	410.768	-0.467776	0.119419	-3.91711	8.96183e-05	0.00190378	D1_mut_vs_D1_het	42440	Pus1
FBgn0030615	2375.6	-0.47502	0.155781	-3.04928	0.00229388	0.0280559	D1_mut_vs_D1_het	32444	Cyp4s3
FBgn0053653	826.99	-0.475587	0.150769	-3.15441	0.0016082	0.0214462	D1_mut_vs_D1_het	49968	Cadps
FBgn0000568	2404.24	-0.475796	0.116653	-4.07873	4.52827e-05	0.00105677	D1_mut_vs_D1_het	39999	Eip75B
FBgn0262570	1046.83	-0.476681	0.122892	-3.87887	0.000104942	0.00217537	D1_mut_vs_D1_het	12798330	CG43110
FBgn0036330	2141.56	-0.478629	0.118923	-4.02468	5.70522e-05	0.00129387	D1_mut_vs_D1_het	39472	CG11263
FBgn0037759	368.656	-0.480309	0.13685	-3.50975	0.000448521	0.00759912	D1_mut_vs_D1_het	41208	CG8526
FBgn0039663	921.42	-0.481635	0.0860805	-5.59517	2.20405e-08	9.93472e-07	D1_mut_vs_D1_het	43471	CG2321
FBgn0051121	401.462	-0.482755	0.148981	-3.24039	0.00119368	0.0171172	D1_mut_vs_D1_het	42975	CG31121
FBgn0003053	2015.18	-0.483237	0.110109	-4.38871	1.14027e-05	0.000315461	D1_mut_vs_D1_het	31391	peb
FBgn0036173	793.29	-0.484406	0.077209	-6.27395	3.51994e-10	2.02103e-08	D1_mut_vs_D1_het	39294	CG7394
FBgn0051216	786.743	-0.484518	0.0936308	-5.17478	2.28186e-07	8.80431e-06	D1_mut_vs_D1_het	42348	Naam
FBgn0036756	468.338	-0.490592	0.158122	-3.10261	0.00191822	0.0245183	D1_mut_vs_D1_het	39981	Cln3
FBgn0029835	686.634	-0.49352	0.159419	-3.09574	0.00196321	0.0248737	D1_mut_vs_D1_het	31538	CG5921
FBgn0038649	1692.53	-0.494906	0.0579539	-8.53966	1.34621e-17	1.55826e-15	D1_mut_vs_D1_het	42254	CG7718
FBgn0086365	287.951	-0.495891	0.16545	-2.99722	0.00272453	0.0319977	D1_mut_vs_D1_het	42890	Orct2
FBgn0040091	520.918	-0.496344	0.144432	-3.43652	0.000589242	0.00965395	D1_mut_vs_D1_het	37590	Ugt317A1
FBgn0036039	983.909	-0.500265	0.0951715	-5.25646	1.46854e-07	5.8697e-06	D1_mut_vs_D1_het	39142	Naa60
FBgn0038349	4886.64	-0.502653	0.0567458	-8.85798	8.148e-19	1.03415e-16	D1_mut_vs_D1_het	41896	AOX3
FBgn0036843	821.839	-0.504674	0.0883489	-5.71228	1.11469e-08	5.28804e-07	D1_mut_vs_D1_het	40080	Sfxn2
FBgn0037265	255.135	-0.510055	0.143079	-3.56484	0.000364078	0.00643991	D1_mut_vs_D1_het	40582	spartin
FBgn0285963	592.715	-0.513061	0.152108	-3.373	0.000743532	0.0117962	D1_mut_vs_D1_het	44359	CG46339
FBgn0030065	645.401	-0.519391	0.159912	-3.24799	0.00116225	0.0168334	D1_mut_vs_D1_het	31815	CG12075
FBgn0010905	6011.86	-0.520949	0.0915821	-5.68832	1.28293e-08	6.00736e-07	D1_mut_vs_D1_het	46194	Spn
FBgn0034501	2685.79	-0.523757	0.16142	-3.24468	0.00117582	0.0169577	D1_mut_vs_D1_het	37302	CG13868
FBgn0039335	2611.67	-0.526795	0.0573036	-9.19305	3.81854e-20	5.36412e-18	D1_mut_vs_D1_het	43077	Vps33B
FBgn0032084	932.6	-0.528454	0.127143	-4.15638	3.23334e-05	0.000795631	D1_mut_vs_D1_het	34221	CG13101
FBgn0036205	353.187	-0.531449	0.119088	-4.46267	8.0944e-06	0.000231916	D1_mut_vs_D1_het	39328	CG14131
FBgn0082983	666.411	-0.535119	0.189222	-2.828	0.00468402	0.0493613	D1_mut_vs_D1_het	5740708	snoRNA:Psi28S-2626
FBgn0036433	1068.06	-0.538418	0.162004	-3.32348	0.000889017	0.0135975	D1_mut_vs_D1_het	39593	CG9628
FBgn0039711	2226.2	-0.54238	0.100632	-5.38973	7.05654e-08	3.02971e-06	D1_mut_vs_D1_het	43530	CG7824
FBgn0039337	1824.7	-0.546389	0.0768555	-7.1093	1.16631e-12	9.17139e-11	D1_mut_vs_D1_het	43079	MED28
FBgn0036575	322.534	-0.54661	0.124748	-4.38173	1.17741e-05	0.000323877	D1_mut_vs_D1_het	39771	CG5157
FBgn0035131	175.711	-0.552257	0.160715	-3.43625	0.000589819	0.00965395	D1_mut_vs_D1_het	38056	mthl9
FBgn0035023	143.904	-0.552353	0.186286	-2.96508	0.00302605	0.0346353	D1_mut_vs_D1_het	37921	ITP
FBgn0031574	222.407	-0.553202	0.150119	-3.68509	0.000228622	0.00427382	D1_mut_vs_D1_het	33609	TTLL4B
FBgn0024183	2104.87	-0.554061	0.0775434	-7.14517	8.98825e-13	7.10661e-11	D1_mut_vs_D1_het	34885	vig
FBgn0019960	6132.51	-0.554964	0.0468951	-11.8342	2.59961e-32	8.00292e-30	D1_mut_vs_D1_het	42587	Mitofilin
FBgn0034225	937.467	-0.560273	0.127722	-4.38667	1.15099e-05	0.000317817	D1_mut_vs_D1_het	36968	veil
FBgn0037731	310.847	-0.561158	0.151886	-3.69459	0.000220241	0.00414931	D1_mut_vs_D1_het	41176	CG18542
FBgn0030629	1043.93	-0.562777	0.0873134	-6.44548	1.15233e-10	7.1558e-09	D1_mut_vs_D1_het	32462	CG9123
FBgn0023001	136.98	-0.562995	0.170802	-3.29618	0.000980091	0.0146282	D1_mut_vs_D1_het	38785	melt
FBgn0002872	5308.15	-0.566121	0.0694062	-8.15663	3.44508e-16	3.66521e-14	D1_mut_vs_D1_het	38257	mu2
FBgn0026417	394.676	-0.568348	0.105893	-5.3672	7.99671e-08	3.385e-06	D1_mut_vs_D1_het	40598	Hus1-like
FBgn0020415	1156.31	-0.571691	0.162788	-3.51187	0.000444969	0.00757213	D1_mut_vs_D1_het	34979	Idgf2
FBgn0039136	195.239	-0.575247	0.203031	-2.8333	0.00460703	0.0486563	D1_mut_vs_D1_het	42839	CG5902
FBgn0014388	405.191	-0.577195	0.113188	-5.09943	3.40686e-07	1.27107e-05	D1_mut_vs_D1_het	38424	sty
FBgn0035295	2290.19	-0.581239	0.0891752	-6.51794	7.12794e-11	4.52343e-09	D1_mut_vs_D1_het	38258	Cnb
FBgn0004047	65166.5	-0.582994	0.187143	-3.11523	0.00183799	0.0237022	D1_mut_vs_D1_het	32339	Yp3
FBgn0031501	202.384	-0.585643	0.167942	-3.48718	0.000488134	0.00821257	D1_mut_vs_D1_het	33522	CG17261
FBgn0028523	398.973	-0.587565	0.135454	-4.33775	1.43952e-05	0.000383579	D1_mut_vs_D1_het	34980	CG5888
FBgn0039336	1651.4	-0.5903	0.0858711	-6.87426	6.23138e-12	4.48566e-10	D1_mut_vs_D1_het	43078	CG4553
FBgn0036927	13805.9	-0.593991	0.0871785	-6.8135	9.52511e-12	6.65792e-10	D1_mut_vs_D1_het	40188	Gabat
FBgn0037696	1368.1	-0.597823	0.11604	-5.15186	2.5792e-07	9.87545e-06	D1_mut_vs_D1_het	41132	GstZ1
FBgn0039339	2107.46	-0.60585	0.0566704	-10.6908	1.12438e-26	2.46494e-24	D1_mut_vs_D1_het	43081	CG5116
FBgn0261975	403.648	-0.606104	0.104988	-5.77308	7.78373e-09	3.77929e-07	D1_mut_vs_D1_het	10178814	CG42806
FBgn0034720	193.736	-0.606921	0.169562	-3.57935	0.000344452	0.00613478	D1_mut_vs_D1_het	37552	Liprin-gamma
FBgn0038889	2861.74	-0.608257	0.0761943	-7.98297	1.42849e-15	1.43534e-13	D1_mut_vs_D1_het	42543	Fancm
FBgn0036144	2071.12	-0.612551	0.108993	-5.62009	1.90856e-08	8.68395e-07	D1_mut_vs_D1_het	39262	GlcAT-P
FBgn0051431	128.754	-0.614246	0.213826	-2.87264	0.00407061	0.0441824	D1_mut_vs_D1_het	326138	CG31431
FBgn0005391	161945	-0.618348	0.193463	-3.1962	0.00139251	0.0193196	D1_mut_vs_D1_het	31938	Yp2
FBti0018952	222.329	-0.618456	0.127315	-4.85767	1.18775e-06	4.01533e-05	D1_mut_vs_D1_het		FBti0018952
FBgn0259991	1978.37	-0.619379	0.0608955	-10.1712	2.66662e-24	4.82291e-22	D1_mut_vs_D1_het	8674037	CG42488
FBgn0002905	4714.2	-0.626066	0.0732431	-8.54779	1.25472e-17	1.47598e-15	D1_mut_vs_D1_het	41571	DNApol-theta
FBgn0039157	1114.65	-0.633688	0.0858208	-7.38386	1.53769e-13	1.3165e-11	D1_mut_vs_D1_het	2768680	Myo95E
FBgn0037664	1460.28	-0.639095	0.0982471	-6.50497	7.7708e-11	4.88851e-09	D1_mut_vs_D1_het	41097	CG8420
FBgn0051352	785.387	-0.639233	0.140176	-4.56023	5.10987e-06	0.000152758	D1_mut_vs_D1_het	261629	Unc-115a
FBgn0266410	7725.27	-0.640283	0.0913003	-7.01293	2.33374e-12	1.72459e-10	D1_mut_vs_D1_het	41114	CG45050
FBgn0030666	1749.8	-0.642047	0.150787	-4.25797	2.06291e-05	0.000527355	D1_mut_vs_D1_het	32502	CG12708
FBgn0035031	175.791	-0.644685	0.205108	-3.14314	0.00167145	0.0220861	D1_mut_vs_D1_het	37930	CG13587
FBgn0003388	124.289	-0.651916	0.220906	-2.9511	0.00316646	0.0359055	D1_mut_vs_D1_het	39592	shd
FBgn0011746	274.096	-0.652045	0.225552	-2.89089	0.00384159	0.0422049	D1_mut_vs_D1_het	35913	ana
FBgn0004959	112.956	-0.65786	0.215696	-3.04994	0.00228886	0.0280182	D1_mut_vs_D1_het	32857	phm
FBgn0019985	550.197	-0.6674	0.141883	-4.70388	2.55262e-06	8.17317e-05	D1_mut_vs_D1_het	43838	mGluR
FBgn0038610	1690.64	-0.672832	0.237259	-2.83585	0.00457035	0.0483395	D1_mut_vs_D1_het	42211	CG7675
FBgn0058160	3209.41	-0.674916	0.102654	-6.57468	4.87567e-11	3.12151e-09	D1_mut_vs_D1_het	3354965	CG40160
FBgn0036715	5203.61	-0.680015	0.226674	-2.99997	0.00270008	0.0317717	D1_mut_vs_D1_het	39936	Cad74A
FBgn0052062	994.832	-0.680481	0.08705	-7.81713	5.40412e-15	5.04466e-13	D1_mut_vs_D1_het	39198	Rbfox1
FBgn0086708	181.932	-0.688517	0.238521	-2.88661	0.00389412	0.0426849	D1_mut_vs_D1_het	39518	stv
FBgn0035968	525.351	-0.689984	0.226082	-3.05192	0.00227381	0.0278812	D1_mut_vs_D1_het	39055	Slc45-1
FBgn0037622	3068.13	-0.690458	0.0606246	-11.3891	4.73998e-30	1.18246e-27	D1_mut_vs_D1_het	41043	CG8202
FBgn0039101	105.021	-0.697206	0.214403	-3.25184	0.00114659	0.0166566	D1_mut_vs_D1_het	42790	CG16710
FBgn0035699	94.0434	-0.704517	0.213748	-3.29601	0.000980675	0.0146282	D1_mut_vs_D1_het	38730	CG13300
FBgn0262167	1373.89	-0.704936	0.116775	-6.03668	1.57317e-09	8.18786e-08	D1_mut_vs_D1_het	42927	ana1
FBgn0002926	9047.98	-0.709305	0.216683	-3.27348	0.00106234	0.0156209	D1_mut_vs_D1_het	38738	ndl
FBgn0027550	236.747	-0.711671	0.175193	-4.0622	4.86117e-05	0.00112	D1_mut_vs_D1_het	34486	CG6495
FBgn0035206	4557.75	-0.730969	0.0716133	-10.2072	1.84156e-24	3.37285e-22	D1_mut_vs_D1_het	38150	sturkopf
FBgn0037926	3902.58	-0.731399	0.0626675	-11.6711	1.79073e-31	5.08041e-29	D1_mut_vs_D1_het	41399	Elp1
FBgn0002932	866.846	-0.737716	0.126461	-5.83356	5.42564e-09	2.67019e-07	D1_mut_vs_D1_het	41085	neur
FBgn0037660	1431.38	-0.738249	0.0837055	-8.8196	1.14868e-18	1.4085e-16	D1_mut_vs_D1_het	41091	beag
FBgn0037659	1901.71	-0.74433	0.0802565	-9.27439	1.78646e-20	2.58483e-18	D1_mut_vs_D1_het	41090	Kdm2
FBgn0038902	56.0758	-0.748252	0.243335	-3.07499	0.00210508	0.0262346	D1_mut_vs_D1_het	42562	CG6800
FBgn0266441	664.678	-0.754203	0.119133	-6.33076	2.43959e-10	1.45261e-08	D1_mut_vs_D1_het	19834908	CG45071
FBgn0261505	85.1004	-0.755435	0.236276	-3.19725	0.00138743	0.0193026	D1_mut_vs_D1_het	10178879	CR42653
FBgn0035656	153.499	-0.757144	0.225689	-3.35481	0.000794197	0.0124514	D1_mut_vs_D1_het	38674	CG10479
FBgn0036977	92.1774	-0.759163	0.211817	-3.58404	0.000338314	0.00603584	D1_mut_vs_D1_het	40243	CG5665
FBgn0037844	10598.3	-0.760246	0.0871804	-8.72038	2.77271e-18	3.3713e-16	D1_mut_vs_D1_het	41306	CG4570
FBgn0040491	201.373	-0.761334	0.16802	-4.53122	5.86447e-06	0.00017142	D1_mut_vs_D1_het	36251	Buffy
FBgn0035641	4041.45	-0.768434	0.0996244	-7.7133	1.22603e-14	1.12274e-12	D1_mut_vs_D1_het	38658	CG5568
FBgn0259730	155.983	-0.768585	0.249272	-3.08332	0.00204705	0.0256628	D1_mut_vs_D1_het	7354381	tal-1A
FBgn0259731	155.983	-0.768585	0.249272	-3.08332	0.00204705	0.0256628	D1_mut_vs_D1_het	7354376	tal-2A
FBgn0259732	155.983	-0.768585	0.249272	-3.08332	0.00204705	0.0256628	D1_mut_vs_D1_het	7354378	tal-3A
FBgn0259733	155.983	-0.768585	0.249272	-3.08332	0.00204705	0.0256628	D1_mut_vs_D1_het	7354377	tal-AA
FBgn0045862	1794.72	-0.772953	0.0873268	-8.85127	8.65323e-19	1.08873e-16	D1_mut_vs_D1_het	43331	btz
FBgn0039338	6730.83	-0.780658	0.0645795	-12.0883	1.21725e-33	4.00282e-31	D1_mut_vs_D1_het	43080	XNP
FBgn0014018	3296.14	-0.783803	0.0486575	-16.1086	2.22118e-58	1.60691e-55	D1_mut_vs_D1_het	41087	Rel
FBgn0063298	329.165	-0.792837	0.163949	-4.83587	1.32564e-06	4.47104e-05	D1_mut_vs_D1_het	12798072	asRNA:CR31429
FBgn0037668	136.064	-0.795929	0.174958	-4.54924	5.38388e-06	0.000158978	D1_mut_vs_D1_het	41101	CG16736
FBgn0037845	60.744	-0.816976	0.247794	-3.297	0.000977231	0.014607	D1_mut_vs_D1_het	41307	CG14694
FBgn0265068	4866.01	-0.825517	0.0806967	-10.2299	1.4571e-24	2.70292e-22	D1_mut_vs_D1_het	14462519	asRNA:CR44179
FBgn0039341	4864.47	-0.826036	0.0807445	-10.2302	1.45158e-24	2.70292e-22	D1_mut_vs_D1_het	43083	CG5112
FBgn0083121	1518.03	-0.836671	0.258012	-3.24277	0.00118375	0.0170256	D1_mut_vs_D1_het	8674061	Uhg7
FBgn0284435	510.802	-0.843227	0.136912	-6.15891	7.32467e-10	4.01442e-08	D1_mut_vs_D1_het	3354987	tyn
FBgn0264696	159.073	-0.845866	0.199611	-4.23756	2.25958e-05	0.000572572	D1_mut_vs_D1_het	14462843	CG43965
FBgn0037722	2608.04	-0.846588	0.0655809	-12.9091	4.00068e-38	1.56448e-35	D1_mut_vs_D1_het	41165	CG8319
FBgn0035497	521.826	-0.849296	0.108487	-7.82853	4.9361e-15	4.668e-13	D1_mut_vs_D1_het	38487	CG14995
FBgn0040600	104.773	-0.8503	0.248774	-3.41796	0.000630928	0.0102687	D1_mut_vs_D1_het	50073	CG13631
FBgn0040493	6325.81	-0.851467	0.0728575	-11.6867	1.48987e-31	4.39938e-29	D1_mut_vs_D1_het	41587	grsm
FBgn0014076	19364.6	-0.852579	0.262978	-3.24202	0.00118685	0.0170531	D1_mut_vs_D1_het	34558	Vm32E
FBgn0028708	2316.96	-0.856115	0.0577517	-14.8241	1.02413e-49	5.92724e-47	D1_mut_vs_D1_het	41089	Mst85C
FBgn0037679	1353.97	-0.867483	0.0864285	-10.037	1.04811e-23	1.78414e-21	D1_mut_vs_D1_het	41112	Aduk
FBgn0037655	7292.32	-0.872058	0.0670621	-13.0037	1.165e-38	4.95776e-36	D1_mut_vs_D1_het	41082	Kcmf1
FBgn0264075	769.823	-0.872365	0.118589	-7.3562	1.89214e-13	1.60101e-11	D1_mut_vs_D1_het	41084	tgo
FBgn0037760	2970.26	-0.877404	0.132561	-6.61889	3.61895e-11	2.3481e-09	D1_mut_vs_D1_het	41209	FBXO11
FBgn0038877	1840.31	-0.882088	0.0723595	-12.1904	3.49878e-34	1.20533e-31	D1_mut_vs_D1_het	42527	CG3308
FBgn0004607	119.9	-0.884066	0.275901	-3.20428	0.00135399	0.0189757	D1_mut_vs_D1_het	43795	zfh2
FBgn0003165	5381.68	-0.884478	0.0935598	-9.45361	3.27351e-21	5.03877e-19	D1_mut_vs_D1_het	41094	pum
FBgn0086266	3173.49	-0.89205	0.298224	-2.99121	0.00277877	0.0324504	D1_mut_vs_D1_het	33828	Vm26Ac
FBgn0037656	1148.74	-0.904296	0.07746	-11.6744	1.7234e-31	4.98718e-29	D1_mut_vs_D1_het	41083	CG11986
FBgn0037667	971.087	-0.912472	0.0885976	-10.2991	7.11481e-25	1.39114e-22	D1_mut_vs_D1_het	41100	CG16734
FBgn0036382	198.323	-0.915314	0.320032	-2.86008	0.00423541	0.0455605	D1_mut_vs_D1_het	39531	CG13737
FBgn0286729	1009.48	-0.918599	0.273399	-3.35992	0.000779643	0.0122883	D1_mut_vs_D1_het	39877413	snoRNA:Or-CD15
FBgn0030562	212.488	-0.921496	0.249661	-3.69099	0.000223382	0.00419211	D1_mut_vs_D1_het	32385	CG9400
FBgn0025835	43.8558	-0.929217	0.2945	-3.15524	0.00160368	0.0214462	D1_mut_vs_D1_het	5740408	CG17707
FBgn0033702	88.8142	-0.935833	0.227187	-4.11922	3.80149e-05	0.000912169	D1_mut_vs_D1_het	36324	CG8854
FBgn0037671	8124.27	-0.936336	0.0553352	-16.9212	3.14107e-64	2.67342e-61	D1_mut_vs_D1_het	41104	ATP6AP2
FBgn0262123	266.232	-0.936366	0.149333	-6.27031	3.60323e-10	2.06068e-08	D1_mut_vs_D1_het	5740691	l(2)41Ab
FBgn0051997	757.665	-0.937731	0.319483	-2.93515	0.00333386	0.037539	D1_mut_vs_D1_het	319064	CG31997
FBgn0037661	320.874	-0.939282	0.178199	-5.27096	1.35711e-07	5.51099e-06	D1_mut_vs_D1_het	41092	Ada
FBgn0040534	3070.35	-0.949278	0.0915142	-10.373	3.28965e-25	6.61082e-23	D1_mut_vs_D1_het	50007	Sf3b5
FBgn0085810	119.273	-0.950605	0.220282	-4.3154	1.59314e-05	0.000419111	D1_mut_vs_D1_het	5740383	CR41597
FBgn0285911	3282.36	-0.956596	0.0663996	-14.4066	4.69986e-47	2.26674e-44	D1_mut_vs_D1_het	41107	Vps16A
FBgn0263608	129.568	-0.960147	0.336436	-2.85388	0.00431893	0.0461679	D1_mut_vs_D1_het	39778	l(3)72Dr
FBgn0262636	165.397	-0.965579	0.276845	-3.4878	0.00048702	0.00820337	D1_mut_vs_D1_het	43789	dati
FBgn0036648	317.942	-0.966054	0.13446	-7.18467	6.73678e-13	5.36111e-11	D1_mut_vs_D1_het	39854	CG4098
FBgn0026169	256.462	-0.972616	0.276758	-3.51432	0.000440876	0.00752371	D1_mut_vs_D1_het	3772141	snoRNA:Psi18S-1820
FBgn0051032	163.161	-0.973976	0.145574	-6.69061	2.22246e-11	1.46835e-09	D1_mut_vs_D1_het	5740822	CR31032
FBgn0039612	71.8834	-0.9783	0.333073	-2.9372	0.00331195	0.0373214	D1_mut_vs_D1_het	43411	Nepl19
FBgn0032126	1919.14	-0.985111	0.314844	-3.12888	0.00175472	0.0227705	D1_mut_vs_D1_het	34271	CG13113
FBgn0260935	2818.9	-0.988117	0.0549706	-17.9754	3.03736e-72	3.38059e-69	D1_mut_vs_D1_het	41096	Vps15
FBgn0010247	13336.2	-0.993576	0.107065	-9.2801	1.69319e-20	2.47463e-18	D1_mut_vs_D1_het	3355109	Parp
FBgn0263830	178.637	-0.994985	0.256438	-3.88002	0.000104449	0.00216825	D1_mut_vs_D1_het	3355162	CG40486
FBgn0035344	33.1403	-0.995932	0.322773	-3.08555	0.00203178	0.0256526	D1_mut_vs_D1_het	38311	Cyp4d20
FBgn0264834	222.622	-0.99987	0.148805	-6.71934	1.82548e-11	1.2285e-09	D1_mut_vs_D1_het	14462345	lncRNA:CR44042
FBgn0039274	2638.63	-0.15296	0.0541961	-2.82234	0.00476746	0.050022	D1_mut_vs_D1_het	43009	CG11920
FBgn0265151	6.21643	2.9768	1.05539	2.82058	0.0047937	0.0502609	D1_mut_vs_D1_het	14462646	lncRNA:CR44220
FBgn0031337	36.0091	1.15438	0.409417	2.81958	0.00480865	0.0503446	D1_mut_vs_D1_het	33325	CG14346
FBgn0085413	44.4512	0.99629	0.353335	2.81967	0.00480726	0.0503446	D1_mut_vs_D1_het	5740362	CG34384
FBgn0039175	3287.39	-0.164959	0.0585168	-2.819	0.00481735	0.0503993	D1_mut_vs_D1_het	42888	beta-PheRS
FBgn0069938	6.75965	-2.66076	0.944141	-2.81818	0.00482969	0.0504919	D1_mut_vs_D1_het	3355167	CG41106
FBgn0038660	91.3187	-0.825795	0.293436	-2.81423	0.00488945	0.0510797	D1_mut_vs_D1_het	42266	Sgsh
FBgn0085271	482.713	0.342998	0.121913	2.81347	0.00490094	0.0511628	D1_mut_vs_D1_het	5740417	CG34242
FBgn0034266	766.583	-0.280467	0.0997679	-2.81119	0.0049358	0.0514667	D1_mut_vs_D1_het	37016	CG4975
FBti0059693	190.011	-0.983992	0.350037	-2.81111	0.00493716	0.0514667	D1_mut_vs_D1_het		FBti0059693
FBgn0266709	125.903	0.576084	0.205166	2.80789	0.00498668	0.0517489	D1_mut_vs_D1_het	39481	Zmynd10
FBgn0033268	205.961	0.46597	0.165956	2.80779	0.0049883	0.0517489	D1_mut_vs_D1_het	35789	Obp44a
FBgn0052687	1019.58	0.439348	0.156414	2.80888	0.00497141	0.0517489	D1_mut_vs_D1_het	31980	CG32687
FBgn0036942	1023.3	0.210809	0.0750608	2.80851	0.00497719	0.0517489	D1_mut_vs_D1_het	40204	CG7328
FBgn0031762	488.981	-0.358627	0.127729	-2.80773	0.00498927	0.0517489	D1_mut_vs_D1_het	33840	CG9098
FBgn0038983	972.78	-0.372052	0.132499	-2.80796	0.00498572	0.0517489	D1_mut_vs_D1_het	42655	CG5326
FBgn0260004	274.724	-0.559105	0.199063	-2.80869	0.00497442	0.0517489	D1_mut_vs_D1_het	42514	Snmp1
FBgn0026418	38063.3	-0.107099	0.0381603	-2.80655	0.00500748	0.0519006	D1_mut_vs_D1_het	39557	Hsc70Cb
FBti0059761	132.593	0.596914	0.212734	2.80592	0.00501728	0.051965	D1_mut_vs_D1_het		FBti0059761
FBgn0038627	759.664	0.263846	0.0940533	2.80528	0.00502722	0.0520307	D1_mut_vs_D1_het	42230	CG7694
FBgn0031381	8611.79	0.328022	0.116956	2.80465	0.00503705	0.0520951	D1_mut_vs_D1_het	33374	Npc2a
FBgn0032775	824.117	-0.378885	0.135156	-2.80332	0.00505789	0.0521988	D1_mut_vs_D1_het	35213	CG17544
FBgn0036208	27.0482	0.989533	0.352938	2.80371	0.00505191	0.0521988	D1_mut_vs_D1_het	39333	CG10361
FBgn0259170	6211.73	0.189324	0.0675442	2.80296	0.00506354	0.0522198	D1_mut_vs_D1_het	31957	alpha-Man-Ia
FBgn0035518	2859.65	0.148457	0.0529691	2.8027	0.00506767	0.0522252	D1_mut_vs_D1_het	38518	CG15011
FBgn0024912	2502.75	-0.196502	0.0701642	-2.80061	0.00510066	0.0524358	D1_mut_vs_D1_het	40816	agt
FBgn0028360	6053.76	0.177799	0.0634875	2.80054	0.00510174	0.0524358	D1_mut_vs_D1_het	31598	Cdc7
FBgn0031227	1966.09	-0.186741	0.0666685	-2.80104	0.00509382	0.0524358	D1_mut_vs_D1_het	33178	CG3709
FBgn0038463	1735.7	0.199883	0.0713745	2.80048	0.00510261	0.0524358	D1_mut_vs_D1_het	42047	CG3534
FBgn0032329	937.371	-0.190094	0.0678936	-2.79988	0.00511215	0.0524936	D1_mut_vs_D1_het	34528	Art8
FBgn0033212	7353.52	0.141753	0.0506321	2.79967	0.00511549	0.0524936	D1_mut_vs_D1_het	35715	LRR
FBgn0263776	7122.85	-0.250784	0.0895896	-2.79925	0.00512208	0.052524	D1_mut_vs_D1_het	39231	CG43693
FBgn0033649	627.039	-0.311443	0.111279	-2.79877	0.00512981	0.0525312	D1_mut_vs_D1_het	36255	pyr
FBgn0035247	2254.29	-0.173385	0.0619509	-2.79875	0.00513004	0.0525312	D1_mut_vs_D1_het	38197	metl
FBgn0033379	6404.76	-0.132971	0.0475665	-2.79548	0.00518229	0.0529866	D1_mut_vs_D1_het	35925	Mys45A
FBgn0038173	19.6338	-1.36943	0.489914	-2.79524	0.00518617	0.0529866	D1_mut_vs_D1_het	41680	Adgf-C
FBgn0267727	37251.5	-0.147145	0.0526449	-2.79505	0.00518917	0.0529866	D1_mut_vs_D1_het	34338	Pen
FBgn0033774	519.519	-5.21506	1.86648	-2.79406	0.00520515	0.0531124	D1_mut_vs_D1_het	36410	CG12374
FBgn0267698	6891.14	0.131541	0.0470961	2.79303	0.0052217	0.0532437	D1_mut_vs_D1_het	44039	Pak
FBgn0001227	149.068	0.452842	0.16215	2.79274	0.00522642	0.0532543	D1_mut_vs_D1_het	39076	Hsp67Ba
FBgn0050344	2624.06	0.239708	0.0858853	2.79103	0.00525409	0.0534985	D1_mut_vs_D1_het	246552	CG30344
FBgn0035328	23011.7	-1.09927	0.393933	-2.7905	0.00526262	0.0535477	D1_mut_vs_D1_het	38295	yellow-g2
FBgn0011591	353.687	-0.370695	0.132881	-2.78967	0.00527622	0.0536484	D1_mut_vs_D1_het	40314	fng
FBgn0261858	6.67492	-2.71488	0.973411	-2.78904	0.0052865	0.0537152	D1_mut_vs_D1_het	10178948	Mzt1
FBgn0267104	29.1244	1.10612	0.396789	2.78768	0.00530864	0.0538645	D1_mut_vs_D1_het	19834823	CG45544
FBgn0037876	586.947	0.287545	0.103168	2.78714	0.00531749	0.0538786	D1_mut_vs_D1_het	41344	CG4820
FBgn0263831	1088.47	0.26064	0.0935134	2.78719	0.0053167	0.0538786	D1_mut_vs_D1_het	38594	Gen
FBti0060057	191.875	-0.981595	0.352218	-2.78689	0.00532159	0.0538825	D1_mut_vs_D1_het		FBti0060057
FBgn0015572	99.1027	0.590246	0.211886	2.78567	0.00534166	0.0540479	D1_mut_vs_D1_het	40906	alpha-Est4
FBgn0052113	2483.43	-0.229404	0.0823689	-2.78508	0.00535145	0.0541091	D1_mut_vs_D1_het	39448	Vps13D
FBgn0086362	2136.87	0.208068	0.0747273	2.78437	0.00536324	0.0541905	D1_mut_vs_D1_het	43700	spn-F
FBti0063904	11.3201	1.7884	0.642356	2.78413	0.00536723	0.0541929	D1_mut_vs_D1_het		FBti0063904
FBgn0052774	205.631	-1.40715	0.505483	-2.78378	0.00537299	0.0542133	D1_mut_vs_D1_het	31368	Muc4B
FBti0062662	54.1381	0.859731	0.308865	2.78351	0.00537734	0.0542194	D1_mut_vs_D1_het		FBti0062662
FBgn0010333	2107.52	-0.297073	0.106758	-2.78269	0.00539101	0.0543193	D1_mut_vs_D1_het	38146	Rac1
FBgn0285992	945.577	-0.272731	0.0980312	-2.78209	0.00540103	0.0543823	D1_mut_vs_D1_het	36786390	hpRNA:CR46342
FBgn0029568	5346.34	-1.04259	0.374848	-2.78137	0.00541303	0.0544275	D1_mut_vs_D1_het	31067	CG11381
FBgn0032198	22702	-0.183857	0.0661003	-2.78149	0.00541104	0.0544275	D1_mut_vs_D1_het	34363	eEF1delta
FBgn0039932	535.253	-0.366344	0.131777	-2.78003	0.00543539	0.0546143	D1_mut_vs_D1_het	43835	fuss
FBgn0003118	275.937	0.357781	0.128761	2.77863	0.00545879	0.0547734	D1_mut_vs_D1_het	42757	pnt
FBgn0261547	1689.78	0.247165	0.088945	2.77885	0.00545519	0.0547734	D1_mut_vs_D1_het	39900	Exn
FBgn0036501	137.305	0.812837	0.292753	2.77653	0.00549431	0.0550916	D1_mut_vs_D1_het	39670	CG7272
FBgn0038400	6887.17	0.185535	0.066834	2.77606	0.00550218	0.0551323	D1_mut_vs_D1_het	41959	CG5903
FBti0060694	225.583	-0.474943	0.171117	-2.77554	0.00551093	0.0551818	D1_mut_vs_D1_het		FBti0060694
FBti0019898	186.753	-0.98161	0.353779	-2.77464	0.00552625	0.0552969	D1_mut_vs_D1_het		FBti0019898
FBgn0039207	4554.51	-0.181161	0.0653218	-2.77336	0.00554806	0.0554436	D1_mut_vs_D1_het	42928	CG5789
FBgn0267141	4.45292	4.64038	1.67321	2.77333	0.00554857	0.0554436	D1_mut_vs_D1_het	19835351	lncRNA:CR45581
FBgn0036210	644.073	0.259639	0.0936632	2.77205	0.00557045	0.0555854	D1_mut_vs_D1_het	39335	CG14130
FBgn0047334	161.832	-0.561401	0.202521	-2.77207	0.00557016	0.0555854	D1_mut_vs_D1_het	4379909	BG642312
FBgn0085412	1528.5	-0.274513	0.0990549	-2.77133	0.00558284	0.0556707	D1_mut_vs_D1_het	5740131	kmr
FBgn0051781	296.208	-0.441254	0.159267	-2.77053	0.00559644	0.0557678	D1_mut_vs_D1_het	12798248	lncRNA:CR31781
FBgn0264310	73.0949	0.687939	0.248326	2.77031	0.00560031	0.055768	D1_mut_vs_D1_het	14462824	lncRNA:CR43785
FBgn0030187	335.59	-0.718473	0.259485	-2.76884	0.00562558	0.0558275	D1_mut_vs_D1_het	31954	Ipod
FBgn0039293	4888.63	-0.190797	0.0688877	-2.76969	0.00561103	0.0558275	D1_mut_vs_D1_het	43031	Alg9
FBgn0039638	2345.61	-0.260719	0.0941576	-2.76896	0.00562357	0.0558275	D1_mut_vs_D1_het	43441	dgt6
FBgn0050154	14.748	1.92114	0.693751	2.76921	0.00561922	0.0558275	D1_mut_vs_D1_het	246487	CG30154
FBgn0050161	10.6476	-1.95778	0.706912	-2.76948	0.00561455	0.0558275	D1_mut_vs_D1_het	37945	CG30161
FBgn0039307	9.75857	2.65952	0.960797	2.76804	0.00563946	0.0559269	D1_mut_vs_D1_het	8674041	CR13656
FBgn0013810	702.73	-0.294947	0.106597	-2.76694	0.00565855	0.0560011	D1_mut_vs_D1_het	35061	Dhc36C
FBgn0015222	21361.9	-0.187402	0.0677208	-2.76727	0.00565274	0.0560011	D1_mut_vs_D1_het	46415	Fer1HCH
FBgn0250755	1265.41	0.25483	0.0920921	2.76712	0.00565546	0.0560011	D1_mut_vs_D1_het	43754	CG42233
FBgn0037000	695.456	0.341742	0.123521	2.76666	0.00566338	0.0560105	D1_mut_vs_D1_het	40271	ZnT77C
FBgn0031264	26.8694	1.07115	0.387215	2.7663	0.0056696	0.0560338	D1_mut_vs_D1_het	33232	CG11835
FBgn0033624	6346.62	-0.168267	0.0608341	-2.76601	0.00567476	0.0560433	D1_mut_vs_D1_het	36224	CG12384
FBgn0034214	1936.3	-0.215205	0.0778094	-2.7658	0.00567831	0.0560433	D1_mut_vs_D1_het	36954	CG6550
FBgn0031937	17.1389	1.94896	0.704772	2.76538	0.00568558	0.0560767	D1_mut_vs_D1_het	34049	CG13795
FBgn0026259	3065.26	-0.181328	0.0656101	-2.76372	0.00571463	0.0563249	D1_mut_vs_D1_het	44261	eIF5B
FBgn0015790	12815	0.131199	0.0475192	2.76097	0.00576306	0.0567636	D1_mut_vs_D1_het	42501	Rab11
FBgn0036505	1470.08	0.183221	0.0664571	2.75698	0.00583385	0.0573516	D1_mut_vs_D1_het	39679	CG7945
FBgn0037602	531.867	-0.260751	0.0945801	-2.75693	0.00583465	0.0573516	D1_mut_vs_D1_het	41021	SLIRP2
FBgn0013688	37.3075	1.65882	0.60245	2.75346	0.00589697	0.0579248	D1_mut_vs_D1_het	19893562	srRNA
FBgn0039941	687.154	-0.20742	0.0753661	-2.75217	0.00592019	0.0581134	D1_mut_vs_D1_het	3354991	CG17167
FBgn0036838	4457.34	-0.135636	0.0492985	-2.75133	0.00593546	0.0582239	D1_mut_vs_D1_het	40074	CG3808
FBgn0030574	163.054	0.490932	0.17845	2.7511	0.00593959	0.0582249	D1_mut_vs_D1_het	32397	sbm
FBgn0037619	729.191	0.262313	0.095414	2.7492	0.005974	0.058483	D1_mut_vs_D1_het	41040	CG8159
FBti0060393	22.6167	1.52377	0.55422	2.74939	0.00597061	0.058483	D1_mut_vs_D1_het		FBti0060393
FBgn0031474	4462.15	0.192363	0.0699807	2.7488	0.00598135	0.0585154	D1_mut_vs_D1_het	33488	CG2991
FBgn0027512	26824.7	0.18937	0.0689129	2.74796	0.00599665	0.0586253	D1_mut_vs_D1_het	42793	CG10254
FBgn0051472	4916.7	-0.251921	0.0917005	-2.74721	0.00601041	0.0587094	D1_mut_vs_D1_het	40925	sgll
FBgn0069973	20.4134	-1.31512	0.478738	-2.74705	0.00601336	0.0587094	D1_mut_vs_D1_het	3355165	CG40485
FBgn0037515	1833.96	0.222637	0.081058	2.74663	0.00602105	0.0587448	D1_mut_vs_D1_het	40918	Sp7
FBgn0033520	127.69	0.537485	0.195726	2.74611	0.00603071	0.0587994	D1_mut_vs_D1_het	246663	Prx2540-1
FBgn0032015	4079.11	-0.188987	0.068828	-2.74578	0.00603671	0.0588183	D1_mut_vs_D1_het	34137	Ostgamma
FBgn0031877	980.209	-0.238768	0.0869797	-2.7451	0.00604923	0.0589006	D1_mut_vs_D1_het	33978	Hmgcl
FBgn0030327	2012.35	0.210555	0.0767554	2.74319	0.00608451	0.0592043	D1_mut_vs_D1_het	32122	FucT6
FBgn0052423	5965.23	0.194683	0.0709955	2.7422	0.006103	0.0593062	D1_mut_vs_D1_het	38605	shep
FBgn0034362	1962	0.225063	0.0820885	2.74171	0.00611209	0.0593529	D1_mut_vs_D1_het	37137	CG5323
FBgn0037633	3720.67	-0.20138	0.0734658	-2.74114	0.00612263	0.0594153	D1_mut_vs_D1_het	41055	CG9839
FBti0062497	6.06353	2.16366	0.789491	2.74057	0.00613324	0.0594784	D1_mut_vs_D1_het		FBti0062497
FBgn0053051	761.388	-0.347395	0.126821	-2.73925	0.00615787	0.0596773	D1_mut_vs_D1_het	39941	CG33051
FBti0062210	3.74791	4.33004	1.58137	2.73816	0.00617835	0.0598357	D1_mut_vs_D1_het		FBti0062210
FBgn0037548	833.385	0.255311	0.093296	2.73657	0.00620831	0.0600455	D1_mut_vs_D1_het	40957	CG7900
FBgn0041629	1372.58	-0.252451	0.0922439	-2.73678	0.00620434	0.0600455	D1_mut_vs_D1_het	31808	Hexo2
FBgn0032452	326.884	0.356737	0.130406	2.73559	0.00622694	0.0601452	D1_mut_vs_D1_het	34682	CG15484
FBgn0037128	8.7622	-2.04022	0.745766	-2.73574	0.00622407	0.0601452	D1_mut_vs_D1_het	40422	CG14572
FBgn0037341	1743.35	0.183226	0.0670124	2.73421	0.00625297	0.0603162	D1_mut_vs_D1_het	40672	CG12746
FBgn0058298	75.3855	0.812066	0.297147	2.73287	0.00627845	0.0605172	D1_mut_vs_D1_het	3355149	CG40298
FBgn0085732	58.9098	-0.846231	0.309671	-2.73268	0.00628217	0.0605172	D1_mut_vs_D1_het	5740733	CR40190
FBgn0029935	2080.53	0.212698	0.0778464	2.73228	0.0062898	0.0605503	D1_mut_vs_D1_het	31656	CG4615
FBgn0033716	2760.2	-0.151706	0.055546	-2.73118	0.00631071	0.0607112	D1_mut_vs_D1_het	36339	Den1
FBgn0028468	4169.12	-0.271668	0.099497	-2.73041	0.00632549	0.060813	D1_mut_vs_D1_het	42500	rtet
FBgn0264984	4.52132	2.83665	1.03924	2.72954	0.00634221	0.0609332	D1_mut_vs_D1_het	14462451	lncRNA:CR44135
FBgn0037472	3322.31	0.128757	0.0471795	2.72909	0.00635084	0.0609441	D1_mut_vs_D1_het	40851	CG10098
FBgn0275436	1411.12	-0.184078	0.0674513	-2.72905	0.00635177	0.0609441	D1_mut_vs_D1_het	36547	PheRS-m
FBgn0026015	6820.6	0.157331	0.0576835	2.72748	0.00638196	0.0611932	D1_mut_vs_D1_het	31565	Top3beta
FBgn0039609	3.61721	4.62927	1.69767	2.72685	0.00639429	0.0612708	D1_mut_vs_D1_het	43408	Nepl17
FBgn0036410	3.17854	-4.58562	1.68259	-2.72534	0.00642348	0.0614691	D1_mut_vs_D1_het	39565	CG8100
FBgn0082979	265.349	-0.491599	0.180368	-2.72553	0.00641991	0.0614691	D1_mut_vs_D1_het	5740351	snoRNA:Psi28S-3091a
FBgn0038721	1573.41	0.256863	0.0942877	2.72425	0.00644482	0.0616325	D1_mut_vs_D1_het	42340	subdued
FBgn0083027	739.345	-0.290492	0.106666	-2.72339	0.00646161	0.0617523	D1_mut_vs_D1_het	5740514	snoRNA:Psi18S-531
FBgn0082988	110.696	-0.54026	0.198522	-2.72142	0.00650028	0.0620809	D1_mut_vs_D1_het	5740140	snoRNA:Psi28S-2442b
FBgn0034924	1402.2	0.198734	0.0730437	2.72075	0.00651331	0.0621643	D1_mut_vs_D1_het	37793	CG17658
FBgn0266418	1228.92	-0.259019	0.0953034	-2.71783	0.00657114	0.0626749	D1_mut_vs_D1_het	42676	wake
FBgn0027529	9723.13	0.15678	0.0577469	2.71494	0.00662871	0.0631823	D1_mut_vs_D1_het	37304	tapas
FBgn0005671	28207.2	0.10411	0.0383583	2.71413	0.00664495	0.0632954	D1_mut_vs_D1_het	41550	Vha55
FBgn0036875	485.409	-0.524221	0.193195	-2.71343	0.00665898	0.0633873	D1_mut_vs_D1_het	40117	CG9449
FBgn0260856	1372.73	-0.183614	0.0676968	-2.7123	0.00668172	0.063562	D1_mut_vs_D1_het	38614	Membrin
FBgn0033542	3.87405	4.31387	1.59079	2.71178	0.00669229	0.063579	D1_mut_vs_D1_het	36126	CAH13
FBgn0034703	1885.52	-0.179395	0.0661532	-2.71181	0.00669163	0.063579	D1_mut_vs_D1_het	37531	CG3045
FBgn0035574	459.208	-0.45492	0.167825	-2.71069	0.0067144	0.0637472	D1_mut_vs_D1_het	38578	RhoGEF64C
FBgn0039642	1284.96	0.29129	0.107553	2.70834	0.00676203	0.0641573	D1_mut_vs_D1_het	43446	CG11882
FBgn0050055	1441.36	-0.21524	0.079508	-2.70715	0.00678638	0.0643461	D1_mut_vs_D1_het	10178803	lncRNA:CR30055
FBgn0034943	43.68	0.94294	0.348507	2.70566	0.00681698	0.0645939	D1_mut_vs_D1_het	37814	Fmo-1
FBgn0022029	5462.62	-0.157328	0.0581976	-2.70334	0.00686469	0.0649134	D1_mut_vs_D1_het	36953	l(2)k01209
FBgn0036299	7367.07	0.146031	0.0540118	2.70368	0.00685769	0.0649134	D1_mut_vs_D1_het	39435	Tsf2
FBgn0259704	3381.52	-0.18789	0.0695017	-2.70339	0.00686361	0.0649134	D1_mut_vs_D1_het	7354421	Nsun5
FBgn0046706	7533.98	-0.178891	0.0662188	-2.70151	0.00690251	0.0651909	D1_mut_vs_D1_het	3355064	Haspin
FBgn0035189	430.07	0.472922	0.175086	2.70109	0.00691131	0.0652314	D1_mut_vs_D1_het	38124	CG9119
FBgn0034062	1220.07	0.248789	0.0921223	2.70064	0.00692061	0.0652766	D1_mut_vs_D1_het	36763	CG8388
FBti0018939	130.527	-0.721172	0.267144	-2.69956	0.00694305	0.0654456	D1_mut_vs_D1_het		FBti0018939
FBgn0025702	61.514	0.768046	0.284594	2.69874	0.00696021	0.0655647	D1_mut_vs_D1_het	40461	Srpk79D
FBgn0030653	358.995	0.430911	0.15972	2.69791	0.00697763	0.065686	D1_mut_vs_D1_het	32488	CG7860
FBgn0026090	1442.72	0.162509	0.0602694	2.69637	0.00701002	0.065948	D1_mut_vs_D1_het	31137	CG14812
FBgn0027079	8203.1	-0.125825	0.0466864	-2.69512	0.00703642	0.0661533	D1_mut_vs_D1_het	45783	ValRS
FBti0018885	234.488	-0.559958	0.207887	-2.69358	0.00706902	0.0664166	D1_mut_vs_D1_het		FBti0018885
FBgn0264307	1408.84	0.28079	0.104288	2.69246	0.00709273	0.0665962	D1_mut_vs_D1_het	39018	orb2
FBgn0035268	2758.45	0.185066	0.0687699	2.6911	0.00712177	0.0668255	D1_mut_vs_D1_het	38224	CG8001
FBgn0083068	606.951	0.251327	0.0934478	2.68949	0.00715603	0.0671034	D1_mut_vs_D1_het	26067039	CG33947
FBgn0033257	408.286	0.306131	0.113898	2.68776	0.0071934	0.0674102	D1_mut_vs_D1_het	35777	sand
FBgn0035691	1302.5	0.273616	0.101849	2.68648	0.00722089	0.067624	D1_mut_vs_D1_het	38719	CG7386
FBgn0250791	1907.04	-0.184888	0.0688325	-2.68606	0.00722998	0.0676653	D1_mut_vs_D1_het	40233	alphaSnap
FBgn0027621	1139.46	-0.214007	0.0796807	-2.68581	0.00723544	0.0676726	D1_mut_vs_D1_het	32938	Pfrx
FBgn0051038	1727.72	-0.21835	0.0813274	-2.68483	0.00725678	0.0678284	D1_mut_vs_D1_het	43535	CG31038
FBgn0052196	246.608	0.360619	0.134399	2.6832	0.00729218	0.0681153	D1_mut_vs_D1_het	317908	CG32196
FBgn0050021	1199.57	-0.271134	0.101085	-2.68225	0.00731297	0.0682654	D1_mut_vs_D1_het	36176	metro
FBgn0265726	332.922	0.508023	0.189418	2.68202	0.0073179	0.0682674	D1_mut_vs_D1_het	32329	Nna1
FBgn0029878	4166.27	-0.288951	0.107765	-2.68131	0.00733344	0.0683683	D1_mut_vs_D1_het	31593	Pat1
FBgn0036538	5158.88	0.13708	0.0511331	2.68086	0.00734343	0.0684173	D1_mut_vs_D1_het	39726	CG15715
FBgn0020257	121.865	0.586506	0.218799	2.68057	0.00734978	0.0684324	D1_mut_vs_D1_het	37602	Ppa
FBgn0027054	5038.33	-0.112877	0.0421792	-2.67614	0.00744751	0.0692532	D1_mut_vs_D1_het	35759	CSN4
FBgn0032449	866.644	0.207	0.0773439	2.67635	0.00744284	0.0692532	D1_mut_vs_D1_het	34679	CG17036
FBgn0034528	6258.42	-0.150842	0.0563719	-2.67583	0.00745447	0.0692735	D1_mut_vs_D1_het	37330	CG11180
FBgn0263144	18659.5	0.149011	0.0557295	2.67382	0.00749918	0.0696442	D1_mut_vs_D1_het	35552	bin3
FBgn0010830	2925.8	0.213651	0.0799248	2.67314	0.00751439	0.0696922	D1_mut_vs_D1_het	46158	l(3)04053
FBgn0024364	3225.06	-0.161506	0.0604223	-2.67295	0.0075188	0.0696922	D1_mut_vs_D1_het	31083	CG11417
FBgn0033446	1479.92	-0.421526	0.157698	-2.673	0.00751765	0.0696922	D1_mut_vs_D1_het	36009	CG1648
FBgn0043799	1584.83	-0.236022	0.0884097	-2.66964	0.00759327	0.0703374	D1_mut_vs_D1_het	192528	CG31381
FBgn0013694	111.609	0.872053	0.326793	2.66852	0.00761863	0.0705272	D1_mut_vs_D1_het	19893541	trnG
FBgn0035462	2233.08	-0.169336	0.0634968	-2.66684	0.00765674	0.0708346	D1_mut_vs_D1_het	38444	IntS10
FBgn0033978	290.782	0.43312	0.162531	2.66484	0.00770247	0.0711667	D1_mut_vs_D1_het	36661	Cyp6a23
FBgn0038854	4701	0.15106	0.056686	2.66486	0.00770201	0.0711667	D1_mut_vs_D1_het	42497	CG7044
FBgn0004666	2125.09	0.269564	0.101211	2.6634	0.00773562	0.0714274	D1_mut_vs_D1_het	41612	sim
FBgn0044419	1988.35	0.159321	0.0598559	2.66175	0.00777365	0.0717327	D1_mut_vs_D1_het	3772100	Pmi
FBgn0029523	2139.61	-0.143942	0.0540852	-2.6614	0.0077816	0.0717603	D1_mut_vs_D1_het	8674032	CR18275
FBgn0023506	3217.4	0.184928	0.0695062	2.66059	0.00780033	0.0718872	D1_mut_vs_D1_het	31780	Es2
FBgn0052364	134.906	-0.625998	0.235416	-2.65911	0.00783464	0.0721263	D1_mut_vs_D1_het	317996	tut
FBgn0053834	127.394	0.860146	0.323479	2.65905	0.00783623	0.0721263	D1_mut_vs_D1_het	3771911	His1:CG33834
FBgn0034065	1385.54	-0.214776	0.080797	-2.65822	0.00785549	0.0722575	D1_mut_vs_D1_het	36766	Rrp42
FBgn0051522	436.656	0.323093	0.121726	2.65426	0.00794833	0.0730651	D1_mut_vs_D1_het	40567	CG31522
FBgn0035348	56.1456	-0.941999	0.355016	-2.6534	0.0079685	0.0731575	D1_mut_vs_D1_het	38315	CG16758
FBgn0035537	888.645	0.270321	0.101877	2.6534	0.00796843	0.0731575	D1_mut_vs_D1_het	38538	CG11342
FBgn0051898	887.379	0.278746	0.105104	2.65209	0.00799941	0.0733947	D1_mut_vs_D1_het	319012	CG31898
FBgn0031975	716.011	-0.384389	0.145039	-2.65025	0.00804313	0.0737023	D1_mut_vs_D1_het	34093	Tg
FBgn0030319	20.5208	-1.52822	0.576811	-2.64943	0.00806279	0.0737228	D1_mut_vs_D1_het	32110	CG2533
FBgn0036191	6419.16	-0.233873	0.0882772	-2.64931	0.00806574	0.0737228	D1_mut_vs_D1_het	39314	Sugb
FBgn0264324	2864.21	0.248971	0.0939579	2.64982	0.00805354	0.0737228	D1_mut_vs_D1_het	43404	spg
FBgn0003312	563.651	-0.315341	0.119055	-2.64869	0.00808037	0.0738099	D1_mut_vs_D1_het	44858	sad
FBgn0024184	13.3862	1.81518	0.685429	2.64824	0.00809129	0.0738149	D1_mut_vs_D1_het	32757	unc-4
FBgn0031683	1930.97	0.155446	0.0586966	2.64829	0.00808998	0.0738149	D1_mut_vs_D1_het	33743	CG4230
FBgn0261848	22.1986	3.5736	1.34964	2.64782	0.00810132	0.0738149	D1_mut_vs_D1_het	10178796	CG42780
FBti0019405	423.407	1.13911	0.430201	2.64786	0.00810039	0.0738149	D1_mut_vs_D1_het		FBti0019405
FBti0060255	11.5456	1.65036	0.623345	2.64759	0.00810688	0.073819	D1_mut_vs_D1_het		FBti0060255
FBgn0035233	2202.55	0.21892	0.0827085	2.64689	0.00812352	0.0739241	D1_mut_vs_D1_het	38182	Pex10
FBgn0004397	3749.41	0.177365	0.0670218	2.64638	0.00813591	0.0739274	D1_mut_vs_D1_het	31201	Vinc
FBgn0035771	4957.86	-0.140712	0.0531662	-2.64664	0.0081297	0.0739274	D1_mut_vs_D1_het	38819	Sec63
FBgn0037130	489.32	0.412655	0.15594	2.64624	0.00813922	0.0739274	D1_mut_vs_D1_het	40424	Syn1
FBgn0035166	301.463	-0.579564	0.21914	-2.64472	0.00817586	0.0742136	D1_mut_vs_D1_het	38097	JMJD5
FBgn0029706	3280.16	0.147563	0.0558204	2.64354	0.00820443	0.0744263	D1_mut_vs_D1_het	31377	CG3626
FBgn0033540	2564.16	-0.193734	0.0733272	-2.64205	0.00824068	0.0746615	D1_mut_vs_D1_het	36123	Elp2
FBti0061278	3.19379	3.683	1.39396	2.64211	0.00823914	0.0746615	D1_mut_vs_D1_het		FBti0061278
FBgn0000326	595.694	-0.295573	0.111962	-2.63994	0.00829204	0.0750798	D1_mut_vs_D1_het	117300	clt
FBgn0082978	280.426	-0.496537	0.188125	-2.63941	0.00830514	0.0751514	D1_mut_vs_D1_het	5740233	snoRNA:Psi28S-3091b
FBgn0039827	43.5839	1.16555	0.441913	2.63752	0.00835158	0.0755244	D1_mut_vs_D1_het	43689	CG1544
FBgn0020416	73.8798	-0.781185	0.296234	-2.63705	0.00836301	0.0755436	D1_mut_vs_D1_het	34978	Idgf1
FBgn0032476	2975.46	0.167269	0.0634316	2.63701	0.00836415	0.0755436	D1_mut_vs_D1_het	34710	CG5439
FBti0062461	13.4572	-1.72015	0.652416	-2.63658	0.00837458	0.0755907	D1_mut_vs_D1_het		FBti0062461
FBgn0051125	43.3503	0.863536	0.327571	2.63618	0.00838462	0.0756124	D1_mut_vs_D1_het	318599	CG31125
FBgn0051642	150.394	-0.569491	0.216038	-2.63606	0.00838745	0.0756124	D1_mut_vs_D1_het	326149	CG31642
FBgn0051690	178.547	0.66589	0.252747	2.63461	0.00842345	0.0758897	D1_mut_vs_D1_het	33455	CG31690
FBgn0039680	5847.14	0.259071	0.0983711	2.63361	0.00844819	0.0760259	D1_mut_vs_D1_het	43491	Cap-D2
FBgn0260450	1871.31	0.202158	0.0767619	2.63358	0.00844908	0.0760259	D1_mut_vs_D1_het	32597	CalpC
FBgn0010770	4500.74	-0.140772	0.0534977	-2.63137	0.00850421	0.0764745	D1_mut_vs_D1_het	42502	ppan
FBgn0036768	45.8681	0.982534	0.373495	2.63065	0.00852226	0.0765892	D1_mut_vs_D1_het	39994	CG7402
FBgn0033302	96.4981	0.543941	0.206845	2.62971	0.00854584	0.0767534	D1_mut_vs_D1_het	35835	Cyp6a14
FBgn0036624	3836.61	-0.181059	0.0688844	-2.62844	0.00857765	0.0769913	D1_mut_vs_D1_het	39821	RAF2
FBgn0000244	1367.64	0.227964	0.0868089	2.62605	0.00863832	0.0774843	D1_mut_vs_D1_het	41144	by
FBgn0026196	20694.7	-0.155627	0.0592672	-2.62585	0.00864328	0.0774843	D1_mut_vs_D1_het	33966	nop5
FBgn0051710	252.206	-0.433895	0.16532	-2.62457	0.00867591	0.0776806	D1_mut_vs_D1_het	318907	CG31710
FBgn0033128	259.321	0.488445	0.18618	2.62351	0.00870282	0.0778252	D1_mut_vs_D1_het	35616	Tsp42Eg
FBgn0086347	1231.99	0.249171	0.0949701	2.62368	0.00869845	0.0778252	D1_mut_vs_D1_het	34445	Myo31DF
FBgn0029696	2081.13	-1.06337	0.405703	-2.62106	0.0087657	0.0782907	D1_mut_vs_D1_het	31365	CG15571
FBgn0033160	9369.12	-0.153622	0.0586225	-2.62053	0.00877945	0.0783168	D1_mut_vs_D1_het	35654	Dhx15
FBgn0039886	831.616	-0.250195	0.0954724	-2.6206	0.00877745	0.0783168	D1_mut_vs_D1_het	43761	CG2003
FBgn0003980	832.405	-0.557701	0.212893	-2.61963	0.00880248	0.0783205	D1_mut_vs_D1_het	33827	Vm26Ab
FBgn0029834	40.7223	-0.961108	0.366864	-2.61979	0.00879835	0.0783205	D1_mut_vs_D1_het	31537	CG5937
FBgn0039656	25.1819	1.28262	0.489617	2.61964	0.00880216	0.0783205	D1_mut_vs_D1_het	43463	CG11951
FBgn0046296	968.163	0.182611	0.0697133	2.61946	0.00880693	0.0783205	D1_mut_vs_D1_het	39381	DEF8
FBgn0263773	4480.58	-0.152403	0.0581777	-2.61962	0.0088029	0.0783205	D1_mut_vs_D1_het	44380	fok
FBgn0053978	221.467	-0.677845	0.25885	-2.61868	0.00882719	0.0784253	D1_mut_vs_D1_het	3885646	CG33978
FBgn0260458	1994.5	0.155202	0.0592693	2.61858	0.00882955	0.0784253	D1_mut_vs_D1_het	3771920	PGRP-LD
FBgn0052694	27.8331	-1.17998	0.450774	-2.61767	0.0088532	0.0785871	D1_mut_vs_D1_het	31933	CG32694
FBgn0052369	1002.14	-0.300353	0.114756	-2.61732	0.00886222	0.0786189	D1_mut_vs_D1_het	38873	CG32369
FBgn0025839	3122.42	-0.272196	0.104027	-2.6166	0.00888099	0.078689	D1_mut_vs_D1_het	31190	ND-B14.5A
FBgn0034113	1548.05	-0.16238	0.062054	-2.61675	0.00887705	0.078689	D1_mut_vs_D1_het	36824	CG8060
FBgn0023213	37432	-0.18602	0.071158	-2.61419	0.00894392	0.0791981	D1_mut_vs_D1_het	43839	eIF4G1
FBgn0020414	327.859	0.484313	0.185286	2.61387	0.00895242	0.0792248	D1_mut_vs_D1_het	34981	Idgf3
FBgn0032974	3456.22	-0.144866	0.0554481	-2.61264	0.00898471	0.0794619	D1_mut_vs_D1_het	35440	CG3651
FBgn0003360	101354	-0.157873	0.0604359	-2.61225	0.00899495	0.0795039	D1_mut_vs_D1_het	32007	sesB
FBgn0037207	4019.56	0.203174	0.077799	2.61153	0.00901394	0.0796231	D1_mut_vs_D1_het	40514	Mes2
FBgn0038869	3518.67	-0.210975	0.0808717	-2.60876	0.00908718	0.0802211	D1_mut_vs_D1_het	42517	Smyd5
FBgn0032053	2409.81	-0.217915	0.0835393	-2.60853	0.00909325	0.0802258	D1_mut_vs_D1_het	34186	mRpL51
FBti0020162	106.83	0.543049	0.208269	2.60744	0.00912229	0.080433	D1_mut_vs_D1_het		FBti0020162
FBgn0265590	634.351	-0.294608	0.113	-2.60716	0.0091296	0.0804483	D1_mut_vs_D1_het	19835772	lncRNA:CR44417
FBgn0037506	31.3668	-1.10007	0.422259	-2.60521	0.00918178	0.0808589	D1_mut_vs_D1_het	40898	Mics1
FBgn0030003	4362.25	0.18201	0.0699336	2.60261	0.00925176	0.0813267	D1_mut_vs_D1_het	31735	CG2116
FBgn0287603	5188.09	0.249696	0.0959295	2.60291	0.00924356	0.0813267	D1_mut_vs_D1_het	54520510	lncRNA:CR46472
FBti0064146	3.60807	-3.69534	1.41982	-2.60269	0.00924956	0.0813267	D1_mut_vs_D1_het		FBti0064146
FBgn0028397	2409.24	0.240593	0.092487	2.60137	0.00928525	0.081522	D1_mut_vs_D1_het	32574	Tob
FBgn0051549	4796.15	0.20034	0.0770124	2.60141	0.00928423	0.081522	D1_mut_vs_D1_het	40689	CG31549
FBgn0037838	1245.29	0.293128	0.112764	2.59947	0.00933678	0.0819248	D1_mut_vs_D1_het	41300	TTLL15
FBgn0001233	293754	-0.109662	0.0421912	-2.59917	0.00934485	0.0819459	D1_mut_vs_D1_het	38389	Hsp83
FBgn0040066	3977.25	-0.125573	0.0483318	-2.59814	0.00937291	0.0821421	D1_mut_vs_D1_het	53428	wds
FBgn0002787	9329.22	-0.10376	0.0399537	-2.59699	0.00940434	0.0823178	D1_mut_vs_D1_het	37894	Rpn8
FBgn0034599	1073.08	0.181028	0.0697042	2.59709	0.00940165	0.0823178	D1_mut_vs_D1_het	37412	hng1
FBgn0039202	4.45935	-2.48087	0.955566	-2.59623	0.00942517	0.0824503	D1_mut_vs_D1_het	42923	CG13622
FBgn0027497	4838.46	0.144135	0.0555969	2.5925	0.00952805	0.0832999	D1_mut_vs_D1_het	40710	Madm
FBgn0083057	53.344	-0.685891	0.264688	-2.59132	0.00956093	0.0834865	D1_mut_vs_D1_het	5740506	snoRNA:Psi18S-110
FBgn0033710	108.83	0.622246	0.240191	2.59064	0.0095799	0.0835653	D1_mut_vs_D1_het	36333	CG17739
FBgn0042094	1015.67	-0.279638	0.107944	-2.59058	0.00958151	0.0835653	D1_mut_vs_D1_het	41318	Adk3
FBgn0004577	10.614	2.2189	0.856613	2.59032	0.00958875	0.0835781	D1_mut_vs_D1_het	2768671	Pxd
FBgn0011474	5629.62	-0.172507	0.0666325	-2.58894	0.00962725	0.0838061	D1_mut_vs_D1_het	41743	PR-Set7
FBgn0038598	164.912	-0.455395	0.175905	-2.58887	0.00962903	0.0838061	D1_mut_vs_D1_het	42197	CG7131
FBti0019235	4.01783	-4.14109	1.59965	-2.58876	0.00963229	0.0838061	D1_mut_vs_D1_het		FBti0019235
FBgn0034093	782.912	0.233065	0.0900455	2.5883	0.009645	0.0838412	D1_mut_vs_D1_het	36799	CG15706
FBgn0041096	617.681	-0.230943	0.0892292	-2.5882	0.00964791	0.0838412	D1_mut_vs_D1_het	39368	rols
FBgn0036940	10.3422	-1.46365	0.565612	-2.58773	0.00966109	0.0839053	D1_mut_vs_D1_het	40202	obst-J
FBgn0267545	1455.54	-0.247141	0.0955416	-2.58673	0.00968905	0.0840977	D1_mut_vs_D1_het	26067213	asRNA:CR45885
FBgn0028863	43.7286	-0.960424	0.371374	-2.58614	0.0097058	0.0841926	D1_mut_vs_D1_het	34921	CG4587
FBgn0027660	4212.24	0.225731	0.0873225	2.58503	0.009737	0.0844126	D1_mut_vs_D1_het	39939	blot
FBgn0086660	176.574	0.565982	0.219019	2.58417	0.0097614	0.0845735	D1_mut_vs_D1_het	3772387	snoRNA:Psi28S-1837a
FBgn0266655	19.3458	1.13242	0.438251	2.58395	0.00976756	0.0845762	D1_mut_vs_D1_het	19836254	asRNA:CR45162
FBgn0033130	130.025	0.759712	0.294079	2.58336	0.00978419	0.0846696	D1_mut_vs_D1_het	35618	Tsp42Ei
FBgn0037525	1706.79	0.186191	0.0721115	2.58199	0.00982315	0.0849051	D1_mut_vs_D1_het	40928	CG17816
FBgn0266971	5.6738	2.56219	0.992314	2.58204	0.00982195	0.0849051	D1_mut_vs_D1_het	19836176	lncRNA:CR45422
FBgn0038057	814.202	-0.193828	0.075078	-2.58169	0.00983191	0.0849301	D1_mut_vs_D1_het	41542	CG12267
FBgn0035522	18.1369	1.39477	0.540432	2.58084	0.00985603	0.0850369	D1_mut_vs_D1_het	38522	CG1273
FBgn0266521	22628.5	-0.183968	0.0712776	-2.58101	0.00985105	0.0850369	D1_mut_vs_D1_het	33863	stai
FBgn0030798	138.158	0.595661	0.230862	2.58016	0.00987537	0.085153	D1_mut_vs_D1_het	32675	CG13003
FBgn0029992	4091.95	-0.165577	0.0642031	-2.57896	0.00990975	0.0853477	D1_mut_vs_D1_het	31724	Upf2
FBgn0043455	2331.28	0.155615	0.0603582	2.57819	0.00993182	0.0854869	D1_mut_vs_D1_het	192506	CG5986
FBgn0035440	2957.16	-0.112817	0.0437645	-2.57782	0.00994252	0.0855281	D1_mut_vs_D1_het	38415	CG14969
FBgn0032034	1468.09	0.192968	0.0748712	2.57733	0.00995679	0.0856	D1_mut_vs_D1_het	34158	Rcd4
FBgn0052407	67.7387	0.831669	0.322734	2.57695	0.00996769	0.0856428	D1_mut_vs_D1_het	38667	CG32407
FBgn0034009	3688.56	0.127283	0.0494167	2.57571	0.0100035	0.0858995	D1_mut_vs_D1_het	36698	CG8155
FBgn0266946	309.605	0.307236	0.119304	2.57525	0.0100168	0.0859629	D1_mut_vs_D1_het	19834995	asRNA:CR45397
FBgn0032187	151.463	-0.656345	0.254973	-2.57417	0.010048	0.0861281	D1_mut_vs_D1_het	34348	CG4839
FBti0060913	10.7961	1.50591	0.584964	2.57437	0.0100424	0.0861281	D1_mut_vs_D1_het		FBti0060913
FBgn0031098	3702.27	0.146269	0.0568355	2.57355	0.0100662	0.0862328	D1_mut_vs_D1_het	33024	CG17068
FBgn0004118	13.1522	-1.48495	0.577063	-2.57329	0.0100736	0.0862454	D1_mut_vs_D1_het	42920	nAChRbeta2
FBgn0040239	1679.89	0.182416	0.0709122	2.57242	0.0100991	0.0864126	D1_mut_vs_D1_het	38628	bc10
FBgn0032517	583.45	0.279299	0.108635	2.57099	0.0101409	0.0866168	D1_mut_vs_D1_het	34753	CG7099
FBgn0034199	93.3999	-0.736001	0.28626	-2.57109	0.0101378	0.0866168	D1_mut_vs_D1_het	36936	Gbp1
FBti0020160	3.49543	-4.40258	1.71216	-2.57136	0.0101301	0.0866168	D1_mut_vs_D1_het		FBti0020160
FBgn0035137	2691.74	0.188622	0.0733826	2.57039	0.0101584	0.0867146	D1_mut_vs_D1_het	38063	CG1233
FBgn0030914	180.934	0.474947	0.184794	2.57015	0.0101655	0.0867244	D1_mut_vs_D1_het	32816	CG6106
FBgn0010501	3015.47	-0.143169	0.0557182	-2.56952	0.0101838	0.0868296	D1_mut_vs_D1_het	37729	Dcp-1
FBgn0032811	1064.62	0.175393	0.0682712	2.56906	0.0101974	0.0868945	D1_mut_vs_D1_het	35255	CG10268
FBgn0266384	728.565	0.188743	0.0734798	2.56863	0.01021	0.0869504	D1_mut_vs_D1_het	19835690	asRNA:CR45026
FBti0020079	13.0276	1.46112	0.568916	2.56825	0.0102213	0.0869955	D1_mut_vs_D1_het		FBti0020079
FBgn0030120	8.02999	-1.65889	0.646118	-2.56747	0.0102444	0.0871158	D1_mut_vs_D1_het	31879	CG17440
FBgn0039403	384.01	0.365583	0.142396	2.56736	0.0102475	0.0871158	D1_mut_vs_D1_het	43166	Sld5
FBgn0261802	3926.65	-0.114888	0.0447646	-2.56648	0.0102735	0.0872859	D1_mut_vs_D1_het	35442	CG42748
FBgn0266873	4.00751	-3.24305	1.26373	-2.56626	0.0102802	0.0872916	D1_mut_vs_D1_het	19835361	lncRNA:CR45334
FBgn0039747	18.4108	1.12376	0.437955	2.56593	0.0102898	0.0873217	D1_mut_vs_D1_het	43583	AdoR
FBgn0000449	314.284	0.394591	0.153888	2.56414	0.0103432	0.0877232	D1_mut_vs_D1_het	45282	dib
FBgn0039863	1521.96	-0.326026	0.127254	-2.56201	0.0104069	0.0882121	D1_mut_vs_D1_het	43730	CG1815
FBgn0034304	2634.94	0.150818	0.0588831	2.56131	0.0104277	0.0883362	D1_mut_vs_D1_het	37072	CG5742
FBgn0038330	314.929	0.310379	0.121232	2.56021	0.0104609	0.0885657	D1_mut_vs_D1_het	41875	CG14868
FBgn0035909	9346.87	-0.162569	0.0635168	-2.55947	0.0104832	0.0886511	D1_mut_vs_D1_het	44679	ergic53
FBti0064298	81.8449	-0.553638	0.216306	-2.55952	0.0104817	0.0886511	D1_mut_vs_D1_het		FBti0064298
FBgn0286222	9781.6	-0.129165	0.0504732	-2.55907	0.0104952	0.0887005	D1_mut_vs_D1_het	31605	Fum1
FBgn0010263	475.859	-0.470089	0.183727	-2.55863	0.0105086	0.0887615	D1_mut_vs_D1_het	33498	Rbp9
FBgn0265669	795.124	-0.320815	0.12545	-2.55732	0.0105483	0.0890449	D1_mut_vs_D1_het	19835307	CG44476
FBgn0023083	3513.88	0.219124	0.0857124	2.5565	0.0105731	0.0892026	D1_mut_vs_D1_het	44233	fray
FBgn0030667	14.8328	-1.86959	0.731605	-2.55546	0.0106046	0.0893975	D1_mut_vs_D1_het	32503	CG15599
FBgn0036777	751.092	0.217713	0.0851994	2.55533	0.0106086	0.0893975	D1_mut_vs_D1_het	40004	CG7341
FBgn0037239	1292.72	0.212549	0.0831904	2.55497	0.0106196	0.0894386	D1_mut_vs_D1_het	40552	Sfxn1-3
FBgn0032938	7153.28	0.149904	0.0586868	2.55431	0.0106398	0.0895563	D1_mut_vs_D1_het	35400	CG8671
FBgn0029824	2855.97	0.189479	0.0742167	2.55305	0.0106784	0.0898287	D1_mut_vs_D1_het	31525	CG3726
FBgn0266044	14.3822	1.3882	0.544146	2.55116	0.0107366	0.0902663	D1_mut_vs_D1_het	19836112	lncRNA:CR44809
FBgn0039924	6454.04	0.122769	0.0481426	2.5501	0.0107691	0.0904867	D1_mut_vs_D1_het	3885565	PIP4K
FBgn0051279	116.358	-0.587086	0.230242	-2.54987	0.0107764	0.0904957	D1_mut_vs_D1_het	318657	CG31279
FBgn0010292	4673.41	-0.16042	0.0629434	-2.54864	0.0108144	0.0907618	D1_mut_vs_D1_het	31701	bys
FBgn0050349	9563.72	-0.168362	0.0660721	-2.54816	0.0108293	0.0908339	D1_mut_vs_D1_het	35885	CG30349
FBgn0263451	86.0629	-0.612012	0.24028	-2.54708	0.0108629	0.0910105	D1_mut_vs_D1_het	12798513	asRNA:CR43474
FBgn0021761	4780.91	-0.181454	0.0712578	-2.54644	0.0108827	0.0910214	D1_mut_vs_D1_het	34527	Nup154
FBgn0032192	27.9888	0.896165	0.352014	2.54583	0.0109019	0.0910214	D1_mut_vs_D1_het	34355	CG5731
FBgn0034371	1251.88	0.17766	0.0697761	2.54615	0.0108919	0.0910214	D1_mut_vs_D1_het	37147	Ntan1
FBgn0038466	51.3495	1.73748	0.682437	2.54599	0.0108967	0.0910214	D1_mut_vs_D1_het	42050	CG8907
FBgn0261545	1198.55	-0.268638	0.105482	-2.54676	0.0108727	0.0910214	D1_mut_vs_D1_het	36403	CG42663
FBgn0265470	8.419	-1.68969	0.663705	-2.54584	0.0109016	0.0910214	D1_mut_vs_D1_het	19834955	lncRNA:CR44363
FBgn0036834	198.585	-0.560368	0.220135	-2.54557	0.01091	0.0910366	D1_mut_vs_D1_het	40070	CG6836
FBgn0283477	13218.2	-0.117161	0.0460386	-2.54484	0.0109327	0.0911731	D1_mut_vs_D1_het	53443	SF2
FBgn0033222	3.71128	3.41671	1.34295	2.54417	0.0109537	0.0912426	D1_mut_vs_D1_het	35727	CG12824
FBgn0266757	355.244	0.272592	0.107142	2.5442	0.0109529	0.0912426	D1_mut_vs_D1_het	39016	mfr
FBgn0267378	4089.27	-0.137489	0.0540516	-2.54366	0.0109697	0.0912714	D1_mut_vs_D1_het	33402	sau
[truncated: 16,050 more rows]
