# Supplementary material for: Multi-tissue characterization of the constitutive heterochromatin proteome in Drosophila identifies a link between satellite DNA organization and transposon repression
Source: PLoS Biol. 2025 Jan 15;23(1):e3002984. doi: 10.1371/journal.pbio.3002984 (PMC11734925; doi:10.1371/journal.pbio.3002984)
Supplement: S1 Data — (XLSX) [file pbio.3002984.s020.xlsx]

## Sheet: #D1 foci (GSC)
Male GSCs					Female GSCs
yw	D1-GFP	Prod-GFP	nls-GFP		yw	D1-GFP	Prod-GFP	nls-GFP
5	5	4	4		4	4	6	6
5	7	4	5		7	2	5	6
5	7	5	6		5	5	5	3
4	7	5	5		5	4	6	4
5	5	6	6		6	6	6	7
6	6	5	6		5	4	5	5
6	6	4	5		6	4	6	7
5	6	5	5		6	4	5	7
5	4	2	6		5	5	5	3
5	6	5	6		6	3	6	5
5	8	5	6		5	5	6
6	6	5	5		4	5	6
7	7	6	6		5	3	6
6	7	5	4		6	7	5
5	7	6	4		6	4	3
4	4	5	4		5	5	3
4	4	6	4		5	6	5
5	5	5	5		4	6	6
6	4	6	5		5	5	4
5	5	4	5		7	5	7
6	6	7	4		6	5	5
	6	6	5		6	6	5
	5	5	6		4	4	5
	7	5	6		5	6	5
	5	6	5		5	5	5
	5	6	5		4	6	5
	7	4	7		6	6	6
	6	5	6		5		4
	5	6	6		6
	4	6	5		7
	6	5	6		6
	6	5	4		5
	6	5	5		5
	7	5	4		7
	6	5			7
					5
					6
					6
					4
					5
					6
					5
					5
					4
					5

## Sheet: #Prod foci (GSC)
	Male GSCs					Female GSCs
	yw	D1-GFP	Prod-GFP	nls-GFP		yw	D1-GFP	Prod-GFP	nls-GFP
	2	3	2	2		4	3	2	4
	3	3	2	3		4	3	3	3
	2	3	3	3		3	2	4	4
	2	2	1	1		4	3	3	4
	2	2	3	1		3	2	3	3
	4	4	1	3		3	4	4	3
	2	2	2	2		3	3	3	3
	2	1	4	2		3	4	3	4
	2	2	2	3		3	3	3	3
	2	2	2	1		3	3	4	3
	2	2	1	1		2	3	4	4
	2	2	2	2		3	3	4	3
	3	2	2	2		3	3	4	2
	4	2	3	2		3	4	5	4
	2	2	3	2		4	2	4	3
	2	3	2	2		2	3	4	3
	3	2	3	2		2	2	4	3
	2	2	3	3		3	3	4	4
	2	3	3	1		2	3	4	4
	1	2	2	2		3	3	3	4
	2	2	2	4		2	3	3	3
	3	2	3	3		3	4	3	4
	3	1	4	2			4	2	4
	2	2	1	1			3	4	3
	2	2	2	2			4	4	4
	2	3	2	2			2	3	3
	1	1	1	3			4	2	3
	2	2	2	3			2	3	3
	2	2	2	2			4	3	2
	2	2	2	2			3	3	3
	1	2	1	3			4	4	4
	2	3	1	2			3	2
	2	2	3	4			4
	2	2	2	2			4
	3	2	3	2			3
	2	4	3	2			3
	1	3		2			3
	3	2		3			4
	2	4		1			4
	1	1		2			2
	2	2		2			4
	2	2		2			4
	3	2		1			4
	2	2		1			4
	1	3		3			4
	2			1			3
	2			2			3
	3			2			2
	2			2
	2			2
				2
				3

## Sheet: Fertility
	♂ yw	♀ yw	♂ D1-GFP	♀ D1-GFP	♂ Prod-GFP	♀ Prod-GFP
	125	115	97	56	148	57
	151	108	130	41	115	22
	110	128	68	34	118	51
	105	104	99	25	110	0
	133	130	147	67	121	0
	127	112	136	37	110
	132	113	135	54	125
	135	129	104	40	158
	146		122	75	93
	130		124		113
