# Supplementary material for: Multi-tissue characterization of the constitutive heterochromatin proteome in Drosophila identifies a link between satellite DNA organization and transposon repression
Source: PLoS Biol. 2025 Jan 15;23(1):e3002984. doi: 10.1371/journal.pbio.3002984 (PMC11734925; doi:10.1371/journal.pbio.3002984)
Supplement: S2 Data — These values were used to generate the intersection plot. (XLSX) [file pbio.3002984.s021.xlsx]

## Sheet: upset_plot_241004
gene_name.y	embryo_is_int_D1	embryo_is_int_Prod	ovary_is_int_D1	ovary_is_int_Prod	testis_is_int_D1	shared_embryo	shared_ovary
825-Oak	0	0	0	1	0	0	0
AAF47782	0	0	1	1	0	0	1
Aatf	1	0	0	0	0	0	0
Acf	1	0	0	0	0	0	0
Acn	0	0	1	1	0	0	1
Ada3	1	0	0	0	0	0	0
ADD1	1	0	0	0	0	0	0
Adh	0	1	0	0	0	0	0
Aef1	1	0	0	0	0	0	0
AFG3L2	0	1	0	0	0	0	0
Akr1B	1	1	0	1	0	1	0
AlaRS-m	1	0	0	0	0	0	0
Alg9	0	1	0	0	0	0	0
alpha-Est1	0	1	0	0	0	0	0
alpha-KGDHC	1	0	0	0	0	0	0
alt	0	0	1	0	0	0	0
Ankle2	1	0	0	0	0	0	0
anon-37B-2	0	0	0	1	0	0	0
anon-WO0118547.367	0	1	0	0	0	0	0
anon-WO0118547.410	0	0	1	0	0	0	0
anon-WO0153538.36	0	1	0	0	0	0	0
apolpp	0	0	1	0	1	0	0
aralar1	0	1	0	0	0	0	0
Atpalpha	0	0	1	0	0	0	0
ATPsynD	0	0	1	1	0	0	1
ATPsynO	0	0	0	1	0	0	0
aub	0	1	0	0	0	0	0
aurA	0	1	0	0	0	0	0
aurB	1	0	0	0	0	0	0
Bap170	1	0	0	0	0	0	0
Bap60	1	0	0	1	0	0	0
barr	1	0	0	0	0	0	0
BcDNA.LD23371	1	0	0	0	0	0	0
BcDNA.LD23634	0	0	0	0	1	0	0
BcDNA:GH07967	0	0	0	0	1	0	0
BcDNA:RE33866	0	1	0	0	0	0	0
BcDNA:RE71975	0	0	0	0	1	0	0
BcDNA:RH08992	1	0	0	0	0	0	0
BcDNA:RH09070	0	1	0	0	0	0	0
BcDNA:RH17411	0	1	0	0	0	0	0
BcDNA:RH45308	0	1	0	0	0	0	0
bcn92	0	1	0	0	0	0	0
BEST:CK01174	0	0	0	0	1	0	0
beta-Man	0	1	0	0	0	0	0
BicC	0	1	0	0	0	0	0
bnb	0	0	0	0	1	0	0
bocks	0	1	0	0	0	0	0
bonsai	0	1	0	0	0	0	0
borr	1	0	0	0	0	0	0
Bruce	0	0	1	1	0	0	1
bt	0	0	1	1	0	0	1
Bub3	0	1	0	0	0	0	0
Caf1-180	1	0	0	0	0	0	0
CAH3	0	1	0	0	0	0	0
CaMKII	0	1	0	0	0	0	0
Cap-D2	1	0	0	0	0	0	0
Cap-G	1	0	0	0	0	0	0
Capr	1	1	0	0	0	1	0
capt	0	1	0	0	0	0	0
CC4	0	0	0	0	1	0	0
Cchl	0	0	0	1	0	0	0
Cdc6	1	0	0	0	0	0	0
CG10616	1	0	0	0	0	0	0
CG10616-RA	1	0	0	0	0	0	0
CG11005	0	0	1	0	0	0	0
CG11447	0	1	0	0	0	0	0
CG14729	0	0	0	0	1	0	0
CG14985-RB	1	0	0	0	0	0	0
CG1598	1	0	0	0	0	0	0
CG2691	0	0	0	1	0	0	0
CG3107	0	1	0	0	0	0	0
CG3364	0	0	0	0	1	0	0
CG3800	0	1	0	0	0	0	0
CG4364	0	0	0	1	0	0	0
CG4951	1	0	0	0	0	0	0
CG5021	0	1	0	0	0	0	0
CG5098	1	0	0	0	0	0	0
CG5253	1	0	0	0	0	0	0
CG5316	1	0	0	0	0	0	0
CG5364	0	0	0	1	0	0	0
CG5477	0	1	0	0	0	0	0
CG7065	1	0	0	0	0	0	0
CG7824-RC	1	0	0	0	0	0	0
CG8728-RA	0	1	0	0	0	0	0
cg9253	0	0	0	0	1	0	0
Chd3	0	0	1	0	0	0	0
Cht10	0	1	0	0	0	0	0
clone 1.14	1	1	0	0	0	1	0
ClpP	0	1	0	0	0	0	0
ClpX	0	1	0	0	0	0	0
clt	1	0	0	0	0	0	0
clu	0	0	0	1	0	0	0
CNBP	0	1	0	0	0	0	0
cnn	0	1	0	0	0	0	0
Cnx14D	0	0	0	1	0	0	0
Cnx99A	0	0	0	1	0	0	0
comt	1	0	0	0	0	0	0
Coprox	0	1	0	0	0	0	0
Coq8	0	1	0	0	0	0	0
Cp19	1	0	0	0	0	0	0
Cp36	1	1	0	0	0	1	0
Cp7Fa	1	0	0	0	0	0	0
Cp7Fb	1	1	0	0	0	1	0
Cpr66Cb	0	0	0	1	0	0	0
CRIF	0	1	0	0	0	0	0
CSN7	0	0	0	1	0	0	0
CSN8	0	0	0	0	1	0	0
CstF50	0	0	0	0	1	0	0
Cyp1	0	1	0	0	0	0	0
Cyp301a1	0	1	0	0	0	0	0
Cyp6a8	0	1	0	0	0	0	0
Cyt-c1	0	0	1	1	0	0	1
D1	1	0	1	0	1	0	0
2001-12-01	0	1	0	0	0	0	0
Dhc64C	0	0	1	1	0	0	1
dikar	1	0	0	0	0	0	0
Dlc90F	0	1	0	0	0	0	0
DM_7295851	0	1	0	0	0	0	0
DMAP1	1	0	0	0	0	0	0
Dmel\CG10075	0	1	0	0	0	0	0
Dmel\CG10208	1	1	0	0	0	1	0
Dmel\CG10237	1	0	0	0	0	0	0
Dmel\CG10527	0	1	0	0	0	0	0
Dmel\CG10616	1	0	0	0	0	0	0
Dmel\CG10672	0	1	0	0	0	0	0
Dmel\CG1142	0	0	0	1	0	0	0
Dmel\CG11771	0	1	0	0	0	0	0
Dmel\CG11790	0	1	0	0	0	0	0
Dmel\CG12010	0	1	0	0	0	0	0
Dmel\CG12164	0	0	0	1	0	0	0
Dmel\CG12945	0	1	0	0	0	0	0
Dmel\CG13026	0	0	0	1	0	0	0
Dmel\CG13097	1	0	0	0	0	0	0
Dmel\CG13220	0	0	1	1	0	0	1
Dmel\CG13623	1	0	0	0	0	0	0
Dmel\CG1371	0	0	0	1	0	0	0
Dmel\CG13907	0	1	0	0	0	0	0
Dmel\CG13992	0	0	0	1	0	0	0
Dmel\CG14036	0	1	0	0	0	0	0
Dmel\CG14309	1	1	0	0	0	1	0
Dmel\CG14397	0	0	0	1	0	0	0
Dmel\CG14715	1	1	0	1	0	1	0
Dmel\CG14834	1	0	0	0	0	0	0
Dmel\CG14985	1	0	0	0	0	0	0
Dmel\CG15107	0	0	0	1	0	0	0
Dmel\CG15439	1	0	0	0	0	0	0
Dmel\CG1703	0	0	0	0	1	0	0
Dmel\CG17221	0	1	0	0	0	0	0
Dmel\CG17549	0	0	0	1	0	0	0
Dmel\CG17612	1	0	0	0	0	0	0
Dmel\CG17691	0	1	0	0	0	0	0
Dmel\CG17996	0	1	0	0	0	0	0
Dmel\CG1815	1	0	0	0	0	0	0
Dmel\CG18190	1	0	0	0	0	0	0
Dmel\CG1907	0	1	1	0	0	0	0
Dmel\CG1943	0	0	0	0	1	0	0
Dmel\CG2246	0	0	1	0	0	0	0
Dmel\CG2691	0	0	0	1	0	0	0
Dmel\CG30122	0	1	0	0	0	0	0
Dmel\CG3107	0	1	0	0	0	0	0
Dmel\CG32213	0	0	0	1	0	0	0
Dmel\CG3262	0	1	0	0	0	0	0
Dmel\CG34117	0	1	0	0	0	0	0
Dmel\CG34199	0	0	0	1	0	0	0
Dmel\CG3566	0	1	0	0	0	0	0
Dmel\CG3626	1	0	0	0	0	0	0
Dmel\CG4259	0	0	1	0	0	0	0
Dmel\CG4598	0	1	0	0	0	0	0
Dmel\CG4617	1	0	0	0	0	0	0
Dmel\CG46280	0	1	0	0	0	0	0
Dmel\CG4860	1	1	0	0	0	1	0
Dmel\CG5021	0	1	0	0	0	0	0
Dmel\CG5028	0	1	0	0	0	0	0
Dmel\CG5098	1	0	0	0	0	0	0
Dmel\CG5114	0	1	0	0	0	0	0
Dmel\CG5144	0	1	0	0	0	0	0
Dmel\CG5359	1	0	0	0	0	0	0
Dmel\CG5599	1	0	0	1	0	0	0
Dmel\CG5726	1	0	0	0	0	0	0
Dmel\CG5776	0	1	0	0	0	0	0
Dmel\CG5787	1	0	0	0	0	0	0
Dmel\CG5793	0	1	0	0	0	0	0
Dmel\CG6415	0	1	0	0	0	0	0
Dmel\CG7049	0	1	0	0	0	0	0
Dmel\CG7154	1	0	0	0	0	0	0
Dmel\CG7208	1	0	0	0	0	0	0
Dmel\CG7518	0	0	1	1	0	0	1
Dmel\CG7638	1	1	0	0	0	1	0
Dmel\CG7692	1	0	0	0	0	0	0
Dmel\CG7824	1	0	0	0	0	0	0
Dmel\CG7889	1	0	0	0	0	0	0
Dmel\CG7974	0	1	0	0	0	0	0
Dmel\CG8064	0	0	0	1	0	0	0
Dmel\CG8289	0	0	0	0	1	0	0
Dmel\CG8944	1	0	0	0	0	0	0
Dmel\CG9336	0	0	0	0	1	0	0
Dmel\CG9411	0	0	0	1	0	0	0
Dmel\CG9577	0	0	1	0	0	0	0
Dmel\CG9581	0	1	0	0	0	0	0
Dmel\CG9590	1	0	0	0	0	0	0
DmNAT3	0	0	1	0	0	0	0
DNAlig3	1	0	0	0	0	0	0
dom	1	0	0	0	0	0	0
DppIII	0	1	0	0	0	0	0
dpy	0	0	0	1	0	0	0
dre4	1	0	0	0	0	0	0
Duox	1	0	0	0	0	0	0
E(Pc)	1	0	0	0	0	0	0
E(var)3-9	1	0	0	0	0	0	0
e(y)3	1	0	0	0	0	0	0
E2f2	1	0	0	0	0	0	0
E3	1	0	0	0	0	0	0
Eb1	1	1	1	0	0	1	0
Echs1	1	1	0	0	0	1	0
eco	1	0	0	0	0	0	0
eIF2Bbeta	0	1	0	0	0	0	0
eIF2Bdelta	0	1	0	1	0	0	0
eIF2Bgamma	0	0	1	0	0	0	0
eIF3c	0	0	0	1	0	0	0
elg1	1	0	0	0	0	0	0
EMC8-9	1	0	0	0	0	0	0
EndoGI	0	1	0	0	0	0	0
Ent2	0	0	0	1	0	0	0
EP(2)2054	1	0	0	0	0	0	0
fabp	0	1	0	0	0	0	0
Fancd2	1	0	0	0	0	0	0
fat-spondin	0	0	1	0	0	0	0
FDY	0	1	0	0	0	0	0
FeCh	0	0	0	0	1	0	0
fit	1	1	1	0	0	1	0
FK506-bp1	0	0	0	1	0	0	0
fs(1)h	1	0	0	0	0	0	0
fs(1)K10	1	1	0	0	0	1	0
fzy	1	1	0	0	0	1	0
garz	0	0	0	1	0	0	0
Gasz	1	0	0	0	0	0	0
GckIII	0	1	0	0	0	0	0
GCS1	1	0	0	0	0	0	0
gfzf	1	0	0	0	0	0	0
GH07925p	0	1	0	0	0	0	0
Gle1	1	0	0	0	0	0	0
Glt	0	0	0	1	0	0	0
glu	0	0	0	0	1	0	0
Gmd	0	0	1	0	0	0	0
Gp93	0	1	0	1	0	0	0
Gprk1	0	0	1	0	0	0	0
Grip71	0	1	0	0	0	0	0
Gs1	1	1	0	0	0	1	0
GstD3	1	0	0	0	0	0	0
GstE8	1	0	0	0	0	0	0
GstZ1	0	1	0	1	0	0	0
Hacl	0	1	0	0	0	0	0
Hcs	1	1	0	0	0	1	0
HDAC6	1	0	0	0	0	0	0
hdly	0	0	1	1	0	0	1
Hmgcl	0	1	0	0	0	0	0
Hmgcr	1	0	0	0	0	0	0
Hmr	1	0	0	0	0	0	0
Hmu	0	0	1	1	0	0	1
hng2	1	0	0	0	0	0	0
hnRNP U	0	1	0	0	0	0	0
Ho	0	1	0	0	0	0	0
HP5	1	0	0	0	0	0	0
Hsp27	0	1	0	0	0	0	0
Idgf4	1	1	0	0	0	1	0
Idh3b	0	1	0	0	0	0	0
IKKepsilon	1	0	0	0	0	0	0
Incenp	1	0	0	0	0	0	0
insv	1	0	0	0	0	0	0
Inx2	0	0	1	0	0	0	0
IscU	0	1	0	0	0	0	0
Iswi	0	0	0	1	0	0	0
JHDM2	1	0	0	0	0	0	0
jigr1	1	0	0	0	0	0	0
ken	1	0	0	0	0	0	0
Klp61F	1	0	0	0	0	0	0
l(2)10685	1	1	0	0	0	1	0
l(2)k09022	0	0	0	1	0	0	0
l(2)k14505	0	1	0	0	0	0	0
l(2)tid	1	1	1	1	0	1	1
l(2)tid-RA	1	1	1	1	0	1	1
l(3)mbt	1	0	0	0	0	0	0
Lamp1	0	1	0	0	0	0	0
LanB1	1	0	0	0	0	0	0
Lhr	1	0	0	0	0	0	0
lig	0	1	0	0	0	0	0
LManVI	0	0	1	0	0	0	0
lok	1	0	0	0	0	0	0
lqfR	0	0	1	0	0	0	0
Lst8	0	1	0	0	0	0	0
lva	0	0	1	0	0	0	0
LysRS	0	0	0	1	0	0	0
mAcon1	1	0	0	0	0	0	0
mael	1	1	0	0	0	1	0
Mccc1	1	0	0	0	0	0	0
Mccc2	1	0	1	1	0	0	1
me31B	0	1	0	0	0	0	0
mEFTs	0	1	0	0	0	0	0
mei-S332	1	0	0	0	0	0	0
Men	1	0	0	0	0	0	0
MEP-1	1	0	0	0	0	0	0
Mes-4	1	0	0	0	0	0	0
MESR4	1	0	0	0	0	0	0
MetRS	0	1	0	0	0	0	0
mfas	0	0	0	0	1	0	0
Mi-2	0	0	1	0	0	0	0
MICU1	0	1	0	0	0	0	0
Mink	0	1	0	0	0	0	0
mino	0	1	0	1	0	0	0
Mipp1	0	0	0	1	0	0	0
Mlc1	0	0	0	1	0	0	0
mldr	1	0	0	0	0	0	0
mle	1	0	0	0	0	0	0
Mlf	1	0	0	0	0	0	0
Moca-cyp	0	1	0	0	0	0	0
mof	1	0	0	0	0	0	0
mrn	1	0	0	0	0	0	0
mRpL1	1	0	0	0	0	0	0
mRpL10	0	1	0	0	0	0	0
mRpL12	0	1	0	1	0	0	0
mRpL15	0	0	1	0	0	0	0
mRpL16	1	0	0	0	0	0	0
mRpL19	1	0	0	0	0	0	0
mRpL2	0	1	0	0	0	0	0
mRpL20	0	0	1	1	0	0	1
mRpL24	0	0	0	1	0	0	0
mRpL28	0	0	1	1	0	0	1
mRpL3	1	0	0	0	0	0	0
mRpL30	0	1	0	0	0	0	0
mRpL37	1	1	0	0	0	1	0
mRpL4	1	0	0	0	0	0	0
mRpL40	0	1	0	0	0	0	0
mRpL50	1	0	1	0	0	0	0
mRpL51	0	0	1	1	0	0	1
mRpL55	1	0	0	0	0	0	0
mRpL9	1	0	0	0	0	0	0
mRpS11	1	0	0	0	0	0	0
mRpS17	1	0	0	0	0	0	0
mRpS18A	0	0	0	1	0	0	0
mRpS21	1	0	0	0	0	0	0
mRpS22	1	0	0	1	0	0	0
mRpS25	1	1	0	0	0	1	0
mRpS26	0	1	0	0	0	0	0
mRpS29	0	0	0	1	0	0	0
mRpS31	0	0	1	1	0	0	1
mRpS35	1	0	0	0	0	0	0
mRpS6	0	1	0	1	0	0	0
mRpS7	0	1	0	0	0	0	0
mRpS9	0	0	1	1	0	0	1
MsrA	0	1	0	0	0	0	0
mt:Cyt-b	1	1	0	0	0	1	0
mTerf3	1	0	0	0	0	0	0
Mtpalpha	0	0	0	1	0	0	0
Mtpbeta	0	0	1	0	0	0	0
Mulk	0	1	0	0	0	0	0
mus101	1	0	0	0	0	0	0
Mys45A	0	0	0	1	0	0	0
NAT1	0	1	0	0	0	0	0
Naxd	1	1	0	0	0	1	0
Nbr	0	0	0	1	0	0	0
Nca	1	1	0	0	0	1	0
ND-24	0	0	0	1	0	0	0
ND-30	0	0	0	1	0	0	0
ND-39	0	0	0	1	0	0	0
ND-49	0	0	1	0	0	0	0
ND-75	0	1	0	0	0	0	0
ND-B12	0	0	0	1	0	0	0
ND-B16.6	0	0	1	0	0	0	0
ND-MLRQ	0	0	0	1	0	0	0
Neos	1	0	0	0	0	0	0
Neurochondrin	0	0	1	0	0	0	0
Nfs1	0	1	0	0	0	0	0
NimC4	0	1	0	0	0	0	0
Nipsnap	0	1	0	1	0	0	0
NitFhit	0	1	0	0	0	0	0
Nop56	0	0	0	1	0	0	0
Nplp2	0	0	0	0	1	0	0
NSD	1	0	0	0	0	0	0
Nup107	0	0	0	0	1	0	0
Nup358	1	0	0	0	0	0	0
Nup93-1	0	0	0	1	0	0	0
Nup93-2	0	0	1	0	0	0	0
Nup98-96	0	0	1	1	0	0	1
Nxt1	1	1	0	0	0	1	0
O-fut1	0	1	0	0	0	0	0
Opa1	1	1	0	0	0	1	0
Orc1	1	0	0	0	0	0	0
Orc2	1	0	0	0	0	0	0
Orc3	1	0	0	0	0	0	0
Orc4	1	0	0	0	0	0	0
Orc5	1	0	0	0	0	0	0
Orc6	1	0	0	0	0	0	0
OstDelta	0	0	0	1	0	0	0
otu	0	0	0	1	0	0	0
OXA1L	0	1	0	0	0	0	0
P5CDh1	0	1	0	0	0	0	0
Parp	1	0	0	0	0	0	0
PCB	1	1	0	0	0	1	0
Pdk	0	1	0	0	0	0	0
Pdss2	1	0	0	0	0	0	0
peng	0	0	0	1	0	0	0
Pfk	0	0	1	0	0	0	0
piwi	0	1	0	0	0	0	0
Plekhm1	0	1	0	0	0	0	0
PMCA	0	0	0	1	0	0	0
Pmp70	0	0	1	1	0	0	1
PNKP	1	0	0	0	0	0	0
PNUTS	1	0	0	0	0	0	0
POLDIP2	1	1	0	0	0	1	0
polybromo	1	0	0	0	0	0	0
Pp1-13C	0	0	0	1	0	0	0
Pp1-87B	0	0	0	1	0	0	0
Pp1alpha-96A	0	0	0	1	0	0	0
Ppcs	1	0	0	0	0	0	0
pps	1	0	0	0	0	0	0
PR-Set7	1	0	0	0	0	0	0
Prat	0	0	0	0	1	0	0
pre-mod(mdg4)-I	1	0	0	0	0	0	0
prod	0	0	0	1	0	0	0
Prosalpha1	0	0	0	1	0	0	0
Prosalpha1R	0	0	0	1	0	0	0
Prosalpha2	0	0	0	1	0	0	0
Prosbeta6	1	1	1	0	0	1	0
Prp19	0	1	0	0	0	0	0
Prp31	0	0	0	1	0	0	0
prtp	0	0	0	1	0	0	0
Prx3	0	1	0	0	0	0	0
Q9VKZ7_DROME	0	0	1	1	0	0	1
Rae1	1	0	0	0	0	0	0
RAF2	0	0	1	0	0	0	0
RagC-D	0	1	0	0	0	0	0
Ranbp21	0	0	1	1	0	0	1
RanGAP	1	0	0	0	0	0	0
rdog	1	0	0	0	0	0	0
ref(2)P	0	1	0	0	0	0	0
Rexo5	1	0	0	0	0	0	0
RfC38	0	0	1	1	0	0	1
RFeSP	0	1	0	0	0	0	0
Rim2	0	1	0	0	0	0	0
Roe1	1	1	0	0	0	1	0
RpA-70	0	1	0	0	0	0	0
RPA2	0	1	0	0	0	0	0
RpLP0	0	0	1	1	0	0	1
RpLP1	0	0	0	1	0	0	0
Rpn7	0	0	1	1	0	0	1
Rpn9	0	0	1	0	0	0	0
RpS18	0	0	0	1	0	0	0
RpS19a	0	0	1	1	0	0	1
RpS5a	0	0	0	1	0	0	0
Rpt1	0	0	0	1	0	0	0
Rpt4	0	0	0	1	0	0	0
Rs1	0	0	0	0	1	0	0
Sac1	1	0	0	0	0	0	0
Saf-B	0	1	0	0	0	0	0
Sap47	0	1	0	0	0	0	0
SC35	0	1	0	0	0	0	0
ScpX	0	1	0	0	0	0	0
scra	1	1	0	0	0	1	0
Scsalpha1	0	1	0	0	0	0	0
scu	0	0	0	1	0	0	0
SdhA	0	1	0	0	0	0	0
SdhB	0	1	0	0	0	0	0
Sec63	1	0	0	0	0	0	0
Sema2a	0	1	0	0	0	0	0
Sf3b1	0	0	1	1	0	0	1
SH3PX1	1	0	0	0	0	0	0
sle	1	0	0	0	0	0	0
slf	0	0	0	1	0	0	0
slgA	0	0	0	0	1	0	0
SMC3	1	0	0	0	0	0	0
Smn	0	0	1	0	0	0	0
Sod3	1	1	0	0	0	1	0
sov	1	0	0	0	0	0	0
spel1	0	1	0	0	0	0	0
spen	1	0	0	0	0	0	0
Spg7	0	1	0	0	0	0	0
Spn	0	1	0	0	0	0	0
Spn42Da	0	1	0	0	0	0	0
Spn43Ab	0	0	0	0	1	0	0
Spn88Ea	0	1	0	0	0	0	0
Spt20	1	0	0	0	0	0	0
Sptr	0	0	0	1	0	0	0
SrpRbeta	0	0	0	1	0	0	0
Stoml2	0	0	0	1	0	0	0
Strip	1	0	0	0	0	0	0
Stt3A	0	1	0	0	0	0	0
stwl	1	0	0	0	0	0	0
Su(var)3-9	1	0	0	0	0	0	0
su(w[a])	1	0	0	0	0	0	0
Taf1	1	0	0	0	0	0	0
Taf3	1	0	0	0	0	0	0
Tailor	1	0	0	0	0	0	0
tea	1	0	0	0	0	0	0
Tfb1	1	0	0	0	0	0	0
Tig	0	0	1	0	0	0	0
Tom70	0	0	0	1	0	0	0
Top2	1	0	0	0	0	0	0
tou	1	0	0	0	0	0	0
TppII	0	1	1	1	0	0	1
TrpRS-m	0	1	0	0	0	0	0
Tsf1	0	0	0	0	1	0	0
TSG101	0	0	0	0	1	0	0
Tsr1	1	0	0	0	0	0	0
TTLL5	1	0	0	0	0	0	0
twin	0	0	0	1	0	0	0
Ufl1	1	0	0	0	0	0	0
Ugt35D1	1	1	0	0	0	1	0
UK114	0	1	0	0	0	0	0
UQCR-C1	0	1	0	0	0	0	0
UQCR-C2	0	1	0	0	0	0	0
Vajk1	0	0	0	1	0	0	0
Vajk4	0	0	0	1	0	0	0
Vamp7	0	1	0	0	0	0	0
vig2	0	1	0	0	0	0	0
Vm34Ca	1	1	0	0	0	1	0
vnc	0	1	0	0	1	0	0
vtd	1	0	0	0	0	0	0
wcd	0	0	0	1	0	0	0
wdb	0	0	0	1	0	0	0
whd	1	0	0	0	0	0	0
wls	0	1	0	0	0	0	0
wus	0	1	0	0	0	0	0
Xpc	1	0	0	0	0	0	0
Xpd	1	0	0	0	0	0	0
yellow-g	1	1	0	0	0	1	0
yellow-g2	1	1	0	0	0	1	0
yip2	1	1	0	0	0	1	0
yl	0	1	0	0	0	0	0
Yp2	1	0	0	0	0	0	0
Yp3	1	0	0	0	0	0	0
Ythdf	1	0	0	0	0	0	0
