# Supplementary material for: Multi-tissue characterization of the constitutive heterochromatin proteome in Drosophila identifies a link between satellite DNA organization and transposon repression
Source: PLoS Biol. 2025 Jan 15;23(1):e3002984. doi: 10.1371/journal.pbio.3002984 (PMC11734925; doi:10.1371/journal.pbio.3002984)
Supplement: S3 Data — (XLSX) [file pbio.3002984.s022.xlsx]

## Sheet: miRNA
length	D1-TM6_sample1	D1-TM6_sample2	D1-TM6_sample3	D1-BSC66_sample1	D1-BSC66_sample2	D1-BSC66_sample3
18	5455.48	4273.04	3572.5	3811.28	5548.04	4460.32
19	9976.75	8031.94	6768.32	7603.41	9216.23	9096.27
20	31337.5	28074.7	27171	30949.7	34336.8	33637.7
21	134529	131421	131375	132842	140912	140965
22	611011	626776	617491	635434	628551	621415
23	164868	160896	170693	152452	144060	151747
24	39644.7	37724.8	39662.9	34303.1	34205.1	35475.1
25	2684.3	2384.19	2849.03	2193.37	2664.03	2687.08
26	267.339	219.974	249.664	237.739	298.765	315.631
27	76.3827	63.223	54.7891	61.1634	70.3287	69.9962
28	31.0567	24.0352	26.7719	22.8698	26.4394	27.8689
29	16.7874	15.6751	18.0555	17.0194	14.2773	15.5547
30	7.13464	6.79256	8.71644	6.91412	15.8636	15.5547
31	3.77716	6.27005	4.98082	3.19113	4.75908	1.94434
32	5.4559	5.22504	1.86781	3.19113	4.75908	2.59245
33	4.61653	4.18003	2.49041	3.72299	3.17272	4.53679
34	6.29527	6.79256	4.35822	4.25484	4.75908	1.94434
35	5.03622	3.65753	3.11301	4.25484	7.40302	3.24057
36	9.65275	10.9726	4.98082	10.1053	8.46059	7.12925
37	21.8236	19.8552	13.0747	17.0194	10.5757	12.3142
38	13.4299	13.0626	14.9425	9.04154	15.3348	19.4434
39	7.13464	5.22504	0.622603	3.72299	5.28787	8.42547
40	4.19685	2.61252	1.24521	2.65928	5.28787	3.88868
41	2.09842	3.65753	3.11301	0.531855	2.11515	2.59245
42	3.77716	3.13503	0.622603	2.65928	8.46059	2.59245
43	2.51811	3.65753	0.622603	1.59557	1.05757	0.648113
44	2.09842	0	1.24521	0	0.528787	1.29623
45	1.25905	0.522504	0	0	0.528787	1.94434
46	0	0	0	0	0	0
47	0	0	0	0	0	0
48	0	0	0	0	0	0
49	0	0	0	0	0	0
50	0	0	0	0	0	0
51	0	0	0	0	0	0
52	0	0	0	0	0	0
53	0	0	0	0	0	0
54	0	0	0	0	0	0
55	0	0	0	0	0	0
56	0	0	0	0	0	0
57	0	0	0	0	0	0
58	0	0	0	0	0	0
59	0	0	0	0	0	0
60	0	0	0	0	0	0
61	0	0	0	0	0	0
62	0	0	0	0	0	0
63	0	0	0	0	0	0
64	0	0	0	0	0	0
65	0	0	0	0	0	0
66	0	0	0	0	0	0
67	0	0	0	0	0	0
68	0	0	0	0	0	0
69	0	0	0	0	0	0
70	0	0	0	0	0	0
71	0	0	0	0	0	0
72	0	0	0	0	0	0
73	0	0	0	0	0	0
74	0	0	0	0	0	0
75	0	0	0	0	0	0
76	0	0	0	0	0	0
77	0	0	0	0	0	0
78	0	0	0	0	0	0
79	0	0	0	0	0	0
80	0	0	0	0	0	0
81	0	0	0	0	0	0
82	0	0	0	0	0	0
83	0	0	0	0	0	0
84	0	0	0	0	0	0
85	0	0	0	0	0	0
86	0	0	0	0	0	0
87	0	0	0	0	0	0
88	0	0	0	0	0	0
89	0	0	0	0	0	0
90	0	0	0	0	0	0
91	0	0	0	0	0	0
92	0	0	0	0	0	0
93	0	0	0	0	0	0
94	0	0	0	0	0	0
95	0	0	0	0	0	0
96	0	0	0	0	0	0
97	0	0	0	0	0	0
98	0	0	0	0	0	0
99	0	0	0	0	0	0
100	0	0	0	0	0	0
101	0	0	0	0	0	0
102	0	0	0	0	0	0
103	0	0	0	0	0	0
104	0	0	0	0	0	0
105	0	0	0	0	0	0
106	0	0	0	0	0	0
107	0	0	0	0	0	0
108	0	0	0	0	0	0
109	0	0	0	0	0	0
110	0	0	0	0	0	0
111	0	0	0	0	0	0
112	0	0	0	0	0	0
113	0	0	0	0	0	0
114	0	0	0	0	0	0
115	0	0	0	0	0	0
116	0	0	0	0	0	0
117	0	0	0	0	0	0
118	0	0	0	0	0	0
119	0	0	0	0	0	0
120	0	0	0	0	0	0
121	0	0	0	0	0	0
122	0	0	0	0	0	0
123	0	0	0	0	0	0
124	0	0	0	0	0	0
125	0	0	0	0	0	0
126	0	0	0	0	0	0
127	0	0	0	0	0	0
128	0	0	0	0	0	0
129	0	0	0	0	0	0
130	0	0	0	0	0	0
131	0	0	0	0	0	0
132	0	0	0	0	0	0
133	0	0	0	0	0	0
134	0	0	0	0	0	0
135	0	0	0	0	0	0
136	0	0	0	0	0	0
137	0	0	0	0	0	0
138	0	0	0	0	0	0
139	0	0	0	0	0	0
140	0	0	0	0	0	0
141	0	0	0	0	0	0
142	0	0	0	0	0	0
143	0	0	0	0	0	0
144	0	0	0	0	0	0
145	0	0	0	0	0	0
146	0	0	0	0	0	0
147	0	0	0	0	0	0
148	0	0	0	0	0	0
149	0	0	0	0	0	0
150	0	0	0	0	0	0
151	0	0	0	0	0	0
152	0	0	0	0	0	0
153	0	0	0	0	0	0
154	0	0	0	0	0	0
155	0	0	0	0	0	0
156	0	0	0	0	0	0
157	0	0	0	0	0	0
158	0	0	0	0	0	0
159	0	0	0	0	0	0
160	0	0	0	0	0	0
161	0	0	0	0	0	0
162	0	0	0	0	0	0
163	0	0	0	0	0	0
164	0	0	0	0	0	0
165	0	0	0	0	0	0
166	0	0	0	0	0	0
167	0	0	0	0	0	0
168	0	0	0	0	0	0
169	0	0	0	0	0	0
170	0	0	0	0	0	0
171	0	0	0	0	0	0
172	0	0	0	0	0	0
173	0	0	0	0	0	0
174	0	0	0	0	0	0
175	0	0	0	0	0	0
176	0	0	0	0	0	0
177	0	0	0	0	0	0
178	0	0	0	0	0	0
179	0	0	0	0	0	0
180	0	0	0	0	0	0
181	0	0	0	0	0	0
182	0	0	0	0	0	0
183	0	0	0	0	0	0
184	0	0	0	0	0	0
185	0	0	0	0	0	0
186	0	0	0	0	0	0
187	0	0	0	0	0	0
188	0	0	0	0	0	0
189	0	0	0	0	0	0
190	0	0	0	0	0	0
191	0	0	0	0	0	0
192	0	0	0	0	0	0
193	0	0	0	0	0	0
194	0	0	0	0	0	0
195	0	0	0	0	0	0
196	0	0	0	0	0	0
197	0	0	0	0	0	0
198	0	0	0	0	0	0
199	0	0	0	0	0	0
200	0	0	0	0	0	0
201	0	0	0	0	0	0
202	0	0	0	0	0	0
203	0	0	0	0	0	0
204	0	0	0	0	0	0
205	0	0	0	0	0	0
206	0	0	0	0	0	0
207	0	0	0	0	0	0
208	0	0	0	0	0	0
209	0	0	0	0	0	0
210	0	0	0	0	0	0
211	0	0	0	0	0	0
212	0	0	0	0	0	0
213	0	0	0	0	0	0
214	0	0	0	0	0	0
215	0	0	0	0	0	0
216	0	0	0	0	0	0
217	0	0	0	0	0	0
218	0	0	0	0	0	0
219	0	0	0	0	0	0
220	0	0	0	0	0	0
221	0	0	0	0	0	0
222	0	0	0	0	0	0
223	0	0	0	0	0	0
224	0	0	0	0	0	0
225	0	0	0	0	0	0
226	0	0	0	0	0	0
227	0	0	0	0	0	0
228	0	0	0	0	0	0
229	0	0	0	0	0	0
230	0	0	0	0	0	0
231	0	0	0	0	0	0
232	0	0	0	0	0	0
233	0	0	0	0	0	0
234	0	0	0	0	0	0
235	0	0	0	0	0	0
236	0	0	0	0	0	0
237	0	0	0	0	0	0
238	0	0	0	0	0	0
239	0	0	0	0	0	0
240	0	0	0	0	0	0
241	0	0	0	0	0	0
242	0	0	0	0	0	0
243	0	0	0	0	0	0
244	0	0	0	0	0	0
245	0	0	0	0	0	0
246	0	0	0	0	0	0
247	0	0	0	0	0	0
248	0	0	0	0	0	0
249	0	0	0	0	0	0
250	0	0	0	0	0	0
251	0	0	0	0	0	0
252	0	0	0	0	0	0
253	0	0	0	0	0	0
254	0	0	0	0	0	0
255	0	0	0	0	0	0
256	0	0	0	0	0	0
257	0	0	0	0	0	0
258	0	0	0	0	0	0
259	0	0	0	0	0	0
260	0	0	0	0	0	0
261	0	0	0	0	0	0
262	0	0	0	0	0	0
263	0	0	0	0	0	0
264	0	0	0	0	0	0
265	0	0	0	0	0	0
266	0	0	0	0	0	0
267	0	0	0	0	0	0
268	0	0	0	0	0	0
269	0	0	0	0	0	0
270	0	0	0	0	0	0
271	0	0	0	0	0	0
272	0	0	0	0	0	0
273	0	0	0	0	0	0
274	0	0	0	0	0	0
275	0	0	0	0	0	0
276	0	0	0	0	0	0
277	0	0	0	0	0	0
278	0	0	0	0	0	0
279	0	0	0	0	0	0
280	0	0	0	0	0	0
281	0	0	0	0	0	0
282	0	0	0	0	0	0
283	0	0	0	0	0	0
284	0	0	0	0	0	0
285	0	0	0	0	0	0
286	0	0	0	0	0	0
287	0	0	0	0	0	0
288	0	0	0	0	0	0
289	0	0	0	0	0	0
290	0	0	0	0	0	0
291	0	0	0	0	0	0
292	0	0	0	0	0	0
293	0	0	0	0	0	0
294	0	0	0	0	0	0
295	0	0	0	0	0	0
296	0	0	0	0	0	0
297	0	0	0	0	0	0
298	0	0	0	0	0	0
299	0	0	0	0	0	0
300	0	0	0	0	0	0
301	0	0	0	0	0	0
302	0	0	0	0	0	0
303	0	0	0	0	0	0
304	0	0	0	0	0	0
305	0	0	0	0	0	0
306	0	0	0	0	0	0
307	0	0	0	0	0	0
308	0	0	0	0	0	0
309	0	0	0	0	0	0
310	0	0	0	0	0	0
311	0	0	0	0	0	0
312	0	0	0	0	0	0
313	0	0	0	0	0	0
314	0	0	0	0	0	0
315	0	0	0	0	0	0
316	0	0	0	0	0	0
317	0	0	0	0	0	0
318	0	0	0	0	0	0
319	0	0	0	0	0	0
320	0	0	0	0	0	0
321	0	0	0	0	0	0
322	0	0	0	0	0	0
323	0	0	0	0	0	0
324	0	0	0	0	0	0
325	0	0	0	0	0	0
326	0	0	0	0	0	0
327	0	0	0	0	0	0
328	0	0	0	0	0	0
329	0	0	0	0	0	0
330	0	0	0	0	0	0
331	0	0	0	0	0	0
332	0	0	0	0	0	0
333	0	0	0	0	0	0
334	0	0	0	0	0	0
335	0	0	0	0	0	0
336	0	0	0	0	0	0
337	0	0	0	0	0	0
338	0	0	0	0	0	0
339	0	0	0	0	0	0
340	0	0	0	0	0	0
341	0	0	0	0	0	0
342	0	0	0	0	0	0
343	0	0	0	0	0	0
344	0	0	0	0	0	0
345	0	0	0	0	0	0
346	0	0	0	0	0	0
347	0	0	0	0	0	0
348	0	0	0	0	0	0
349	0	0	0	0	0	0
350	0	0	0	0	0	0
351	0	0	0	0	0	0
352	0	0	0	0	0	0
353	0	0	0	0	0	0
354	0	0	0	0	0	0
355	0	0	0	0	0	0
356	0	0	0	0	0	0
357	0	0	0	0	0	0
358	0	0	0	0	0	0
359	0	0	0	0	0	0
360	0	0	0	0	0	0
361	0	0	0	0	0	0
362	0	0	0	0	0	0
363	0	0	0	0	0	0
364	0	0	0	0	0	0
365	0	0	0	0	0	0
366	0	0	0	0	0	0
367	0	0	0	0	0	0
368	0	0	0	0	0	0
369	0	0	0	0	0	0
370	0	0	0	0	0	0
371	0	0	0	0	0	0
372	0	0	0	0	0	0
373	0	0	0	0	0	0
374	0	0	0	0	0	0
375	0	0	0	0	0	0
376	0	0	0	0	0	0
377	0	0	0	0	0	0
378	0	0	0	0	0	0
379	0	0	0	0	0	0
380	0	0	0	0	0	0
381	0	0	0	0	0	0
382	0	0	0	0	0	0
383	0	0	0	0	0	0
384	0	0	0	0	0	0
385	0	0	0	0	0	0
386	0	0	0	0	0	0
387	0	0	0	0	0	0
388	0	0	0	0	0	0
389	0	0	0	0	0	0
390	0	0	0	0	0	0
391	0	0	0	0	0	0
392	0	0	0	0	0	0
393	0	0	0	0	0	0
394	0	0	0	0	0	0
395	0	0	0	0	0	0
396	0	0	0	0	0	0
397	0	0	0	0	0	0
398	0	0	0	0	0	0
399	0	0	0	0	0	0
400	0	0	0	0	0	0
401	0	0	0	0	0	0
402	0	0	0	0	0	0
403	0	0	0	0	0	0
404	0	0	0	0	0	0
405	0	0	0	0	0	0
406	0	0	0	0	0	0
407	0	0	0	0	0	0
408	0	0	0	0	0	0
409	0	0	0	0	0	0
410	0	0	0	0	0	0
411	0	0	0	0	0	0
412	0	0	0	0	0	0
413	0	0	0	0	0	0
414	0	0	0	0	0	0
415	0	0	0	0	0	0
416	0	0	0	0	0	0
417	0	0	0	0	0	0
418	0	0	0	0	0	0
419	0	0	0	0	0	0
420	0	0	0	0	0	0
421	0	0	0	0	0	0
422	0	0	0	0	0	0
423	0	0	0	0	0	0
424	0	0	0	0	0	0
425	0	0	0	0	0	0
426	0	0	0	0	0	0
427	0	0	0	0	0	0
428	0	0	0	0	0	0
429	0	0	0	0	0	0
430	0	0	0	0	0	0
431	0	0	0	0	0	0
432	0	0	0	0	0	0
433	0	0	0	0	0	0
434	0	0	0	0	0	0
435	0	0	0	0	0	0
436	0	0	0	0	0	0
437	0	0	0	0	0	0
438	0	0	0	0	0	0
439	0	0	0	0	0	0
440	0	0	0	0	0	0
441	0	0	0	0	0	0
442	0	0	0	0	0	0
443	0	0	0	0	0	0
444	0	0	0	0	0	0
445	0	0	0	0	0	0
446	0	0	0	0	0	0
447	0	0	0	0	0	0
448	0	0	0	0	0	0
449	0	0	0	0	0	0
450	0	0	0	0	0	0
451	0	0	0	0	0	0
452	0	0	0	0	0	0
453	0	0	0	0	0	0
454	0	0	0	0	0	0
455	0	0	0	0	0	0
456	0	0	0	0	0	0
457	0	0	0	0	0	0
458	0	0	0	0	0	0
459	0	0	0	0	0	0
460	0	0	0	0	0	0
461	0	0	0	0	0	0
462	0	0	0	0	0	0
463	0	0	0	0	0	0
464	0	0	0	0	0	0
465	0	0	0	0	0	0
466	0	0	0	0	0	0
467	0	0	0	0	0	0
468	0	0	0	0	0	0
469	0	0	0	0	0	0
470	0	0	0	0	0	0
471	0	0	0	0	0	0
472	0	0	0	0	0	0
473	0	0	0	0	0	0
474	0	0	0	0	0	0
475	0	0	0	0	0	0
476	0	0	0	0	0	0
477	0	0	0	0	0	0
478	0	0	0	0	0	0
479	0	0	0	0	0	0
480	0	0	0	0	0	0
481	0	0	0	0	0	0
482	0	0	0	0	0	0
483	0	0	0	0	0	0
484	0	0	0	0	0	0
485	0	0	0	0	0	0
486	0	0	0	0	0	0
487	0	0	0	0	0	0
488	0	0	0	0	0	0
489	0	0	0	0	0	0
490	0	0	0	0	0	0
491	0	0	0	0	0	0
492	0	0	0	0	0	0
493	0	0	0	0	0	0
494	0	0	0	0	0	0
495	0	0	0	0	0	0
496	0	0	0	0	0	0
497	0	0	0	0	0	0
498	0	0	0	0	0	0
499	0	0	0	0	0	0
500	0	0	0	0	0	0
501	0	0	0	0	0	0
502	0	0	0	0	0	0
503	0	0	0	0	0	0
504	0	0	0	0	0	0
505	0	0	0	0	0	0
506	0	0	0	0	0	0
507	0	0	0	0	0	0
508	0	0	0	0	0	0
509	0	0	0	0	0	0
510	0	0	0	0	0	0
511	0	0	0	0	0	0
512	0	0	0	0	0	0
513	0	0	0	0	0	0
514	0	0	0	0	0	0
515	0	0	0	0	0	0
516	0	0	0	0	0	0
517	0	0	0	0	0	0
518	0	0	0	0	0	0
519	0	0	0	0	0	0
520	0	0	0	0	0	0
521	0	0	0	0	0	0
522	0	0	0	0	0	0
523	0	0	0	0	0	0
524	0	0	0	0	0	0
525	0	0	0	0	0	0
526	0	0	0	0	0	0
527	0	0	0	0	0	0
528	0	0	0	0	0	0
529	0	0	0	0	0	0
530	0	0	0	0	0	0
531	0	0	0	0	0	0
532	0	0	0	0	0	0
533	0	0	0	0	0	0
534	0	0	0	0	0	0
535	0	0	0	0	0	0
536	0	0	0	0	0	0
537	0	0	0	0	0	0
538	0	0	0	0	0	0
539	0	0	0	0	0	0
540	0	0	0	0	0	0
541	0	0	0	0	0	0
542	0	0	0	0	0	0
543	0	0	0	0	0	0
544	0	0	0	0	0	0
545	0	0	0	0	0	0
546	0	0	0	0	0	0
547	0	0	0	0	0	0
548	0	0	0	0	0	0
549	0	0	0	0	0	0
550	0	0	0	0	0	0
551	0	0	0	0	0	0
552	0	0	0	0	0	0
553	0	0	0	0	0	0
554	0	0	0	0	0	0
555	0	0	0	0	0	0
556	0	0	0	0	0	0
557	0	0	0	0	0	0
558	0	0	0	0	0	0
559	0	0	0	0	0	0
560	0	0	0	0	0	0
561	0	0	0	0	0	0
562	0	0	0	0	0	0
563	0	0	0	0	0	0
564	0	0	0	0	0	0
565	0	0	0	0	0	0
566	0	0	0	0	0	0
567	0	0	0	0	0	0
568	0	0	0	0	0	0
569	0	0	0	0	0	0
570	0	0	0	0	0	0
571	0	0	0	0	0	0
572	0	0	0	0	0	0
573	0	0	0	0	0	0
574	0	0	0	0	0	0
575	0	0	0	0	0	0
576	0	0	0	0	0	0
577	0	0	0	0	0	0
578	0	0	0	0	0	0
579	0	0	0	0	0	0
580	0	0	0	0	0	0
581	0	0	0	0	0	0
582	0	0	0	0	0	0
583	0	0	0	0	0	0
584	0	0	0	0	0	0
585	0	0	0	0	0	0
586	0	0	0	0	0	0
587	0	0	0	0	0	0
588	0	0	0	0	0	0
589	0	0	0	0	0	0
590	0	0	0	0	0	0
591	0	0	0	0	0	0
592	0	0	0	0	0	0
593	0	0	0	0	0	0
594	0	0	0	0	0	0
595	0	0	0	0	0	0
596	0	0	0	0	0	0
597	0	0	0	0	0	0
598	0	0	0	0	0	0
599	0	0	0	0	0	0
600	0	0	0	0	0	0
601	0	0	0	0	0	0
602	0	0	0	0	0	0
603	0	0	0	0	0	0
604	0	0	0	0	0	0
605	0	0	0	0	0	0
606	0	0	0	0	0	0
607	0	0	0	0	0	0
608	0	0	0	0	0	0
609	0	0	0	0	0	0
610	0	0	0	0	0	0
611	0	0	0	0	0	0
612	0	0	0	0	0	0
613	0	0	0	0	0	0
614	0	0	0	0	0	0
615	0	0	0	0	0	0
616	0	0	0	0	0	0
617	0	0	0	0	0	0
618	0	0	0	0	0	0
619	0	0	0	0	0	0
620	0	0	0	0	0	0
621	0	0	0	0	0	0
622	0	0	0	0	0	0
623	0	0	0	0	0	0
624	0	0	0	0	0	0
625	0	0	0	0	0	0
626	0	0	0	0	0	0
627	0	0	0	0	0	0
628	0	0	0	0	0	0
629	0	0	0	0	0	0
630	0	0	0	0	0	0
631	0	0	0	0	0	0
632	0	0	0	0	0	0
633	0	0	0	0	0	0
634	0	0	0	0	0	0
635	0	0	0	0	0	0
636	0	0	0	0	0	0
637	0	0	0	0	0	0
638	0	0	0	0	0	0
639	0	0	0	0	0	0
640	0	0	0	0	0	0
641	0	0	0	0	0	0
642	0	0	0	0	0	0
643	0	0	0	0	0	0
644	0	0	0	0	0	0
645	0	0	0	0	0	0
646	0	0	0	0	0	0
647	0	0	0	0	0	0
648	0	0	0	0	0	0
649	0	0	0	0	0	0
650	0	0	0	0	0	0
651	0	0	0	0	0	0
652	0	0	0	0	0	0
653	0	0	0	0	0	0
654	0	0	0	0	0	0
655	0	0	0	0	0	0
656	0	0	0	0	0	0
657	0	0	0	0	0	0
658	0	0	0	0	0	0
659	0	0	0	0	0	0
660	0	0	0	0	0	0
661	0	0	0	0	0	0
662	0	0	0	0	0	0
663	0	0	0	0	0	0
664	0	0	0	0	0	0
665	0	0	0	0	0	0
666	0	0	0	0	0	0
667	0	0	0	0	0	0
668	0	0	0	0	0	0
669	0	0	0	0	0	0
670	0	0	0	0	0	0
671	0	0	0	0	0	0
672	0	0	0	0	0	0
673	0	0	0	0	0	0
674	0	0	0	0	0	0
675	0	0	0	0	0	0
676	0	0	0	0	0	0
677	0	0	0	0	0	0
678	0	0	0	0	0	0
679	0	0	0	0	0	0
680	0	0	0	0	0	0
681	0	0	0	0	0	0
682	0	0	0	0	0	0
683	0	0	0	0	0	0
684	0	0	0	0	0	0
685	0	0	0	0	0	0
686	0	0	0	0	0	0
687	0	0	0	0	0	0
688	0	0	0	0	0	0
689	0	0	0	0	0	0
690	0	0	0	0	0	0
691	0	0	0	0	0	0
692	0	0	0	0	0	0
693	0	0	0	0	0	0
694	0	0	0	0	0	0
695	0	0	0	0	0	0
696	0	0	0	0	0	0
697	0	0	0	0	0	0
698	0	0	0	0	0	0
699	0	0	0	0	0	0
700	0	0	0	0	0	0
701	0	0	0	0	0	0
702	0	0	0	0	0	0
703	0	0	0	0	0	0
704	0	0	0	0	0	0
705	0	0	0	0	0	0
706	0	0	0	0	0	0
707	0	0	0	0	0	0
708	0	0	0	0	0	0
709	0	0	0	0	0	0
710	0	0	0	0	0	0
711	0	0	0	0	0	0
712	0	0	0	0	0	0
713	0	0	0	0	0	0
714	0	0	0	0	0	0
715	0	0	0	0	0	0
716	0	0	0	0	0	0
717	0	0	0	0	0	0
718	0	0	0	0	0	0
719	0	0	0	0	0	0
720	0	0	0	0	0	0
721	0	0	0	0	0	0
722	0	0	0	0	0	0
723	0	0	0	0	0	0
724	0	0	0	0	0	0
725	0	0	0	0	0	0
726	0	0	0	0	0	0
727	0	0	0	0	0	0
728	0	0	0	0	0	0
729	0	0	0	0	0	0
730	0	0	0	0	0	0
731	0	0	0	0	0	0
732	0	0	0	0	0	0
733	0	0	0	0	0	0
734	0	0	0	0	0	0
735	0	0	0	0	0	0
736	0	0	0	0	0	0
737	0	0	0	0	0	0
738	0	0	0	0	0	0
739	0	0	0	0	0	0
740	0	0	0	0	0	0
741	0	0	0	0	0	0
742	0	0	0	0	0	0
743	0	0	0	0	0	0
744	0	0	0	0	0	0
745	0	0	0	0	0	0
746	0	0	0	0	0	0
747	0	0	0	0	0	0
748	0	0	0	0	0	0
749	0	0	0	0	0	0
750	0	0	0	0	0	0
751	0	0	0	0	0	0
752	0	0	0	0	0	0
753	0	0	0	0	0	0
754	0	0	0	0	0	0
755	0	0	0	0	0	0
756	0	0	0	0	0	0
757	0	0	0	0	0	0
758	0	0	0	0	0	0
759	0	0	0	0	0	0
760	0	0	0	0	0	0
761	0	0	0	0	0	0
762	0	0	0	0	0	0
763	0	0	0	0	0	0
764	0	0	0	0	0	0
765	0	0	0	0	0	0
766	0	0	0	0	0	0
767	0	0	0	0	0	0
768	0	0	0	0	0	0
769	0	0	0	0	0	0
770	0	0	0	0	0	0
771	0	0	0	0	0	0
772	0	0	0	0	0	0
773	0	0	0	0	0	0
774	0	0	0	0	0	0
775	0	0	0	0	0	0
776	0	0	0	0	0	0
777	0	0	0	0	0	0
778	0	0	0	0	0	0
779	0	0	0	0	0	0
780	0	0	0	0	0	0
781	0	0	0	0	0	0
782	0	0	0	0	0	0
783	0	0	0	0	0	0
784	0	0	0	0	0	0
785	0	0	0	0	0	0
786	0	0	0	0	0	0
787	0	0	0	0	0	0
788	0	0	0	0	0	0
789	0	0	0	0	0	0
790	0	0	0	0	0	0
791	0	0	0	0	0	0
792	0	0	0	0	0	0
793	0	0	0	0	0	0
794	0	0	0	0	0	0
795	0	0	0	0	0	0
796	0	0	0	0	0	0
797	0	0	0	0	0	0
798	0	0	0	0	0	0
799	0	0	0	0	0	0
800	0	0	0	0	0	0
801	0	0	0	0	0	0
802	0	0	0	0	0	0
803	0	0	0	0	0	0
804	0	0	0	0	0	0
805	0	0	0	0	0	0
806	0	0	0	0	0	0
807	0	0	0	0	0	0
808	0	0	0	0	0	0
809	0	0	0	0	0	0
810	0	0	0	0	0	0
811	0	0	0	0	0	0
812	0	0	0	0	0	0
813	0	0	0	0	0	0
814	0	0	0	0	0	0
815	0	0	0	0	0	0
816	0	0	0	0	0	0
817	0	0	0	0	0	0
818	0	0	0	0	0	0
819	0	0	0	0	0	0
820	0	0	0	0	0	0
821	0	0	0	0	0	0
822	0	0	0	0	0	0
823	0	0	0	0	0	0
824	0	0	0	0	0	0
825	0	0	0	0	0	0
826	0	0	0	0	0	0
827	0	0	0	0	0	0
828	0	0	0	0	0	0
829	0	0	0	0	0	0
830	0	0	0	0	0	0
831	0	0	0	0	0	0
832	0	0	0	0	0	0
833	0	0	0	0	0	0
834	0	0	0	0	0	0
835	0	0	0	0	0	0
836	0	0	0	0	0	0
837	0	0	0	0	0	0
838	0	0	0	0	0	0
839	0	0	0	0	0	0
840	0	0	0	0	0	0
841	0	0	0	0	0	0
842	0	0	0	0	0	0
843	0	0	0	0	0	0
844	0	0	0	0	0	0
845	0	0	0	0	0	0
846	0	0	0	0	0	0
847	0	0	0	0	0	0
848	0	0	0	0	0	0
849	0	0	0	0	0	0
850	0	0	0	0	0	0
851	0	0	0	0	0	0
852	0	0	0	0	0	0
853	0	0	0	0	0	0
854	0	0	0	0	0	0
855	0	0	0	0	0	0
856	0	0	0	0	0	0
857	0	0	0	0	0	0
858	0	0	0	0	0	0
859	0	0	0	0	0	0
860	0	0	0	0	0	0
861	0	0	0	0	0	0
862	0	0	0	0	0	0
863	0	0	0	0	0	0
864	0	0	0	0	0	0
865	0	0	0	0	0	0
866	0	0	0	0	0	0
867	0	0	0	0	0	0
868	0	0	0	0	0	0
869	0	0	0	0	0	0
870	0	0	0	0	0	0
871	0	0	0	0	0	0
872	0	0	0	0	0	0
873	0	0	0	0	0	0
874	0	0	0	0	0	0
875	0	0	0	0	0	0
876	0	0	0	0	0	0
877	0	0	0	0	0	0
878	0	0	0	0	0	0
879	0	0	0	0	0	0
880	0	0	0	0	0	0
881	0	0	0	0	0	0
882	0	0	0	0	0	0
883	0	0	0	0	0	0
884	0	0	0	0	0	0
885	0	0	0	0	0	0
886	0	0	0	0	0	0
887	0	0	0	0	0	0
888	0	0	0	0	0	0
889	0	0	0	0	0	0
890	0	0	0	0	0	0
891	0	0	0	0	0	0
892	0	0	0	0	0	0
893	0	0	0	0	0	0
894	0	0	0	0	0	0
895	0	0	0	0	0	0
896	0	0	0	0	0	0
897	0	0	0	0	0	0
898	0	0	0	0	0	0
899	0	0	0	0	0	0
900	0	0	0	0	0	0
901	0	0	0	0	0	0
902	0	0	0	0	0	0
903	0	0	0	0	0	0
904	0	0	0	0	0	0
905	0	0	0	0	0	0
906	0	0	0	0	0	0
907	0	0	0	0	0	0
908	0	0	0	0	0	0
909	0	0	0	0	0	0
910	0	0	0	0	0	0
911	0	0	0	0	0	0
912	0	0	0	0	0	0
913	0	0	0	0	0	0
914	0	0	0	0	0	0
915	0	0	0	0	0	0
916	0	0	0	0	0	0
917	0	0	0	0	0	0
918	0	0	0	0	0	0
919	0	0	0	0	0	0
920	0	0	0	0	0	0
921	0	0	0	0	0	0
922	0	0	0	0	0	0
923	0	0	0	0	0	0
924	0	0	0	0	0	0
925	0	0	0	0	0	0
926	0	0	0	0	0	0
927	0	0	0	0	0	0
928	0	0	0	0	0	0
929	0	0	0	0	0	0
930	0	0	0	0	0	0
931	0	0	0	0	0	0
932	0	0	0	0	0	0
933	0	0	0	0	0	0
934	0	0	0	0	0	0
935	0	0	0	0	0	0
936	0	0	0	0	0	0
937	0	0	0	0	0	0
938	0	0	0	0	0	0
939	0	0	0	0	0	0
940	0	0	0	0	0	0
941	0	0	0	0	0	0
942	0	0	0	0	0	0
943	0	0	0	0	0	0
944	0	0	0	0	0	0
945	0	0	0	0	0	0
946	0	0	0	0	0	0
947	0	0	0	0	0	0
948	0	0	0	0	0	0
949	0	0	0	0	0	0
950	0	0	0	0	0	0
951	0	0	0	0	0	0
952	0	0	0	0	0	0
953	0	0	0	0	0	0
954	0	0	0	0	0	0
955	0	0	0	0	0	0
956	0	0	0	0	0	0
957	0	0	0	0	0	0
958	0	0	0	0	0	0
959	0	0	0	0	0	0
960	0	0	0	0	0	0
961	0	0	0	0	0	0
962	0	0	0	0	0	0
963	0	0	0	0	0	0
964	0	0	0	0	0	0
965	0	0	0	0	0	0
966	0	0	0	0	0	0
967	0	0	0	0	0	0
968	0	0	0	0	0	0
969	0	0	0	0	0	0
970	0	0	0	0	0	0
971	0	0	0	0	0	0
972	0	0	0	0	0	0
973	0	0	0	0	0	0
974	0	0	0	0	0	0
975	0	0	0	0	0	0
976	0	0	0	0	0	0
977	0	0	0	0	0	0
978	0	0	0	0	0	0
979	0	0	0	0	0	0
980	0	0	0	0	0	0
981	0	0	0	0	0	0
982	0	0	0	0	0	0
983	0	0	0	0	0	0
984	0	0	0	0	0	0
985	0	0	0	0	0	0
986	0	0	0	0	0	0
987	0	0	0	0	0	0
988	0	0	0	0	0	0
989	0	0	0	0	0	0
990	0	0	0	0	0	0
991	0	0	0	0	0	0
992	0	0	0	0	0	0
993	0	0	0	0	0	0
994	0	0	0	0	0	0
995	0	0	0	0	0	0
996	0	0	0	0	0	0
997	0	0	0	0	0	0
998	0	0	0	0	0	0
999	0	0	0	0	0	0
1000	0	0	0	0	0	0

## Sheet: smallRNAs
length	D1-TM6_sample1	D1-TM6_sample2	D1-TM6_sample3	D1-BSC66_sample1	D1-BSC66_sample2	D1-BSC66_sample3
18	58131.8	43902.9	36181.3	35524.2	58045.5	46263
19	67322.9	51392.5	42343.9	41680.5	65342.2	55320.4
20	93050	73693.5	63225.3	59223.2	86013.1	75844.2
21	352936	320535	282738	222082	272974	256595
22	193679	163149	148297	123847	173906	167423
23	339712	297246	281077	224262	291938	312024
24	930389	857908	819935	626306	783096	857273
25	1602130	1483100	1437560	1110960	1365380	1495120
26	1731640	1594020	1564260	1181530	1465170	1603110
27	1346060	1224910	1221360	927448	1146030	1250630
28	789941	711546	721004	563101	684840	751488
29	368203	325754	333197	266765	323663	352099
30	161858	143378	146329	126112	148389	159026
31	69493.9	60670.1	60960.3	55371.5	65470.7	70553
32	33392.2	29231.5	28071.3	26424.7	31497.2	34033.7
33	18793.1	16142.2	15051.4	14943.5	17665.7	19057.8
34	12002.6	10413.5	8939.96	9479.26	11540.8	12200.7
35	8716.86	7608.71	6221.67	7019.96	8434.16	8846.75
36	6830.37	5722.47	4507.02	5574.38	6685.46	6940
37	5654.83	4923.04	3676.47	4775.53	5751.09	5599.7
38	4964.87	4356.12	3171.54	4253.25	5236.05	5058.52
39	4644.23	3929.23	2839.69	3761.81	4796.1	4534.2
40	3982.81	3376.42	2390.8	3109.76	4086.47	4001.45
41	3200.94	2725.9	1914.5	2388.56	3259.97	3283.34
42	2309.11	1997.01	1396.5	1517.92	2367.38	2436.91
43	1431.55	1113.46	831.798	710.559	1345.76	1537.97
44	590.916	528.774	395.975	234.016	540.949	679.223
45	161.579	145.779	86.5418	43.0803	136.956	217.118
46	32.3157	26.6477	14.9425	2.65928	27.4969	47.9604
47	6.29527	5.74755	5.60343	1.59557	4.75908	8.42547
48	3.77716	2.09002	0	0.531855	3.70151	0.648113
49	2.09842	1.04501	0.622603	1.59557	0.528787	2.59245
50	0.83937	1.04501	1.24521	0.531855	0	1.29623
51	1.25905	0.522504	0	0	1.58636	1.94434
52	0.83937	0.522504	0.622603	1.06371	0.528787	0
53	0.419685	1.04501	0	0	0	0.648113
54	0	0	1.24521	1.06371	0.528787	0
55	0	0.522504	0	0	0	0
56	0	0	0.622603	0	0	0
57	0	0.522504	0	0	0	0
58	0.419685	0	0.622603	0	0	0
59	0	1.04501	0.622603	0	0	1.29623
60	0	0	1.24521	0	0.528787	0
61	0.419685	0	1.86781	0	0.528787	0
62	0.419685	0	0	0.531855	1.05757	0
63	0	0	0	0	0	0
64	0	0.522504	0	0.531855	0.528787	0.648113
65	0	0	0	0.531855	0	0
66	0	0	0	0	0	0
67	0	0	0	0	0	0
68	0	0	0	0	0	0
69	0.419685	0	0	0.531855	0	0
70	0	0	0	0	0	0
71	0	0	0	0	0	0
72	0	0	0	0.531855	0	0
73	0	0	0	0	0	0
74	0	0	0	0	0	0
75	0	0	0	0	0	0
76	0	0	0	0	0	0
77	0	0	0	0	0	0
78	0	0	0	0	0	0
79	0	0	0	0	0	0
80	0	0	0	0	0	0
81	0	0	0	0	0	0
82	0	0	0	0	0	0
83	0	0	0	0	0	0
84	0	0	0	0	0	0
85	0	0	0	0	0	0
86	0	0	0	0	0	0
87	0	0	0	0	0	0
88	0	0	0	0	0	0
89	0	0	0	0	0	0
90	0	0	0	0	0	0
91	0	0	0	0	0	0
92	0	0	0	0	0	0
93	0	0	0	0	0	0
94	0	0	0	0	0	0
95	0	0	0	0	0	0
96	0	0	0	0	0	0
97	0	0	0	0	0	0
98	0	0	0	0	0	0
99	0	0	0	0	0	0
100	0	0	0	0	0	0
101	0	0	0	0	0	0
102	0	0	0	0	0	0
103	0	0	0	0	0	0
104	0	0	0	0	0	0
105	0	0	0	0	0	0
106	0	0	0	0	0	0
107	0	0	0	0	0	0
108	0	0	0	0	0	0
109	0	0	0	0	0	0
110	0	0	0	0	0	0
111	0	0	0	0	0	0
112	0	0	0	0	0	0
113	0	0	0	0	0	0
114	0	0	0	0	0	0
115	0	0	0	0	0	0
116	0	0	0	0	0	0
117	0	0	0	0	0	0
118	0	0	0	0	0	0
119	0	0	0	0	0	0
120	0	0	0	0	0	0
121	0	0	0	0	0	0
122	0	0	0	0	0	0
123	0	0	0	0	0	0
124	0	0	0	0	0	0
125	0	0	0	0	0	0
126	0	0	0	0	0	0
127	0	0	0	0	0	0
128	0	0	0	0	0	0
129	0	0	0	0	0	0
130	0	0	0	0	0	0
131	0	0	0	0	0	0
132	0	0	0	0	0	0
133	0	0	0	0	0	0
134	0	0	0	0	0	0
135	0	0	0	0	0	0
136	0	0	0	0	0	0
137	0	0	0	0	0	0
138	0	0	0	0	0	0
139	0	0	0	0	0	0
140	0	0	0	0	0	0
141	0	0	0	0	0	0
142	0	0	0	0	0	0
143	0	0	0	0	0	0
144	0	0	0	0	0	0
145	0	0	0	0	0	0
146	0	0	0	0	0	0
147	0	0	0	0	0	0
148	0	0	0	0	0	0
149	0	0	0	0	0	0
150	0	0	0	0	0	0
151	0	0	0	0	0	0
152	0	0	0	0	0	0
153	0	0	0	0	0	0
154	0	0	0	0	0	0
155	0	0	0	0	0	0
156	0	0	0	0	0	0
157	0	0	0	0	0	0
158	0	0	0	0	0	0
159	0	0	0	0	0	0
160	0	0	0	0	0	0
161	0	0	0	0	0	0
162	0	0	0	0	0	0
163	0	0	0	0	0	0
164	0	0	0	0	0	0
165	0	0	0	0	0	0
166	0	0	0	0	0	0
167	0	0	0	0	0	0
168	0	0	0	0	0	0
169	0	0	0	0	0	0
170	0	0	0	0	0	0
171	0	0	0	0	0	0
172	0	0	0	0	0	0
173	0	0	0	0	0	0
174	0	0	0	0	0	0
175	0	0	0	0	0	0
176	0	0	0	0	0	0
177	0	0	0	0	0	0
178	0	0	0	0	0	0
179	0	0	0	0	0	0
180	0	0	0	0	0	0
181	0	0	0	0	0	0
182	0	0	0	0	0	0
183	0	0	0	0	0	0
184	0	0	0	0	0	0
185	0	0	0	0	0	0
186	0	0	0	0	0	0
187	0	0	0	0	0	0
188	0	0	0	0	0	0
189	0	0	0	0	0	0
190	0	0	0	0	0	0
191	0	0	0	0	0	0
192	0	0	0	0	0	0
193	0	0	0	0	0	0
194	0	0	0	0	0	0
195	0	0	0	0	0	0
196	0	0	0	0	0	0
197	0	0	0	0	0	0
198	0	0	0	0	0	0
199	0	0	0	0	0	0
200	0	0	0	0	0	0
201	0	0	0	0	0	0
202	0	0	0	0	0	0
203	0	0	0	0	0	0
204	0	0	0	0	0	0
205	0	0	0	0	0	0
206	0	0	0	0	0	0
207	0	0	0	0	0	0
208	0	0	0	0	0	0
209	0	0	0	0	0	0
210	0	0	0	0	0	0
211	0	0	0	0	0	0
212	0	0	0	0	0	0
213	0	0	0	0	0	0
214	0	0	0	0	0	0
215	0	0	0	0	0	0
216	0	0	0	0	0	0
217	0	0	0	0	0	0
218	0	0	0	0	0	0
219	0	0	0	0	0	0
220	0	0	0	0	0	0
221	0	0	0	0	0	0
222	0	0	0	0	0	0
223	0	0	0	0	0	0
224	0	0	0	0	0	0
225	0	0	0	0	0	0
226	0	0	0	0	0	0
227	0	0	0	0	0	0
228	0	0	0	0	0	0
229	0	0	0	0	0	0
230	0	0	0	0	0	0
231	0	0	0	0	0	0
232	0	0	0	0	0	0
233	0	0	0	0	0	0
234	0	0	0	0	0	0
235	0	0	0	0	0	0
236	0	0	0	0	0	0
237	0	0	0	0	0	0
238	0	0	0	0	0	0
239	0	0	0	0	0	0
240	0	0	0	0	0	0
241	0	0	0	0	0	0
242	0	0	0	0	0	0
243	0	0	0	0	0	0
244	0	0	0	0	0	0
245	0	0	0	0	0	0
246	0	0	0	0	0	0
247	0	0	0	0	0	0
248	0	0	0	0	0	0
249	0	0	0	0	0	0
250	0	0	0	0	0	0
251	0	0	0	0	0	0
252	0	0	0	0	0	0
253	0	0	0	0	0	0
254	0	0	0	0	0	0
255	0	0	0	0	0	0
256	0	0	0	0	0	0
257	0	0	0	0	0	0
258	0	0	0	0	0	0
259	0	0	0	0	0	0
260	0	0	0	0	0	0
261	0	0	0	0	0	0
262	0	0	0	0	0	0
263	0	0	0	0	0	0
264	0	0	0	0	0	0
265	0	0	0	0	0	0
266	0	0	0	0	0	0
267	0	0	0	0	0	0
268	0	0	0	0	0	0
269	0	0	0	0	0	0
270	0	0	0	0	0	0
271	0	0	0	0	0	0
272	0	0	0	0	0	0
273	0	0	0	0	0	0
274	0	0	0	0	0	0
275	0	0	0	0	0	0
276	0	0	0	0	0	0
277	0	0	0	0	0	0
278	0	0	0	0	0	0
279	0	0	0	0	0	0
280	0	0	0	0	0	0
281	0	0	0	0	0	0
282	0	0	0	0	0	0
283	0	0	0	0	0	0
284	0	0	0	0	0	0
285	0	0	0	0	0	0
286	0	0	0	0	0	0
287	0	0	0	0	0	0
288	0	0	0	0	0	0
289	0	0	0	0	0	0
290	0	0	0	0	0	0
291	0	0	0	0	0	0
292	0	0	0	0	0	0
293	0	0	0	0	0	0
294	0	0	0	0	0	0
295	0	0	0	0	0	0
296	0	0	0	0	0	0
297	0	0	0	0	0	0
298	0	0	0	0	0	0
299	0	0	0	0	0	0
300	0	0	0	0	0	0
301	0	0	0	0	0	0
302	0	0	0	0	0	0
303	0	0	0	0	0	0
304	0	0	0	0	0	0
305	0	0	0	0	0	0
306	0	0	0	0	0	0
307	0	0	0	0	0	0
308	0	0	0	0	0	0
309	0	0	0	0	0	0
310	0	0	0	0	0	0
311	0	0	0	0	0	0
312	0	0	0	0	0	0
313	0	0	0	0	0	0
314	0	0	0	0	0	0
315	0	0	0	0	0	0
316	0	0	0	0	0	0
317	0	0	0	0	0	0
318	0	0	0	0	0	0
319	0	0	0	0	0	0
320	0	0	0	0	0	0
321	0	0	0	0	0	0
322	0	0	0	0	0	0
323	0	0	0	0	0	0
324	0	0	0	0	0	0
325	0	0	0	0	0	0
326	0	0	0	0	0	0
327	0	0	0	0	0	0
328	0	0	0	0	0	0
329	0	0	0	0	0	0
330	0	0	0	0	0	0
331	0	0	0	0	0	0
332	0	0	0	0	0	0
333	0	0	0	0	0	0
334	0	0	0	0	0	0
335	0	0	0	0	0	0
336	0	0	0	0	0	0
337	0	0	0	0	0	0
338	0	0	0	0	0	0
339	0	0	0	0	0	0
340	0	0	0	0	0	0
341	0	0	0	0	0	0
342	0	0	0	0	0	0
343	0	0	0	0	0	0
344	0	0	0	0	0	0
345	0	0	0	0	0	0
346	0	0	0	0	0	0
347	0	0	0	0	0	0
348	0	0	0	0	0	0
349	0	0	0	0	0	0
350	0	0	0	0	0	0
351	0	0	0	0	0	0
352	0	0	0	0	0	0
353	0	0	0	0	0	0
354	0	0	0	0	0	0
355	0	0	0	0	0	0
356	0	0	0	0	0	0
357	0	0	0	0	0	0
358	0	0	0	0	0	0
359	0	0	0	0	0	0
360	0	0	0	0	0	0
361	0	0	0	0	0	0
362	0	0	0	0	0	0
363	0	0	0	0	0	0
364	0	0	0	0	0	0
365	0	0	0	0	0	0
366	0	0	0	0	0	0
367	0	0	0	0	0	0
368	0	0	0	0	0	0
369	0	0	0	0	0	0
370	0	0	0	0	0	0
371	0	0	0	0	0	0
372	0	0	0	0	0	0
373	0	0	0	0	0	0
374	0	0	0	0	0	0
375	0	0	0	0	0	0
376	0	0	0	0	0	0
377	0	0	0	0	0	0
378	0	0	0	0	0	0
379	0	0	0	0	0	0
380	0	0	0	0	0	0
381	0	0	0	0	0	0
382	0	0	0	0	0	0
383	0	0	0	0	0	0
384	0	0	0	0	0	0
385	0	0	0	0	0	0
386	0	0	0	0	0	0
387	0	0	0	0	0	0
388	0	0	0	0	0	0
389	0	0	0	0	0	0
390	0	0	0	0	0	0
391	0	0	0	0	0	0
392	0	0	0	0	0	0
393	0	0	0	0	0	0
394	0	0	0	0	0	0
395	0	0	0	0	0	0
396	0	0	0	0	0	0
397	0	0	0	0	0	0
398	0	0	0	0	0	0
399	0	0	0	0	0	0
400	0	0	0	0	0	0
401	0	0	0	0	0	0
402	0	0	0	0	0	0
403	0	0	0	0	0	0
404	0	0	0	0	0	0
405	0	0	0	0	0	0
406	0	0	0	0	0	0
407	0	0	0	0	0	0
408	0	0	0	0	0	0
409	0	0	0	0	0	0
410	0	0	0	0	0	0
411	0	0	0	0	0	0
412	0	0	0	0	0	0
413	0	0	0	0	0	0
414	0	0	0	0	0	0
415	0	0	0	0	0	0
416	0	0	0	0	0	0
417	0	0	0	0	0	0
418	0	0	0	0	0	0
419	0	0	0	0	0	0
420	0	0	0	0	0	0
421	0	0	0	0	0	0
422	0	0	0	0	0	0
423	0	0	0	0	0	0
424	0	0	0	0	0	0
425	0	0	0	0	0	0
426	0	0	0	0	0	0
427	0	0	0	0	0	0
428	0	0	0	0	0	0
429	0	0	0	0	0	0
430	0	0	0	0	0	0
431	0	0	0	0	0	0
432	0	0	0	0	0	0
433	0	0	0	0	0	0
434	0	0	0	0	0	0
435	0	0	0	0	0	0
436	0	0	0	0	0	0
437	0	0	0	0	0	0
438	0	0	0	0	0	0
439	0	0	0	0	0	0
440	0	0	0	0	0	0
441	0	0	0	0	0	0
442	0	0	0	0	0	0
443	0	0	0	0	0	0
444	0	0	0	0	0	0
445	0	0	0	0	0	0
446	0	0	0	0	0	0
447	0	0	0	0	0	0
448	0	0	0	0	0	0
449	0	0	0	0	0	0
450	0	0	0	0	0	0
451	0	0	0	0	0	0
452	0	0	0	0	0	0
453	0	0	0	0	0	0
454	0	0	0	0	0	0
455	0	0	0	0	0	0
456	0	0	0	0	0	0
457	0	0	0	0	0	0
458	0	0	0	0	0	0
459	0	0	0	0	0	0
460	0	0	0	0	0	0
461	0	0	0	0	0	0
462	0	0	0	0	0	0
463	0	0	0	0	0	0
464	0	0	0	0	0	0
465	0	0	0	0	0	0
466	0	0	0	0	0	0
467	0	0	0	0	0	0
468	0	0	0	0	0	0
469	0	0	0	0	0	0
470	0	0	0	0	0	0
471	0	0	0	0	0	0
472	0	0	0	0	0	0
473	0	0	0	0	0	0
474	0	0	0	0	0	0
475	0	0	0	0	0	0
476	0	0	0	0	0	0
477	0	0	0	0	0	0
478	0	0	0	0	0	0
479	0	0	0	0	0	0
480	0	0	0	0	0	0
481	0	0	0	0	0	0
482	0	0	0	0	0	0
483	0	0	0	0	0	0
484	0	0	0	0	0	0
485	0	0	0	0	0	0
486	0	0	0	0	0	0
487	0	0	0	0	0	0
488	0	0	0	0	0	0
489	0	0	0	0	0	0
490	0	0	0	0	0	0
491	0	0	0	0	0	0
492	0	0	0	0	0	0
493	0	0	0	0	0	0
494	0	0	0	0	0	0
495	0	0	0	0	0	0
496	0	0	0	0	0	0
497	0	0	0	0	0	0
498	0	0	0	0	0	0
499	0	0	0	0	0	0
500	0	0	0	0	0	0
501	0	0	0	0	0	0
502	0	0	0	0	0	0
503	0	0	0	0	0	0
504	0	0	0	0	0	0
505	0	0	0	0	0	0
506	0	0	0	0	0	0
507	0	0	0	0	0	0
508	0	0	0	0	0	0
509	0	0	0	0	0	0
510	0	0	0	0	0	0
511	0	0	0	0	0	0
512	0	0	0	0	0	0
513	0	0	0	0	0	0
514	0	0	0	0	0	0
515	0	0	0	0	0	0
516	0	0	0	0	0	0
517	0	0	0	0	0	0
518	0	0	0	0	0	0
519	0	0	0	0	0	0
520	0	0	0	0	0	0
521	0	0	0	0	0	0
522	0	0	0	0	0	0
523	0	0	0	0	0	0
524	0	0	0	0	0	0
525	0	0	0	0	0	0
526	0	0	0	0	0	0
527	0	0	0	0	0	0
528	0	0	0	0	0	0
529	0	0	0	0	0	0
530	0	0	0	0	0	0
531	0	0	0	0	0	0
532	0	0	0	0	0	0
533	0	0	0	0	0	0
534	0	0	0	0	0	0
535	0	0	0	0	0	0
536	0	0	0	0	0	0
537	0	0	0	0	0	0
538	0	0	0	0	0	0
539	0	0	0	0	0	0
540	0	0	0	0	0	0
541	0	0	0	0	0	0
542	0	0	0	0	0	0
543	0	0	0	0	0	0
544	0	0	0	0	0	0
545	0	0	0	0	0	0
546	0	0	0	0	0	0
547	0	0	0	0	0	0
548	0	0	0	0	0	0
549	0	0	0	0	0	0
550	0	0	0	0	0	0
551	0	0	0	0	0	0
552	0	0	0	0	0	0
553	0	0	0	0	0	0
554	0	0	0	0	0	0
555	0	0	0	0	0	0
556	0	0	0	0	0	0
557	0	0	0	0	0	0
558	0	0	0	0	0	0
559	0	0	0	0	0	0
560	0	0	0	0	0	0
561	0	0	0	0	0	0
562	0	0	0	0	0	0
563	0	0	0	0	0	0
564	0	0	0	0	0	0
565	0	0	0	0	0	0
566	0	0	0	0	0	0
567	0	0	0	0	0	0
568	0	0	0	0	0	0
569	0	0	0	0	0	0
570	0	0	0	0	0	0
571	0	0	0	0	0	0
572	0	0	0	0	0	0
573	0	0	0	0	0	0
574	0	0	0	0	0	0
575	0	0	0	0	0	0
576	0	0	0	0	0	0
577	0	0	0	0	0	0
578	0	0	0	0	0	0
579	0	0	0	0	0	0
580	0	0	0	0	0	0
581	0	0	0	0	0	0
582	0	0	0	0	0	0
583	0	0	0	0	0	0
584	0	0	0	0	0	0
585	0	0	0	0	0	0
586	0	0	0	0	0	0
587	0	0	0	0	0	0
588	0	0	0	0	0	0
589	0	0	0	0	0	0
590	0	0	0	0	0	0
591	0	0	0	0	0	0
592	0	0	0	0	0	0
593	0	0	0	0	0	0
594	0	0	0	0	0	0
595	0	0	0	0	0	0
596	0	0	0	0	0	0
597	0	0	0	0	0	0
598	0	0	0	0	0	0
599	0	0	0	0	0	0
600	0	0	0	0	0	0
601	0	0	0	0	0	0
602	0	0	0	0	0	0
603	0	0	0	0	0	0
604	0	0	0	0	0	0
605	0	0	0	0	0	0
606	0	0	0	0	0	0
607	0	0	0	0	0	0
608	0	0	0	0	0	0
609	0	0	0	0	0	0
610	0	0	0	0	0	0
611	0	0	0	0	0	0
612	0	0	0	0	0	0
613	0	0	0	0	0	0
614	0	0	0	0	0	0
615	0	0	0	0	0	0
616	0	0	0	0	0	0
617	0	0	0	0	0	0
618	0	0	0	0	0	0
619	0	0	0	0	0	0
620	0	0	0	0	0	0
621	0	0	0	0	0	0
622	0	0	0	0	0	0
623	0	0	0	0	0	0
624	0	0	0	0	0	0
625	0	0	0	0	0	0
626	0	0	0	0	0	0
627	0	0	0	0	0	0
628	0	0	0	0	0	0
629	0	0	0	0	0	0
630	0	0	0	0	0	0
631	0	0	0	0	0	0
632	0	0	0	0	0	0
633	0	0	0	0	0	0
634	0	0	0	0	0	0
635	0	0	0	0	0	0
636	0	0	0	0	0	0
637	0	0	0	0	0	0
638	0	0	0	0	0	0
639	0	0	0	0	0	0
640	0	0	0	0	0	0
641	0	0	0	0	0	0
642	0	0	0	0	0	0
643	0	0	0	0	0	0
644	0	0	0	0	0	0
645	0	0	0	0	0	0
646	0	0	0	0	0	0
647	0	0	0	0	0	0
648	0	0	0	0	0	0
649	0	0	0	0	0	0
650	0	0	0	0	0	0
651	0	0	0	0	0	0
652	0	0	0	0	0	0
653	0	0	0	0	0	0
654	0	0	0	0	0	0
655	0	0	0	0	0	0
656	0	0	0	0	0	0
657	0	0	0	0	0	0
658	0	0	0	0	0	0
659	0	0	0	0	0	0
660	0	0	0	0	0	0
661	0	0	0	0	0	0
662	0	0	0	0	0	0
663	0	0	0	0	0	0
664	0	0	0	0	0	0
665	0	0	0	0	0	0
666	0	0	0	0	0	0
667	0	0	0	0	0	0
668	0	0	0	0	0	0
669	0	0	0	0	0	0
670	0	0	0	0	0	0
671	0	0	0	0	0	0
672	0	0	0	0	0	0
673	0	0	0	0	0	0
674	0	0	0	0	0	0
675	0	0	0	0	0	0
676	0	0	0	0	0	0
677	0	0	0	0	0	0
678	0	0	0	0	0	0
679	0	0	0	0	0	0
680	0	0	0	0	0	0
681	0	0	0	0	0	0
682	0	0	0	0	0	0
683	0	0	0	0	0	0
684	0	0	0	0	0	0
685	0	0	0	0	0	0
686	0	0	0	0	0	0
687	0	0	0	0	0	0
688	0	0	0	0	0	0
689	0	0	0	0	0	0
690	0	0	0	0	0	0
691	0	0	0	0	0	0
692	0	0	0	0	0	0
693	0	0	0	0	0	0
694	0	0	0	0	0	0
695	0	0	0	0	0	0
696	0	0	0	0	0	0
697	0	0	0	0	0	0
698	0	0	0	0	0	0
699	0	0	0	0	0	0
700	0	0	0	0	0	0
701	0	0	0	0	0	0
702	0	0	0	0	0	0
703	0	0	0	0	0	0
704	0	0	0	0	0	0
705	0	0	0	0	0	0
706	0	0	0	0	0	0
707	0	0	0	0	0	0
708	0	0	0	0	0	0
709	0	0	0	0	0	0
710	0	0	0	0	0	0
711	0	0	0	0	0	0
712	0	0	0	0	0	0
713	0	0	0	0	0	0
714	0	0	0	0	0	0
715	0	0	0	0	0	0
716	0	0	0	0	0	0
717	0	0	0	0	0	0
718	0	0	0	0	0	0
719	0	0	0	0	0	0
720	0	0	0	0	0	0
721	0	0	0	0	0	0
722	0	0	0	0	0	0
723	0	0	0	0	0	0
724	0	0	0	0	0	0
725	0	0	0	0	0	0
726	0	0	0	0	0	0
727	0	0	0	0	0	0
728	0	0	0	0	0	0
729	0	0	0	0	0	0
730	0	0	0	0	0	0
731	0	0	0	0	0	0
732	0	0	0	0	0	0
733	0	0	0	0	0	0
734	0	0	0	0	0	0
735	0	0	0	0	0	0
736	0	0	0	0	0	0
737	0	0	0	0	0	0
738	0	0	0	0	0	0
739	0	0	0	0	0	0
740	0	0	0	0	0	0
741	0	0	0	0	0	0
742	0	0	0	0	0	0
743	0	0	0	0	0	0
744	0	0	0	0	0	0
745	0	0	0	0	0	0
746	0	0	0	0	0	0
747	0	0	0	0	0	0
748	0	0	0	0	0	0
749	0	0	0	0	0	0
750	0	0	0	0	0	0
751	0	0	0	0	0	0
752	0	0	0	0	0	0
753	0	0	0	0	0	0
754	0	0	0	0	0	0
755	0	0	0	0	0	0
756	0	0	0	0	0	0
757	0	0	0	0	0	0
758	0	0	0	0	0	0
759	0	0	0	0	0	0
760	0	0	0	0	0	0
761	0	0	0	0	0	0
762	0	0	0	0	0	0
763	0	0	0	0	0	0
764	0	0	0	0	0	0
765	0	0	0	0	0	0
766	0	0	0	0	0	0
767	0	0	0	0	0	0
768	0	0	0	0	0	0
769	0	0	0	0	0	0
770	0	0	0	0	0	0
771	0	0	0	0	0	0
772	0	0	0	0	0	0
773	0	0	0	0	0	0
774	0	0	0	0	0	0
775	0	0	0	0	0	0
776	0	0	0	0	0	0
777	0	0	0	0	0	0
778	0	0	0	0	0	0
779	0	0	0	0	0	0
780	0	0	0	0	0	0
781	0	0	0	0	0	0
782	0	0	0	0	0	0
783	0	0	0	0	0	0
784	0	0	0	0	0	0
785	0	0	0	0	0	0
786	0	0	0	0	0	0
787	0	0	0	0	0	0
788	0	0	0	0	0	0
789	0	0	0	0	0	0
790	0	0	0	0	0	0
791	0	0	0	0	0	0
792	0	0	0	0	0	0
793	0	0	0	0	0	0
794	0	0	0	0	0	0
795	0	0	0	0	0	0
796	0	0	0	0	0	0
797	0	0	0	0	0	0
798	0	0	0	0	0	0
799	0	0	0	0	0	0
800	0	0	0	0	0	0
801	0	0	0	0	0	0
802	0	0	0	0	0	0
803	0	0	0	0	0	0
804	0	0	0	0	0	0
805	0	0	0	0	0	0
806	0	0	0	0	0	0
807	0	0	0	0	0	0
808	0	0	0	0	0	0
809	0	0	0	0	0	0
810	0	0	0	0	0	0
811	0	0	0	0	0	0
812	0	0	0	0	0	0
813	0	0	0	0	0	0
814	0	0	0	0	0	0
815	0	0	0	0	0	0
816	0	0	0	0	0	0
817	0	0	0	0	0	0
818	0	0	0	0	0	0
819	0	0	0	0	0	0
820	0	0	0	0	0	0
821	0	0	0	0	0	0
822	0	0	0	0	0	0
823	0	0	0	0	0	0
824	0	0	0	0	0	0
825	0	0	0	0	0	0
826	0	0	0	0	0	0
827	0	0	0	0	0	0
828	0	0	0	0	0	0
829	0	0	0	0	0	0
830	0	0	0	0	0	0
831	0	0	0	0	0	0
832	0	0	0	0	0	0
833	0	0	0	0	0	0
834	0	0	0	0	0	0
835	0	0	0	0	0	0
836	0	0	0	0	0	0
837	0	0	0	0	0	0
838	0	0	0	0	0	0
839	0	0	0	0	0	0
840	0	0	0	0	0	0
841	0	0	0	0	0	0
842	0	0	0	0	0	0
843	0	0	0	0	0	0
844	0	0	0	0	0	0
845	0	0	0	0	0	0
846	0	0	0	0	0	0
847	0	0	0	0	0	0
848	0	0	0	0	0	0
849	0	0	0	0	0	0
850	0	0	0	0	0	0
851	0	0	0	0	0	0
852	0	0	0	0	0	0
853	0	0	0	0	0	0
854	0	0	0	0	0	0
855	0	0	0	0	0	0
856	0	0	0	0	0	0
857	0	0	0	0	0	0
858	0	0	0	0	0	0
859	0	0	0	0	0	0
860	0	0	0	0	0	0
861	0	0	0	0	0	0
862	0	0	0	0	0	0
863	0	0	0	0	0	0
864	0	0	0	0	0	0
865	0	0	0	0	0	0
866	0	0	0	0	0	0
867	0	0	0	0	0	0
868	0	0	0	0	0	0
869	0	0	0	0	0	0
870	0	0	0	0	0	0
871	0	0	0	0	0	0
872	0	0	0	0	0	0
873	0	0	0	0	0	0
874	0	0	0	0	0	0
875	0	0	0	0	0	0
876	0	0	0	0	0	0
877	0	0	0	0	0	0
878	0	0	0	0	0	0
879	0	0	0	0	0	0
880	0	0	0	0	0	0
881	0	0	0	0	0	0
882	0	0	0	0	0	0
883	0	0	0	0	0	0
884	0	0	0	0	0	0
885	0	0	0	0	0	0
886	0	0	0	0	0	0
887	0	0	0	0	0	0
888	0	0	0	0	0	0
889	0	0	0	0	0	0
890	0	0	0	0	0	0
891	0	0	0	0	0	0
892	0	0	0	0	0	0
893	0	0	0	0	0	0
894	0	0	0	0	0	0
895	0	0	0	0	0	0
896	0	0	0	0	0	0
897	0	0	0	0	0	0
898	0	0	0	0	0	0
899	0	0	0	0	0	0
900	0	0	0	0	0	0
901	0	0	0	0	0	0
902	0	0	0	0	0	0
903	0	0	0	0	0	0
904	0	0	0	0	0	0
905	0	0	0	0	0	0
906	0	0	0	0	0	0
907	0	0	0	0	0	0
908	0	0	0	0	0	0
909	0	0	0	0	0	0
910	0	0	0	0	0	0
911	0	0	0	0	0	0
912	0	0	0	0	0	0
913	0	0	0	0	0	0
914	0	0	0	0	0	0
915	0	0	0	0	0	0
916	0	0	0	0	0	0
917	0	0	0	0	0	0
918	0	0	0	0	0	0
919	0	0	0	0	0	0
920	0	0	0	0	0	0
921	0	0	0	0	0	0
922	0	0	0	0	0	0
923	0	0	0	0	0	0
924	0	0	0	0	0	0
925	0	0	0	0	0	0
926	0	0	0	0	0	0
927	0	0	0	0	0	0
928	0	0	0	0	0	0
929	0	0	0	0	0	0
930	0	0	0	0	0	0
931	0	0	0	0	0	0
932	0	0	0	0	0	0
933	0	0	0	0	0	0
934	0	0	0	0	0	0
935	0	0	0	0	0	0
936	0	0	0	0	0	0
937	0	0	0	0	0	0
938	0	0	0	0	0	0
939	0	0	0	0	0	0
940	0	0	0	0	0	0
941	0	0	0	0	0	0
942	0	0	0	0	0	0
943	0	0	0	0	0	0
944	0	0	0	0	0	0
945	0	0	0	0	0	0
946	0	0	0	0	0	0
947	0	0	0	0	0	0
948	0	0	0	0	0	0
949	0	0	0	0	0	0
950	0	0	0	0	0	0
951	0	0	0	0	0	0
952	0	0	0	0	0	0
953	0	0	0	0	0	0
954	0	0	0	0	0	0
955	0	0	0	0	0	0
956	0	0	0	0	0	0
957	0	0	0	0	0	0
958	0	0	0	0	0	0
959	0	0	0	0	0	0
960	0	0	0	0	0	0
961	0	0	0	0	0	0
962	0	0	0	0	0	0
963	0	0	0	0	0	0
964	0	0	0	0	0	0
965	0	0	0	0	0	0
966	0	0	0	0	0	0
967	0	0	0	0	0	0
968	0	0	0	0	0	0
969	0	0	0	0	0	0
970	0	0	0	0	0	0
971	0	0	0	0	0	0
972	0	0	0	0	0	0
973	0	0	0	0	0	0
974	0	0	0	0	0	0
975	0	0	0	0	0	0
976	0	0	0	0	0	0
977	0	0	0	0	0	0
978	0	0	0	0	0	0
979	0	0	0	0	0	0
980	0	0	0	0	0	0
981	0	0	0	0	0	0
982	0	0	0	0	0	0
983	0	0	0	0	0	0
984	0	0	0	0	0	0
985	0	0	0	0	0	0
986	0	0	0	0	0	0
987	0	0	0	0	0	0
988	0	0	0	0	0	0
989	0	0	0	0	0	0
990	0	0	0	0	0	0
991	0	0	0	0	0	0
992	0	0	0	0	0	0
993	0	0	0	0	0	0
994	0	0	0	0	0	0
995	0	0	0	0	0	0
996	0	0	0	0	0	0
997	0	0	0	0	0	0
998	0	0	0	0	0	0
999	0	0	0	0	0	0
1000	0	0	0	0	0	0

## Sheet: AS TEs
TE	D1-TM6_sample1	D1-TM6_sample2	D1-TM6_sample3	D1-BSC66_sample1	D1-BSC66_sample2	D1-BSC66_sample3	Average RPKM (Control)	Average RPKM (D1 Mutant)	FC	log2FC
RSP_randomDistribution_AS	5064.67	4729.11	3867.53	631.015	748.368	1005.12	4553.77	794.834	0.174544	-2.51834
AATAT_87_randomDistribution_AS	52.4606	27.9913	5.55896	18.9948	4.72131	0	28.6703	7.90537	0.275734	-1.85865
invader4_AS	7079.9	4908.34	4593.83	1909.88	2287.83	2598.3	5527.36	2265.34	0.409841	-1.28686
Juan_AS	2771.74	2366.81	2285.52	999.677	967.945	1196.47	2474.69	1054.7	0.426194	-1.23042
G5_AS	486.406	427.601	473.363	178.526	202.106	253.319	462.457	211.317	0.456944	-1.12991
Tc1_AS	359.226	284.774	238.428	110.457	133.308	168.058	294.143	137.274	0.466693	-1.09945
Doc3-element_AS	4024.9	3735.13	3861.71	1502.66	1937.77	2239.14	3873.91	1893.19	0.488702	-1.03297
gypsy9_new_AS	40.0487	35.0052	36.9794	12.4262	23.5182	20.798	37.3444	18.9141	0.506478	-0.981429
invader3_AS	2179.24	2129.94	1838.4	906.695	1130.37	1268.22	2049.19	1101.76	0.537656	-0.895244
G-element_AS	6312.46	5184.41	5285.68	2324.21	3150.82	3597.58	5594.18	3024.2	0.540598	-0.887372
DMSAT6_randomDistribution_AS	6.25063	7.78198	7.94812	0	7.87555	4.13689	7.32691	4.00415	0.546499	-0.87171
TAHRE_AS	4017.39	3103.46	3833.92	1441.39	2055.21	2535.09	3651.59	2010.56	0.550599	-0.860925
Helena_AS	523.252	533.216	482.198	260.072	279.049	312.984	512.889	284.035	0.553795	-0.852577
G3_AS	63.1578	60.9305	64.6263	28.4118	36.7453	40.1112	62.9049	35.0894	0.557817	-0.842135
accord_AS	2113.62	1873.22	1978.3	934.698	1100.43	1294.48	1988.38	1109.87	0.558178	-0.841204
invader6_AS	11504.6	12102.4	11532.6	5021.11	6635.55	8046.16	11713.2	6567.61	0.560701	-0.834696
ZAM_AS	2060.56	2029.31	2191.47	1039.25	1178.06	1341.56	2093.78	1186.29	0.566578	-0.819653
invader1_AS	8911.85	7827.97	7678.15	3658.35	4688.53	5506.39	8139.32	4617.76	0.567339	-0.817717
Circe_AS	6633.16	7037.89	6729.96	3083.19	4105.8	4664.68	6800.34	3951.22	0.581033	-0.783307
baggins_AS	4608.61	4071.76	4176.34	2017.6	2586.43	2889.11	4285.57	2497.71	0.582819	-0.778879
Repbase_DNAREP1_AS	3091.82	2484.09	2291.26	1314.42	1636.21	1669.38	2622.39	1540	0.587252	-0.767949
looper1_AS	1656.87	1680.57	1747	810.931	1027.78	1164.61	1694.81	1001.11	0.590689	-0.75953
Fw3_AS	65.9275	54.3858	71.166	33.9627	32.7537	47.1807	63.8264	37.9657	0.594827	-0.749457
Repbase_Transib1_AS	711.682	748.391	670.321	350.1	437.907	483.612	710.131	423.873	0.596894	-0.744454
micropia_AS	8571.38	7430.45	7214.26	3723.09	4687.14	5664.14	7738.7	4691.46	0.606233	-0.722055
McClintock_AS	1922.48	1670.72	1685.37	878.015	1064.13	1263.47	1759.52	1068.54	0.607289	-0.719546
copia_AS	8266.72	6129.85	5876.66	3591.55	3966.26	4781.65	6757.74	4113.15	0.608658	-0.716297
BS_AS	5385.87	6229	6370.36	2798.5	3788.1	4373.44	5995.08	3653.35	0.609391	-0.71456
Transib5_AS	681.341	644.207	587.541	320.779	374.961	474.261	637.696	390	0.611577	-0.709394
G4_AS	1842.43	1819.82	1811.62	906.472	1153.57	1293.54	1824.62	1117.86	0.612653	-0.706858
invader2_AS	3669.87	3635.71	3543.15	1915.05	2253.43	2517.83	3616.24	2228.77	0.616322	-0.698244
Bari1_AS	9943.23	8595.92	7865.41	4763.92	5262.78	6316.85	8801.52	5447.85	0.618967	-0.692066
Cr1a_AS	10111.1	9150.72	9712.05	5134.61	5941.11	7128.09	9657.96	6067.94	0.628284	-0.670512
Copia1_AS	14504.8	11495.6	10695.3	6432.99	7635.31	8992.32	12231.9	7686.87	0.628428	-0.67018
F-element_AS	42373.4	34621.6	36811.1	19318.3	23245.7	29637	37935.4	24067	0.634421	-0.656487
R1A1-element_AS	21942.2	18690.9	17495	9155.94	13373.3	14496.2	19376	12341.8	0.636963	-0.650719
jockey_AS	9835.68	8142.95	7541.93	4569.93	5281.97	6578.74	8506.85	5476.88	0.64382	-0.635271
mdg3_AS	7615.77	6835.63	6263.93	3647.72	4424.03	5309.39	6905.11	4460.38	0.645954	-0.630498
R1-2_AS	40.4547	24.6955	32.524	18.8531	21.704	22.9742	32.5581	21.1771	0.650441	-0.62051
Doc_AS	55706.4	45455.3	46053.4	26525	31274.2	37995.2	49071.7	31931.5	0.65071	-0.619912
1731_AS	10779.4	8601.31	8074.82	4738.41	6001.87	7341.19	9151.84	6027.16	0.658573	-0.602585
gypsy_AS	2230.53	2041.89	2023.27	1207.69	1394.57	1583.1	2098.56	1395.12	0.664798	-0.589013
Quasimodo_AS	3882.63	3662.91	3556.58	2136.06	2437.46	2812.7	3700.71	2462.07	0.665298	-0.587927
Dsim_ninja_AS	1417.73	1343.22	1386.14	672.424	986.263	1106.59	1382.36	921.759	0.666799	-0.584675
Transpac_AS	3308.55	2891.94	2634.41	1757.18	1820.78	2352.67	2944.97	1976.88	0.671273	-0.575028
Repbase_Chouto_AS	930.299	879.034	888.895	504.999	617.717	696.505	899.409	606.407	0.674228	-0.568691
Repbase_Rt1b_AS	19146	18446	19711.6	9805.93	14145.1	15477.2	19101.2	13142.7	0.688059	-0.539397
accord2_new_AS	833.879	809.458	796.906	478.419	592.43	622.508	813.414	564.452	0.69393	-0.527139
TAS_2L_randomDistribution_AS	16975.8	17034.1	14402.3	10616.3	14373.6	8612.46	16137.4	11200.8	0.694089	-0.526808
Osvaldo_AS	885.609	889.239	1031.35	467.399	673.75	808.987	935.399	650.045	0.694939	-0.525042
gypsy12_AS	2794.53	3387.33	3577.44	1700.19	2522.53	2571.27	3253.1	2264.66	0.696155	-0.522519
gypsy4_AS	4349.34	4041.73	4190.78	2448.1	2949.26	3426.03	4193.95	2941.13	0.701279	-0.511939
gypsy11_AS	63.1233	56.168	50.3369	31.4693	42.0355	45.6665	56.5427	39.7238	0.702544	-0.509339
hopper_AS	2731.32	2378.76	2200.59	1530.34	1637.95	1976.86	2436.89	1715.05	0.703786	-0.50679
Fw2_AS	120.576	101.836	94.9387	64.7196	72.8901	86.066	105.784	74.5586	0.704822	-0.504669
Dm88_AS	4493.7	3628.64	3192.51	2379.93	2675.72	2979.79	3771.62	2678.48	0.710168	-0.493769
diver2_AS	743.091	683.07	714.658	417.956	507.601	608.175	713.606	511.244	0.716423	-0.481116
Repbase_Rt1a_AS	11741	11123.5	11711.4	6233.27	8873.59	9676.06	11525.3	8260.97	0.716769	-0.480421
invader5_AS	13.0957	10.093	10.793	7.63933	6.80954	9.95122	11.3272	8.13336	0.718036	-0.477872
G6_AS	12199.6	11643	12138.6	7166.24	9017.87	10093	11993.7	8759.04	0.730301	-0.453437
G5A_AS	224.541	196.422	205.562	129.173	152.252	178.853	208.842	153.426	0.734652	-0.444867
GATE_AS	8288.62	8040.31	8392.66	4719.87	6531.3	6960.04	8240.53	6070.4	0.736652	-0.440945
Repbase_Bica_AS	1787.54	1606.9	1608.99	1070.17	1215.58	1454.35	1667.81	1246.7	0.747507	-0.419841
gypsy7_new_AS	247.097	222.707	273.19	155.271	207.125	209.331	247.665	190.576	0.769491	-0.378024
TAS_3L_randomDistribution_AS	8701.72	5740.36	6277.44	4880.63	5492.23	5735.65	6906.51	5369.5	0.777456	-0.363168
blood_AS	12807.2	11731	10862.7	8211.53	8943.71	10528.8	11800.3	9228.01	0.782015	-0.354732
Idefix_AS	2216.54	2161.77	2064.57	1553.58	1630.39	1871.63	2147.63	1685.2	0.78468	-0.349823
TART-A_AS	11250.8	9249.23	11016	5961.66	9037.75	9740.63	10505.3	8246.68	0.784999	-0.349238
mariner2_AS	36.8145	34.3753	39.5954	24.4933	35.9483	27.0047	36.9284	29.1488	0.789332	-0.341296
Stalker_AS	66226.7	58054.1	57845.8	40355.2	50464	53404.9	60708.9	48074.7	0.791889	-0.336629
Tc1-2_AS	1856.42	1910.76	1710.26	1266.23	1478.29	1595.84	1825.81	1446.79	0.792407	-0.335687
pogo_AS	10489.6	9741.59	9120.36	6486.58	7840.31	9010.03	9783.85	7778.97	0.795083	-0.330823
1360_AS	9085.58	8581.7	7857.14	5620.44	6941.09	7911.96	8508.14	6824.5	0.802114	-0.318121
I-element_new_AS	3451.4	3158.18	2479.98	1807.97	2451.46	3049.06	3029.85	2436.16	0.804053	-0.314637
Repbase_Chimpo_AS	3394.26	3039.94	3331.68	2082	2723.02	3077.56	3255.29	2627.53	0.807155	-0.309082
gypsy2_new_AS	3293.09	2964.11	2884.13	2153.03	2501.58	2746.3	3047.11	2466.97	0.80961	-0.304701
S-element_AS	4224.17	3877.55	3685.05	2526.31	3362.18	3686.33	3928.92	3191.61	0.812336	-0.299851
diver_AS	3170.16	2433.51	2261.21	1773.08	2052.34	2574.21	2621.63	2133.21	0.813697	-0.297436
Tirant_AS	49.4326	37.2692	38.7118	29.3257	32.1342	41.2104	41.8045	34.2234	0.818654	-0.288675
rover_AS	7300.32	7062.47	7242.55	5009.91	6090.25	6776.03	7201.78	5958.73	0.827397	-0.273349
gypsy3_new_AS	2613.75	2477.08	2449.59	1856.61	2069.02	2331.67	2513.47	2085.77	0.829834	-0.269105
transib2_AS	3989.66	3880.94	3811.36	2809.26	3223.3	3730.98	3893.99	3254.51	0.835779	-0.258806
opus_AS	8957.3	7510.69	7444.58	5606.79	6492.81	7969.18	7970.86	6689.59	0.839257	-0.252816
gypsy10_new_AS	7824.08	7509.27	7228.87	5727.22	6156.61	7106.53	7520.74	6330.12	0.841688	-0.248642
G2_AS	2605.24	2464.97	2429.8	1724.5	2172.08	2535.62	2500	2144.07	0.857626	-0.22158
TAS_X_randomDistribution_AS	685.857	529.438	564.518	430.678	512.825	584.497	593.271	509.333	0.858517	-0.220081
Burdock_AS	8414.78	6224.25	6082.49	5114.14	5850.06	6988.83	6907.17	5984.34	0.866395	-0.206902
S2_AS	79.8248	80.1073	72.1286	58.5501	75.2798	67.9865	77.3536	67.2721	0.869671	-0.201459
Doc4-element_AS	110.071	105.587	109.753	83.0846	97.0043	103.104	108.47	94.3976	0.870262	-0.200478
412_AS	38237.2	35428	33968.8	27388	31871.6	34478.1	35878	31245.9	0.870893	-0.199433
gtwin_AS	2638.84	2425.47	2345.91	1857.87	2188.21	2455.5	2470.07	2167.19	0.87738	-0.188726
jockey2_AS	235.063	232.597	229.571	177.182	205.777	237.843	232.41	206.934	0.890382	-0.167504
Stalker2_AS	4767.62	4690.14	4356.44	3766.11	4070.26	4539.67	4604.73	4125.35	0.895893	-0.158602
NOF_AS	118.751	146.643	156.259	91.6402	128.456	163.855	140.551	127.984	0.910586	-0.135133
297_AS	60528	53755.4	56320.7	44721.9	54309.6	56614.4	56868	51882	0.912322	-0.132385
HMS-Beagle2_AS	9492.69	8968.85	8516.05	7483.17	8220.58	9156.54	8992.53	8286.76	0.921516	-0.117918
X-element_AS	16313.5	15526.8	16643.5	11483.1	16238	17087.8	16161.3	14936.3	0.924204	-0.113717
rooA_AS	9001.11	8989.46	8722.49	6503.14	8659.59	9589.8	8904.35	8250.84	0.926608	-0.109969
Tabor_AS	15606	15231.1	13982.9	12579.6	13837.2	15315.9	14940	13910.9	0.931118	-0.102964
springer_AS	7574.13	6614.19	6491.54	5240.18	6747.96	7294.5	6893.29	6427.55	0.932436	-0.100924
roo_AS	68171.7	58079.8	57291.7	48042.5	61714.6	63687.6	61181.1	57814.9	0.94498	-0.0816439
Rt1c_AS	219.75	232.117	267.892	169.24	240.543	273.867	239.92	227.883	0.949832	-0.074256
HeT-A_AS	5806.6	5176.68	5477.33	3942.88	5223.81	6469.31	5486.87	5212	0.949904	-0.0741463
gypsy5_AS	7315.14	7121.44	6546.28	6283.02	6813.26	7315.88	6994.29	6804.05	0.972802	-0.0397825
R2-element_AS	2377.56	2182.15	2088.92	1716.33	2347.95	2438.29	2216.21	2167.52	0.978032	-0.0320471
mdg1_AS	17872.2	17000.9	15920.5	14822.7	16845.5	18495.8	16931.2	16721.3	0.987605	-0.0179943
17.6_AS	3082.05	2871.91	2923.61	2595.29	2849.44	3348.16	2959.19	2930.96	0.990461	-0.0138274
HMS-Beagle_AS	3112.99	2666.68	2477.89	2257.71	2626.71	3324.45	2752.52	2736.29	0.994104	-0.00853191
gypsy8_AS	461.78	493.927	565.18	374.821	536.791	603.511	506.962	505.041	0.99621	-0.00547805
hobo_AS	868.304	804.505	758.738	644.553	832.406	987.831	810.516	821.597	1.01367	0.0195903
TAS_2R_randomDistribution_AS	12026.2	8380.26	8998.39	9042.37	10318.3	10815.6	9801.62	10058.8	1.02623	0.0373604
BS3_AS	541.136	549.943	559.995	441.529	597.323	658.976	550.358	565.943	1.02832	0.0402855
transib4_AS	17.6976	13.7708	19.4563	15.0185	21.3028	16.5933	16.9749	17.6382	1.03908	0.0553003
Max-element_AS	13959.6	12841.7	13601.4	11712.1	15800.3	15983	13467.6	14498.5	1.07655	0.106411
G7_AS	17.6042	19.2871	11.491	15.1704	15.9701	21.7488	16.1274	17.6298	1.09315	0.128497
Satellite_356bp_1pt688_randomDistribution_AS	62165.4	63033.1	57447.8	66771.1	67808.4	74310.3	60882.1	69629.9	1.14368	0.19369
BS4_AS	3.33967	5.54381	4.9544	1.41076	4.20786	10.3148	4.61263	5.31114	1.15144	0.203433
3S18_AS	4036.81	3271.32	3073.78	3402.28	3908.5	4735.48	3460.64	4015.42	1.16031	0.214513
Repbase_FB4_AS	148.927	138.006	131.555	134.102	147.166	206.052	139.496	162.44	1.16448	0.219683
Helitron_AS	11.906	14.8228	6.62344	9.43006	9.37566	20.6845	11.1174	13.1634	1.18404	0.243712
hopper2_AS	422.056	466.416	377.548	438.706	466.05	613.531	422.007	506.096	1.19926	0.262144
transib3_AS	112.673	105.117	78.6082	111.426	109.316	139.829	98.7994	120.19	1.21651	0.282747
frogger_AS	14.8741	17.6763	20.5612	20.1347	18.7407	26.6241	17.7039	21.8332	1.23324	0.302457
Ivk_AS	2917.75	2615.42	2684.73	3100.36	3463.06	4073.68	2739.3	3545.7	1.29438	0.372263
Bari2_AS	10.6499	12.2769	10.5328	16.4955	17.8913	10.9643	11.1532	15.117	1.3554	0.438717
INE-1_AS	116.77	102.619	73.3673	100.974	109.046	205.784	97.5854	138.601	1.42031	0.506203
Satellite_353bp_1pt688_randomDistribution_AS	28819.2	43249.4	32064.9	49072.3	48211	57349.8	34711.2	51544.4	1.48495	0.570415
XDMR_randomDistribution_AS	432.473	335.792	265.598	434.619	417.464	719.926	344.621	524.003	1.52052	0.604564
ATAAGn_CTTATn_randomDistribution_AS	2.54354	3.16669	0	0	9.61431	0	1.90341	3.20477	1.6837	0.751634
flea_AS	8004.53	6540.96	5864.89	9780.27	12399.7	13080.2	6803.46	11753.4	1.72756	0.788736
gypsy6_new_AS	3315.68	2813.73	2916.34	4713.77	5884.04	6645.81	3015.25	5747.87	1.90627	0.930751
CACAAn_DMDNASMEM_randomDistribution_AS	7.63063	3.16669	3.77335	0	28.8429	0	4.85689	9.6143	1.97952	0.985149
SAR_DM_randomDistribution_AS	9.81164	8.669	6.57349	13.6373	19.5404	24.9274	8.35138	19.3684	2.31918	1.21362
GAGAAn_TTCTCn_randomDistribution_AS	20.9842	21.9452	8.71644	35.1025	49.706	64.8113	17.2153	49.8733	2.89703	1.53458
Satellite_359bp_1pt688_randomDistribution_AS	96172.1	88802.4	76495.2	250739	264230	308827	87156.6	274599	3.15064	1.65564
Satellite_260bp_1pt688_randomDistribution_AS	3401.4	3584.62	3682.53	12756.3	12086.3	14082.6	3556.18	12975.1	3.64859	1.86734
Tc3_AS	33.7096	29.9773	18.5745	110.46	140.767	139.811	27.4205	130.346	4.7536	2.24902
SAR2_DM_randomDistribution_AS	239.077	169.854	119.509	1682.01	1217.19	2335.62	176.147	1744.94	9.90618	3.30833
P-element_AS	0	0	0	0	0	0	0	0	#DIV/0!	#DIV/0!
NTS_DM_randomDistribution_AS	0	0	0	0	0	0	0	0	#DIV/0!	#DIV/0!
