# Supplementary material for: Multi-tissue characterization of the constitutive heterochromatin proteome in Drosophila identifies a link between satellite DNA organization and transposon repression
Source: PLoS Biol. 2025 Jan 15;23(1):e3002984. doi: 10.1371/journal.pbio.3002984 (PMC11734925; doi:10.1371/journal.pbio.3002984)
Supplement: S4 Data — (XLSX) [file pbio.3002984.s023.xlsx]

## Sheet: Round I - Chromocenter size
EGFP-Cuff, Kyoto and TM6C (D1 het) - 06.04.2023										EGFP-Cuff, Kyoto and Bsc666 (D1 mut) - 06.04.2023
Series001										Series001
		Area	Mean	Min	Max	IntDen	RawIntDen	Total Intensity				Area	Mean	Min	Max	IntDen	RawIntDen	Total Intensity
Nurse Cell #1	1	100.692	40.642	4	212	4092.31	134118	4092.32		Nurse Cell #1	1	104.487	36.521	0	165	3815.95	189726	3815.97
Chromocenter #1	2	1.556	113.275	36	212	176.272	5777	176.256		Chromocenter #1	2	2.655	108.614	29	165	288.359	14337	288.37
			Rel. Area (Chromocenter)	1.54531									Rel. Area (Chromocenter)	2.54099
Nurse Cell #2	1	87.938	48.147	2	190	4233.91	138759	4233.95		Nurse Cell #2	3	89.784	34.203	2	171	3070.88	152682	3070.88
Chromocenter #2	2	1.251	126.585	69	190	158.361	5190	158.358		Chromocenter #2	4	4.123	93.322	15	171	384.78	19131	384.767
			Rel. Area (Chromocenter)	1.42259									Rel. Area (Chromocenter)	4.59213
Nurse Cell #3	5	153.174	64.327	4	255	9853.29	322924	9853.22		Nurse Cell #3	5	98.312	41.083	1	187	4039	200816	4038.95
Chromocenter #3	6	2.014	141.879	42	255	285.721	9364	285.744		Chromocenter #3	6	4.103	112.475	17	187	461.491	22945	461.485
			Rel. Area (Chromocenter)	1.31484									Rel. Area (Chromocenter)	4.17345
Nurse Cell #4	7	93.43	55.504	2	255	5185.76	169954	5185.74		Nurse Cell #4	7	84.092	31.311	0	222	2633.04	130913	2633
Chromocenter #4	8	1.251	165.195	73	255	206.663	6773	206.659		Chromocenter #4	8	4.908	96.934	22	222	475.711	23652	475.752
			Rel. Area (Chromocenter)	1.33897									Rel. Area (Chromocenter)	5.83646
Nurse Cell #5	9	96.908	55.733	2	255	5401.03	177009	5400.97		Nurse Cell #5	9	114.322	43.871	0	229	5015.42	249363	5015.42
Chromocenter #5	10	1.678	162.2	35	255	272.204	8921	272.172		Chromocenter #5	10	7.623	114.211	19	229	870.608	43286	870.63
			Rel. Area (Chromocenter)	1.73154									Rel. Area (Chromocenter)	6.66801
Nurse Cell #6	3	96.908	55.115	4	255	5341.13	175046	5341.08		Nurse Cell #6	11	69.792	35.054	1	174	2446.48	121637	2446.49
Chromocenter #6	4	1.617	142.604	59	255	230.615	7558	230.591		Chromocenter #6	12	2.474	94.016	22	174	232.586	11564	232.596
			Rel. Area (Chromocenter)	1.66859									Rel. Area (Chromocenter)	3.54482
Series002										Series002
		Area	Mean	Min	Max	IntDen	RawIntDen	Total Intensity				Area	Mean	Min	Max	IntDen	RawIntDen	Total Intensity
Nurse Cell #1	1	59.323	56.354	7	206	3343.11	213920	3343.09		Nurse Cell #1	1	200.151	52.916	2	255	10591.1	355275	10591.2
Chromocenter #1	2	1.156	125.23	52	206	144.823	9267	144.766		Chromocenter #1	2	6.409	167.242	36	255	1071.91	35957	1071.85
			Rel. Area (Chromocenter)	1.94865									Rel. Area (Chromocenter)	3.20208
Nurse Cell #2	3	93.017	63.942	4	255	5947.69	380583	5947.69		Nurse Cell #2	3	145.507	70.758	5	255	10295.9	345371	10295.8
Chromocenter #2	4	1.235	166.013	71	255	204.959	13115	205.026		Chromocenter #2	4	10.493	161.04	24	255	1689.87	56686	1689.79
			Rel. Area (Chromocenter)	1.32771									Rel. Area (Chromocenter)	7.21134
										Nurse Cell #3	5	144.226	91.626	5	255	13214.9	443289	13214.9
										Chromocenter #3	6	6.558	203.336	60	255	1333.57	44734	1333.48
Series003
		Area	Mean	Min	Max	IntDen	RawIntDen	Total Intensity					Rel. Area (Chromocenter)	4.54703
Nurse Cell #1	1	82.488	60.791	3	224	5014.52	254836	5014.53
Chromocenter #1	2	1.791	127.286	47	224	227.924	11583	227.969		Nurse Cell #4	7	92.921	79.893	9	255	7423.74	249027	7423.74
										Chromocenter #4	8	3.071	190.922	49	255	586.233	19665	586.321
			Rel. Area (Chromocenter)	2.17122
													Rel. Area (Chromocenter)	3.30496
Nurse Cell #2	3	110.351	58.203	5	238	6422.74	326401	6422.76
Chromocenter #2	4	2.243	97.877	19	238	219.561	11158	219.538		Nurse Cell #5	9	146.193	89.164	5	255	13035.1	437258	13035.2
										Chromocenter #5	10	7.9	231.072	69	255	1825.45	61234	1825.47
			Rel. Area (Chromocenter)	2.03261
													Rel. Area (Chromocenter)	5.40382
Nurse Cell #3	5	57.694	63.134	4	255	3642.49	185110	3642.45
Chromocenter #3	6	2.558	155.069	46	255	396.678	20159	396.667		Nurse Cell #6	11	114.921	99.232	15	255	11403.9	382539	11403.8
										Chromocenter #6	12	10.136	202.821	31	255	2055.74	68959	2055.79
			Rel. Area (Chromocenter)	4.43374
													Rel. Area (Chromocenter)	8.81997
Nurse Cell #4	7	131.209	91.492	6	255	12004.6	610068	12004.6
Chromocenter #4	8	1.791	185.549	53	255	332.254	16885	332.318		Nurse Cell #7	13	144.047	104.78	12	255	15093.2	506297	15093.2
										Chromocenter #7	14	8.735	214.14	57	255	1870.43	62743	1870.51
			Rel. Area (Chromocenter)	1.365
													Rel. Area (Chromocenter)	6.06399
Nurse Cell #5	9	90.477	91.957	4	255	8320.02	422820	8319.99
Chromocenter #5	10	1.673	179.365	57	255	300.002	15246	300.078		Nurse Cell #8	15	117.694	89.63	5	255	10548.9	353860	10548.9
										Chromocenter #8	16	6.916	197.547	40	255	1366.27	45831	1366.24
			Rel. Area (Chromocenter)	1.84909
													Rel. Area (Chromocenter)	5.87626
Nurse Cell #6	11	80.107	75.781	9	255	6070.59	308505	6070.59
Chromocenter #6	12	1.181	211.517	75	255	249.726	12691	249.802		Nurse Cell #9	17	191.804	89.611	4	255	17187.8	576559	17187.7
										Chromocenter #9	18	11.507	214.536	46	255	2468.68	82811	2468.67
			Rel. Area (Chromocenter)	1.47428
													Rel. Area (Chromocenter)	5.99935
Series004
		Area	Mean	Min	Max	IntDen	RawIntDen	Total Intensity
Nurse Cell #1	1	100.932	66.601	3	207	6722.14	287382	6722.17		Series003
Chromocenter #1	3	2.105	129.344	48	207	272.294	11641	272.269				Area	Mean	Min	Max	IntDen	RawIntDen	Total Intensity
										Nurse Cell #1	1	163.782	48.927	2	255	8013.32	304128	8013.36
			Rel. Area (Chromocenter)	2.08556						Chromocenter #1	2	6.06	163.961	59	255	993.629	37711	993.604
Nurse Cell #2	2	98.055	64.398	8	255	6314.53	269956	6314.55					Rel. Area (Chromocenter)	3.70004
Chromocenter #2	4	1.684	161.181	69	255	271.452	11605	271.429
										Nurse Cell #2	3	100.019	38.033	5	217	3804.04	144374	3804.02
			Rel. Area (Chromocenter)	1.7174						Chromocenter #2	4	5.375	126.578	27	217	680.372	25822	680.357
Nurse Cell #3	5	92.535	53.885	4	255	4986.28	213171	4986.25					Rel. Area (Chromocenter)	5.37398
Chromocenter #3	6	1.848	161.316	50	255	298.094	12744	298.112
										Nurse Cell #3	5	123.258	49.616	3	237	6115.57	232103	6115.57
			Rel. Area (Chromocenter)	1.99708						Chromocenter #3	6	6.271	140.378	12	237	880.304	33410	880.31
Nurse Cell #4	7	155.035	76.832	4	255	11911.7	509245	11911.6					Rel. Area (Chromocenter)	5.0877
Chromocenter #4	8	1.053	206.489	88	255	217.349	9292	217.433
										Nurse Cell #4	7	156.932	50.275	2	255	7889.75	299438	7889.76
			Rel. Area (Chromocenter)	0.679201						Chromocenter #4	8	6.772	152.922	14	255	1035.52	39301	1035.59
Nurse Cell #5	9	117.774	68.404	7	255	8056.15	344413	8056.21					Rel. Area (Chromocenter)	4.31524
Chromocenter #5	10	1.895	167.148	48	255	316.69	13539	316.745
										Nurse Cell #5	9	125.314	48.878	2	237	6125.06	232463	6125.1
			Rel. Area (Chromocenter)	1.60901						Chromocenter #5	10	6.719	136.675	24	237	918.299	34852	918.319
Nurse Cell #6	11	85.026	74.73	13	255	6353.97	271642	6353.99					Rel. Area (Chromocenter)	5.36173
Chromocenter #6	12	2.994	151.969	51	255	455.001	19452	454.995
										Nurse Cell #6	11	152.057	72.327	4	255	10997.8	417397	10997.8
			Rel. Area (Chromocenter)	3.52128						Chromocenter #6	12	13.016	145.233	22	255	1890.38	71745	1890.35
Nurse Cell #7	13	111.037	65.75	4	255	7300.65	312114	7300.68					Rel. Area (Chromocenter)	8.55995
Chromocenter #7	14	1.895	194.864	74	255	369.203	15784	369.267
										Nurse Cell #7	15	121.73	53.5	4	255	6512.51	247168	6512.56
			Rel. Area (Chromocenter)	1.70664						Chromocenter #7	16	5.876	151.26	44	255	888.762	33731	888.804
Nurse Cell #8	15	173.888	98.756	8	255	17172.5	734152	17172.5					Rel. Area (Chromocenter)	4.82708
Chromocenter #8	16	2.76	158.246	22	255	436.78	18673	436.759
										Nurse Cell #8	17	138.699	57.692	0	255	8001.84	303692	8001.82
			Rel. Area (Chromocenter)	1.58723						Chromocenter #8	18	5.375	175.966	19	255	945.833	35897	945.817
Nurse Cell #9	17	111.318	96.411	7	255	10732.2	458819	10732.3					Rel. Area (Chromocenter)	3.8753
Chromocenter #9	18	2.035	196.138	53	255	399.143	17064	399.141
			Rel. Area (Chromocenter)	1.8281
Nurse Cell #10	19	100.932	92.135	11	255	9299.38	397563	9299.37
Chromocenter #10	20	2.292	207.357	91	255	475.328	20321	475.262
			Rel. Area (Chromocenter)	2.27084

## Sheet: Round II - Chromocenter size
EGFP-Cuff, Kyoto and TM6C (D1 het) - 06.04.2023										EGFP-Cuff, Kyoto and Bsc666 (D1 mut) - 06.04.2023
Series001										Series001
		Area	Mean	Min	Max	IntDen	RawIntDen	Total Intensity				Area	Mean	Min	Max	IntDen	RawIntDen	Total Intensity
Nurse Cell #1	1	93.923	57.611	1	218	5411	244846	5411		Nurse Cell #1	1	97.148	96.962	14	255	9419.58	302908	9419.66
Chromocenter #1	2	1.547	136.271	66	218	210.808	9539	210.811		Chromocenter #1	2	8.147	187.206	37	255	1525.25	49048	1525.17
			Rel. Area (Chromocenter)	1.64709									Rel. Area (Chromocenter)	8.38617
Nurse Cell #2	3	86.498	57.297	3	255	4956.06	224260	4956.08		Nurse Cell #2	3	130.017	79.176	5	255	10294.2	331035	10294.2
Chromocenter #2	4	1.127	162.745	55	255	183.427	8300	183.414		Chromocenter #2	4	8.365	168.829	19	255	1412.28	45415	1412.25
			Rel. Area (Chromocenter)	1.30292									Rel. Area (Chromocenter)	6.43377
Nurse Cell #3	5	137.106	57.023	1	245	7818.18	353770	7818.2		Nurse Cell #3	5	93.634	92.632	10	255	8673.47	278915	8673.5
Chromocenter #3	6	2.232	139.139	50	245	310.566	14053	310.558		Chromocenter #3	6	5.815	198.797	51	255	1156.04	37175	1156
			Rel. Area (Chromocenter)	1.62794									Rel. Area (Chromocenter)	6.21035
Nurse Cell #4	7	89.901	80.908	4	255	7273.71	329133	7273.71		Nurse Cell #4	7	107.907	82.917	4	255	8947.31	287721	8947.32
Chromocenter #4	8	1.26	184.596	80	255	232.532	10522	232.591		Chromocenter #4	8	9.609	167.45	32	255	1609.03	51742	1609.03
			Rel. Area (Chromocenter)	1.40154									Rel. Area (Chromocenter)	8.90489
Nurse Cell #5	9	98.476	78.514	3	250	7731.74	349859	7731.74		Nurse Cell #5	9	117.05	93.293	6	255	10919.9	351154	10919.9
Chromocenter #5	10	1.481	126.731	36	224	187.648	8491	187.689		Chromocenter #5	10	9.36	187.688	16	255	1756.8	56494	1756.76
			Rel. Area (Chromocenter)	1.50392									Rel. Area (Chromocenter)	7.99658
Series002										Nurse Cell #6	11	103.025	123.471	13	255	12720.6	409061	12720.6
		Area	Mean	Min	Max	IntDen	RawIntDen	Total Intensity		Chromocenter #6	12	9.08	211.086	35	255	1916.74	61637	1916.66
Nurse Cell #1	1	119.714	41.198	0	203	4931.97	223170	4931.98
Chromocenter #1	2	2.077	121.064	26	203	251.493	11380	251.45					Rel. Area (Chromocenter)	8.81339
			Rel. Area (Chromocenter)	1.73497
										Series002
Nurse Cell #2	3	93.658	52.659	3	218	4931.94	223169	4931.94				Area	Mean	Min	Max	IntDen	RawIntDen	Total Intensity
Chromocenter #2	4	2.099	125.874	20	218	264.267	11958	264.21		Nurse Cell #1	1	136.208	48.922	4	187	6663.59	284286	6663.57
										Chromocenter #1	2	8.837	107.414	20	187	949.192	40495	949.218
			Rel. Area (Chromocenter)	2.24113
													Rel. Area (Chromocenter)	6.48787
Nurse Cell #3	5	75.404	60.527	9	249	4563.97	206518	4563.98
Chromocenter #3	6	1.901	132.43	27	249	251.692	11389	251.749		Nurse Cell #2	3	122.402	36.899	0	166	4516.46	192684	4516.51
										Chromocenter #2	4	5.602	99.025	16	166	554.748	23667	554.738
			Rel. Area (Chromocenter)	2.52109
													Rel. Area (Chromocenter)	4.57672
Nurse Cell #4	7	85.194	58.469	4	251	4981.23	225399	4981.21
Chromocenter #4	8	1.171	150.925	60	251	176.775	7999	176.733		Nurse Cell #3	5	101.4	42.057	2	255	4264.6	181939	4264.58
										Chromocenter #3	6	7.594	116.583	23	255	885.389	37773	885.331
			Rel. Area (Chromocenter)	1.37451
													Rel. Area (Chromocenter)	7.48915
Nurse Cell #5	9	101.526	82.71	18	255	8397.16	379969	8397.22
Chromocenter #5	10	1.657	191.187	84	255	316.886	14339	316.797		Nurse Cell #4	7	125.262	80.888	7	255	10132.2	432264	10132.2
										Chromocenter #4	8	8.298	196.105	41	255	1627.21	69421	1627.28
			Rel. Area (Chromocenter)	1.63209
													Rel. Area (Chromocenter)	6.62452
Series003
		Area	Mean	Min	Max	IntDen	RawIntDen	Total Intensity		Nurse Cell #5	9	119.449	73.058	9	255	8726.7	372304	8726.71
Nurse Cell #1	1	192.166	60.285	4	255	11584.7	423319	11584.7		Chromocenter #5	10	9.071	167.279	25	255	1517.42	64737	1517.39
Chromocenter #1	2	1.368	177.34	78	255	242.657	8867	242.601
													Rel. Area (Chromocenter)	7.59404
			Rel. Area (Chromocenter)	0.711885
Nurse Cell #2	3	120.85	62.944	4	253	7606.79	277962	7606.78		Series003
Chromocenter #2	4	2.217	139.123	33	253	308.391	11269	308.436				Area	Mean	Min	Max	IntDen	RawIntDen	Total Intensity
										Nurse Cell #1	1	94.884	88.185	4	255	8367.37	356974	8367.35
			Rel. Area (Chromocenter)	1.83451						Chromocenter #1	2	5.344	196.101	35	255	1048.01	44711	1047.96
Nurse Cell #3	5	117.456	70.42	4	255	8271.25	302242	8271.25					Rel. Area (Chromocenter)	5.63214
Chromocenter #3	6	1.423	179.808	57	255	255.875	9350	255.867
										Nurse Cell #2	3	109.135	90.241	2	255	9848.46	420161	9848.45
			Rel. Area (Chromocenter)	1.21152						Chromocenter #2	4	7.43	183.344	22	255	1362.32	58120	1362.25
Nurse Cell #4	7	105.497	95.655	7	255	10091.3	368749	10091.3					Rel. Area (Chromocenter)	6.80808
Chromocenter #4	8	1.505	201.309	96	255	303	11072	302.97
										Nurse Cell #3	5	106.487	92.164	4	255	9814.22	418700	9814.27
			Rel. Area (Chromocenter)	1.42658						Chromocenter #3	6	4.594	201.291	28	255	924.768	39453	924.731
Nurse Cell #5	9	122.437	92.34	4	255	11305.8	413129	11305.8					Rel. Area (Chromocenter)	4.31414
Chromocenter #5	10	1.888	200.826	43	255	379.215	13857	379.159
										Nurse Cell #4	7	93.032	91.306	9	255	8494.37	362392	8494.38
			Rel. Area (Chromocenter)	1.54202						Chromocenter #4	8	6.704	201.647	37	255	1351.79	57671	1351.84
													Rel. Area (Chromocenter)	7.20612
										Nurse Cell #5	9	106.229	96.657	5	255	10267.8	438051	10267.8
										Chromocenter #5	10	5.672	199.095	26	255	1129.35	48181	1129.27
													Rel. Area (Chromocenter)	5.33941

## Sheet: Round I - Cutoff Intensity
EGFP-Cuff, Kyoto and TM6C (D1 het) - 06.04.2023											EGFP-Cuff, Kyoto and Bsc666 (D1 mut) - 06.04.2023
Series001											Series001
		Area	Mean	Min	Max	IntDen	RawIntDen	Total Intensity					Area	Mean	Min	Max	IntDen	RawIntDen	Total Intensity
Nurse Cell #1	2	96.603	5.944	0	82	574.188	18818	574.208			Nurse Cell #1	1	109.977	8.764	0	112	963.872	47923	963.838
Chromocenter #1	1	1.434	11.957	0	52	17.148	562	17.1463			Chromocenter #1	2	3.158	30.656	0	82	96.804	4813	96.8116
% Cuff @ Chromocenter	2.98608										% Cuff @ Chromocenter	10.0444
Nurse Cell #2	6	105.513	7.522	0	89	793.636	26010	793.669			Nurse Cell #2	3	101.61	8.359	0	92	849.389	42231	849.358
Chromocenter #2	5	1.007	8.848	0	26	8.91	292	8.90994			Chromocenter #2	4	2.695	36.254	0	92	97.709	4858	97.7045
% Cuff @ Chromocenter	1.12263										% Cuff @ Chromocenter	11.5033
Nurse Cell #3	10	92.27	7.223	0	133	666.459	21842	666.466			Nurse Cell #3	5	96.421	11.754	0	162	1133.38	56351	1133.33
Chromocenter #3	9	1.739	34.246	0	133	59.561	1952	59.5538			Chromocenter #3	6	4.465	70.194	3	162	313.42	15583	313.416
% Cuff @ Chromocenter	8.93576										% Cuff @ Chromocenter	27.6544
Nurse Cell #4	2	98.22	10.26	0	122	1007.77	33028	1007.74			Nurse Cell #4	7	81.819	10.525	0	119	861.115	42814	861.145
Chromocenter #4	1	1.404	24.913	3	105	34.968	1146	34.9779			Chromocenter #4	8	5.27	38.939	0	119	205.192	10202	205.209
% Cuff @ Chromocenter	3.47093										% Cuff @ Chromocenter	23.8297
Nurse Cell #5	6	100.936	8.212	0	125	828.848	27164	828.886			Nurse Cell #5	9	111.667	13.721	0	186	1532.14	76177	1532.18
Chromocenter #5	5	1.587	22.788	0	125	36.158	1185	36.1646			Chromocenter #5	10	8.97	45.43	0	186	407.528	20262	407.507
% Cuff @ Chromocenter	4.36303										% Cuff @ Chromocenter	26.5965
Nurse Cell #6	8	98.465	9.759	0	136	960.907	31492	960.92
Chromocenter #6	7	1.648	23.981	6	136	39.514	1295	39.5207			Series002
													Area	Mean	Min	Max	IntDen	RawIntDen	Total Intensity
% Cuff @ Chromocenter	4.1128										Nurse Cell #1	1	151.798	7.821	0	125	1187.28	39827	1187.21
											Chromocenter #1	2	9.897	31.72	0	125	313.94	10531	313.933
Nurse Cell #7	10	173.099	9.75	0	209	1687.75	55313	1687.72
Chromocenter #7	9	2.197	22.208	0	82	48.79	1599	48.791			% Cuff @ Chromocenter	26.4429
% Cuff @ Chromocenter	2.89095										Nurse Cell #2	3	163.364	9.664	0	173	1578.73	52958	1578.75
											Chromocenter #2	4	8.347	44.764	0	126	373.651	12534	373.645
Series004											% Cuff @ Chromocenter	23.6672
		Area	Mean	Min	Max	IntDen	RawIntDen	Total Intensity
Nurse Cell #1	2	106.382	14.761	0	189	1570.33	67134	1570.3			Nurse Cell #3	5	147.982	11.461	0	181	1696.01	56892	1696.02
Chromocenter #1	1	1.497	36.891	6	109	55.226	2361	55.2258			Chromocenter #3	6	9.48	36.503	0	181	346.046	11608	346.048
% Cuff @ Chromocenter	3.51689										% Cuff @ Chromocenter	20.4035
Nurse Cell #2	4	147.901	11.623	0	157	1719.07	73493	1719.05			Nurse Cell #4	7	144.226	11.283	0	162	1627.35	54589	1627.3
Chromocenter #2	3	1.216	34.288	6	102	41.706	1783	41.6942			Chromocenter #4	8	7.274	50.914	0	142	370.342	12423	370.348
% Cuff @ Chromocenter	2.42542										% Cuff @ Chromocenter	22.7584
Nurse Cell #3	6	111.785	14.8	0	240	1654.44	70730	1654.42			Nurse Cell #5	9	109.585	13.796	0	173	1511.86	50715	1511.83
Chromocenter #3	5	1.31	44.036	9	112	57.682	2466	57.6872			Chromocenter #5	10	11.119	39.949	0	143	444.214	14901	444.193
% Cuff @ Chromocenter	3.48686										% Cuff @ Chromocenter	29.3811
Nurse Cell #4	8	105.236	10.098	0	255	1062.65	45430	1062.67			Nurse Cell #6	11	213.327	13.498	0	255	2879.53	96593	2879.49
Chromocenter #4	7	2.199	36.33	3	132	79.88	3415	79.8897			Chromocenter #6	12	12.729	50.85	0	255	647.286	21713	647.27
% Cuff @ Chromocenter	7.5178										% Cuff @ Chromocenter	22.4786
Nurse Cell #5	10	180.953	18.531	0	189	3353.26	143357	3353.24
Chromocenter #5	9	1.848	57.785	19	112	106.78	4565	106.787			Series003
													Area	Mean	Min	Max	IntDen	RawIntDen	Total Intensity
% Cuff @ Chromocenter	3.18458										Nurse Cell #1	1	158.565	11.634	0	151	1844.82	70016	1844.75
											Chromocenter #1	2	8.089	40.853	0	151	330.463	12542	330.46
Nurse Cell #6	12	117.774	18.098	0	255	2131.43	91122	2131.47
Chromocenter #6	11	2.035	57.494	9	223	117.002	5002	117			% Cuff @ Chromocenter	17.9136
% Cuff @ Chromocenter	5.48917										Nurse Cell #2	3	94.328	13.987	0	170	1319.38	50074	1319.37
											Chromocenter #2	4	5.56	53.569	0	170	297.817	11303	297.844
											% Cuff @ Chromocenter	22.5748
											Nurse Cell #3	5	153.691	11.698	0	195	1797.89	68235	1797.88
											Chromocenter #3	6	7.562	68.84	3	195	520.568	19757	520.568
											% Cuff @ Chromocenter	28.9546
											Nurse Cell #4	7	121.73	15.423	0	208	1877.49	71256	1877.44
											Chromocenter #4	8	7.035	59	0	208	415.068	15753	415.065
											% Cuff @ Chromocenter	22.108
											Nurse Cell #5	9	148.079	16.862	0	232	2496.89	94764	2496.91
											Chromocenter #5	10	13.49	79.711	3	232	1075.34	40812	1075.3
											% Cuff @ Chromocenter	43.0653
											Nurse Cell #6	11	145.549	17.445	0	215	2539.1	96366	2539.1
											Chromocenter #6	12	5.665	80.735	3	215	457.358	17358	457.364
											% Cuff @ Chromocenter	18.0128

## Sheet: Round II - Cutoff Intensity
EGFP-Cuff, Kyoto and TM6C (D1 het) - 06.04.2023											EGFP-Cuff, Kyoto and Bsc666 (D1 mut) - 06.04.2023
Series001											Series001
		Area	Mean	Min	Max	IntDen	RawIntDen	Total Intensity					Area	Mean	Min	Max	IntDen	RawIntDen	Total Intensity
Nurse Cell #1	1	148.377	11.956	0	199	1774.05	80275	1774			Nurse Cell #1	1	103.118	16.296	0	233	1680.37	54036	1680.41
Chromocenter #1	2	1.414	32.234	6	82	45.591	2063	45.5789			Chromocenter #1	2	9.391	78.331	3	233	735.634	23656	735.606
% Cuff @ Chromocenter	2.56928										% Cuff @ Chromocenter	43.7754
Nurse Cell #2	3	106.785	10.815	0	190	1154.84	52256	1154.88			Nurse Cell #2	3	98.391	15.442	0	241	1519.41	48860	1519.35
Chromocenter #2	4	1.569	36.141	3	132	56.708	2566	56.7052			Chromocenter #2	4	6.188	77.779	0	241	481.322	15478	481.296
% Cuff @ Chromocenter	4.91005										% Cuff @ Chromocenter	31.6777
Nurse Cell #3	5	88.84	12.6	0	175	1119.43	50654	1119.38			Nurse Cell #3	5	117.609	14.654	0	237	1723.47	55422	1723.44
Chromocenter #3	6	1.326	36.4	9	79	48.266	2184	48.2664			Chromocenter #3	6	8.334	75.414	0	237	628.505	20211	628.5
% Cuff @ Chromocenter	4.31187										% Cuff @ Chromocenter	36.4677
Nurse Cell #4	7	95.36	16.415	0	165	1565.29	70829	1565.33			Nurse Cell #4	7	119.133	16.233	0	222	1933.9	62189	1933.89
Chromocenter #4	8	1.282	36.414	3	98	46.674	2112	46.6827			Chromocenter #4	8	9.422	61.007	0	222	574.831	18485	574.808
% Cuff @ Chromocenter	2.98229										% Cuff @ Chromocenter	29.7229
Series002											Nurse Cell #5	9	103.118	21.344	0	255	2200.99	70778	2200.95
		Area	Mean	Min	Max	IntDen	RawIntDen	Total Intensity			Chromocenter #5	10	8.023	92.287	3	255	740.423	23810	740.419
Nurse Cell #1	1	94.851	13.028	0	185	1235.72	55916	1235.72
Chromocenter #1	2	2.475	45.946	0	185	113.725	5146	113.716			% Cuff @ Chromocenter	33.6409
% Cuff @ Chromocenter	9.20245										Nurse Cell #6	11	100.351	16.545	0	255	1660.28	53390	1660.31
											Chromocenter #6	12	3.949	101.953	6	255	402.646	12948	402.612
Nurse Cell #2	3	88.708	14.233	0	159	1262.59	57132	1262.58
Chromocenter #2	4	1.481	71.746	13	148	106.233	4807	106.256			% Cuff @ Chromocenter	24.2493
% Cuff @ Chromocenter	8.41576
											Series002
Nurse Cell #3	5	111.117	15.655	0	228	1739.57	78715	1739.54					Area	Mean	Min	Max	IntDen	RawIntDen	Total Intensity
Chromocenter #3	6	2.055	41.849	6	162	86.012	3892	85.9997			Nurse Cell #1	1	140.076	7.234	0	96	1013.37	43233	1013.31
											Chromocenter #1	2	9.259	21.473	0	96	198.816	8482	198.819
% Cuff @ Chromocenter	4.94383
											% Cuff @ Chromocenter	19.6207
Nurse Cell #4	7	69.039	14.482	0	175	999.852	45243	999.823
Chromocenter #4	8	1.193	34.648	3	98	41.348	1871	41.3351			Nurse Cell #2	3	120.949	8.595	0	122	1039.55	44350	1039.56
											Chromocenter #2	4	5.11	37.495	3	102	191.596	8174	191.599
% Cuff @ Chromocenter	4.13424
											% Cuff @ Chromocenter	18.4309
Series003											Nurse Cell #3	5	89.915	9.518	0	139	855.808	36511	855.811
		Area	Mean	Min	Max	IntDen	RawIntDen	Total Intensity			Chromocenter #3	6	7.97	31.674	0	139	252.422	10769	252.442
Nurse Cell #1	1	120.959	12.099	0	131	1463.44	53476	1463.48
Chromocenter #1	2	2.764	40.832	0	131	112.859	4124	112.86			% Cuff @ Chromocenter	29.4974
% Cuff @ Chromocenter	7.71172										Nurse Cell #4	7	103.627	10.322	0	163	1069.65	45634	1069.64
											Chromocenter #4	8	8.907	33.087	0	122	294.708	12573	294.706
Nurse Cell #2	3	119.536	15.31	0	255	1830.04	66872	1830.1
Chromocenter #2	4	1.888	45.899	6	122	86.669	3167	86.6573			% Cuff @ Chromocenter	27.5519
% Cuff @ Chromocenter	4.73512										Nurse Cell #5	9	120.879	12.699	0	236	1535.04	65489	1535.04
											Chromocenter #5	10	8.321	62.045	0	236	516.283	22026	516.276
Nurse Cell #3	5	122.492	18.197	0	255	2229.01	81451	2228.99
Chromocenter #3	6	2.408	60.341	9	255	145.315	5310	145.301			% Cuff @ Chromocenter	33.6327
% Cuff @ Chromocenter	6.51871
Nurse Cell #4	7	122.492	18.257	0	255	2236.37	81720	2236.34			Series003
Chromocenter #4	8	2.956	133.602	29	255	394.868	14429	394.928					Area	Mean	Min	Max	IntDen	RawIntDen	Total Intensity
											Nurse Cell #1	1	86.118	17.353	0	210	1494.42	63756	1494.41
% Cuff @ Chromocenter	17.6596										Chromocenter #1	2	9.47	60.478	0	210	572.703	24433	572.727
											% Cuff @ Chromocenter	38.3247
											Nurse Cell #2	3	97.509	17.725	0	255	1728.4	73738	1728.35
											Chromocenter #2	4	5.672	96.847	6	255	549.357	23437	549.316
											% Cuff @ Chromocenter	31.7827
											Nurse Cell #3	5	103.627	22.026	0	255	2282.54	97379	2282.49
											Chromocenter #3	6	6.258	121.434	0	255	759.986	32423	759.934
											% Cuff @ Chromocenter	33.2941
											Nurse Cell #4	7	94.181	20.294	0	255	1911.35	81543	1911.31
											Chromocenter #4	8	7.548	95.584	0	255	721.428	30778	721.468
											% Cuff @ Chromocenter	37.7473

## Sheet: 359 Plus Strand - D1 het
EGFP-Cuff_Kyoto|TM6C - D1 Heterozygous
	Series001	359 Forward	Area	Mean	Min	Max	IntDen	RawIntDen	Normalized Intensity
		1	0.963	68.783	21	153	66.269	3164	2.85347
		2	0.712	27.529	13	46	19.604	936	1.14205
		3	1.026	52.184	10	151	53.555	2557	2.16486
		4	0.649	31.323	6	54	20.337	971	1.29944
		5	0.775	17.784	6	36	13.782	658	0.737772
	Background	6	1.801	24.105	7	52	43.418	2073	1
	Series002	359 Forward	Area	Mean	Min	Max	IntDen	RawIntDen	Normalized Intensity
		1	1.179	89	24	244	104.9	4272	4.16043
		2	1.252	36.118	13	62	45.231	1842	1.68839
		3	1.572	92.578	30	227	145.49	5925	4.32769
		4	1.351	24.309	8	36	32.83	1337	1.13636
		5	2.185	25.944	5	46	56.698	2309	1.21279
	Background	6	6.139	21.392	4	43	131.322	5348	1
	Series004	359 Forward	Area	Mean	Min	Max	IntDen	RawIntDen	Normalized Intensity
		1	0.871	19.804	5	57	17.259	1010	2.36607
		2	0.82	18.083	7	58	14.832	868	2.16045
		3	1.452	10.988	3	30	15.96	934	1.31278
		4	1.452	9.4	3	23	13.653	799	1.12306
	Background	5	5.776	8.37	2	29	48.341	2829	1
	Series005	359 Forward	Area	Mean	Min	Max	IntDen	RawIntDen	Normalized Intensity
		1	0.98	22.933	7	70	22.478	688	2.40817
		2	1.928	74.203	8	232	143.038	4378	7.79198
		3	1.046	19.25	8	46	20.126	616	2.02142
		4	1.274	21.821	8	66	27.804	851	2.2914
		5	1.013	40.032	15	104	40.546	1241	4.20372
		6	0.849	45.5	19	107	38.651	1183	4.77791
	Background	7	35.449	9.523	3	30	337.568	10332	1

## Sheet: 359 Plus Strand - D1 mut
EGFP-Cuff_Kyoto|Bsc666 - D1 mutant
Series002
	359 Forward	Area	Mean	Min	Max	IntDen	RawIntDen	Normalized Intensity
	1	8.825	38.098	6	144	336.228	9372	4.75215
	2	6.637	33.481	5	136	222.215	6194	4.17625
	3	10.512	23.212	4	102	243.991	6801	2.89535
	4	7.283	40.823	5	130	297.303	8287	5.09205
	5	5.955	32.578	4	122	194.016	5408	4.06361
	6	7.068	30.249	8	97	213.784	5959	3.77311
	7	5.31	30	3	78	159.288	4440	3.74205
	8	5.668	23.063	6	73	130.731	3644	2.87676
Background	9	4.305	8.017	3	19	34.512	962	1
Series001	359 Forward	Area	Mean	Min	Max	IntDen	RawIntDen	Normalized Intensity
	1	5.549	46.299	5	135	256.923	6667	4.90767
	2	4.971	65.953	9	152	327.868	8508	6.99099
	3	3.314	53.291	11	160	176.613	4583	5.64882
	4	5.202	31.77	5	122	165.283	4289	3.36761
	5	8.786	47.816	7	129	420.124	10902	5.06848
	6	5.588	30.986	5	91	173.144	4493	3.2845
	7	7.322	45.153	4	147	330.604	8579	4.7862
	8	4.779	46.25	7	151	221.007	5735	4.90248
	9	6.32	34.354	5	93	217.114	5634	3.64151
	10	11.021	43.811	3	119	482.862	12530	4.64395
	11	5.318	24.094	4	68	128.134	3325	2.55395
	12	9.21	46.021	7	138	423.862	10999	4.87821
Background	13	13.064	9.434	3	23	123.24	3198	1
Series003	359 Forward	Area	Mean	Min	Max	IntDen	RawIntDen	Normalized Intensity
	1	3.504	39.777	7	242	139.366	8194	3.69675
	2	3.708	56.252	4	161	208.572	12263	5.22788
	3	4.337	62.843	3	217	272.557	16025	5.84043
	4	6.361	72.743	9	246	462.727	27206	6.7605
	5	5.358	52.213	6	243	279.735	16447	4.85251
	6	3.623	36.3	4	174	131.508	7732	3.37361
	7	3.589	37.431	3	165	134.331	7898	3.47872
	8	4.371	50.051	5	150	218.777	12863	4.65158
Background	9	2.551	10.76	3	25	27.451	1614	1
