# Supplementary material for: Multi-tissue characterization of the constitutive heterochromatin proteome in Drosophila identifies a link between satellite DNA organization and transposon repression
Source: PLoS Biol. 2025 Jan 15;23(1):e3002984. doi: 10.1371/journal.pbio.3002984 (PMC11734925; doi:10.1371/journal.pbio.3002984)
Supplement: S5 Data — (XLSX) [file pbio.3002984.s024.xlsx]

## Sheet: Germaria Phenotype
		Germaria Phenotype
	Genotype	Normal	GSC/CB only	Empty
	yw	48	0	0
	aub mt	63	3	0
	F1 D1 het	51	0	0
	F1 D1 mut	57	8	0
	F2 D1 het	80	0	1
	F2 D1 mut	5	57	47
	F2 Chk2 mut D1 het	60	2	0
	F2 Chk2 mut D1 mut	31	7	0

## Sheet: Fertility
	yw	F1 D1 het	F1 D1 mut	F2 D1 het	F2 D1 mut
	84	70	8	77	0
	110	146	74	89	0
	73	55	17	23	0
	109	144	39	86	0
	88	62	11	40	0
	118	140	46	116	0
	108	95	73	50	0
	105	148	53	120
	111	175	114	97
	120	162	139	108
		127	114	120
		167	94	70
		119		152
		133		143
		136

## Sheet: Copia Intensity
	yw													F1 D1 mutant													aub mutant													F2 D1 mutant
	Image016													Series025 z2																Area	Mean	Min	Max	IntDen	RawIntDen								Area	Mean	Min	Max	IntDen	RawIntDen
		Cell001									Average mRNA	146.513			Cell001									Average mRNA	169.471		Image012													Image003
		mRNA1	1	1.166	136.374	59	248	158.97	24820		Normalized Copia	0.00892756			mRNA1	1	0.957	205.983	81	255	197.209	49024		Normalized Copia	0.00919923			Cell001									Average mRNA	86.824			Cell002
		mRNA2	2	1.166	138.104	51	240	160.987	25135						mRNA2	2	0.957	147.828	59	255	141.531	35183						mRNA1	5	0.466	91.298	29	170	42.553	11047		Normalized Copia	0.0562517			mRNA1	6	1.77	134.938	99	158	238.841	2159
		mRNA3	3	1.166	165.06	74	255	192.41	30041						mRNA3	3	0.957	154.601	66	255	148.016	36795						mRNA2	6	0.466	84.967	14	163	39.602	10281						mRNA2	7	1.77	132.125	58	217	233.863	2114
		Copia	4	1.166	1.308	0	10	1.524	238						Copia	4	0.957	1.559	0	13	1.492	371						mRNA3	7	0.466	84.207	29	156	39.248	10189						mRNA3	8	1.77	120.625	85	176	213.507	1930
																												Copia	8	0.466	4.884	0	16	2.277	591						Copia	9	1.77	33.625	16	49	59.517	538
		Cell002									Average mRNA	185.125			Cell002									Average mRNA	224.094
		mRNA1	5	1.166	184.374	75	255	214.923	33556		Normalized Copia	0.00816207			mRNA1	5	0.957	248.492	127	255	237.907	59141		Normalized Copia	0.00539952		Series009														Cell003
		mRNA2	6	1.166	197.907	66	255	230.698	36019						mRNA2	6	0.957	239.681	126	255	229.472	57044						Cell001									Average mRNA	104.3			mRNA1	10	1.77	167.875	125	200	297.14	2686
		mRNA3	7	1.166	173.093	89	255	201.774	31503						mRNA3	7	0.957	184.109	74	255	176.267	43818						mRNA1	13	1.005	97.94	22	186	98.44	17825		Normalized Copia	0.0797601			mRNA2	11	1.77	140.188	77	203	248.133	2243
		Copia	8	1.166	1.511	0	10	1.761	275						Copia	8	0.957	1.21	0	10	1.159	288						mRNA2	14	1.005	112.571	44	208	113.147	20488						mRNA3	12	1.77	193.75	139	255	342.939	3100
																												mRNA3	15	1.005	102.39	22	172	102.913	18635						Copia	13	1.77	70.062	52	91	124.011	1121
	Series015 z10													Series024 z12														Copia	16	1.005	8.319	0	30	8.361	1514
		Cell001									Average mRNA	88.2117			Cell001									Average mRNA	106.183															Image013
		mRNA1	9	1.174	85.969	22	164	100.898	16764		Normalized Copia	0.0178434			mRNA1	9	0.91	122.7	91	196	111.703	2454		Normalized Copia	0.0113012			Cell002									Average mRNA	105.346			Cell001
		mRNA2	10	1.174	80.615	22	171	94.615	15720						mRNA2	10	0.91	82.95	44	161	75.516	1659						mRNA1	17	1.005	114.473	51	215	115.058	20834		Normalized Copia	0.0697889			mRNA1	14	0.938	95.339	51	207	89.45	5339
		mRNA3	11	1.174	98.051	29	170	115.079	19120						mRNA3	11	0.91	112.9	69	147	102.781	2258						mRNA2	18	1.005	89.802	22	178	90.261	16344						mRNA2	15	0.938	118.268	37	216	110.962	6623
		Copia	12	1.174	1.574	0	16	1.848	307						Copia	12	0.91	1.2	0	3	1.092	24						mRNA3	19	1.005	111.764	44	207	112.335	20341						mRNA3	16	0.938	113.143	51	255	106.154	6336
																												Copia	20	1.005	7.352	0	26	7.389	1338						Copia	17	0.938	67.821	40	98	63.632	3798
		Cell002									Average mRNA	103.638			Cell002									Average mRNA	215.25
		mRNA1	13	1.174	101.354	14	201	118.955	19764		Normalized Copia	0.0129104			mRNA1	13	0.91	246.1	177	255	224.043	4922		Normalized Copia	0.00905923		Series008													Image010
		mRNA2	14	1.174	99.472	14	192	116.746	19397						mRNA2	14	0.91	240.45	158	255	218.9	4809						Cell001									Average mRNA	150.192			Cell001
		mRNA3	15	1.174	110.087	37	187	129.205	21467						mRNA3	15	0.91	159.2	88	234	144.932	3184						mRNA1	21	1.786	149.467	59	255	266.941	27203		Normalized Copia	0.0360737			mRNA1	18	1.392	146.25	106	176	203.54	2340
		Copia	16	1.174	1.338	0	10	1.571	261						Copia	16	0.91	1.95	0	6	1.775	39						mRNA2	22	1.786	164.956	66	255	294.603	30022						mRNA2	19	1.392	145	84	194	201.801	2320
																												mRNA3	23	1.786	136.154	44	231	243.164	24780						mRNA3	20	1.392	114.062	77	158	158.744	1825
	Image013													Series022 z17														Copia	24	1.786	5.418	0	20	9.676	986						Copia	21	1.392	20.812	11	32	28.965	333
		Cell001									Average mRNA	97.6963			Cell001									Average mRNA	176.234
		mRNA1	17	0.996	101.716	37	215	101.296	17190		Normalized Copia	0.0116893			mRNA1	17	0.512	175.703	103	255	90.04	11245		Normalized Copia	0.00948737			Cell002									Average mRNA	149.782
		mRNA2	18	0.996	90.302	29	164	89.929	15261						mRNA2	18	0.512	179.719	89	255	92.098	11502						mRNA1	25	1.786	149.022	74	255	266.146	27122		Normalized Copia	0.0783539			Cell002
		mRNA3	19	0.996	101.071	29	186	100.654	17081						mRNA3	19	0.512	173.281	103	255	88.799	11090						mRNA2	26	1.786	153.401	37	255	273.967	27919						mRNA1	22	1.392	95.812	55	128	133.345	1533
		Copia	20	0.996	1.142	0	10	1.137	193						Copia	20	0.512	1.672	0	10	0.857	107						mRNA3	27	1.786	146.923	66	230	262.397	26740						mRNA2	23	1.392	126.375	80	176	175.88	2022
																												Copia	28	1.786	11.736	0	30	20.96	2136						mRNA3	24	1.392	101.875	55	139	141.782	1630
		Cell002									Average mRNA	92.8737			Cell002									Average mRNA	155.474																Copia	25	1.392	20.875	11	34	29.052	334
		mRNA1	21	0.996	103.893	29	192	103.465	17558		Normalized Copia	0.0115318			mRNA1	21	0.512	187.406	96	255	96.037	11994		Normalized Copia	0.0115582			Cell003									Average mRNA	153.007
		mRNA2	22	0.996	74.231	29	149	73.924	12545						mRNA2	22	0.512	130.375	51	217	66.811	8344						mRNA1	29	1.786	158.203	82	255	282.543	28793		Normalized Copia	0.193017		Image009
		mRNA3	23	0.996	100.497	44	164	100.082	16984						mRNA3	23	0.512	148.641	74	231	76.172	9513						mRNA2	30	1.786	150.665	74	231	269.08	27421						Cell001
		Copia	24	0.996	1.071	0	10	1.067	181						Copia	24	0.512	1.797	0	10	0.921	115						mRNA3	31	1.786	150.154	37	247	268.167	27328						mRNA1	26	1.618	133.5	99	177	215.979	2136
																												Copia	32	1.786	29.533	6	60	52.744	5375						mRNA2	27	1.618	106.625	66	174	172.5	1706
	Series011 z16														Cell003									Average mRNA	141.74																mRNA3	28	1.618	91.438	73	117	147.929	1463
		Cell001									Average mRNA	94.5143			mRNA1	25	0.512	122.891	37	215	62.976	7865		Normalized Copia	0.00925641																Copia	29	1.618	25.5	11	39	41.254	408
		mRNA1	25	1.173	89.667	44	164	105.137	18830		Normalized Copia	0.0123473			mRNA2	26	0.512	170.5	66	255	87.374	10912					Series005
		mRNA2	26	1.173	91.771	29	157	107.605	19272						mRNA3	27	0.512	131.828	59	208	67.556	8437						Cell001									Average mRNA	115.449		Image008
		mRNA3	27	1.173	102.105	37	207	119.721	21442						Copia	28	0.512	1.312	0	9	0.673	84						mRNA1	33	1.382	123.164	59	211	170.187	31530		Normalized Copia	0.0151582			Cell001
		Copia	28	1.173	1.167	0	10	1.368	245																			mRNA2	34	1.382	120.801	51	209	166.921	30925						mRNA1	30	2.754	157.96	110	247	434.961	3949
														Series007 z15														mRNA3	35	1.382	102.383	22	178	141.472	26210						mRNA2	31	2.754	159.52	103	255	439.256	3988
		Cell002									Average mRNA	110.024			Cell001									Average mRNA	151.092			Copia	36	1.382	1.75	0	13	2.418	448						mRNA3	32	2.754	218.04	151	255	600.398	5451
		mRNA1	29	1.173	107.667	51	215	126.242	22610		Normalized Copia	0.0102614			mRNA1	29	0.654	171.679	79	255	112.314	26782		Normalized Copia	0.0101395																Copia	33	2.754	56.64	36	76	155.965	1416
		mRNA2	30	1.173	119.681	37	218	140.329	25133						mRNA2	30	0.654	159.474	66	255	104.329	24878						Cell002									Average mRNA	104.599
		mRNA3	31	1.173	102.724	37	201	120.447	21572						mRNA3	31	0.654	122.122	46	202	79.893	19051						mRNA1	37	1.382	111.75	44	196	154.415	28608		Normalized Copia	0.0606889
		Copia	32	1.173	1.129	0	6	1.323	237						Copia	32	0.654	1.532	0	13	1.002	239						mRNA2	38	1.382	106.543	29	186	147.22	27275					Image006
																												mRNA3	39	1.382	95.504	29	164	131.966	24449						Cell001
	Image010														Cell002									Average mRNA	127.545			Copia	40	1.382	6.348	0	26	8.771	1625						mRNA1	34	2.202	80.979	36	142	178.29	3887
		Cell001									Average mRNA	103.047			mRNA1	33	0.654	145.583	80	242	95.242	22711		Normalized Copia	0.0126622																mRNA2	35	2.202	70.396	29	110	154.989	3379
		mRNA1	33	1.21	119.253	37	187	144.25	26832		Normalized Copia	0.0134113			mRNA2	34	0.654	133.865	53	213	87.576	20883						Cell003									Average mRNA	89.957			mRNA3	36	2.202	65.958	36	114	145.219	3166
		mRNA2	34	1.21	97.907	14	209	118.429	22029						mRNA3	35	0.654	103.186	46	180	67.505	16097						mRNA1	41	1.382	94.148	29	178	130.093	24102		Normalized Copia	0.0147181			Copia	37	2.202	18.667	6	31	41.098	896
		mRNA3	35	1.21	91.982	22	187	111.262	20696						Copia	36	0.654	1.615	0	9	1.057	252						mRNA2	42	1.382	88.973	29	164	122.942	22777
		Copia	36	1.21	1.382	0	13	1.672	311																			mRNA3	43	1.382	86.75	22	180	119.87	22208						Cell002
														Series011 z27														Copia	44	1.382	1.324	0	10	1.83	339						mRNA1	38	2.936	141.5	73	255	415.383	9056
	Image009														Cell001									Average mRNA	179.464																mRNA2	39	2.936	166.359	69	255	488.359	10647
		Cell001									Average mRNA	102.307			mRNA1	37	1.15	169.859	102	243	195.374	10871		Normalized Copia	0.00609594		Image007														mRNA3	40	2.936	161.938	92	255	475.378	10364
		mRNA1	37	1.762	105.516	69	152	185.951	6753		Normalized Copia	0.0134399			mRNA2	38	1.15	183.188	116	255	210.704	11724						Cell001									Average mRNA	59.909			Copia	41	2.936	34.047	11	57	99.947	2179
		mRNA2	38	1.762	108.234	73	148	190.743	6927						mRNA3	39	1.15	185.344	125	249	213.184	11862						mRNA1	45	1.128	58.924	22	126	66.447	7778		Normalized Copia	0.098249
		mRNA3	39	1.762	93.172	47	140	164.198	5963						Copia	40	1.15	1.094	0	4	1.258	70						mRNA2	46	1.128	61.394	14	126	69.232	8104
		Copia	40	1.762	1.375	0	6	2.423	88																			mRNA3	47	1.128	59.409	14	119	66.993	7842					Image004
															Cell002									Average mRNA	184.787			Copia	48	1.128	5.886	0	26	6.638	777						Cell001
		Cell002									Average mRNA	91.5363			mRNA1	41	1.15	209.5	158	255	240.969	13408		Normalized Copia	0.00676456																mRNA1	42	2.724	103.429	62	154	281.753	4344
		mRNA1	41	1.762	100.844	55	162	177.718	6454		Normalized Copia	0.01536			mRNA2	42	1.15	149.844	83	255	172.351	9590					Image006														mRNA2	43	2.724	83.69	40	121	227.984	3515
		mRNA2	42	1.762	80.359	36	117	141.618	5143						mRNA3	43	1.15	195.016	135	255	224.308	12481						Cell001									Average mRNA	124.107			mRNA3	44	2.724	165.548	77	244	450.973	6953
		mRNA3	43	1.762	93.406	51	132	164.611	5978						Copia	44	1.15	1.25	0	6	1.438	80						mRNA1	49	0.611	129.76	59	200	79.286	12976		Normalized Copia	0.0237699			Copia	45	2.724	30.595	13	49	83.345	1285
		Copia	44	1.762	1.406	0	8	2.478	90																			mRNA2	50	0.611	121.1	66	200	73.995	12110
															Cell003									Average mRNA	196.797			mRNA3	51	0.611	121.46	59	187	74.215	12146						Cell002
	Image008														mRNA1	45	1.15	189.078	139	255	217.479	12101		Normalized Copia	0.0127035			Copia	52	0.611	2.95	0	13	1.803	295						mRNA1	46	2.724	168.667	88	224	459.47	7084
		Cell001									Average mRNA	97.1223			mRNA2	46	1.15	209.562	135	255	241.04	13412																			mRNA2	47	2.724	89.905	36	143	244.912	3776
		mRNA1	45	0.969	108.551	69	140	105.147	5319		Normalized Copia	0.0115524			mRNA3	47	1.15	191.75	126	255	220.552	12272						Cell002									Average mRNA	107.597			mRNA3	48	2.724	148.643	92	225	404.922	6243
		mRNA2	46	0.969	81.796	44	143	79.231	4008						Copia	48	1.15	2.5	0	13	2.876	160						mRNA1	53	0.611	85.63	37	149	52.322	8563		Normalized Copia	0.0857833			Copia	49	2.724	60.143	39	85	163.837	2526
		mRNA3	47	0.969	101.02	55	165	97.853	4950																			mRNA2	54	0.611	118.07	44	209	72.143	11807
		Copia	48	0.969	1.122	0	6	1.087	55																			mRNA3	55	0.611	119.09	52	195	72.766	11909						Cell003
														Series010 z7														Copia	56	0.611	9.23	0	33	5.64	923						mRNA1	50	2.724	143.833	77	192	391.821	6041
	Image006														Cell001									Average mRNA	196.227																mRNA2	51	2.724	134.048	69	251	365.163	5630
		Cell001									Average mRNA	101.125			mRNA1	49	0.74	209.92	158	255	155.288	5248		Normalized Copia	0.00876537			Cell003									Average mRNA	130.54			mRNA3	52	2.724	133.19	55	191	362.828	5594
		mRNA1	49	1.376	118.643	62	178	163.264	6644		Normalized Copia	0.0164252			mRNA2	50	0.74	195.12	146	233	144.34	4878						mRNA1	57	0.611	126.52	66	209	77.306	12652		Normalized Copia	0.100046			Copia	53	2.724	30.571	14	52	83.281	1284
		mRNA2	50	1.376	99.839	62	154	137.388	5591						mRNA3	51	0.74	183.64	132	250	135.847	4591						mRNA2	58	0.611	124.66	37	194	76.17	12466
		mRNA3	51	1.376	84.893	33	177	116.821	4754						Copia	52	0.74	1.72	0	8	1.272	43						mRNA3	59	0.611	140.44	59	208	85.812	14044
		Copia	52	1.376	1.661	0	8	2.285	93																			Copia	60	0.611	13.06	0	26	7.98	1306					Image002
															Cell002									Average mRNA	209.613																Cell001
		Cell002									Average mRNA	102.666			mRNA1	53	0.74	222.56	178	255	164.638	5564		Normalized Copia	0.0076331																mRNA1	54	3.825	143.453	59	255	548.775	41458
		mRNA1	53	1.376	115.839	66	173	159.406	6487		Normalized Copia	0.0133929			mRNA2	54	0.74	192.96	142	246	142.742	4824					Image022														mRNA2	55	3.825	80.408	26	182	307.599	23238
		mRNA2	54	1.376	106.321	62	151	146.308	5954						mRNA3	55	0.74	213.32	161	255	157.803	5333						Cell001									Average mRNA	83.822			mRNA3	56	3.825	129.087	53	247	493.816	37306
		mRNA3	55	1.376	85.839	37	143	118.123	4807						Copia	56	0.74	1.6	0	8	1.184	40						mRNA1	61	0.903	85.833	40	125	77.509	2575		Normalized Copia	0.0262461			Copia	57	3.825	66.941	26	144	256.081	19346
		Copia	56	1.376	1.375	0	6	1.892	77																			mRNA2	62	0.903	88.5	51	132	79.917	2655
															Cell003									Average mRNA	240.013			mRNA3	63	0.903	77.133	29	118	69.652	2314
	Image002														mRNA1	57	0.74	244.84	185	255	181.12	6121		Normalized Copia	0.00616632			Copia	64	0.903	2.2	0	13	1.987	66					Image015
		Cell001									Average mRNA	146.306			mRNA2	58	0.74	252.6	221	255	186.86	6315																			Cell001
		mRNA1	57	1.342	160.358	73	236	215.169	19243		Normalized Copia	0.00996544			mRNA3	59	0.74	222.6	162	255	164.668	5565						Cell002									Average mRNA	82.4			mRNA1	1	2.33	104.411	29	192	243.327	9397
		mRNA2	58	1.342	153.617	88	255	206.123	18434						Copia	60	0.74	1.48	0	4	1.095	37						mRNA1	65	0.903	83.9	51	121	75.763	2517		Normalized Copia	0.148459			mRNA2	2	2.33	189.9	59	255	442.555	17091
		mRNA3	59	1.342	124.942	62	208	167.646	14993																			mRNA2	66	0.903	66.833	36	106	60.351	2005						mRNA3	3	2.33	45.889	0	194	106.942	4130
		Copia	60	1.342	1.458	0	6	1.957	175																			mRNA3	67	0.903	96.467	62	140	87.111	2894						Copia	4	2.33	36.5	13	74	85.062	3285
														Series009 z1														Copia	68	0.903	12.233	4	21	11.047	367
		Cell002									Average mRNA	153.828			Cell001									Average mRNA	168.155																Cell002
		mRNA1	61	1.342	158.892	99	233	213.201	19067		Normalized Copia	0.00801546			mRNA1	61	1.031	174.375	109	242	179.804	9765		Normalized Copia	0.0109364			Cell003									Average mRNA	77.9333			mRNA1	5	1.657	135.75	59	216	224.968	8688
		mRNA2	62	1.342	154.283	102	222	207.017	18514						mRNA2	62	1.031	180.732	122	252	186.359	10121						mRNA1	69	0.903	84.967	44	114	76.726	2549		Normalized Copia	0.0337853			mRNA2	6	1.657	137.875	66	216	228.489	8824
		mRNA3	63	1.342	148.308	81	221	199	17797						mRNA3	63	1.031	149.357	92	216	154.007	8364						mRNA2	70	0.903	67.3	25	99	60.773	2019						mRNA3	7	1.657	82.625	29	149	136.928	5288
		Copia	64	1.342	1.233	0	6	1.655	148						Copia	64	1.031	1.839	0	9	1.897	103						mRNA3	71	0.903	81.533	55	121	73.626	2446						Copia	8	1.657	52.516	26	93	87.03	3361
																												Copia	72	0.903	2.633	0	9	2.378	79
															Cell002									Average mRNA	181.774															Image001
															mRNA1	65	1.031	173.643	119	239	179.049	9724		Normalized Copia	0.0086426																Cell001
															mRNA2	66	1.031	199.161	126	255	205.361	11153					Image013														mRNA1	9	1.492	141.911	53	213	211.761	7947
															mRNA3	67	1.031	172.518	102	235	177.889	9661						Cell001									Average mRNA	181.564			mRNA2	10	1.492	105.286	40	213	157.108	5896
															Copia	68	1.031	1.571	0	6	1.62	88						mRNA1	73	1.179	200.5	143	255	236.472	8421		Normalized Copia	0.00498448			mRNA3	11	1.492	152.875	73	255	228.122	8561
																												mRNA2	74	1.179	170.524	91	255	201.118	7162						Copia	12	1.492	52.75	16	94	78.714	2954
															Cell003									Average mRNA	141.857			mRNA3	75	1.179	173.667	103	239	204.825	7294
															mRNA1	69	1.031	150.268	99	215	154.946	8415		Normalized Copia	0.00780361			Copia	76	1.179	0.905	0	6	1.067	38					Image014
															mRNA2	70	1.031	153.018	103	201	157.782	8569																			Cell001
															mRNA3	71	1.031	122.286	72	192	126.093	6848						Cell002									Average mRNA	144.04			mRNA1	1	1.21	145.833	59	231	176.497	13125
															Copia	72	1.031	1.107	0	6	1.142	62						mRNA1	77	1.179	158.476	114	203	186.909	6656		Normalized Copia	0.00958764			mRNA2	2	1.21	138.256	66	232	167.326	12443
																												mRNA2	78	1.179	143.095	77	196	168.768	6010						mRNA3	3	1.21	105.233	37	185	127.36	9471
																												mRNA3	79	1.179	130.548	77	187	153.97	5483						Copia	4	1.21	50.1	20	94	60.634	4509
																												Copia	80	1.179	1.381	0	6	1.629	58
																																									Cell002
																											Image013														mRNA1	5	1.21	118.711	44	255	143.672	10684
																												Cell001									Average mRNA	172.265			mRNA2	6	1.21	108.333	51	208	131.112	9750
																												mRNA1	81	0.828	183.429	135	255	151.833	8988		Normalized Copia	0.180901			mRNA3	7	1.21	141.722	75	207	171.521	12755
																												mRNA2	82	0.828	183.653	143	228	152.019	8999						Copia	8	1.21	4.089	0	20	4.949	368
																												mRNA3	83	0.828	149.714	80	243	123.926	7336
																												Copia	84	0.828	31.163	13	44	25.795	1527					Image012
																																									Cell001
																												Cell002									Average mRNA	158.755			mRNA1	9	2.211	96.786	51	194	213.99	4065
																												mRNA1	85	0.828	164.388	110	208	136.072	8055		Normalized Copia	0.111196			mRNA2	10	2.211	82.619	51	121	182.668	3470
																												mRNA2	86	0.828	147.367	88	199	121.984	7221						mRNA3	11	2.211	59.31	25	110	131.132	2491
																												mRNA3	87	0.828	164.51	117	215	136.174	8061						Copia	12	2.211	13.905	1	29	30.743	584
																												Copia	88	0.828	17.653	6	29	14.612	865
																																									Cell002
																																									mRNA1	13	2.211	116.143	69	158	256.788	4878
																											Series014														mRNA2	14	2.211	182.714	121	255	403.976	7674
																												Cell001									Average mRNA	108.023			mRNA3	15	2.211	187.952	95	255	415.557	7894
																												mRNA1	1	1.719	91.583	47	140	157.392	6594		Normalized Copia	0.0455179			Copia	16	2.211	6.905	1	19	15.266	290
																												mRNA2	2	1.719	110.431	69	169	189.782	7951
																												mRNA3	3	1.719	122.056	77	173	209.76	8788
																												Copia	4	1.719	4.917	0	13	8.45	354					Image011
																																									Cell001
																												Cell002									Average mRNA	127.227			mRNA1	17	2.046	255	255	255	521.827	6375
																												mRNA1	5	1.719	123.264	70	187	211.837	8875		Normalized Copia	0.0593899			mRNA2	18	2.046	243.04	137	255	497.352	6076
																												mRNA2	6	1.719	127.139	84	180	218.496	9154						mRNA3	19	2.046	250.08	198	255	511.759	6252
																												mRNA3	7	1.719	131.278	66	179	225.609	9452						Copia	20	2.046	6.56	1	14	13.424	164
																												Copia	8	1.719	7.556	1	23	12.985	544
																																									Cell002
																																									mRNA1	21	2.046	167.24	125	228	342.237	4181
																																									mRNA2	22	2.046	181.08	100	252	370.559	4527
																																									mRNA3	23	2.046	235.84	151	255	482.618	5896
																																									Copia	24	2.046	6.56	0	16	13.424	164
																																									Cell003
																																									mRNA1	25	1.31	186.625	106	255	244.42	2986
																																									mRNA2	26	1.31	190.125	125	255	249.004	3042
																																									mRNA3	27	1.31	165	103	232	216.098	2640
																																									Copia	28	1.31	1.812	0	4	2.374	29
																																								Image007
																																									Cell001
																																									mRNA1	29	2.228	103.262	58	154	230.093	4337
																																									mRNA2	30	2.228	129.905	91	188	289.46	5456
																																									mRNA3	31	2.228	94.69	47	148	210.994	3977
																																									Copia	32	2.228	2.524	0	8	5.624	106
																																									Cell002
																																									mRNA1	33	2.228	117.905	88	165	262.721	4952
																																									mRNA2	34	2.228	108.524	66	177	241.818	4558
																																									mRNA3	35	2.228	97.857	62	154	218.05	4110
																																									Copia	36	2.228	2.571	0	8	5.73	108
																																									Cell003
																																									mRNA1	37	2.228	104.69	66	165	233.277	4397
																																									mRNA2	38	2.228	51.357	22	102	114.437	2157
																																									mRNA3	39	2.228	97.952	58	143	218.262	4114
																																									Copia	40	2.228	3.167	0	8	7.056	133
																																								Image005
																																									Cell001
																																									mRNA1	1	1.471	254.56	248	255	374.56	6364
																																									mRNA2	2	1.471	222.72	154	255	327.71	5568
																																									mRNA3	3	1.471	240.88	121	255	354.431	6022
																																									Copia	4	1.471	1.88	0	6	2.766	47
																																									Cell002
																																									mRNA1	5	1.177	253.1	236	255	297.929	5062
																																									mRNA2	6	1.177	118	92	147	138.9	2360
																																									mRNA3	7	1.177	126.8	84	192	149.259	2536
																																									Copia	8	1.177	41.95	29	61	49.38	839
																																									Cell003
																																									mRNA1	9	1.177	125.9	88	174	148.199	2518
																																									mRNA2	10	1.177	159.1	102	210	187.28	3182
																																									mRNA3	11	1.177	114.2	73	158	134.427	2284
																																									Copia	12	1.177	20.35	4	49	23.954	407
[truncated: 2 more columns]
