# Supplementary material for: Multi-tissue characterization of the constitutive heterochromatin proteome in Drosophila identifies a link between satellite DNA organization and transposon repression
Source: PLoS Biol. 2025 Jan 15;23(1):e3002984. doi: 10.1371/journal.pbio.3002984 (PMC11734925; doi:10.1371/journal.pbio.3002984)
Supplement: S6 Data — (XLSX) [file pbio.3002984.s025.xlsx]

## Sheet: GFP-Prod Viability
	Percentage progeny homozygous for prodK
	prodK	p400-GFP-Prodmel, prodK
	0	34.9
	0	23.3
	0	27.5
	0	35.6
	0	39.1
