# Supplementary material for: Multi-tissue characterization of the constitutive heterochromatin proteome in Drosophila identifies a link between satellite DNA organization and transposon repression
Source: PLoS Biol. 2025 Jan 15;23(1):e3002984. doi: 10.1371/journal.pbio.3002984 (PMC11734925; doi:10.1371/journal.pbio.3002984)
Supplement: S7 Data — (XLSX) [file pbio.3002984.s026.xlsx]

## Sheet: D1 foci - GSCs
	#D1 foci/GSC
	mCherry RNAi	Aubergine RNAi (BL39026)	Control	Aub mt
	4	4	6	6
	5	4	6	4
	6	4	4	4
	5	4	6	4
	4	3	5	7
	6	2	5	4
	4	4	4	7
	5	4	5	7
	3	5	4	5
	4	3	4	5
	3	7	2	6
	3	4	5	5
	3	4	4	3
	4	4	5	4
	4	5	4	3
	4	3	3	4
	4	5	6	5
	4	3	5	3
	3	3	4	8
	4	5	6	6
	3	3	4	6
	3	3	5	7
	5	4	4	4
	4	2	4	6
	5	7	4	5
	4	6	5	6
	4	6	7	7
	4	6	3	6
	4	5	5	5
	6	3	4	5
	5	3	5	5
	4	3	7	6
	4	4	6	4
	5	4	7	6
	4	4	5	7
	6	3	6	6
	3		5	7
	4		7	6
	3		7	6
	4		6	7
	3		6	5
	4		7	5
	5		7	5
	5		5	5
	4		6	7
	4		6	5
	5		6	5
	4		5	6
	5		6	7
	6		7	6
	6		6	7
	4		5	7
	6		6	6
	6		7	6
	5		7	8
	6		7	6
	5		7
	5		6
	4		6
	4

## Sheet: Prod foci - GSCs
	#Prod foci/GSC
	mCherry RNAi	Aubergine RNAi (BL39026)	Control	Aub mt
	2	2	4	5
	3	5	4	5
	4	4	5	7
	2	4	3	4
	4	2	4	5
	2	4	4	5
	2	5	3	7
	4	3	4	5
	3	4	4	6
	2	4	5	4
	2	5	4	3
	3	3	5	5
	2	2	4	5
	2	5	4	4
	3	4	3	4
	3	4	4	3
	3	2	6	5
	4	3	3	4
	4	3	4	2
	5	2	3	7
	4	4	4	4
	4	4	5	8
	2	5	6	6
	3	4	6	6
	2	3	2	5
	2	4	4	6
	2	5	2	3
	3	4	3	5
	3	4	6	4
	2	6	5	6
	3	4	4	8
	2	4	5	4
	3	5	5	4
	3	6	5	6
	2	5	5	7
	3	4	5	4
	4	6	6	7
	3	5	4	7
	4	7		5
	2	2		5
	4	4		4
	4	5		7
	5			6
	4			6
	6			5
	5			8
	4			6
	4			5
	3			4
	3			5
	4			5
	4			5
	4
	5
	4
	4
	4
	4
